# Supplementary material for: Proteome dataset of chili pepper plant (Capsicum frutescens) infested by broad mite (Polyphagotarsonemus latus)
Source: Data Brief. 2021 Apr 25;36:107095. doi: 10.1016/j.dib.2021.107095 (PMC8142047; doi:10.1016/j.dib.2021.107095)
Supplement: Supplementary file 1 [file mmc1.zip]

Archive with 1 entries (1 files):
- mmc1.cys
