# Supplementary material for: Proteome dataset of chili pepper plant (Capsicum frutescens) infested by broad mite (Polyphagotarsonemus latus)
Source: Data Brief. 2021 Apr 25;36:107095. doi: 10.1016/j.dib.2021.107095 (PMC8142047; doi:10.1016/j.dib.2021.107095)
Supplement: Supplementary file 2 [file mmc2.xlsx]

## Sheet: Leaf
Supplementary Table 1: List of identified proteins in leaf and meristem samples of birds eye chilli upon broad mite infestation. Two fold overexpressed proteins are marked with red shade, two fold downregulated proteins are maked in green shade
Accession	Gene ID(Capsicum)	Master Accession	AT Protein ID (BLAST)	Description	Coverage [%]	# Peptides	# PSMs	# Protein Unique Peptides	# Unique Peptides	# Protein Groups	calc. pI	Score Mascot: Mascot	Score Sequest HT: Sequest HT	# PSMs (by Search Engine): Mascot	# PSMs (by Search Engine): Sequest HT	# Peptides (by Search Engine): Mascot	# Peptides (by Search Engine): Sequest HT	# Razor Peptides	Fold change
YP_006666039.1	A0A1U8QCF0,B5LAS9	YP_006666039.1	AEO92127.1	acetyl-CoA carboxylase beta subunit (chloroplast) [Capsicum annuum]	16	8	68	2	8	1	5.03	424	157.69	18	50	4	8	0	0.66551
YP_009049703.1	A0A075W1Y6	YP_009049703.1	CAA47966.1	apocytochrome b (mitochondrion) [Capsicum annuum]	6	2	23	2	2	1	7.47	26	69.63	4	19	2	2	0	1.7708
YP_006666016.1	A0A1U8QCB6,J7HAM2	YP_006666016.1	NP_051045.1	ATP synthase CF0 subunit I (chloroplast) [Capsicum annuum]	58	14	317	14	14	1	8.69	1513	888.4	61	256	11	14	0	0.81069
YP_006666018.1	A0A1U8QD52,J7H3L4	YP_006666018.1	NP_051047.1	ATP synthase CF0 subunit IV (chloroplast) [Capsicum annuum]	3	1	9	1	1	1	5.71		23.59		9		1	0	0.726176
YP_006666015.1	A0A1U8QCB9,J7H3P2	YP_006666015.1	NP_051044.1	ATP synthase CF1 alpha subunit (chloroplast) [Capsicum annuum]	56	23	2545	17	18	1	5.41	16805	6803.85	579	1966	21	23	5	0.635964
YP_006666037.1	J7H6W5	YP_006666037.1	NP_051066.1	ATP synthase CF1 beta subunit (chloroplast) [Capsicum annuum]	87	31	4810	28	28	1	5.14	38861	14437.6	1433	3377	28	31	4	1.01364
YP_009049716.1	A0A075VV97	YP_009049716.1	NP_178810.1	ATP synthase F0 subunit 6 (mitochondrion) [Capsicum annuum]	8	3	9	3	3	1	5.74		38.67		9		3	0	1.22362
YP_009049693.1	A0A075VSX1	YP_009049693.1	AEK01270.1	ATP synthase F1 subunit 1 (mitochondrion) [Capsicum annuum]	47	21	732	7	18	1	6.1	2740	2116.06	133	599	11	21	0	0.861641
YP_006666055.1	A0A1U8QCH0,J7H3W8	YP_006666055.1	P56772.2	clp protease proteolytic subunit (chloroplast) [Capsicum annuum]	20	3	41	3	3	1	4.93	78	147.41	2	39	1	3	0	1.23379
YP_009049663.1	A0A075VVT3	YP_009049663.1	YP_009472108.1	cytochrome oxidase subunit 1 (mitochondrion) [Capsicum annuum]	2	1	3	1	1	1	8.28		4.6		3		1	0	0.960223
YP_009049822.1	A0A075VWR4	YP_009049822.1	CAA69761.3	cytochrome oxidase subunit 2 (mitochondrion) [Capsicum annuum]	3	1	9	1	1	1	5.53	43	19.85	1	8	1	1	0	0.500366
YP_009049736.1	A0A075VWJ2	YP_009049736.1	YP_009472127.2	cytochrome oxidase subunit 3 (mitochondrion) [Capsicum annuum]	4	1	1	1	1	1	7.23		3.71		1		1	0	1.97817
YP_009049725.1	A0A075VTE5	YP_009049725.1	NP_051055.1	hypothetical protein (mitochondrion) [Capsicum annuum]	36	16	1572	0	16	1	7.21	8892	4837.42	385	1187	14	16	0	0.919078
YP_009049811.1	A0A075VVG1	YP_009049811.1	CAA31381.1	hypothetical protein (mitochondrion) [Capsicum annuum]	65	6	185	0	6	1	7.99	1730	555.48	57	128	5	5	0	0.755966
YP_009049644.1	A0A075VWZ2	YP_009049644.1	AEK01260.1	hypothetical protein (mitochondrion) [Capsicum annuum]	11	3	13	2	3	1	9.67		36.78		13		3	0	0.327476
YP_009049738.1	A0A075W215	YP_009049738.1	NP_178793.1	hypothetical protein (mitochondrion) [Capsicum annuum]	13	2	23	2	2	1	8.82	304	45.3	9	14	2	2	0	0.677651
YP_009049809.1	A0A075VXE8	YP_009049809.1	NP_051067.1	hypothetical protein (mitochondrion) [Capsicum annuum]	63	30	15134	1	1	1	7.05	80205	44543	4491	10643	23	30	0	1.27705
YP_006666088.1	A0A1U8QDB2,J7H3X3	YP_006666088.1	NP_051105.1	hypothetical protein RF1 (chloroplast) [Capsicum annuum]	1	1	1	1	1	1	9.73		0		1		1	0	2.35566
YP_009049642.1	A0A075VVN8	YP_009049642.1	AEK01257.1	NADH dehydrogenase subunit 1 (mitochondrion) [Capsicum annuum]	8	2	30	2	2	1	9.25	83	110.52	7	23	1	2	0	1.55389
YP_009049686.1	A0A075VST6	YP_009049686.1	CAA65381.1	NADH dehydrogenase subunit 2 (mitochondrion) [Capsicum annuum]	2	1	3	1	1	1	8.87		9.01		3		1	0	1.47668
YP_009049647.1	A0A075VW89	YP_009049647.1	CAA42648.1	NADH dehydrogenase subunit 5 (mitochondrion) [Capsicum annuum]	5	3	12	3	3	1	7.96	18	31.77	1	11	1	3	0	1.1063
YP_009049635.1	A0A075VT23	YP_009049635.1	CAA69735.3	NADH dehydrogenase subunit 7 (mitochondrion) [Capsicum annuum]	10	4	58	4	4	1	7.23	144	145.98	13	45	3	4	0	0.894141
YP_009049763.1	A0A075W230	YP_009049763.1	AEK01243.1	NADH dehydrogenase subunit 9 (mitochondrion) [Capsicum annuum]	22	4	74	4	4	1	6.93	397	164.12	20	54	4	4	0	1.66774
YP_006666085.1	A0A1U8QCJ6,J7H3Z6	YP_006666085.1	ANW47844.1	NADH-plastoquinone oxidoreductase subunit 1 (chloroplast) [Capsicum annuum]	11	3	31	3	3	1	5.14	0	136.27	2	29	1	3	0	1.2426
YP_006666077.1	A0A1U8QDA7,J7H711	YP_006666077.1	NP_051106.1	NADH-plastoquinone oxidoreductase subunit 5 (chloroplast) [Capsicum annuum]	5	4	31	4	4	1	8.94	0	128.07	3	28	2	4	0	0.839903
YP_006666086.1	A0A1U8QCJ3,J7HAV4	YP_006666086.1	NP_051115.1	NADH-plastoquinone oxidoreductase subunit 7 (chloroplast) [Capsicum annuum]	35	10	83	10	10	1	5.35	405	235.96	22	61	5	10	0	0.476947
YP_006666084.1	A0A1U8QCK9,J7H9Q4	YP_006666084.1	NP_051113.1	NADH-plastoquinone oxidoreductase subunit I (chloroplast) [Capsicum annuum]	31	5	28	5	5	1	5.9	207	76.38	5	23	2	5	0	1.02677
YP_006666033.1	A0A1U8QD64,J7H3R5	YP_006666033.1	NP_051062.1	NADH-plastoquinone oxidoreductase subunit J (chloroplast) [Capsicum annuum]	46	6	38	6	6	1	6.79	110	123.49	6	32	3	6	0	0.671324
YP_006666034.1	A0A1U8QCE3,J7H9K1	YP_006666034.1	NP_051063.1	NADH-plastoquinone oxidoreductase subunit K (chloroplast) [Capsicum annuum]	25	4	53	4	4	1	9.22	467	172.4	11	42	2	4	0	1.34401
YP_006666031.1	A0A1U8QCD0,J7HAR4	YP_006666031.1	NP_051060.2	photosystem I assembly protein ycf3 (chloroplast) [Capsicum annuum]	35	4	16	4	4	1	5.55	49	72.63	2	14	2	4	0	0.470498
YP_006666041.1	A0A1U8QCE0,J7HAS1	YP_006666041.1	NP_051070.1	photosystem I assembly protein ycf4 (chloroplast) [Capsicum annuum]	5	1	7	0	1	1	9.35	86	12.19	3	4	1	1	0	0.67264
YP_006666030.1	A0A1U8QCD8,J7H3U2	YP_006666030.1	NP_051059.1	photosystem I P700 apoprotein A1 (chloroplast) [Capsicum annuum]	27	18	730	2	18	1	7.18	3682	1863.15	197	533	12	18	0	0.599938
YP_006666029.1	A0A1U8QCD9,J7H9I9	YP_006666029.1	NP_051058.1	photosystem I P700 apoprotein A2 (chloroplast) [Capsicum annuum]	23	13	2976	10	13	1	7.31	29586	8206.95	1144	1832	10	13	0	0.878827
YP_006666081.1	A0A1U8QCI8,J7HAV1	YP_006666081.1	NP_051110.1	photosystem I subunit VII (chloroplast) [Capsicum annuum]	74	7	624	7	7	1	7.08	6185	1578.02	213	411	6	7	0	1.30757
YP_006666056.1	A0A1U8QCF6,J7HAS9	YP_006666056.1	NP_051084.1	photosystem II CP47 chlorophyll apoprotein (chloroplast) [Capsicum annuum]	38	16	6619	14	16	1	6.77	33765	23324.7	1321	5298	12	16	0	1.31621
YP_006666047.1	A0A1U8QD77,J7H6X7	YP_006666047.1	NP_051076.1	photosystem II cytochrome b559 alpha subunit (chloroplast) [Capsicum annuum]	23	2	79	2	2	1	4.94	792	152.35	30	49	2	2	0	0.60558
YP_006666010.1	A0A1U8QBZ9,J7H3N5	YP_006666010.1	NP_051039.1	photosystem II protein D1 (chloroplast) [Capsicum annuum]	26	9	1161	9	9	1	5.25	8110	2757.79	427	734	9	9	0	1.13172
YP_006666025.1	J7H3S6	YP_006666025.1	NP_051054.1	photosystem II protein D2 (chloroplast) [Capsicum annuum]	29	9	1026	9	9	1	5.55	6996	3372.91	209	817	7	9	0	1.28669
XP_016538018.1	A0A1U8DSN2	XP_016538018.1		PREDICTED: (+)-neomenthol dehydrogenase-like isoform X1 [Capsicum annuum]	30	9	43	1	5	1	6.61	0	135.34	3	40	2	9	0	1.8202
XP_016545980.1	A0A1U8ERK1	XP_016545980.1	BAC43699.1	PREDICTED: (DL)-glycerol-3-phosphatase 2 [Capsicum annuum]	6	1	2	1	1	1	6.23		7.54		2		1	0	2.78918
XP_016570486.1	A0A1U8GGR0	XP_016570486.1		PREDICTED: (E,E)-geranyllinalool synthase [Capsicum annuum]	14	9	36	9	9	1	5.66	67	102.85	7	29	3	9	0	0.706534
XP_016540333.1	A0A1U8DZ84,A0A2G2YUZ5	XP_016540333.1		PREDICTED: (RS)-norcoclaurine 6-O-methyltransferase-like [Capsicum annuum]	10	2	7	2	2	1	5.68	16	14.34	1	6	1	2	0	2.76806
XP_016552527.1	A0A1U8EZI6	XP_016552527.1	AAM65762.1	PREDICTED: (S)-coclaurine N-methyltransferase-like isoform X1 [Capsicum annuum]	3	1	5	0	1	1	6.87		14.47		5		1	0	1.13198
XP_016570733.1	A0A1U8GPQ3,A0A2G3AF88	XP_016570733.1	OAP00317.1	PREDICTED: (S)-ureidoglycine aminohydrolase [Capsicum annuum]	13	2	14	2	2	1	6.28	35	41.92	4	10	1	2	0	1.33838
XP_016573921.1	A0A1U8GRM6,A0A1U8GRN3	XP_016573921.1	NP_181165.1	PREDICTED: 1-(5-phosphoribosyl)-5-[(5-phosphoribosylamino)methylideneamino] imidazole-4-carboxamide isomerase, chloroplastic [Capsicum annuum]	4	1	4	1	1	1	5.85		12.36		4		1	0	3.60609
XP_016565946.1	A0A1U8G3L2	XP_016565946.1	OAO91303.1	PREDICTED: 1,2-dihydroxy-3-keto-5-methylthiopentene dioxygenase 1 isoform X1 [Capsicum annuum]	13	3	19	3	3	1	5.36	41	44.99	4	15	2	3	0	1.18778
XP_016557506.1	A0A1U8FE43,K7QJC5	XP_016557506.1	NP_567441.1	PREDICTED: 1,2-dihydroxy-3-keto-5-methylthiopentene dioxygenase 2 [Capsicum annuum]	40	8	78	7	8	1	5.4	106	225.29	8	70	5	8	0	1.194
XP_016545019.1	A0A1U8EMB2	XP_016545019.1	OAP18530.1	PREDICTED: 1,4-dihydroxy-2-naphthoyl-CoA synthase, peroxisomal [Capsicum annuum]	25	9	48	9	9	1	8.38	115	129.36	8	40	2	9	0	1.25016
XP_016544286.1	A0A1U8ED17,A0A2G3AM44	XP_016544286.1	NP_191580.1	PREDICTED: 10 kDa chaperonin [Capsicum annuum]	56	7	369	7	7	1	7.97	2682	1039.51	110	259	3	7	0	0.841972
XP_016551490.1	A0A1U8F6X5,A0A2G2Y4C2	XP_016551490.1	NP_173723.1	PREDICTED: 10 kDa chaperonin-like [Capsicum annuum]	62	6	158	5	6	1	9.04	112	494.03	19	139	3	6	0	0.944815
XP_016579867.1	A0A1U8H8V6,A0A2G2Z094	XP_016579867.1	NP_172112.1	PREDICTED: 116 kDa U5 small nuclear ribonucleoprotein component-like [Capsicum annuum]	6	4	8	4	4	1	5.12		23.29		8		4	0	1.37531
XP_016554786.1	A0A1U8F7Y2	XP_016554786.1	NP_177795.1	PREDICTED: 12-oxophytodienoate reductase 1-like [Capsicum annuum]	30	9	33	3	9	1	6.62	76	93.23	7	26	4	9	0	0.78705
XP_016579932.1	A0A1U8H923	XP_016579932.1	CAB66143.1	PREDICTED: 12-oxophytodienoate reductase 3 [Capsicum annuum]	38	11	57	11	11	1	8.7	320	206.24	9	48	3	11	0	2.05882
XP_016574952.1	A0A1U8GUM9,A0A2G2ZAT4	XP_016574952.1	NP_566036.1	PREDICTED: 14 kDa proline-rich protein DC2.15-like [Capsicum annuum]	27	3	9	3	3	1	8		30.03		9		3	0	0.683889
XP_016555067.1	A0A1U8F6W1	XP_016555067.1	NP_567038.1	PREDICTED: 14 kDa zinc-binding protein [Capsicum annuum]	53	7	80	6	7	1	6.79	95	291.61	10	70	4	7	0	1.34849
XP_016559199.1	A0A1U8FU10,A0A2G3A6H7	XP_016559199.1	NP_174401.1	PREDICTED: 14 kDa zinc-binding protein [Capsicum annuum]	36	5	24	5	5	1	9.03	55	88.25	2	22	2	5	0	1.35554
XP_016553275.1	A0A1U8FC12	XP_016553275.1		PREDICTED: 14.7 kDa heat shock protein-like [Capsicum annuum]	23	4	14	4	4	1	5.76	0	48.2	1	13	1	4	0	2.47425
XP_016551383.1	A0A1U8EW42,A0A2G2Y5E6	XP_016551383.1	NP_851274.1	PREDICTED: 14-3-3 protein 1 [Capsicum annuum]	39	9	384	4	4	1	4.77	2339	974.29	116	268	6	9	0	0.354415
XP_016569090.1	A0A1U8GDD2	XP_016569090.1	NP_851274.1	PREDICTED: 14-3-3 protein 10 [Capsicum annuum]	66	16	544	11	11	1	4.84	3696	1513.87	143	401	8	16	4	1.30852
XP_016551113.1	A0A1U8EVC7	XP_016551113.1	OAP15718.1	PREDICTED: 14-3-3 protein 2 [Capsicum annuum]	55	14	644	7	7	1	4.82	3772	1898.89	157	487	10	14	0	1.10095
XP_016558802.1	A0A1U8FHS3,A0A2G3A4B6	XP_016558802.1	NP_568557.1	PREDICTED: 14-3-3 protein 4 [Capsicum annuum]	70	18	602	9	9	1	4.73	2449	1685.23	140	462	12	17	15	0.787776
XP_016572083.1	A0A1U8GTH8	XP_016572083.1	OAP15718.1	PREDICTED: 14-3-3 protein 6-like [Capsicum annuum]	58	14	714	2	2	1	4.78	5092	2042.62	192	522	12	14	0	0.747261
XP_016569248.1	A0A1U8GKH1	XP_016569248.1	NP_001077649.1	PREDICTED: 14-3-3 protein 7 [Capsicum annuum]	47	11	265	8	8	1	5.03	1587	583.54	82	183	6	11	0	0.964018
XP_016541579.1	A0A1U8ECJ0	XP_016541579.1	NP_001031532.1	PREDICTED: 14-3-3 protein 8 isoform X1 [Capsicum annuum]	32	6	66	0	4	1	4.74	448	95.26	27	39	4	6	0	2.72059
XP_016556656.1	A0A1U8FBQ2,A0A2G2Z459	XP_016556656.1	NP_001031532.1	PREDICTED: 14-3-3 protein 9 [Capsicum annuum]	36	9	322	4	4	1	4.78	1890	690.42	100	222	9	9	0	0.619748
XP_016544990.1	A0A1U8ENP8,A0A2G2YJG2	XP_016544990.1	NP_001031532.1	PREDICTED: 14-3-3 protein 9 isoform X1 [Capsicum annuum]	48	13	403	0	2	1	4.92	2557	963.34	119	284	9	13	0	1.70376
XP_016544991.1	A0A1U8EF24	XP_016544991.1	NP_564249.1	PREDICTED: 14-3-3 protein 9 isoform X2 [Capsicum annuum]	48	13	359	2	2	1	4.96	2422	821.05	110	249	8	13	10	0.510552
XP_016554418.1	A0A1U8F4U6,A0A2G2ZMJ7	XP_016554418.1	NP_568557.1	PREDICTED: 14-3-3-like protein [Capsicum annuum]	42	12	367	2	2	1	4.75	1983	792.92	100	267	7	12	0	1.69572
XP_016550580.1	A0A1U8F4H5	XP_016550580.1	OAP15718.1	PREDICTED: 14-3-3-like protein 16R [Capsicum annuum]	68	17	903	5	5	1	4.82	6474	2486.16	251	652	12	17	12	1.61438
XP_016569197.1	A0A1U8GCY2,A0A2G2ZQJ6	XP_016569197.1	OAP15718.1	PREDICTED: 14-3-3-like protein C [Capsicum annuum]	56	15	727	8	8	1	4.84	6455	2061.16	200	527	11	15	0	0.988715
XP_016548902.1	A0A1U8ENV7	XP_016548902.1	NP_564249.1	PREDICTED: 14-3-3-like protein GF14 iota [Capsicum annuum]	15	4	197	0	1	1	5.16	1569	335.4	78	119	3	4	0	2.19142
XP_016575410.1	A0A1U8GWC7,A0A2G2Z9C5	XP_016575410.1	NP_563747.1	PREDICTED: 15 kDa selenoprotein [Capsicum annuum]	42	5	19	5	5	1	4.86	87	58.77	2	17	1	5	0	1.01359
XP_016572055.1	A0A1U8GLK8,A0A2G2ZFQ7	XP_016572055.1	NP_198583.1	PREDICTED: 15.7 kDa heat shock protein, peroxisomal [Capsicum annuum]	47	7	34	7	7	1	7.49	78	68.07	14	20	2	6	0	1.53446
XP_016562403.1	A0A1U8FU73,A0A2G3A3S3	XP_016562403.1	NP_193157.1	PREDICTED: 15-cis-phytoene desaturase, chloroplastic/chromoplastic [Capsicum annuum]	14	7	25	7	7	1	6.98	147	56.92	7	18	4	7	0	0.861763
XP_016550148.1	A0A1U8ESN0,A0A2G2YBA0	XP_016550148.1	AAM63372.1	PREDICTED: 15-cis-zeta-carotene isomerase, chloroplastic [Capsicum annuum]	3	1	2	1	1	1	8.16		3.53		2		1	0	0.2763
XP_016563710.1	A0A1U8FY18	XP_016563710.1	NP_196763.1	PREDICTED: 17.3 kDa class II heat shock protein [Capsicum annuum]	44	5	36	2	5	1	6.6	53	82.04	9	27	1	5	0	1.67008
XP_016562442.1	A0A1U8FTF7,A0A2G3A3Y5	XP_016562442.1		PREDICTED: 17.4 kDa class III heat shock protein [Capsicum annuum]	17	2	9	2	2	1	6.04		34.35		9		2	0	1.44829
XP_016577734.1	A0A1U8HBF0,A0A2G2ZE14	XP_016577734.1	NP_172220.1	PREDICTED: 17.8 kDa class I heat shock protein [Capsicum annuum]	39	7	46	2	3	1	6.1	203	114.41	7	39	2	7	6	0.778926
XP_016577738.1	A0A1U8H9G0,A0A2G2ZE32	XP_016577738.1	NP_172220.1	PREDICTED: 17.8 kDa class I heat shock protein-like [Capsicum annuum]	42	7	42	2	3	1	6.37	149	112.23	5	37	2	7	0	1.62319
XP_016539465.1	A0A1U8E820,A0A2G2Y2I4	XP_016539465.1	OAP18441.1	PREDICTED: 18.2 kDa class I heat shock protein-like [Capsicum annuum]	26	4	29	1	3	1	6.07	348	28.32	21	8	1	3	1	0.848532
XP_016559443.1	A0A1U8FSR7	XP_016559443.1	ABC00767.1	PREDICTED: 187-kDa microtubule-associated protein AIR9 isoform X1 [Capsicum annuum]	1	1	3	0	1	1	6.83		6.05		3		1	0	5.5
XP_016543841.1	A0A1U8EBP6	XP_016543841.1	NP_567052.1	PREDICTED: 1-acyl-sn-glycerol-3-phosphate acyltransferase 2-like [Capsicum annuum]	8	2	9	1	1	1	9.39	0	22.63	2	7	1	2	0	1.25136
XP_016565351.1	A0A1U8G1V9	XP_016565351.1	NP_567052.1	PREDICTED: 1-acyl-sn-glycerol-3-phosphate acyltransferase 2-like isoform X1 [Capsicum annuum]	6	2	14	0	1	1	9.41	140	32.84	5	9	2	2	1	2.25474
XP_016557813.1	A0A1U8FN87,A0A2G3A4G6	XP_016557813.1	NP_171994.1	PREDICTED: 1-aminocyclopropane-1-carboxylate oxidase [Capsicum annuum]	61	16	436	9	9	1	5.74	775	1634.47	33	403	7	16	12	1.43233
XP_016551165.1	A0A1U8F629,A0A2G2Y9C7	XP_016551165.1	NP_179549.1	PREDICTED: 1-aminocyclopropane-1-carboxylate oxidase 1 [Capsicum annuum]	24	5	15	5	5	1	6.24	0	44.91	1	14	1	5	0	0.57015
XP_016554275.1	A0A1U8FEU9,A0A2G2XU77	XP_016554275.1	NP_171994.1	PREDICTED: 1-aminocyclopropane-1-carboxylate oxidase 1 [Capsicum annuum]	21	5	52	1	2	1	5.5	119	124.53	9	43	3	5	1	1.88546
XP_016555745.1	A0A1U8FJ05,A0A2G2Z303	XP_016555745.1	NP_171994.1	PREDICTED: 1-aminocyclopropane-1-carboxylate oxidase 3-like [Capsicum annuum]	16	3	24	1	1	1	5.15	97	58.36	5	19	1	3	0	1.76867
XP_016555454.1	A0A1U8FGK5	XP_016555454.1		PREDICTED: 1-aminocyclopropane-1-carboxylate oxidase homolog [Capsicum annuum]	24	8	66	7	8	1	5.74	396	174.21	13	53	5	8	0	2.15475
XP_016555456.1	A0A1U8F9U3,A0A2G2ZUU1	XP_016555456.1		PREDICTED: 1-aminocyclopropane-1-carboxylate oxidase homolog [Capsicum annuum]	21	6	23	3	6	1	5.38	69	60.41	4	19	2	6	0	2.3341
XP_016555451.1	A0A1U8F9T6	XP_016555451.1		PREDICTED: 1-aminocyclopropane-1-carboxylate oxidase homolog [Capsicum annuum]	4	1	1	0	1	1	5.06		3.84		1		1	0	3.12731
XP_016572277.1	A0A1U8GLZ4,A0A2G2ZG93	XP_016572277.1		PREDICTED: 1-aminocyclopropane-1-carboxylate oxidase homolog 1-like [Capsicum annuum]	3	1	1	1	1	1	5.54		2.76		1		1	0	0.937311
XP_016572720.1	A0A1U8GNH1	XP_016572720.1		PREDICTED: 1-aminocyclopropane-1-carboxylate oxidase homolog 4-like [Capsicum annuum]	6	2	7	2	2	1	5.4	21	16.69	2	5	1	2	0	1.02979
XP_016560182.1	A0A1U8FLT6	XP_016560182.1	NP_171994.1	PREDICTED: 1-aminocyclopropane-1-carboxylate oxidase-like [Capsicum annuum]	58	14	637	8	8	1	5.26	2997	2174.22	113	524	7	14	0	1.27156
XP_016563444.1	A0A1U8G421	XP_016563444.1	OAO90921.1	PREDICTED: 1-deoxy-D-xylulose 5-phosphate reductoisomerase, chloroplastic [Capsicum annuum]	41	15	145	14	15	1	6.61	528	512.3	23	122	4	15	0	0.845505
XP_016580396.1	A0A1U8HA96,A0A2G2Z1Y1	XP_016580396.1	NP_563852.1	PREDICTED: 2,3-bisphosphoglycerate-independent phosphoglycerate mutase [Capsicum annuum]	69	32	584	32	32	1	6.04	1724	1718.53	82	502	12	32	0	1.12571
XP_016573865.1	A0A1U8GRT7	XP_016573865.1	NP_973676.1	PREDICTED: 2,3-dimethylmalate lyase-like [Capsicum annuum]	50	19	200	19	19	1	8.13	577	716.01	32	168	7	19	0	1.15536
XP_016540314.1	A0A1U8E900,A0A2G2YV45	XP_016540314.1	NP_197572.1	PREDICTED: 20 kDa chaperonin, chloroplastic-like [Capsicum annuum]	69	17	961	15	15	1	8.62	2705	3273.79	139	822	12	17	3	1.14356
XP_016580337.1	A0A1U8HA83	XP_016580337.1	NP_197572.1	PREDICTED: 20 kDa chaperonin, chloroplastic-like isoform X1 [Capsicum annuum]	47	12	325	0	9	1	8	482	999.41	29	296	5	12	0	1.2034
XP_016564818.1	A0A1U8G7Y6	XP_016564818.1		PREDICTED: 21 kDa protein-like [Capsicum annuum]	32	5	133	1	5	1	9.39	758	425.23	28	105	2	5	0	4.80764
XP_016541227.1	A0A1U8E1K8,A0A1U8E1V4	XP_016541227.1		PREDICTED: 21 kDa protein-like [Capsicum annuum]	21	3	35	3	3	1	9.52	83	120.12	6	29	2	3	0	1.69595
XP_016563920.1	A0A1U8FYM4	XP_016563920.1		PREDICTED: 21 kDa seed protein-like [Capsicum annuum]	57	12	644	12	12	1	6.77	2309	1855.87	109	535	5	12	0	1.58089
XP_016574410.1	A0A1U8GTF2	XP_016574410.1		PREDICTED: 21 kDa seed protein-like [Capsicum annuum]	14	2	37	2	2	1	6.09	27	126.69	3	34	2	2	0	1.42567
XP_016563509.1	A0A1U8G666,A0A2G2Y6T1	XP_016563509.1		PREDICTED: 22.0 kDa class IV heat shock protein-like [Capsicum annuum]	4	1	2	1	1	1	6.39		4.5		2		1	0	1.62928
XP_016539992.1	A0A1U8DY94	XP_016539992.1	NP_173458.1	PREDICTED: 24-methylenesterol C-methyltransferase 2 [Capsicum annuum]	15	6	24	5	6	1	7.08	19	47.87	1	23	1	6	0	0.897534
XP_016562488.1	A0A1U8G1E9,A0A2G2ZVS6	XP_016562488.1	NP_172653.1	PREDICTED: 25.3 kDa vesicle transport protein [Capsicum annuum]	26	5	24	1	5	1	9	196	63.41	5	19	1	5	0	1.12411
XP_016537781.1	A0A1U8DUE6	XP_016537781.1	NP_187204.1	PREDICTED: 26S protease regulatory subunit 6A homolog [Capsicum annuum]	36	12	74	1	1	1	4.97	215	244.05	9	65	4	12	0	0.843337
XP_016575937.1	A0A1U8GXG0	XP_016575937.1	NP_200637.1	PREDICTED: 26S protease regulatory subunit 6B homolog [Capsicum annuum]	26	9	191	0	8	1	5.82	1696	579.93	55	136	5	9	0	0.765371
XP_016556338.1	A0A1U8FAJ3,A0A2G2ZB41	XP_016556338.1	NP_175778.1	PREDICTED: 26S protease regulatory subunit 7 homolog A [Capsicum annuum]	36	15	123	4	15	1	6.02	736	332.81	18	105	3	15	0	0.877816
XP_016580213.1	A0A1U8HGD9	XP_016580213.1	NP_568389.1	PREDICTED: 26S protease regulatory subunit 8 homolog A [Capsicum annuum]	33	11	112	10	10	1	8.75	185	388.78	20	92	5	11	0	1.08244
XP_016539781.1	A0A1U8E037,A0A2G2XWX2	XP_016539781.1	NP_175120.1	PREDICTED: 26S protease regulatory subunit S10B homolog B [Capsicum annuum]	31	11	112	10	10	1	7.9	205	311.58	23	89	6	11	0	1.08056
XP_016573636.1	A0A1U8GQV7	XP_016573636.1	NP_180832.1	PREDICTED: 26S proteasome non-ATPase regulatory subunit 1 homolog A [Capsicum annuum]	9	8	53	5	5	1	5.4	321	123.14	12	41	4	8	2	1.20158
XP_016555211.1	A0A1U8F946	XP_016555211.1	NP_180832.1	PREDICTED: 26S proteasome non-ATPase regulatory subunit 1 homolog A-like [Capsicum annuum]	6	5	35	2	2	1	5.34	390	87.34	12	23	3	5	0	1.53145
XP_016548522.1	A0A1U8EMS9	XP_016548522.1	NP_178442.2	PREDICTED: 26S proteasome non-ATPase regulatory subunit 10 [Capsicum annuum]	9	2	14	2	2	1	5.27	190	32.43	5	9	1	2	0	2.24294
XP_016580662.1	A0A1U8HB46,A0A2G2YDD6	XP_016580662.1	NP_174210.1	PREDICTED: 26S proteasome non-ATPase regulatory subunit 11 homolog [Capsicum annuum]	31	11	193	11	11	1	6.29	610	539.12	43	150	7	11	0	1.05324
XP_016550944.1	A0A1U8F462	XP_016550944.1	NP_974758.1	PREDICTED: 26S proteasome non-ATPase regulatory subunit 12 homolog A-like [Capsicum annuum]	30	12	117	8	12	1	7.24	323	331.82	17	100	4	12	0	0.927795
XP_016566433.1	A0A1U8GCK0	XP_016566433.1	NP_680721.2	PREDICTED: 26S proteasome non-ATPase regulatory subunit 13 homolog B [Capsicum annuum]	12	4	6	3	3	1	5.19		19.62		6		4	0	0.676876
XP_016573604.1	A0A1U8GZM4,A0A2G2ZJQ2	XP_016573604.1	OAO97823.1	PREDICTED: 26S proteasome non-ATPase regulatory subunit 13 homolog B-like [Capsicum annuum]	17	7	26	6	6	1	5.68		83.93		26		7	1	1.10361
XP_016568742.1	A0A1U8GBP0	XP_016568742.1	NP_197745.1	PREDICTED: 26S proteasome non-ATPase regulatory subunit 14 homolog [Capsicum annuum]	21	7	71	7	7	1	6.67	98	215.81	11	60	3	7	0	1.56128
XP_016580820.1	A0A1U8HBS1	XP_016580820.1	NP_565477.1	PREDICTED: 26S proteasome non-ATPase regulatory subunit 2 homolog A [Capsicum annuum]	34	26	253	19	19	1	5.25	2197	562.84	75	178	8	26	9	0.944428
XP_016544974.1	A0A1U8EM69	XP_016544974.1	NP_565477.1	PREDICTED: 26S proteasome non-ATPase regulatory subunit 2 homolog A-like isoform X1 [Capsicum annuum]	20	14	178	0	7	1	5.19	2085	354.41	66	112	4	14	0	1.0643
XP_016560492.1	A0A1U8FMP1	XP_016560492.1	NP_195575.1	PREDICTED: 26S proteasome non-ATPase regulatory subunit 4 homolog isoform X2 [Capsicum annuum]	29	8	41	1	8	1	4.6	0	142.27	5	36	2	8	0	1.3834
XP_016537918.1	A0A1U8DSD1	XP_016537918.1	NP_567709.1	PREDICTED: 26S proteasome non-ATPase regulatory subunit 6 homolog [Capsicum annuum]	29	10	129	3	3	1	5.71	692	380.09	27	102	5	10	9	1.55694
XP_016537354.1	A0A1U8E0S1,A0A2G2YVR0	XP_016537354.1	NP_196197.1	PREDICTED: 26S proteasome non-ATPase regulatory subunit 7 homolog A [Capsicum annuum]	50	11	129	11	11	1	6.47	342	427	21	108	5	11	0	1.11023
XP_016565781.1	A0A1U8G337,A0A2G3ADA3	XP_016565781.1	NP_176633.1	PREDICTED: 26S proteasome non-ATPase regulatory subunit 8 homolog A [Capsicum annuum]	46	10	68	10	10	1	4.98	482	164.89	20	48	3	10	0	0.531894
XP_016577480.1	A0A1U8H278	XP_016577480.1	NP_194633.1	PREDICTED: 26S proteasome regulatory subunit 4 homolog A [Capsicum annuum]	35	14	91	3	3	1	6.4	220	325.28	9	82	4	14	15	1.24171
XP_016542116.1	A0A1U8E6Q8	XP_016542116.1	AAF22522.1	PREDICTED: 26S proteasome regulatory subunit 4 homolog A [Capsicum annuum]	41	13	85	2	2	1	5.05	220	300.07	9	76	4	13	0	2.43662
XP_016580162.1	A0A1U8H9R1,A0A2G2Z200	XP_016580162.1	NP_565626.1	PREDICTED: 26S proteasome regulatory subunit RPN13 [Capsicum annuum]	21	4	14	4	4	1	4.5		57.08		14		4	0	1.51812
XP_016559793.1	A0A1U8FTR4,A0A2G3A6W4	XP_016559793.1	NP_568653.1	PREDICTED: 28 kDa heat- and acid-stable phosphoprotein [Capsicum annuum]	15	3	15	3	3	1	8.75		54.44		15		3	0	0.979014
XP_016572946.1	A0A1U8GNW2	XP_016572946.1		PREDICTED: 28 kDa ribonucleoprotein, chloroplastic [Capsicum annuum]	29	6	35	6	6	1	8.31	83	113.81	2	33	1	6	0	0.978994
XP_016566474.1	A0A1U8GEI2	XP_016566474.1	NP_176208.1	PREDICTED: 28 kDa ribonucleoprotein, chloroplastic [Capsicum annuum]	14	4	20	4	4	1	5.06	37	40.54	3	17	2	4	0	0.431065
XP_016563731.1	A0A1U8FX82	XP_016563731.1	CAA43420.1	PREDICTED: 28 kDa ribonucleoprotein, chloroplastic-like [Capsicum annuum]	22	4	112	4	4	1	4.64	851	355.34	26	86	2	4	0	0.883317
XP_016577645.1	A0A1U8H2Q1	XP_016577645.1	NP_173131.1	PREDICTED: 28S ribosomal protein S29, mitochondrial [Capsicum annuum]	12	4	8	4	4	1	9.22	0	12.62	2	6	2	4	0	1.0384
XP_016542741.1	A0A1U8E8F7	XP_016542741.1		PREDICTED: 29 kDa ribonucleoprotein A, chloroplastic-like [Capsicum annuum]	34	6	121	6	6	1	4.81	1059	481.5	30	91	2	6	0	0.496331
XP_016543071.1	A0A1U8E9E9	XP_016543071.1	AAM66970.1	PREDICTED: 29 kDa ribonucleoprotein B, chloroplastic-like [Capsicum annuum]	24	4	15	4	4	1	5.06	65	41.5	1	14	1	4	0	0.770355
XP_016573840.1	A0A1U8GRR2,A0A2G2ZKN1	XP_016573840.1	NP_176734.1	PREDICTED: 2-alkenal reductase (NADP(+)-dependent) [Capsicum annuum]	13	3	12	3	3	1	6.87		44.41		12		3	0	1.35683
XP_016550969.1	A0A1U8F487,A0A2G2YAI7	XP_016550969.1	NP_197202.2	PREDICTED: 2-alkenal reductase (NADP(+)-dependent)-like [Capsicum annuum]	48	15	338	14	14	1	6.79	2466	1058.06	56	282	6	15	2	0.823674
XP_016541610.1	A0A1U8EE67,A0A2G2YT86	XP_016541610.1	NP_197199.1	PREDICTED: 2-alkenal reductase (NADP(+)-dependent)-like [Capsicum annuum]	33	8	156	5	6	1	6.44	316	547.17	15	141	2	8	1	1.49739
XP_016578520.1	A0A1U8H4Y5,A0A1U8H586	XP_016578520.1	NP_197201.1	PREDICTED: 2-alkenal reductase (NADP(+)-dependent)-like [Capsicum annuum]	26	6	140	4	4	1	5.92	285	487.16	19	121	4	6	0	1.27382
XP_016569620.1	A0A1U8GLJ3	XP_016569620.1		PREDICTED: 2-alkenal reductase (NADP(+)-dependent)-like isoform X1 [Capsicum annuum]	14	4	19	1	4	1	6.73	129	61.6	3	16	1	4	0	2.30359
XP_016566381.1	A0A1U8G4V3,A0A2G3ADN8	XP_016566381.1	OAP14467.1	PREDICTED: 2-C-methyl-D-erythritol 2,4-cyclodiphosphate synthase, chloroplastic [Capsicum annuum]	23	4	42	4	4	1	8.44	243	119.14	11	31	3	4	0	1.03938
XP_016538918.1	A0A1U8DV81,A0A2G2XXH2	XP_016538918.1	1W77_A	PREDICTED: 2-C-methyl-D-erythritol 4-phosphate cytidylyltransferase, chloroplastic [Capsicum annuum]	47	12	119	12	12	1	6.1	536	372.11	17	102	5	12	0	1.03562
XP_016546376.1	A0A1U8EJ06,A0A2G3AMQ4	XP_016546376.1	AAM62760.1	PREDICTED: 2-Cys peroxiredoxin BAS1, chloroplastic [Capsicum annuum]	54	15	811	11	11	1	7.69	1910	3102.6	102	709	12	15	8	1.22666
XP_016543590.1	A0A1U8EJS9,A0A2G2YN79	XP_016543590.1	AAM62760.1	PREDICTED: 2-Cys peroxiredoxin BAS1, chloroplastic-like [Capsicum annuum]	55	12	1165	8	8	1	7.21	7528	4245.13	294	871	11	12	0	1.41094
XP_016548335.1	A0A1U8EPL2,A0A2G2YGY7	XP_016548335.1	AAM47465.1	PREDICTED: 2-dehydro-3-deoxyphosphooctonate aldolase 1 [Capsicum annuum]	39	10	113	10	10	1	7.74	813	271.45	35	78	6	10	0	1.1402
XP_016560811.1	A0A1U8FNI1	XP_016560811.1	OAO94948.1	PREDICTED: 2-hydroxyacyl-CoA lyase [Capsicum annuum]	48	19	155	19	19	1	6.3	392	506.26	22	133	7	18	0	0.964072
XP_016539168.1	A0A1U8DVX8	XP_016539168.1		PREDICTED: 2-hydroxyisoflavanone dehydratase-like [Capsicum annuum]	5	2	10	2	2	1	9.16		28.17		10		2	0	1.18466
XP_016565837.1	A0A1U8G399,A0A2G2ZVM2	XP_016565837.1		PREDICTED: 2-hydroxyisoflavanone dehydratase-like [Capsicum annuum]	29	6	27	5	6	1	5.01	82	96.81	4	23	1	6	0	1.12048
XP_016557008.1	A0A1U8FL07	XP_016557008.1		PREDICTED: 2-hydroxyisoflavanone dehydratase-like [Capsicum annuum]	7	2	7	2	2	1	5.43	55	12.29	2	5	1	2	0	1.3477
XP_016565834.1	A0A1U8GCP1	XP_016565834.1		PREDICTED: 2-hydroxyisoflavanone dehydratase-like [Capsicum annuum]	16	4	13	3	4	1	5.97	23	32.54	2	11	1	4	0	0.588168
XP_016539608.1	A0A1U8DX54,A0A2G2Y031	XP_016539608.1		PREDICTED: 2-hydroxyisoflavanone dehydratase-like [Capsicum annuum]	20	4	19	4	4	1	5.57	402	41.71	8	11	1	3	0	0.997488
XP_016557009.1	A0A1U8FMN2,A0A2G2ZVN3	XP_016557009.1		PREDICTED: 2-hydroxyisoflavanone dehydratase-like [Capsicum annuum]	7	2	5	2	2	1	5.22		10.04		5		2	0	1.20253
XP_016552483.1	A0A1U8EZ52	XP_016552483.1	NP_177544.1	PREDICTED: 2-isopropylmalate synthase A [Capsicum annuum]	8	4	16	1	1	1	6.06		46.5		16		4	0	2.16382
XP_016575411.1	A0A1U8GVZ0	XP_016575411.1	NP_177544.1	PREDICTED: 2-isopropylmalate synthase B [Capsicum annuum]	41	17	190	14	14	1	6.54	797	610.16	44	146	7	17	4	0.71649
XP_016553578.1	A0A1U8F295,A0A2G3APA6	XP_016553578.1	NP_192813.1	PREDICTED: 2-keto-3-deoxy-L-rhamnonate aldolase [Capsicum annuum]	9	3	23	3	3	1	7.37	78	68.22	3	20	1	3	0	1.11041
XP_016570658.1	A0A1U8GPI4,A0A2G2ZKW8	XP_016570658.1	BAB62076.1	PREDICTED: 2-methyl-6-phytyl-1,4-hydroquinone methyltransferase, chloroplastic-like [Capsicum annuum]	34	11	249	10	10	1	9.17	1524	688.08	66	183	7	11	1	0.964286
XP_016565451.1	A0A1U8G253	XP_016565451.1	BAB62076.1	PREDICTED: 2-methyl-6-phytyl-1,4-hydroquinone methyltransferase, chloroplastic-like [Capsicum annuum]	28	8	66	7	7	1	6.87	463	215.18	14	52	4	8	0	1.25984
XP_016547977.1	A0A1U8EL92,A0A2G2YER1	XP_016547977.1	NP_173786.1	PREDICTED: 2-methylene-furan-3-one reductase [Capsicum annuum]	52	20	745	20	20	1	8.09	2650	2304.91	129	616	11	20	0	0.772432
XP_016572204.1	A0A1U8GM08	XP_016572204.1	NP_191101.2	PREDICTED: 2-oxoglutarate dehydrogenase, mitochondrial isoform X1 [Capsicum annuum]	46	34	357	6	21	1	6.84	2162	1118.72	91	266	15	34	0	1.34496
XP_016553801.1	A0A1U8F591,A0A2G2ZKE8	XP_016553801.1	NP_191101.2	PREDICTED: 2-oxoglutarate dehydrogenase, mitochondrial-like [Capsicum annuum]	45	36	513	15	23	1	7.01	2945	1475.99	134	379	22	36	18	1.06168
XP_016551169.1	A0A1U8F4V0	XP_016551169.1	OAO90740.1	PREDICTED: 2-oxoisovalerate dehydrogenase subunit alpha 2, mitochondrial-like [Capsicum annuum]	13	4	13	2	4	1	6.86	26	32.75	3	10	2	4	0	2
XP_016554868.1	A0A1U8F623,B5LAT4	XP_016554868.1	NP_187954.1	PREDICTED: 2-oxoisovalerate dehydrogenase subunit beta 1, mitochondrial-like [Capsicum annuum]	5	2	7	2	2	1	6.33	37	7.35	3	4	1	2	0	0.766208
XP_016548880.1	A0A1U8EZR2	XP_016548880.1	NP_001077793.1	PREDICTED: 30S ribosomal protein 3-1, chloroplastic [Capsicum annuum]	12	2	23	1	2	1	9.16	0	47.68	1	22	1	2	0	0.577913
XP_016566335.1	A0A1U8G5E0,A0A2G2Y241	XP_016566335.1	NP_566737.1	PREDICTED: 30S ribosomal protein S1 homolog B isoform X1 [Capsicum annuum]	11	4	6	0	4	1	6.05	28	15.73	1	5	1	4	0	0.527093
XP_016582050.1	A0A1U8HFA2	XP_016582050.1	NP_850903.1	PREDICTED: 30S ribosomal protein S1, chloroplastic [Capsicum annuum]	44	18	225	12	12	1	5.57	658	541.07	44	181	9	18	6	0.68578
XP_016550117.1	A0A1U8ESA9,A0A2G2YB45	XP_016550117.1	NP_850903.1	PREDICTED: 30S ribosomal protein S1, chloroplastic-like [Capsicum annuum]	18	8	47	2	2	1	6.02	188	105.27	10	37	3	8	0	2.16667
XP_016545693.1	A0A1U8EER5	XP_016545693.1	NP_187919.1	PREDICTED: 30S ribosomal protein S10, chloroplastic [Capsicum annuum]	20	4	67	4	4	1	9.19	98	207.99	7	60	2	4	0	0.850603
XP_016581725.1	A0A1U8HEC4	XP_016581725.1	NP_051091.1	PREDICTED: 30S ribosomal protein S11, chloroplastic-like [Capsicum annuum]	24	3	35	0	3	1	11.28	218	99.78	8	27	2	3	0	0.875471
XP_016556624.1	A0A1U8FJY7	XP_016556624.1	NP_568299.1	PREDICTED: 30S ribosomal protein S13, chloroplastic [Capsicum annuum]	32	5	15	5	5	1	10.18	99	35.98	4	11	2	5	0	0.681847
XP_016562689.1	A0A1U8G3X8,A0A2G3A3J4	XP_016562689.1	NP_178103.1	PREDICTED: 30S ribosomal protein S17, chloroplastic [Capsicum annuum]	37	6	98	6	6	1	10.26	373	251.72	27	71	3	6	0	1.02825
XP_016581188.1	A0A1U8HJ31	XP_016581188.1		PREDICTED: 30S ribosomal protein S20, chloroplastic [Capsicum annuum]	26	4	33	4	4	1	9.99	66	84.26	4	29	2	3	0	0.881614
XP_016573364.1	A0A1U8GYZ2,A0A2G2YRZ4	XP_016573364.1		PREDICTED: 30S ribosomal protein S31, chloroplastic [Capsicum annuum]	19	2	24	2	2	1	10.23	225	82.75	5	19	1	2	0	0.512198
XP_016559837.1	A0A1U8FKT3,A0A2G3A874	XP_016559837.1	OAP07208.1	PREDICTED: 30S ribosomal protein S5, chloroplastic [Capsicum annuum]	25	10	61	10	10	1	8.92	83	172.4	4	57	3	10	0	0.409524
XP_016565800.1	A0A1U8G3S7	XP_016565800.1	NP_176632.1	PREDICTED: 30S ribosomal protein S6 alpha, chloroplastic [Capsicum annuum]	7	1	70	1	1	1	5.44	748	229.14	19	51	1	1	0	1.17598
XP_016568673.1	A0A1U8GIX5	XP_016568673.1	NP_177635.1	PREDICTED: 30S ribosomal protein S9, chloroplastic [Capsicum annuum]	23	3	73	3	3	1	10.2	551	264.94	14	59	2	3	0	1.42782
XP_016569150.1	A0A1U8GDJ0	XP_016569150.1		PREDICTED: 31 kDa ribonucleoprotein, chloroplastic-like [Capsicum annuum]	24	6	32	6	6	1	8.88	21	77.51	1	31	1	6	0	0.801556
XP_016546116.1	A0A1U8EIA1	XP_016546116.1	NP_190806.1	PREDICTED: 33 kDa ribonucleoprotein, chloroplastic-like [Capsicum annuum]	11	4	29	4	4	1	5.58	141	69.65	8	21	2	4	0	0.547361
XP_016540193.1	A0A1U8DYU1,A0A2G2YVL9	XP_016540193.1	OAO99394.1	PREDICTED: 36.4 kDa proline-rich protein-like [Capsicum annuum]	10	2	30	2	2	1	9.33		134.93		30		2	0	2.1163
XP_016569173.1	A0A1U8GK99	XP_016569173.1	NP_198824.1	PREDICTED: 39S ribosomal protein L41-A, mitochondrial isoform X1 [Capsicum annuum]	9	1	4	0	1	1	10.29		11.18		4		1	0	5.46032
XP_016565795.1	A0A1U8G3R9	XP_016565795.1	NP_172914.1	PREDICTED: 39S ribosomal protein L46, mitochondrial [Capsicum annuum]	4	1	1	1	1	1	9.03		2.8		1		1	0	0.826693
XP_016560263.1	A0A1U8FV10	XP_016560263.1	OAP09590.1	PREDICTED: 3beta-hydroxysteroid-dehydrogenase/decarboxylase-like [Capsicum annuum]	9	4	16	3	4	1	8.35	37	38.6	3	13	2	4	0	1.39212
XP_016560479.1	A0A1U8FXN4,A0A2G3AA09	XP_016560479.1	NP_569029.1	PREDICTED: 3-dehydroquinate synthase, chloroplastic [Capsicum annuum]	29	9	132	9	9	1	8.53	360	395.27	32	100	5	9	0	1.28025
XP_016545542.1	A0A1U8EE96	XP_016545542.1	NP_175708.2	PREDICTED: 3-deoxy-manno-octulosonate cytidylyltransferase, mitochondrial-like [Capsicum annuum]	14	2	3	2	2	1	6.99		11.91		3		2	0	2.25714
XP_016551556.1	A0A1U8EYS4,A0A2G2YAE3	XP_016551556.1	NP_200032.1	PREDICTED: 3-hexulose-6-phosphate isomerase-like [Capsicum annuum]	19	3	50	3	3	1	6.52	119	211.08	6	44	1	3	0	1.58728
XP_016539211.1	A0A1U8DYH9	XP_016539211.1	NP_196578.1	PREDICTED: 3-hydroxyacyl-[acyl-carrier-protein] dehydratase FabZ-like [Capsicum annuum]	30	6	146	6	6	1	9.29	1089	333.79	42	104	5	6	0	1.09907
XP_016581201.1	A0A1U8HCU3	XP_016581201.1	NP_188147.1	PREDICTED: 3-hydroxybutyryl-CoA dehydrogenase [Capsicum annuum]	4	1	1	1	1	1	6.68		3.46		1		1	0	2.99468
XP_016544139.1	A0A1U8EJT2,A0A2G3ALZ1	XP_016544139.1	NP_201395.1	PREDICTED: 3-hydroxyisobutyryl-CoA hydrolase 1-like [Capsicum annuum]	18	5	29	2	5	1	7.68		109.11		29		5	0	1.19459
XP_016544588.1	A0A1U8EBI0,A0A2G3AME4	XP_016544588.1	NP_191610.3	PREDICTED: 3-hydroxyisobutyryl-CoA hydrolase-like protein 1, mitochondrial [Capsicum annuum]	11	4	10	4	4	1	6.46	159	21.3	4	6	2	4	0	1.13533
XP_016572990.1	A0A1U8GP95,A0A2G2ZIF1	XP_016572990.1	NP_001078205.1	PREDICTED: 3-hydroxyisobutyryl-CoA hydrolase-like protein 3, mitochondrial isoform X1 [Capsicum annuum]	11	4	19	0	3	1	6.62	59	63.15	3	16	2	4	0	1.14322
XP_016541586.1	A0A1U8E592	XP_016541586.1	NP_172142.2	PREDICTED: 3-hydroxyisobutyryl-CoA hydrolase-like protein 5 [Capsicum annuum]	42	16	127	15	15	1	5.47	473	253.44	50	77	4	15	2	0.92814
XP_016570613.1	A0A1U8GPD4	XP_016570613.1	NP_567405.1	PREDICTED: 3-isopropylmalate dehydratase large subunit-like [Capsicum annuum]	27	11	126	7	7	1	7.06	738	322.41	37	89	6	11	5	0.582651
XP_016566477.1	A0A1U8G550	XP_016566477.1	NP_567405.1	PREDICTED: 3-isopropylmalate dehydratase large subunit-like [Capsicum annuum]	8	5	26	1	1	1	7.25	27	74.58	2	24	1	5	0	1.72228
XP_016575099.1	A0A1U8H3W8	XP_016575099.1	NP_181837.1	PREDICTED: 3-isopropylmalate dehydratase small subunit 3-like [Capsicum annuum]	27	4	43	4	4	1	6.52	500	120.85	18	25	4	4	0	1.26828
XP_016557220.1	A0A1U8FET9	XP_016557220.1	OAP12957.1	PREDICTED: 3-isopropylmalate dehydrogenase 2, chloroplastic-like [Capsicum annuum]	45	13	140	13	13	1	6.27	195	492.14	14	126	4	13	0	1.39667
XP_016560791.1	A0A1U8FNG1	XP_016560791.1	OAO91003.1	PREDICTED: 3-isopropylmalate dehydrogenase, chloroplastic [Capsicum annuum]	39	11	125	2	2	1	7.71	828	389.72	29	96	7	11	0	0.6512
XP_016560628.1	A0A1U8FW23	XP_016560628.1	OAO91003.1	PREDICTED: 3-isopropylmalate dehydrogenase, chloroplastic-like [Capsicum annuum]	36	11	114	2	2	1	7.47	712	348.21	25	89	6	11	9	0.563846
XP_016537868.1	A0A1U8DS82,A0A2G2YX80	XP_016537868.1	NP_180193.1	PREDICTED: 3-ketoacyl-CoA synthase 10 [Capsicum annuum]	14	7	15	6	7	1	9.25	0	42.19	1	14	1	7	0	1.11932
XP_016548645.1	A0A1U8EZ24	XP_016548645.1	AAU95453.1	PREDICTED: 3-ketoacyl-CoA synthase 20-like [Capsicum annuum]	4	2	2	1	1	1	9.39		5.31		2		2	1	0.833787
XP_016546690.1	A0A1U8ETJ3,A0A2G2YGG1	XP_016546690.1	NP_001322003.1	PREDICTED: 3-ketoacyl-CoA synthase 3-like [Capsicum annuum]	9	3	5	1	3	1	8.68	14	14.85	1	4	1	3	0	0.753334
XP_016566389.1	A0A1U8GE96,A0A2G2ZTY4	XP_016566389.1	NP_180873.1	PREDICTED: 3-ketoacyl-CoA thiolase 2, peroxisomal [Capsicum annuum]	45	15	263	13	15	1	7.33	1394	670.19	55	208	9	15	0	0.80583
XP_016541790.1	A0A1U8EEP3,A0A2G2YT15	XP_016541790.1	NP_180873.1	PREDICTED: 3-ketoacyl-CoA thiolase 2, peroxisomal-like isoform X1 [Capsicum annuum]	31	9	48	0	9	1	8	359	135	12	36	3	9	0	1.25216
XP_016547728.1	A0A1U8EKI6,A0A2G2YGX3	XP_016547728.1	NP_182135.1	PREDICTED: 3-methyl-2-oxobutanoate hydroxymethyltransferase 1, mitochondrial-like [Capsicum annuum]	5	1	3	1	1	1	8.02		13.58		3		1	0	1.04408
XP_016578225.1	A0A1U8H4D3	XP_016578225.1	NP_564216.1	PREDICTED: 3-oxoacyl-[acyl-carrier-protein] reductase 4-like [Capsicum annuum]	19	5	44	5	5	1	8.6	250	85.89	14	30	3	5	0	0.48195
XP_016543644.1	A0A1U8EIE5	XP_016543644.1	NP_567019.1	PREDICTED: 3-oxoacyl-[acyl-carrier-protein] reductase FabG-like [Capsicum annuum]	7	2	5	2	2	1	8.63	32	9.02	1	4	1	2	0	1.21601
XP_016564074.1	A0A1U8G7S9	XP_016564074.1	OAP12004.1	PREDICTED: 3-oxoacyl-[acyl-carrier-protein] synthase 3 A, chloroplastic-like [Capsicum annuum]	18	5	18	5	5	1	6.71	48	47.04	6	12	2	5	0	0.777982
XP_016559523.1	A0A1U8FT05,A0A2G3A753	XP_016559523.1	NP_199441.1	PREDICTED: 3-oxoacyl-[acyl-carrier-protein] synthase I, chloroplastic [Capsicum annuum]	29	12	121	12	12	1	7.21	191	392.67	12	109	5	12	0	0.797091
XP_016565851.1	A0A1U8G3A7	XP_016565851.1	NP_199441.1	PREDICTED: 3-oxoacyl-[acyl-carrier-protein] synthase I, chloroplastic-like [Capsicum annuum]	12	2	4	2	2	1	7.87		5.36		4		2	0	2.06123
XP_016562487.1	A0A1U8FTJ9	XP_016562487.1	AAL91174.1	PREDICTED: 3-oxoacyl-[acyl-carrier-protein] synthase II, chloroplastic-like [Capsicum annuum]	2	1	2	1	1	1	7.96		4.01		2		1	0	2.03231
XP_016554212.1	A0A1U8F4A6	XP_016554212.1	AAL91174.1	PREDICTED: 3-oxoacyl-[acyl-carrier-protein] synthase II, chloroplastic-like isoform X2 [Capsicum annuum]	5	1	3	1	1	1	7.78		10.04		3		1	0	3.34375
XP_016576034.1	A0A1U8H6H6	XP_016576034.1	NP_194153.1	PREDICTED: 3-oxo-Delta(4,5)-steroid 5-beta-reductase-like [Capsicum annuum]	29	8	43	2	8	1	5.59	51	103.89	7	36	4	8	0	0.598694
XP_016579939.1	A0A1U8HHG5	XP_016579939.1	NP_194153.1	PREDICTED: 3-oxo-Delta(4,5)-steroid 5-beta-reductase-like [Capsicum annuum]	3	1	4	1	1	1	5.77		9.3		4		1	0	0.761236
XP_016575220.1	A0A1U8GVU4,A0A2G3AHD0	XP_016575220.1	OAP08934.1	PREDICTED: 3-phosphoshikimate 1-carboxyvinyltransferase 1, chloroplastic [Capsicum annuum]	18	8	73	8	8	1	7.11	617	183.71	22	51	4	8	0	0.890064
XP_016551547.1	A0A1U8EWG9	XP_016551547.1	NP_194304.1	PREDICTED: 40S ribosomal protein S10-1-like [Capsicum annuum]	34	6	136	2	3	1	9.79	230	462.45	10	126	2	6	4	1.43073
XP_016538666.1	A0A1U8DWY1	XP_016538666.1	NP_194304.1	PREDICTED: 40S ribosomal protein S10-1-like [Capsicum annuum]	35	6	140	3	3	1	9.76	230	487.7	10	130	2	6	0	1.30869
XP_016545698.1	A0A1U8EES0	XP_016545698.1	OAP07605.1	PREDICTED: 40S ribosomal protein S11 [Capsicum annuum]	57	12	165	0	12	1	10.49	399	447.95	22	143	7	12	0	0.597386
XP_016539043.1	A0A1U8DVK6,A0A2G2Y1X7	XP_016539043.1	NP_180766.1	PREDICTED: 40S ribosomal protein S12-like [Capsicum annuum]	76	7	190	2	7	1	6.01	422	671.42	25	165	6	6	0	0.750463
XP_016575243.1	A0A1U8H2E5	XP_016575243.1	NP_567151.1	PREDICTED: 40S ribosomal protein S13 [Capsicum annuum]	50	9	160	0	9	1	10.39	235	552.44	19	141	3	9	0	0.576985
XP_016559497.1	A0A1U8FJU0	XP_016559497.1	NP_187758.1	PREDICTED: 40S ribosomal protein S14-2 [Capsicum annuum]	47	8	161	1	1	1	10.7	1393	454.04	40	121	4	8	0	0.858051
XP_016575362.1	A0A1U8GVU2	XP_016575362.1	NP_196513.1	PREDICTED: 40S ribosomal protein S15-4 [Capsicum annuum]	32	4	146	0	3	1	10.3		682.42		146		4	4	1.60005
XP_016553335.1	A0A1U8F9V3,A0A2G2Z9V3	XP_016553335.1	NP_172256.1	PREDICTED: 40S ribosomal protein S15a-1 [Capsicum annuum]	41	6	143	6	6	1	9.89	975	302.78	50	93	5	5	0	0.710749
XP_016560294.1	A0A1U8FX55	XP_016560294.1	NP_196512.1	PREDICTED: 40S ribosomal protein S15-like [Capsicum annuum]	20	3	130	2	2	1	10.36		622.84		130		3	0	0.878297
XP_016548667.1	A0A1U8EN84	XP_016548667.1	NP_178826.1	PREDICTED: 40S ribosomal protein S16 [Capsicum annuum]	49	9	202	1	1	1	10.43	1457	437.72	57	145	6	9	0	2.09767
XP_016543317.1	A0A1U8DZA9,A0A1U8E7Y3	XP_016543317.1	NP_178826.1	PREDICTED: 40S ribosomal protein S16-like [Capsicum annuum]	59	11	261	1	3	1	10.43	2044	653.91	68	193	7	11	8	1.17336
XP_016573774.1	A0A1U8GR91	XP_016573774.1	NP_196100.1	PREDICTED: 40S ribosomal protein S17 [Capsicum annuum]	47	10	112	2	2	1	9.99	169	374.34	7	105	2	10	11	1.09262
XP_016551485.1	A0A1U8F6X0,Q6RJY3	XP_016551485.1	NP_196100.1	PREDICTED: 40S ribosomal protein S17 [Capsicum annuum]	42	9	111	1	1	1	9.99	296	364.25	9	102	2	9	0	2.45606
XP_016551762.1	A0A1U8EXD6,Q6RJY9	XP_016551762.1	NP_173692.1	PREDICTED: 40S ribosomal protein S18 [Capsicum annuum]	51	7	145	0	1	1	10.62	2135	277.57	61	84	5	6	0	1.81897
XP_016565286.1	A0A1U8G1Q2	XP_016565286.1	NP_173692.1	PREDICTED: 40S ribosomal protein S18-like [Capsicum annuum]	43	7	132	1	1	1	10.62	2102	200	59	73	4	6	5	0.883796
XP_016563293.1	A0A1U8G3N2,A0A2G3A221	XP_016563293.1	NP_200925.1	PREDICTED: 40S ribosomal protein S19-3 [Capsicum annuum]	57	8	173	8	8	1	10.2	420	481.19	29	144	4	8	0	0.909242
XP_016538292.1	A0A1U8DTF6	XP_016538292.1	NP_190321.1	PREDICTED: 40S ribosomal protein S20-2 [Capsicum annuum]	52	8	166	2	8	1	9.58	551	462.12	26	140	5	8	0	1.37146
XP_016542541.1	A0A1U8E7W4,A0A2G3ALK8	XP_016542541.1	ABK32166.1	PREDICTED: 40S ribosomal protein S21-2 [Capsicum annuum]	32	2	36	1	1	1	7.28	462	117.57	13	23	2	2	1	3.59417
XP_016554378.1	A0A1U8F4M1,A0A2G2ZGP3	XP_016554378.1	ABK32166.1	PREDICTED: 40S ribosomal protein S21-like [Capsicum annuum]	34	2	11	0	1	1	7.28	46	47.01	1	10	1	2	0	0.243494
XP_016543093.1	A0A1U8E607	XP_016543093.1	NP_195916.1	PREDICTED: 40S ribosomal protein S23 [Capsicum annuum]	42	5	298	5	5	1	10.45	1221	790.67	94	204	3	5	0	2.08384
XP_016575166.1	A0A1U8GV96	XP_016575166.1	AAM67061.1	PREDICTED: 40S ribosomal protein S2-3-like [Capsicum annuum]	64	19	480	2	2	1	10.2	3178	1545.44	90	390	8	19	25	1.13652
XP_016569631.1	A0A1U8GE74	XP_016569631.1	AAM67061.1	PREDICTED: 40S ribosomal protein S2-3-like [Capsicum annuum]	64	19	442	2	2	1	10.2	2523	1424.88	79	363	8	19	0	1.15742
XP_016538465.1	A0A1U8E586	XP_016538465.1	AAM63791.1	PREDICTED: 40S ribosomal protein S24-1 [Capsicum annuum]	27	4	145	0	3	1	10.62	859	387.65	38	107	3	4	2	1.28832
XP_016541983.1	A0A1U8E3Z7,A0A2G2YRY9	XP_016541983.1	AAM63791.1	PREDICTED: 40S ribosomal protein S24-1 [Capsicum annuum]	27	4	124	3	3	1	10.62	638	339.73	26	98	2	4	0	1.18871
XP_016539610.1	A0A1U8E8H3	XP_016539610.1	NP_195631.1	PREDICTED: 40S ribosomal protein S25 [Capsicum annuum]	50	7	92	2	2	1	10.62	794	193.35	33	59	2	7	0	2.39813
XP_016558239.1	A0A1U8FR72	XP_016558239.1	NP_179752.1	PREDICTED: 40S ribosomal protein S25-like, partial [Capsicum annuum]	54	8	146	0	3	1	10.54	794	312.72	33	113	2	8	5	0.921551
XP_016572409.1	A0A1U8GW81	XP_016572409.1	NP_181591.1	PREDICTED: 40S ribosomal protein S26-3-like [Capsicum annuum]	19	2	25	0	2	1	10.92	101	64.83	6	19	1	2	0	0.733768
XP_016537407.1	A0A1U8DQX3	XP_016537407.1	NP_191670.1	PREDICTED: 40S ribosomal protein S27-2 [Capsicum annuum]	29	2	20	1	1	1	8.75	148	39.26	6	14	2	1	1	0.195653
XP_016543924.1	A0A1U8E9M2,A0A1U8EJ58	XP_016543924.1	NP_187620.1	PREDICTED: 40S ribosomal protein S28-like [Capsicum annuum]	29	2	39	1	2	1	10.78	379	123.95	8	31	1	2	0	1.21359
XP_016578047.1	A0A1U8H3J9	XP_016578047.1	NP_189984.1	PREDICTED: 40S ribosomal protein S29 [Capsicum annuum]	38	2	10	2	2	1	9.91	54	8.12	8	2	1	1	0	1.00205
XP_016540388.1	A0A1U8DZE3	XP_016540388.1	NP_194668.1	PREDICTED: 40S ribosomal protein S30-like [Capsicum annuum]	27	2	18	0	2	1	12.03	48	42.62	2	16	1	2	0	1.00662
XP_016580091.1	A0A1U8H9E3,A0A2G2Z2R2	XP_016580091.1	NP_198403.1	PREDICTED: 40S ribosomal protein S3-2-like [Capsicum annuum]	69	15	730	3	3	1	9.55	8978	1821.18	283	447	8	15	1	1.07496
XP_016537734.1	A0A1U8E1V2	XP_016537734.1	NP_198403.1	PREDICTED: 40S ribosomal protein S3-2-like [Capsicum annuum]	57	14	753	2	2	1	9.6	9149	1868.05	287	466	7	14	0	0.800592
XP_016572828.1	A0A1U8GVL6	XP_016572828.1	NP_198403.1	PREDICTED: 40S ribosomal protein S3-3-like [Capsicum annuum]	61	15	774	3	3	1	9.66	9227	1920.68	289	485	7	15	17	1.01669
XP_016564043.1	A0A1U8G5P9,A0A2G3A0P6	XP_016564043.1	NP_195193.1	PREDICTED: 40S ribosomal protein S3a [Capsicum annuum]	47	14	136	1	1	1	9.73	347	428.89	19	117	5	14	16	1.12394
XP_016565921.1	A0A1U8G3I0	XP_016565921.1	NP_195193.1	PREDICTED: 40S ribosomal protein S3a [Capsicum annuum]	39	10	64	3	3	1	9.82	134	134.42	13	51	5	10	0	0.893375
XP_016578157.1	A0A1U8H3W4	XP_016578157.1	NP_195193.1	PREDICTED: 40S ribosomal protein S3a-like [Capsicum annuum]	49	14	177	2	2	1	9.79	1086	518.22	35	142	6	14	0	1.71576
XP_016559459.1	A0A1U8FUQ8	XP_016559459.1	NP_200650.1	PREDICTED: 40S ribosomal protein S4-like [Capsicum annuum]	54	14	286	1	3	1	10.29	938	731.8	50	236	7	14	15	0.786512
XP_016576002.1	A0A1U8GXN1	XP_016576002.1	NP_200650.1	PREDICTED: 40S ribosomal protein S4-like [Capsicum annuum]	54	14	232	2	3	1	10.23	857	584.52	44	188	7	14	0	0.95036
XP_016543925.1	A0A1U8EKR1,A0A2G2Y0X0	XP_016543925.1	NP_181264.1	PREDICTED: 40S ribosomal protein S5 [Capsicum annuum]	47	9	237	9	9	1	9.45	1491	748.11	52	185	5	9	0	1.43022
XP_016550131.1	A0A1U8EUR2	XP_016550131.1	NP_196598.1	PREDICTED: 40S ribosomal protein S6 [Capsicum annuum]	44	12	251	5	5	1	10.64	667	794.83	31	220	5	12	0	1.45003
XP_016549553.1	A0A1U8EQW5,A0A2G3ANU6	XP_016549553.1	NP_196598.1	PREDICTED: 40S ribosomal protein S6-like [Capsicum annuum]	44	12	222	1	1	1	10.7	359	693.62	20	202	4	12	17	1.11734
XP_016574106.1	A0A1U8GS61	XP_016574106.1	NP_196598.1	PREDICTED: 40S ribosomal protein S6-like [Capsicum annuum]	44	12	254	1	1	1	10.39	754	776.45	31	223	5	12	0	2.47787
XP_016563146.1	A0A1U8FVJ1,A0A2G3A381	XP_016563146.1	NP_175314.1	PREDICTED: 40S ribosomal protein S7-like [Capsicum annuum]	54	8	505	4	4	1	9.79	1708	1606.83	89	416	7	8	5	1.56283
XP_016555942.1	A0A1U8F9E3	XP_016555942.1	NP_175314.1	PREDICTED: 40S ribosomal protein S7-like [Capsicum annuum]	40	5	326	1	1	1	9.79	1186	1008.43	69	257	5	5	0	2.53331
XP_016575949.1	A0A1U8H696	XP_016575949.1	NP_200732.2	PREDICTED: 40S ribosomal protein S8 [Capsicum annuum]	37	8	261	4	4	1	10.37	2850	763.41	66	195	3	8	0	2.85401
XP_016544804.1	A0A1U8ELP7	XP_016544804.1	NP_200732.2	PREDICTED: 40S ribosomal protein S8-like [Capsicum annuum]	45	11	318	4	4	1	10.4	3144	896.18	78	240	7	11	9	1.37631
XP_016581378.1	A0A1U8HJI8	XP_016581378.1	NP_200732.2	PREDICTED: 40S ribosomal protein S8-like [Capsicum annuum]	32	8	184	2	2	1	10.39	1299	488.04	45	139	5	8	0	1.89074
XP_016542202.1	A0A1U8E4M3	XP_016542202.1	NP_198801.1	PREDICTED: 40S ribosomal protein S9-2-like [Capsicum annuum]	59	12	276	2	6	1	10.24	1818	571.95	97	179	9	11	8	0.825109
XP_016548261.1	A0A1U8EPE0,A0A2G2YDP1	XP_016548261.1	NP_198801.1	PREDICTED: 40S ribosomal protein S9-2-like [Capsicum annuum]	41	8	255	1	2	1	10.2	1778	540.41	87	168	6	8	0	1.60488
XP_016578205.1	A0A1U8H4B1,A0A2G2ZD23	XP_016578205.1	NP_187128.1	PREDICTED: 40S ribosomal protein SA-like [Capsicum annuum]	40	10	250	3	3	1	5.02	2380	685.67	77	173	7	10	6	1.07004
XP_016563903.1	A0A1U8G5B2,A0A2G3A0W4	XP_016563903.1	NP_187128.1	PREDICTED: 40S ribosomal protein SA-like [Capsicum annuum]	38	9	237	2	2	1	5.25	2313	653.1	73	164	6	9	0	1.31172
XP_016558613.1	A0A1U8FQJ0	XP_016558613.1	OAP08673.1	PREDICTED: 4-alpha-glucanotransferase DPE2 [Capsicum annuum]	16	13	41	13	13	1	5.85	132	119.64	7	34	3	12	0	0.964775
XP_016550876.1	A0A1U8EWW1,A0A2G2Y8K7	XP_016550876.1	OAO89758.1	PREDICTED: 4-alpha-glucanotransferase, chloroplastic/amyloplastic [Capsicum annuum]	16	6	23	6	6	1	6.04	56	79.16	3	20	2	6	0	1.72227
XP_016563010.1	A0A1U8FVZ1	XP_016563010.1	CAP09657.1	PREDICTED: 4-coumarate--CoA ligase 1 [Capsicum annuum]	10	4	19	3	3	1	5.86	73	55.96	5	14	3	4	2	2.37101
XP_016578426.1	A0A1U8H4L6	XP_016578426.1	CAP09657.1	PREDICTED: 4-coumarate--CoA ligase 2 [Capsicum annuum]	7	3	9	2	2	1	5.74	35	31.69	1	8	1	3	0	4.40323
XP_016564135.1	A0A1U8FZ76	XP_016564135.1	NP_176686.1	PREDICTED: 4-coumarate--CoA ligase 2-like [Capsicum annuum]	4	2	6	2	2	1	5.66		21.88		6		2	0	2.32991
XP_016545240.1	A0A1U8EPF3	XP_016545240.1	CAP09657.1	PREDICTED: 4-coumarate--CoA ligase 2-like [Capsicum annuum]	2	1	1	1	1	1	5.8		3.82		1		1	0	3.91006
XP_016550360.1	A0A1U8F3W0,A0A2G2YA92	XP_016550360.1	NP_564115.1	PREDICTED: 4-coumarate--CoA ligase-like 5 [Capsicum annuum]	16	7	28	6	6	1	8.37	66	78.83	3	25	1	7	1	0.774937
XP_016547391.1	A0A1U8ELY2,A0A2G2YHF4	XP_016547391.1	OAO98836.1	PREDICTED: 4-coumarate--CoA ligase-like 7 [Capsicum annuum]	36	18	138	18	18	1	8.57	510	443.09	21	117	5	18	0	2.16272
XP_016570682.1	A0A1U8GHA4,A0A2G2XUP4	XP_016570682.1		PREDICTED: 4-coumarate--CoA ligase-like 9 [Capsicum annuum]	4	1	2	1	1	1	8.75		9.88		2		1	0	1.74971
XP_016578057.1	A0A1U8H3L0	XP_016578057.1	NP_180261.1	PREDICTED: 4-diphosphocytidyl-2-C-methyl-D-erythritol kinase, chloroplastic/chromoplastic [Capsicum annuum]	37	12	76	12	12	1	6.34	186	238.96	9	67	5	12	0	0.925986
XP_016547328.1	A0A1U8EJF5,A0A1U8EVC6	XP_016547328.1	NP_851233.1	PREDICTED: 4-hydroxy-3-methylbut-2-en-1-yl diphosphate synthase (ferredoxin), chloroplastic [Capsicum annuum]	49	31	432	30	31	1	6.32	3088	1257.71	117	315	15	31	0	0.524907
XP_016539712.1	A0A1U8DXG6	XP_016539712.1	NP_567965.1	PREDICTED: 4-hydroxy-3-methylbut-2-enyl diphosphate reductase, chloroplastic [Capsicum annuum]	49	20	280	19	20	1	5.62	1261	990.6	48	232	9	20	0	0.774414
XP_016573060.1	A0A1U8GPG9,A0A2G2ZI19	XP_016573060.1	AAF24813.1	PREDICTED: 4-hydroxyphenylpyruvate dioxygenase [Capsicum annuum]	21	8	37	8	8	1	5.62	32	114.84	2	35	1	8	0	1.01928
XP_016555731.1	A0A1U8FAN3	XP_016555731.1	NP_566006.1	PREDICTED: 4-hydroxy-tetrahydrodipicolinate reductase 1, chloroplastic-like [Capsicum annuum]	8	3	9	3	3	1	6.79	134	16.81	3	6	1	3	0	0.783576
XP_016570205.1	A0A1U8GGG2,A0A2G2ZMY8	XP_016570205.1	NP_182068.1	PREDICTED: 4-hydroxy-tetrahydrodipicolinate synthase, chloroplastic [Capsicum annuum]	9	3	6	2	3	1	6.28		16.37		6		3	0	0.454423
XP_016543618.1	A0A1U8E8S7,A0A2G2YNG2	XP_016543618.1		PREDICTED: 50S ribosomal protein 5, chloroplastic-like [Capsicum annuum]	23	2	9	2	2	1	10.98	0	27.46	1	8	1	2	0	1.93491
XP_016568958.1	A0A1U8GJQ4,A0A2G2ZR29	XP_016568958.1		PREDICTED: 50S ribosomal protein 6, chloroplastic [Capsicum annuum]	7	1	14	1	1	1	9.91		13.06		14		1	0	0.596666
XP_016538766.1	A0A1U8DX72	XP_016538766.1	NP_191908.1	PREDICTED: 50S ribosomal protein L1, chloroplastic-like [Capsicum annuum]	37	14	201	13	14	1	9.23	1538	561.16	44	157	6	14	0	0.845005
XP_016572310.1	A0A1U8GMB3,A0A2G2ZGB7	XP_016572310.1	NP_196855.1	PREDICTED: 50S ribosomal protein L10, chloroplastic [Capsicum annuum]	44	10	134	10	10	1	9.23	141	347.9	13	121	5	10	0	1.0885
XP_016564971.1	A0A1U8G0R9	XP_016564971.1	NP_174575.1	PREDICTED: 50S ribosomal protein L11, chloroplastic [Capsicum annuum]	29	6	70	6	6	1	9.55	17	208.22	4	66	2	6	0	0.825468
XP_016561563.1	A0A1U8FYQ7	XP_016561563.1		PREDICTED: 50S ribosomal protein L12, chloroplastic-like [Capsicum annuum]	59	11	716	1	11	1	6.34	4044	2286.19	141	575	9	11	0	0.988859
XP_016581096.1	A0A1U8HCH6,A0A2G2Z4U0	XP_016581096.1	NP_177984.1	PREDICTED: 50S ribosomal protein L13, chloroplastic [Capsicum annuum]	31	6	45	5	5	1	9.8	369	112.33	13	32	3	6	0	0.503809
XP_016541611.1	A0A1U8E5A8,A0A2G2YTG3	XP_016541611.1	NP_177984.1	PREDICTED: 50S ribosomal protein L13, chloroplastic-like [Capsicum annuum]	27	6	39	5	5	1	9.99	278	110.15	10	29	2	6	1	0.54332
XP_016560209.1	A0A1U8FWX4	XP_016560209.1	NP_201272.1	PREDICTED: 50S ribosomal protein L15 [Capsicum annuum]	9	2	5	2	2	1	11.15	66	11.85	2	3	1	2	0	1.3702
XP_016548197.1	A0A1U8ELW8	XP_016548197.1	NP_189221.1	PREDICTED: 50S ribosomal protein L15, chloroplastic [Capsicum annuum]	34	9	67	9	9	1	10.98	59	175.64	2	65	2	9	0	0.464715
XP_016577587.1	A0A1U8H2A3,A0A2G2ZEB5	XP_016577587.1	NP_190989.1	PREDICTED: 50S ribosomal protein L17, chloroplastic [Capsicum annuum]	14	3	44	0	3	1	11.18	313	128.84	11	33	1	3	0	0.490699
XP_016551654.1	A0A1U8F639,A0A2G2YBA5	XP_016551654.1	NP_175268.1	PREDICTED: 50S ribosomal protein L18, chloroplastic [Capsicum annuum]	13	2	35	2	2	1	9.61	194	67.65	13	22	2	2	0	0.482566
XP_016570459.1	A0A1U8GQR6	XP_016570459.1	AAM64533.1	PREDICTED: 50S ribosomal protein L19-2, chloroplastic-like [Capsicum annuum]	20	4	47	4	4	1	9.33	311	99.69	17	30	2	4	0	0.579166
XP_016574877.1	A0A1U8GUE9,A0A2G2ZB84	XP_016574877.1		PREDICTED: 50S ribosomal protein L21, chloroplastic [Capsicum annuum]	31	5	25	5	5	1	8.88	126	73.14	5	20	2	5	0	0.601993
XP_016572546.1	A0A1U8GWM3	XP_016572546.1	NP_680212.1	PREDICTED: 50S ribosomal protein L24 [Capsicum annuum]	10	1	1	1	1	1	10.32		2.6		1		1	0	1.56258
XP_016545189.1	A0A1U8EMT5,A0A2G2XZF0	XP_016545189.1	NP_851190.1	PREDICTED: 50S ribosomal protein L24, chloroplastic [Capsicum annuum]	24	4	31	4	4	1	9.96	37	96.64	2	29	1	4	0	0.706715
XP_016556119.1	A0A1U8F9Y2,A0A1U8FII0	XP_016556119.1	NP_198911.1	PREDICTED: 50S ribosomal protein L27, chloroplastic [Capsicum annuum]	21	3	82	3	3	1	10.23	157	275.49	13	69	2	3	0	1.2677
XP_016566013.1	A0A1U8GBC9,A0A2G2ZUD7	XP_016566013.1	NP_565765.1	PREDICTED: 50S ribosomal protein L28, chloroplastic [Capsicum annuum]	11	2	12	2	2	1	11.09	16	37.43	1	11	1	2	0	0.856408
XP_016578158.1	A0A1U8HAL9,A0A2G2ZCY9	XP_016578158.1	NP_201325.1	PREDICTED: 50S ribosomal protein L29, chloroplastic [Capsicum annuum]	33	7	62	7	7	1	10.13	86	184.86	9	53	2	7	0	0.71944
XP_016537673.1	A0A1U8DRN2	XP_016537673.1	NP_181831.1	PREDICTED: 50S ribosomal protein L3, chloroplastic [Capsicum annuum]	41	10	175	10	10	1	10.35	640	436.35	43	132	4	10	0	0.730869
XP_016568533.1	A0A1U8GIH6	XP_016568533.1		PREDICTED: 50S ribosomal protein L31, chloroplastic [Capsicum annuum]	51	5	90	5	5	1	9.8	523	260.92	26	64	3	5	0	0.594304
XP_016542750.1	A0A1U8EHE7	XP_016542750.1	NP_850047.1	PREDICTED: 50S ribosomal protein L35, chloroplastic-like [Capsicum annuum]	9	1	18	0	1	1	11.19		65.74		18		1	0	1.00085
XP_016581046.1	A0A1U8HCC6	XP_016581046.1	NP_849604.1	PREDICTED: 50S ribosomal protein L4, chloroplastic [Capsicum annuum]	32	7	111	0	7	1	8.5	372	280.19	20	91	3	7	0	0.742638
XP_016542709.1	A0A1U8EFR8,A0A2G2XZP1	XP_016542709.1	NP_192040.1	PREDICTED: 50S ribosomal protein L5, chloroplastic [Capsicum annuum]	42	8	139	8	8	1	9.94	450	468.22	30	109	6	8	0	0.887264
XP_016551516.1	A0A1U8EYN1	XP_016551516.1	NP_172011.1	PREDICTED: 50S ribosomal protein L6, chloroplastic [Capsicum annuum]	47	11	113	11	11	1	10.24	370	243.2	32	81	4	11	0	0.289312
XP_016576147.1	A0A1U8GY39,A0A1U8H503	XP_016576147.1		PREDICTED: 50S ribosomal protein L7/L12 [Capsicum annuum]	4	1	3	0	1	1	5.99		7.68		3		1	0	0.28213
XP_016548448.1	A0A1U8EMK6	XP_016548448.1	NP_190075.1	PREDICTED: 50S ribosomal protein L9, chloroplastic [Capsicum annuum]	44	9	193	9	9	1	9.73	543	600.06	20	173	4	9	0	0.846893
XP_016568375.1	A0A1U8GB80	XP_016568375.1	NP_565114.1	PREDICTED: 5'-3' exoribonuclease 3 [Capsicum annuum]	4	3	7	2	3	1	6.89	67	19.52	2	5	2	3	0	1.16528
XP_016560132.1	A0A1U8FLN2,A0A2G3A950	XP_016560132.1	AAM65133.1	PREDICTED: 5'-adenylylsulfate reductase 1, chloroplastic [Capsicum annuum]	32	10	92	6	10	1	6.33	103	243.23	22	70	4	10	0	1.15939
XP_016563545.1	A0A1U8FXJ3	XP_016563545.1	AAO41971.1	PREDICTED: 5-formyltetrahydrofolate cyclo-ligase, mitochondrial isoform X1 [Capsicum annuum]	6	2	4	0	2	1	7.78		13.73		4		2	0	1.14067
XP_016569435.1	A0A1U8GE98	XP_016569435.1	NP_565139.1	PREDICTED: 5-formyltetrahydrofolate cyclo-ligase-like protein COG0212 [Capsicum annuum]	5	1	1	1	1	1	8.87		4.21		1		1	0	0.833561
XP_016555027.1	A0A1U8F6S1	XP_016555027.1	NP_197294.1	PREDICTED: 5-methyltetrahydropteroyltriglutamate--homocysteine methyltransferase [Capsicum annuum]	69	44	3281	35	35	1	6.46	22065	10681.9	811	2470	29	43	14	1.52384
XP_016539895.1	A0A1U8E997	XP_016539895.1	NP_195591.1	PREDICTED: 5'-methylthioadenosine/S-adenosylhomocysteine nucleosidase 2-like [Capsicum annuum]	38	7	75	7	7	1	4.83	72	232.92	6	69	3	7	0	1.28174
XP_016551455.1	A0A1U8F6U2,A0A2G2YBE8	XP_016551455.1	NP_199707.2	PREDICTED: 5'-nucleotidase domain-containing protein 4 [Capsicum annuum]	8	4	11	4	4	1	6.27	18	32.42	1	10	1	4	0	0.957628
XP_016562556.1	A0A1U8FTQ7,A0A2G2ZVU9	XP_016562556.1	NP_177431.1	PREDICTED: 5'-nucleotidase SurE-like [Capsicum annuum]	14	4	19	4	4	1	5.59	40	44.53	5	14	1	4	0	1.43695
XP_016575288.1	A0A1U8H2I8	XP_016575288.1	NP_567449.1	PREDICTED: 5'-nucleotidase SurE-like isoform X2 [Capsicum annuum]	12	3	10	1	3	1	5.26		36.61		10		3	0	1.38018
XP_016542586.1	A0A1U8E809	XP_016542586.1	OAO95426.1	PREDICTED: 5-oxoprolinase [Capsicum annuum]	8	7	20	7	7	1	6.05	138	54.11	5	15	1	7	0	1.16774
XP_016552069.1	A0A1U8F770,A0A2G2YAR0	XP_016552069.1	NP_181933.1	PREDICTED: 6,7-dimethyl-8-ribityllumazine synthase, chloroplastic-like [Capsicum annuum]	19	5	35	4	4	1	8.21	63	120.45	2	33	1	5	0	0.908593
XP_016546753.1	A0A1U8EHS3,A0A2G3AN25	XP_016546753.1	NP_181933.1	PREDICTED: 6,7-dimethyl-8-ribityllumazine synthase, chloroplastic-like isoform X1 [Capsicum annuum]	46	6	47	0	5	1	8.1	720	121.49	13	34	2	6	1	0.918839
XP_016559392.1	A0A1U8FJI2,A0A2G3A6W0	XP_016559392.1	NP_181530.1	PREDICTED: 60S acidic ribosomal protein P0 [Capsicum annuum]	48	11	464	8	11	1	5.1	989	1613.1	42	422	5	11	0	1.67887
XP_016577236.1	A0A1U8H1I7	XP_016577236.1	NP_567190.1	PREDICTED: 60S acidic ribosomal protein P1-like [Capsicum annuum]	52	3	68	3	3	1	4.37	0	311.83	1	67	1	3	0	1.95109
XP_016539122.1	A0A1U8DY91	XP_016539122.1	NP_197839.1	PREDICTED: 60S acidic ribosomal protein P1-like [Capsicum annuum]	37	1	41	1	1	1	4.51	34	225.97	6	35	1	1	0	2.53233
XP_016561836.1	A0A1U8FRL2,A0A2G3A4Y1	XP_016561836.1	CAB62451.1	PREDICTED: 60S acidic ribosomal protein P1-like [Capsicum annuum]	14	1	1	1	1	1	4.46		4.19		1		1	0	1.58291
XP_016547584.1	A0A1U8EUL7	XP_016547584.1	NP_190045.1	PREDICTED: 60S acidic ribosomal protein P2-2-like [Capsicum annuum]	79	8	532	8	8	1	4.61	1922	2152.27	118	414	6	8	0	1.5696
XP_016578631.1	A0A1U8H567	XP_016578631.1	NP_190045.1	PREDICTED: 60S acidic ribosomal protein P2-2-like [Capsicum annuum]	75	5	71	4	4	1	4.54	144	251.02	13	58	3	5	0	2.05414
XP_016577917.1	A0A1U8H368	XP_016577917.1	NP_190045.1	PREDICTED: 60S acidic ribosomal protein P2-like [Capsicum annuum]	30	5	61	3	4	1	4.65	389	127.57	22	39	2	5	1	0.741237
XP_016580156.1	A0A1U8H9M1	XP_016580156.1	NP_001119451.1	PREDICTED: 60S acidic ribosomal protein P3-like [Capsicum annuum]	27	3	120	3	3	1	4.46	319	427.85	19	101	3	2	0	1.46641
XP_016577589.1	A0A1U8HB01	XP_016577589.1	NP_174013.1	PREDICTED: 60S ribosomal protein L10 [Capsicum annuum]	36	8	92	2	8	1	10.43	732	323.23	15	77	2	8	0	1.01226
XP_016577944.1	A0A1U8HC01	XP_016577944.1	NP_563813.2	PREDICTED: 60S ribosomal protein L10a-1 [Capsicum annuum]	41	10	404	1	1	1	9.83	499	1203.38	25	379	4	10	13	1.83976
XP_016548235.1	A0A1U8EXV4	XP_016548235.1	NP_563813.2	PREDICTED: 60S ribosomal protein L10a-1 [Capsicum annuum]	25	7	55	3	3	1	9.77	26	141.49	5	50	1	7	0	0.657572
XP_016578448.1	A0A1U8HBD3	XP_016578448.1	NP_563813.2	PREDICTED: 60S ribosomal protein L10a-1-like [Capsicum annuum]	40	9	133	2	2	1	9.86	487	368.45	20	113	3	9	0	0.951709
XP_016541568.1	A0A1U8E2R0,Q6RJY2	XP_016541568.1	NP_191429.1	PREDICTED: 60S ribosomal protein L11-1-like [Capsicum annuum]	45	7	241	0	7	1	9.89	257	826.44	17	224	5	7	0	1.1107
XP_016577833.1	A0A1U8H9N8	XP_016577833.1	NP_181256.1	PREDICTED: 60S ribosomal protein L12 [Capsicum annuum]	64	10	228	10	10	1	8.7	522	746.45	28	200	6	10	0	1.42491
XP_016572365.1	A0A1U8GMG9,A0A2G3AFX0	XP_016572365.1	NP_190470.1	PREDICTED: 60S ribosomal protein L13-1 [Capsicum annuum]	52	12	275	5	12	1	11.15	2284	655.16	71	204	7	12	0	0.958878
XP_016555204.1	A0A1U8FFV6	XP_016555204.1	NP_187367.1	PREDICTED: 60S ribosomal protein L13a-1-like [Capsicum annuum]	41	7	64	1	1	1	10.56	53	173.49	12	52	3	7	0	2.48893
XP_016573637.1	A0A1U8GQU9	XP_016573637.1	NP_199687.1	PREDICTED: 60S ribosomal protein L13a-4 [Capsicum annuum]	46	9	100	2	2	1	10.48	89	282.25	15	85	5	8	7	1.40213
XP_016552190.1	A0A1U8F907	XP_016552190.1	NP_199687.1	PREDICTED: 60S ribosomal protein L13a-4-like [Capsicum annuum]	38	7	59	1	1	1	10.49	41	168.36	9	50	3	7	0	2.15016
XP_016577452.1	A0A1U8H1W5	XP_016577452.1	NP_179635.1	PREDICTED: 60S ribosomal protein L14-1 [Capsicum annuum]	44	9	178	1	1	1	10.35	362	447.31	22	156	5	9	0	0.743446
XP_016576071.1	A0A1U8GXV7	XP_016576071.1	NP_179635.1	PREDICTED: 60S ribosomal protein L14-1-like [Capsicum annuum]	43	9	162	1	1	1	10.37	362	424.33	22	140	5	9	6	0.83615
XP_016569650.1	A0A1U8GEW9	XP_016569650.1	NP_193405.1	PREDICTED: 60S ribosomal protein L15-like [Capsicum annuum]	26	5	45	0	5	1	11.37	33	152.71	4	41	1	5	0	0.769687
XP_016578232.1	A0A1U8H447	XP_016578232.1	NP_174060.1	PREDICTED: 60S ribosomal protein L17-1-like [Capsicum annuum]	36	7	156	4	6	1	10.17	768	354.07	33	123	3	7	0	1.52302
XP_016563820.1	A0A1U8FYC1	XP_016563820.1	NP_176910.1	PREDICTED: 60S ribosomal protein L17-2 [Capsicum annuum]	43	9	205	3	8	1	10.11	998	450.79	51	154	4	9	1	1.69166
XP_016565788.1	A0A1U8GAP9	XP_016565788.1	NP_187210.1	PREDICTED: 60S ribosomal protein L18-2 [Capsicum annuum]	32	6	103	3	3	1	10.96	563	286.56	23	80	4	6	5	0.805094
XP_016538697.1	A0A1U8DUL4,A0A2G2XYF1	XP_016538697.1	NP_187210.1	PREDICTED: 60S ribosomal protein L18-2 [Capsicum annuum]	33	6	117	3	3	1	10.92	587	298	19	98	3	6	0	0.604437
XP_016552539.1	A0A1U8F8H5	XP_016552539.1	NP_001323764.1	PREDICTED: 60S ribosomal protein L18a-like [Capsicum annuum]	51	9	165	0	1	1	10.29	220	332.98	35	130	3	9	9	1.18554
XP_016548329.1	A0A1U8EWR4	XP_016548329.1	NP_001323764.1	PREDICTED: 60S ribosomal protein L18a-like [Capsicum annuum]	47	8	132	1	1	1	10.35	220	237.04	35	97	3	8	0	1.41478
XP_016557426.1	A0A1U8FDW0	XP_016557426.1	NP_001323764.1	PREDICTED: 60S ribosomal protein L18a-like [Capsicum annuum]	51	9	157	1	1	1	10.29	220	302.07	35	122	3	9	0	1.12455
XP_016565802.1	A0A1U8G360,A0A2G2ZVQ2	XP_016565802.1	NP_188300.1	PREDICTED: 60S ribosomal protein L19-3 [Capsicum annuum]	33	5	41	1	1	1	11.5	309	128.46	10	31	3	5	0	3.77646
XP_016555613.1	A0A1U8F8G7	XP_016555613.1	NP_188300.1	PREDICTED: 60S ribosomal protein L19-3-like isoform X1 [Capsicum annuum]	33	5	32	0	1	1	11.5	309	77.78	9	23	2	5	3	0.850104
XP_016554394.1	A0A1U8FDL5	XP_016554394.1	AAM64400.1	PREDICTED: 60S ribosomal protein L2, mitochondrial [Capsicum annuum]	7	1	1	1	1	1	10.93		4.02		1		1	0	1.17524
XP_016543919.1	A0A1U8E9L8,A0A1U8EJ53	XP_016543919.1	NP_564724.1	PREDICTED: 60S ribosomal protein L21-2 isoform X2 [Capsicum annuum]	46	8	117	3	3	1	10.42	270	293.76	15	102	4	8	7	0.821827
XP_016543665.1	A0A1U8EK12,A0A2G2YNT6	XP_016543665.1	NP_564724.1	PREDICTED: 60S ribosomal protein L21-2-like [Capsicum annuum]	41	7	105	2	2	1	10.67	270	244.78	15	90	4	7	0	0.335203
XP_016538688.1	A0A1U8DUK2,A0A2G2XX59	XP_016538688.1	NP_187207.1	PREDICTED: 60S ribosomal protein L22-3 [Capsicum annuum]	39	4	67	3	3	1	9.45	399	278.93	10	57	2	4	1	1.4997
XP_016565775.1	A0A1U8G3Q3,A0A2G2ZVW9	XP_016565775.1	NP_187207.1	PREDICTED: 60S ribosomal protein L22-3-like [Capsicum annuum]	38	3	41	2	2	1	9.5	400	109.85	12	29	2	3	0	1.38814
XP_016565577.1	A0A1U8G2E7	XP_016565577.1	NP_180895.1	PREDICTED: 60S ribosomal protein L23 [Capsicum annuum]	44	6	117	1	6	1	10.45	487	271.72	23	94	3	6	0	0.834592
XP_016542617.1	A0A1U8E5U7	XP_016542617.1	NP_191088.1	PREDICTED: 60S ribosomal protein L23a [Capsicum annuum]	45	11	184	10	11	1	10.21	327	500.03	13	171	3	11	0	0.820372
XP_016543212.1	A0A1U8E7M3	XP_016543212.1	NP_565851.1	PREDICTED: 60S ribosomal protein L24 [Capsicum annuum]	24	5	56	1	4	1	10.77		190.79		56		5	2	1.41327
XP_016542859.1	A0A1U8EG59	XP_016542859.1	NP_565851.1	PREDICTED: 60S ribosomal protein L24 [Capsicum annuum]	20	3	80	1	2	1	10.77		293.44		80		3	0	1.23146
XP_016558872.1	A0A1U8FHZ3,A0A2G3A5G0	XP_016558872.1	NP_190560.1	PREDICTED: 60S ribosomal protein L26-1 [Capsicum annuum]	38	8	60	3	3	1	10.7	68	131.16	10	50	4	8	5	1.11395
XP_016560952.1	A0A1U8FNZ6,A0A2G3ABE5	XP_016560952.1	NP_190560.1	PREDICTED: 60S ribosomal protein L26-1-like [Capsicum annuum]	38	8	76	3	3	1	10.92	89	168.98	8	68	5	8	0	1.76718
XP_016578065.1	A0A1U8H3W7,A0A2G2ZDH0	XP_016578065.1	NP_193236.1	PREDICTED: 60S ribosomal protein L27 [Capsicum annuum]	39	5	105	1	1	1	10.45	286	250.63	25	80	4	5	0	1.09253
XP_016579381.1	A0A1U8H7A4	XP_016579381.1	NP_193236.1	PREDICTED: 60S ribosomal protein L27-3-like [Capsicum annuum]	30	4	67	2	2	1	10.43	261	125.32	23	44	2	4	0	0.305923
XP_016563685.1	A0A1U8FXZ1,A0A2G3A1B5	XP_016563685.1	NP_177217.1	PREDICTED: 60S ribosomal protein L27a-3 [Capsicum annuum]	30	6	158	4	4	1	10.39	33	475.26	12	146	3	6	4	1.8578
XP_016578260.1	A0A1U8H4G8,A0A2G2Y152	XP_016578260.1	AAM62795.1	PREDICTED: 60S ribosomal protein L27a-3-like [Capsicum annuum]	41	6	128	4	4	1	10.61	0	474.54	3	125	2	6	0	1.29718
XP_016577351.1	A0A1U8H1J1,A0A2G2ZER6	XP_016577351.1	NP_193236.1	PREDICTED: 60S ribosomal protein L27-like [Capsicum annuum]	39	5	115	1	1	1	10.45	297	268.1	30	85	4	5	6	0.671169
XP_016562614.1	A0A1U8G3P9,A0A2G2XW09	XP_016562614.1	NP_179563.1	PREDICTED: 60S ribosomal protein L28-1-like [Capsicum annuum]	69	12	251	3	3	1	10.52	355	734.93	29	222	5	11	14	0.848853
XP_016554857.1	A0A1U8F6A4,A0A2G2ZBG3	XP_016554857.1	NP_179563.1	PREDICTED: 60S ribosomal protein L28-1-like [Capsicum annuum]	64	10	176	2	2	1	10.51	103	468.8	22	154	4	9	0	1.00818
XP_016549898.1	A0A1U8ERW4,A0A2G2Y5U3	XP_016549898.1	NP_179563.1	PREDICTED: 60S ribosomal protein L28-1-like [Capsicum annuum]	48	7	124	2	2	1	10.39	45	305.05	16	108	3	6	0	1.75863
XP_016573541.1	A0A1U8GQK0	XP_016573541.1	NP_187324.2	PREDICTED: 60S ribosomal protein L29-2-like [Capsicum annuum]	17	1	29	0	1	1	10.9	14	59.44	2	27	1	1	0	1.76111
XP_016539153.1	A0A1U8DVW7,A0A2G2XXR9	XP_016539153.1	BAF02060.1	PREDICTED: 60S ribosomal protein L3 [Capsicum annuum]	20	9	35	6	6	1	10.04	500	94.21	10	25	3	9	2	0.843965
XP_016548732.1	A0A1U8ENE7	XP_016548732.1	NP_174853.1	PREDICTED: 60S ribosomal protein L30 [Capsicum annuum]	53	4	108	1	1	1	9.54	472	341.94	25	83	3	4	5	1.37361
XP_016552937.1	A0A1U8F0N1,A0A2G3AI93	XP_016552937.1	NP_174853.1	PREDICTED: 60S ribosomal protein L30-like [Capsicum annuum]	53	4	117	1	1	1	9.55	615	368.29	28	89	3	4	0	1.31143
XP_016569343.1	A0A1U8GKR6,A0A2G2ZQB9	XP_016569343.1	NP_565164.1	PREDICTED: 60S ribosomal protein L30-like [Capsicum annuum]	35	3	16	2	2	1	9.76		45.82		16		3	0	2.20448
XP_016540390.1	A0A1U8EAP7,A0A2G2YUU6	XP_016540390.1	NP_179564.1	PREDICTED: 60S ribosomal protein L31 [Capsicum annuum]	34	4	99	1	4	1	9.95	23	307.71	8	91	2	4	0	0.81513
XP_016538996.1	A0A1U8DVF8,A0A2G2Y1K8	XP_016538996.1	NP_176352.1	PREDICTED: 60S ribosomal protein L3-2 [Capsicum annuum]	17	8	30	5	5	1	10.11	454	79.26	9	21	2	8	0	0.759494
XP_016559455.1	A0A1U8FL50,Q6RW44	XP_016559455.1	NP_193544.1	PREDICTED: 60S ribosomal protein L32-1 [Capsicum annuum]	24	3	77	1	1	1	10.65	571	204.97	20	57	1	3	2	1.19407
XP_016559555.1	A0A1U8FLE3,A0A2G3A7J2	XP_016559555.1	NP_193544.1	PREDICTED: 60S ribosomal protein L32-1-like [Capsicum annuum]	24	3	57	1	1	1	10.78	571	131.2	20	37	1	3	0	1.67688
XP_016578358.1	A0A1U8HB42,A0A2G2ZCE5	XP_016578358.1	NP_174010.1	PREDICTED: 60S ribosomal protein L34 [Capsicum annuum]	33	4	37	1	2	1	11.6	115	107.78	3	34	1	4	0	0.80378
XP_016561409.1	A0A1U8G0A7,A0A2G3AC88	XP_016561409.1	NP_174010.1	PREDICTED: 60S ribosomal protein L34-like [Capsicum annuum]	33	4	36	1	2	1	11.6	137	107.72	4	32	1	4	3	0.753156
XP_016573727.1	A0A1U8GR27	XP_016573727.1	NP_195881.1	PREDICTED: 60S ribosomal protein L35 [Capsicum annuum]	38	7	160	0	2	1	10.81	291	496.66	17	143	3	7	0	0.439982
XP_016572217.1	A0A1U8GLT2,A0A2G2ZFU9	XP_016572217.1	NP_181471.1	PREDICTED: 60S ribosomal protein L35-2 [Capsicum annuum]	38	7	158	2	2	1	10.81	291	490.87	14	144	2	7	7	1.18898
XP_016564870.1	A0A1U8G170	XP_016564870.1	NP_177567.1	PREDICTED: 60S ribosomal protein L35a-2 [Capsicum annuum]	31	4	109	0	4	1	10.4	216	326.8	10	99	3	4	0	0.968579
XP_016564602.1	A0A1U8FZI7	XP_016564602.1	NP_181296.1	PREDICTED: 60S ribosomal protein L36-1-like [Capsicum annuum]	36	5	50	2	2	1	11.31	110	131.68	9	41	3	4	0	2.48905
XP_016553949.1	A0A1U8FDY5	XP_016553949.1	NP_850697.1	PREDICTED: 60S ribosomal protein L36-2-like [Capsicum annuum]	35	5	48	1	2	1	11.31	107	144.83	5	43	2	5	4	1.58645
XP_016562668.1	A0A1U8G1X2	XP_016562668.1	NP_566535.1	PREDICTED: 60S ribosomal protein L37-3 [Capsicum annuum]	23	3	12	1	1	1	11.87	40	20.6	3	9	1	3	1	0.493605
XP_016578681.1	A0A1U8H5B2	XP_016578681.1	NP_566535.1	PREDICTED: 60S ribosomal protein L37-3 [Capsicum annuum]	23	3	12	1	1	1	11.87	40	20.17	3	9	1	3	0	1.11067
XP_016570820.1	A0A1U8EAT3	XP_016570820.1	NP_187706.1	PREDICTED: 60S ribosomal protein L37a [Capsicum annuum]	18	3	69	3	3	1	10.23	28	177.45	3	66	1	3	0	0.672852
XP_016549746.1	A0A1U8ETN6	XP_016549746.1	NP_181874.1	PREDICTED: 60S ribosomal protein L38-like, partial [Capsicum annuum]	44	3	73	0	3	1	9.83	157	141.63	19	54	2	3	0	0.669466
XP_016542468.1	A0A1U8E5E9	XP_016542468.1	BAC42280.1	PREDICTED: 60S ribosomal protein L4 [Capsicum annuum]	47	18	284	11	18	1	10.32	1225	850.02	64	220	9	18	0	0.920414
XP_016578281.1	A0A1U8FYJ3	XP_016578281.1	NP_188981.1	PREDICTED: 60S ribosomal protein L44 [Capsicum annuum]	25	4	42	4	4	1	10.27		110.53		42		4	0	0.538789
XP_016577573.1	A0A1U8H901	XP_016577573.1	NP_566767.1	PREDICTED: 60S ribosomal protein L5 [Capsicum annuum]	21	9	172	5	5	1	9.33	903	531.77	31	141	3	9	6	1.35351
XP_016575962.1	A0A1U8GXI5	XP_016575962.1	NP_566767.1	PREDICTED: 60S ribosomal protein L5-like [Capsicum annuum]	15	5	105	1	1	1	9.42	903	256.48	31	74	3	5	0	3.69793
XP_016551367.1	A0A1U8EVZ0	XP_016551367.1	OAP15859.1	PREDICTED: 60S ribosomal protein L6-like [Capsicum annuum]	59	14	483	8	8	1	10.13	1799	1569.71	64	419	9	14	10	0.996402
XP_016554157.1	A0A1U8F453	XP_016554157.1	NP_177545.1	PREDICTED: 60S ribosomal protein L6-like [Capsicum annuum]	44	11	186	5	5	1	10.18	716	494.31	24	162	4	11	0	1.02529
XP_016555690.1	A0A1U8FIV2,A0A2G2Z164	XP_016555690.1	NP_178234.1	PREDICTED: 60S ribosomal protein L7-2 [Capsicum annuum]	60	15	407	4	4	1	9.98	974	1192.46	73	334	10	15	0	1.41206
XP_016540257.1	A0A1U8DZ13	XP_016540257.1	NP_187967.1	PREDICTED: 60S ribosomal protein L7-3 isoform X1 [Capsicum annuum]	56	16	407	0	5	1	9.83	1025	1123.06	74	333	10	16	16	1.17507
XP_016550930.1	A0A1U8F5F9	XP_016550930.1	NP_187967.1	PREDICTED: 60S ribosomal protein L7-4-like [Capsicum annuum]	56	12	305	3	3	1	9.99	858	827.9	57	248	7	12	0	2.05979
XP_016582119.1	A0A1U8HNK6	XP_016582119.1	NP_191846.1	PREDICTED: 60S ribosomal protein L7a-1 [Capsicum annuum]	36	11	73	7	11	1	10.26	109	213.29	4	69	1	11	0	1.30256
XP_016581322.1	A0A1U8HD11,A0A2G2Z599	XP_016581322.1	NP_195336.1	PREDICTED: 60S ribosomal protein L8 [Capsicum annuum]	54	13	159	2	2	1	10.74	747	416.68	31	128	6	13	1	0.690554
XP_016545453.1	A0A1U8EDZ7,A0A2G2XZE1	XP_016545453.1	NP_195336.1	PREDICTED: 60S ribosomal protein L8-like [Capsicum annuum]	51	13	156	3	3	1	10.81	654	415.19	30	126	6	13	11	0.821832
XP_016541629.1	A0A1U8ECP1,A0A2G2YTK8	XP_016541629.1	NP_195336.1	PREDICTED: 60S ribosomal protein L8-like [Capsicum annuum]	49	12	134	2	2	1	10.81	431	377.65	19	115	3	12	0	0.135605
XP_016578064.1	A0A1U8HCB0,A0A2G2ZD56	XP_016578064.1	NP_564417.1	PREDICTED: 60S ribosomal protein L9 [Capsicum annuum]	59	10	389	1	3	1	9.47	1360	1084.93	66	323	7	10	0	1.12249
XP_016547132.1	A0A1U8EIU9,A0A2G3AN32	XP_016547132.1	NP_564417.1	PREDICTED: 60S ribosomal protein L9-1 [Capsicum annuum]	59	10	366	3	3	1	9.58	1368	1000.01	68	298	7	10	12	1.05082
XP_016563179.1	A0A1U8G5A2	XP_016563179.1	NP_188434.2	PREDICTED: 66 kDa stress protein [Capsicum annuum]	25	15	69	15	15	1	6.64	164	171.73	12	57	7	15	0	0.762279
XP_016577676.1	A0A1U8H2H0	XP_016577676.1	NP_172191.1	PREDICTED: 6-phosphofructo-2-kinase/fructose-2,6-bisphosphatase isoform X1 [Capsicum annuum]	2	1	1	0	1	1	8.82		4.44		1		1	0	1.13306
XP_016550900.1	A0A1U8EWY3	XP_016550900.1	NP_198982.1	PREDICTED: 6-phosphogluconate dehydrogenase, decarboxylating 2, chloroplastic [Capsicum annuum]	50	19	165	15	15	1	5.91	463	513.47	34	131	9	18	0	1.08859
XP_016553277.1	A0A1U8F1E8,A0A1U8F1N4	XP_016553277.1	NP_186885.1	PREDICTED: 6-phosphogluconate dehydrogenase, decarboxylating 3 [Capsicum annuum]	57	22	359	17	17	1	6.73	962	1116.45	55	304	11	22	6	0.971756
XP_016551625.1	A0A1U8F7C0,A0A2G2YBB7	XP_016551625.1	NP_567019.1	PREDICTED: 7-alpha-hydroxysteroid dehydrogenase-like [Capsicum annuum]	23	6	39	4	6	1	7.81	126	103.6	7	32	4	6	0	0.763776
XP_016577971.1	A0A1U8H3B7	XP_016577971.1	NP_175460.1	PREDICTED: 7-dehydrocholesterol reductase-like [Capsicum annuum]	2	1	2	1	1	1	8.48		6.57		2		1	0	0.397234
XP_016573460.1	A0A1U8GQM4	XP_016573460.1		PREDICTED: 7-deoxyloganetic acid glucosyltransferase-like [Capsicum annuum]	4	2	7	2	2	1	5.43	88	11.06	3	4	1	2	0	0.369851
XP_016568395.1	A0A1U8GBA0	XP_016568395.1		PREDICTED: 7-deoxyloganetic acid glucosyltransferase-like isoform X2 [Capsicum annuum]	8	3	14	1	3	1	5.31	0	43.64	1	13	1	3	0	0.928102
XP_016571543.1	A0A1U8GS09	XP_016571543.1		PREDICTED: 7-deoxyloganetin glucosyltransferase-like [Capsicum annuum]	5	3	18	2	3	1	5.85	0	27.3	5	13	2	3	0	0.543986
XP_016539260.1	A0A1U8E7G4	XP_016539260.1		PREDICTED: 7-deoxyloganetin glucosyltransferase-like [Capsicum annuum]	9	5	18	0	5	1	5.66	44	23.71	5	13	3	4	0	1.85426
XP_016569221.1	A0A1U8GD05	XP_016569221.1	OAP18465.1	PREDICTED: 7-deoxyloganetin glucosyltransferase-like [Capsicum annuum]	10	5	7	2	5	1	6.47	25	12.59	2	5	1	4	0	1.572
XP_016566420.1	A0A1U8G5L9,A0A2G2ZU43	XP_016566420.1	NP_171956.2	PREDICTED: 7-hydroxymethyl chlorophyll a reductase, chloroplastic [Capsicum annuum]	9	4	28	4	4	1	7.81	237	72.1	8	20	2	4	0	0.550153
XP_016550173.1	A0A1U8ESQ5	XP_016550173.1	CAA48027.1	PREDICTED: 8-hydroxygeraniol dehydrogenase-like [Capsicum annuum]	57	18	169	15	16	1	6.74	568	560.26	27	142	6	18	3	0.78964
XP_016550635.1	A0A1U8F4N2	XP_016550635.1	NP_195512.1	PREDICTED: 8-hydroxygeraniol dehydrogenase-like [Capsicum annuum]	24	8	43	6	7	1	6.98	68	128.12	3	40	1	8	0	1.06746
XP_016550169.1	A0A1U8F1Y7	XP_016550169.1	NP_195643.1	PREDICTED: 8-hydroxygeraniol dehydrogenase-like [Capsicum annuum]	18	6	70	2	3	1	6.52	486	183.19	17	53	4	6	1	0.984341
XP_016560676.1	A0A1U8FN45	XP_016560676.1		PREDICTED: AAA-ATPase At2g18193-like [Capsicum annuum]	5	2	13	1	1	1	6.77		35.32		13		2	0	2.45312
XP_016559901.1	A0A1U8FKY6	XP_016559901.1		PREDICTED: AB hydrolase superfamily protein YfhM-like [Capsicum annuum]	27	6	37	6	6	1	5.19	38	115.3	5	32	3	6	0	0.80187
XP_016542793.1	A0A1U8E6D7	XP_016542793.1	OAP08420.1	PREDICTED: ABC transporter B family member 1 [Capsicum annuum]	3	3	14	1	1	1	8.03	59	29.78	3	11	2	3	0	4.09231
XP_016563372.1	A0A1U8FW31,A0A2G3A2A8	XP_016563372.1	NP_198720.2	PREDICTED: ABC transporter B family member 25-like [Capsicum annuum]	2	1	2	1	1	1	8.59		7.29		2		1	0	1.82781
XP_016570072.1	A0A1U8GFH9,A0A2G2ZN56	XP_016570072.1	NP_177218.3	PREDICTED: ABC transporter B family member 26, chloroplastic isoform X1 [Capsicum annuum]	3	2	7	0	2	1	8.88	77	12.1	3	4	1	2	0	2.29775
XP_016564715.1	A0A1U8G0S1	XP_016564715.1	NP_194275.2	PREDICTED: ABC transporter B family member 28 isoform X1 [Capsicum annuum]	10	6	48	0	5	1	7.93	461	121.42	18	30	3	6	0	0.712773
XP_016572904.1	A0A1U8GXM1	XP_016572904.1	OAP01016.1	PREDICTED: ABC transporter B family member 2-like isoform X2 [Capsicum annuum]	3	3	17	0	1	1	8.53	33	24.28	7	10	2	3	0	2.77847
XP_016564469.1	A0A1U8G8W8	XP_016564469.1	NP_191473.2	PREDICTED: ABC transporter C family member 10 [Capsicum annuum]	2	3	7	3	3	1	7.44	80	15.03	3	4	2	3	0	1.08275
XP_016556187.1	A0A1U8FA37	XP_016556187.1	OAP10764.1	PREDICTED: ABC transporter C family member 14 [Capsicum annuum]	14	18	78	17	17	1	7.24	248	185.29	19	59	6	18	1	0.825123
XP_016548323.1	A0A1U8EMA4	XP_016548323.1	NP_181013.1	PREDICTED: ABC transporter C family member 2-like isoform X1 [Capsicum annuum]	7	7	21	0	7	1	7.69	119	63.39	5	16	3	7	0	1.36852
XP_016581408.1	A0A1U8HJL5,A0A2G2Z5V6	XP_016581408.1	NP_187915.1	PREDICTED: ABC transporter C family member 3 [Capsicum annuum]	1	1	2	1	1	1	6.58		6.76		2		1	0	3.32793
XP_016541321.1	A0A1U8E4H2	XP_016541321.1	OAP10764.1	PREDICTED: ABC transporter C family member 4-like [Capsicum annuum]	4	5	13	3	4	1	6.6	100	27.77	4	9	2	5	0	1.27808
XP_016572090.1	A0A1U8GLE6,A0A1U8GLE7	XP_016572090.1	NP_193656.2	PREDICTED: ABC transporter E family member 2 [Capsicum annuum]	23	12	104	12	12	1	8.06	567	296.93	29	75	5	12	0	1.01137
XP_016547166.1	A0A1U8ELB2,A0A2G2YHF5	XP_016547166.1	NP_200887.1	PREDICTED: ABC transporter F family member 1 [Capsicum annuum]	9	4	9	3	4	1	6.71	63	17.37	2	7	1	4	0	2.05184
XP_016565502.1	A0A1U8G267,A0A2G3ADB5	XP_016565502.1	NP_176636.1	PREDICTED: ABC transporter F family member 3 [Capsicum annuum]	11	4	8	4	4	1	6.05		25.66		8		4	0	1.62799
XP_016543412.1	A0A1U8E874,A0A2G2YN33	XP_016543412.1	NP_567001.1	PREDICTED: ABC transporter F family member 4 [Capsicum annuum]	6	3	7	3	3	1	6	29	21.52	1	6	1	3	0	1.6284
XP_016547996.1	A0A1U8ENN0	XP_016547996.1	NP_849921.1	PREDICTED: ABC transporter G family member 7 [Capsicum annuum]	15	8	47	6	8	1	6.43	160	139.19	11	36	3	8	0	1.25478
XP_016573473.1	A0A1U8GXE1,A0A2G2Y010	XP_016573473.1	NP_195847.1	PREDICTED: ABC transporter I family member 20 [Capsicum annuum]	11	2	4	2	2	1	8.88		11.02		4		2	0	0.54886
XP_016575673.1	A0A1U8H3N1,A0A2G2Z8G5	XP_016575673.1	NP_187678.1	PREDICTED: ABC transporter I family member 6, chloroplastic [Capsicum annuum]	19	5	29	5	5	1	8.48	66	86.59	4	25	3	5	0	1.38142
XP_016560687.1	A0A1U8FN99,A0A2G3AAS0	XP_016560687.1		PREDICTED: abscisic acid and environmental stress-inducible protein TAS14-like [Capsicum annuum]	5	1	1	1	1	1	6.64		2		1		1	0	7.14545
XP_016555804.1	A0A1U8FHL0,A0A2G3ADK4	XP_016555804.1	NP_563626.1	PREDICTED: abscisic acid receptor PYL9-like [Capsicum annuum]	6	1	3	0	1	1	6.61		10.43		3		1	0	0.431141
XP_016554091.1	A0A1U8F610,A0A2G3AFL1	XP_016554091.1	NP_193521.1	PREDICTED: abscisic acid receptor PYR1-like [Capsicum annuum]	15	3	16	2	2	1	5.58	90	46.29	3	13	1	3	2	0.872651
XP_016575021.1	A0A1U8GUU7	XP_016575021.1	5UR6_A	PREDICTED: abscisic acid receptor PYR1-like [Capsicum annuum]	7	2	10	1	1	1	6.15	0	20.88	2	8	1	2	0	0.468339
XP_016539579.1	A0A1U8E6Y8,A0A2G2Y053	XP_016539579.1		PREDICTED: ABSCISIC ACID-INSENSITIVE 5-like protein 7 [Capsicum annuum]	3	1	1	1	1	1	9.45		2.74		1		1	0	3.33333
XP_016569461.1	A0A1U8GDP2	XP_016569461.1		PREDICTED: abscisic stress-ripening protein 1-like [Capsicum annuum]	30	4	167	2	2	1	6.83	312	507.49	17	150	3	4	0	1.39173
XP_016569462.1	A0A1U8GDP7,A0A2G2ZPS5	XP_016569462.1		PREDICTED: abscisic stress-ripening protein 1-like [Capsicum annuum]	60	8	149	6	6	1	7.02	191	380.62	30	119	5	8	4	1.15235
XP_016569460.1	A0A1U8GEC3	XP_016569460.1		PREDICTED: abscisic stress-ripening protein 2-like [Capsicum annuum]	46	4	19	4	4	1	8.03	0	75.65	1	18	1	4	0	1.40976
XP_016547059.1	A0A1U8EIL9	XP_016547059.1		PREDICTED: abscisic-aldehyde oxidase-like isoform X1 [Capsicum annuum]	12	11	43	1	5	1	6.99	307	105.13	12	31	4	11	1	2.5564
XP_016581240.1	A0A1U8HCW9	XP_016581240.1	NP_188316.1	PREDICTED: acetate/butyrate--CoA ligase AAE7, peroxisomal-like [Capsicum annuum]	15	5	8	4	4	1	8.03	0	20.41	1	7	1	5	1	0.212191
XP_016553818.1	A0A1U8F2Z3	XP_016553818.1	NP_190425.1	PREDICTED: acetolactate synthase 2, chloroplastic [Capsicum annuum]	17	10	63	9	10	1	6.96	274	150.47	11	52	3	10	0	1.33514
XP_016550402.1	A0A1U8ET50,A0A2G2Y5M5	XP_016550402.1	NP_850172.1	PREDICTED: acetolactate synthase small subunit 1, chloroplastic [Capsicum annuum]	37	14	118	12	12	1	7.96	619	372.13	27	91	9	14	3	1.63209
XP_016565237.1	A0A1U8G1D2,A0A2G2ZXG4	XP_016565237.1	NP_850172.1	PREDICTED: acetolactate synthase small subunit 1, chloroplastic-like isoform X1 [Capsicum annuum]	16	7	57	2	5	1	7.49	290	116.32	18	39	2	7	0	1.63158
XP_016549408.1	A0A1U8EQG4	XP_016549408.1		PREDICTED: acetylajmalan esterase-like [Capsicum annuum]	34	10	83	10	10	1	8.98	627	249.27	22	61	4	10	0	2.03437
XP_016580453.1	A0A1U8HH05,A0A2G2Z1P5	XP_016580453.1	BAA97003.1	PREDICTED: acetyl-CoA acetyltransferase, cytosolic 1 [Capsicum annuum]	59	16	194	16	16	1	6.89	852	616.97	24	170	5	16	0	0.886113
XP_016550130.1	A0A1U8F399	XP_016550130.1	NP_174849.2	PREDICTED: acetyl-CoA carboxylase 1 [Capsicum annuum]	5	9	24	9	9	1	6.48	38	69.14	3	21	1	9	0	0.967886
XP_016541551.1	A0A1U8E560	XP_016541551.1		PREDICTED: acetyl-CoA-benzylalcohol acetyltransferase-like [Capsicum annuum]	5	2	8	2	2	1	5.8	79	10.23	3	5	1	2	0	0.414434
XP_016542309.1	A0A1U8EG57,B5LAS6	XP_016542309.1	NP_565880.1	PREDICTED: acetyl-coenzyme A carboxylase carboxyl transferase subunit alpha, chloroplastic [Capsicum annuum]	27	14	79	14	14	1	8.19	156	244.11	11	68	4	14	0	0.921121
XP_016561758.1	A0A1U8FZE9	XP_016561758.1	NP_001031974.2	PREDICTED: acetyl-coenzyme A synthetase, chloroplastic/glyoxysomal isoform X1 [Capsicum annuum]	31	18	118	0	18	1	6.62	551	291.71	24	94	4	18	0	1.17851
XP_016551449.1	A0A1U8EW67,A0A1U8F5K8	XP_016551449.1	2RD5_A	PREDICTED: acetylglutamate kinase-like [Capsicum annuum]	24	6	127	6	6	1	8.6	1154	380.59	35	92	3	6	0	1.30096
XP_016567633.1	A0A1U8GFX7	XP_016567633.1	NP_178175.1	PREDICTED: acetylornithine aminotransferase, mitochondrial [Capsicum annuum]	35	12	108	11	12	1	6.6	487	357.62	16	92	5	12	0	1.34201
XP_016572767.1	A0A1U8GNE2	XP_016572767.1	NP_193517.3	PREDICTED: acetylornithine deacetylase [Capsicum annuum]	30	10	62	10	10	1	5.71	417	149.95	17	45	3	10	0	1.20251
XP_016545838.1	A0A1U8EF57,A0A2G2YKY3	XP_016545838.1	OAP12985.1	PREDICTED: acetyltransferase NSI isoform X1 [Capsicum annuum]	14	3	4	1	3	1	5.66		14.07		4		3	0	1.58345
XP_016564829.1	A0A1U8G9W0	XP_016564829.1	CAA61624.1	PREDICTED: acid beta-fructofuranosidase AIV-18 [Capsicum annuum]	28	13	135	13	13	1	6.06	505	313.9	36	99	5	13	0	1.18917
XP_016553719.1	A0A1U8FBP8,A0A2G2ZUC2	XP_016553719.1		PREDICTED: acid phosphatase 1 [Capsicum annuum]	34	5	23	4	5	1	8.75	97	72.19	3	20	2	5	0	2.42485
XP_016578591.1	A0A1U8H527,A0A2G2ZBH3	XP_016578591.1		PREDICTED: acid phosphatase 1-like [Capsicum annuum]	39	11	178	11	11	1	8.37	319	523.56	31	147	6	11	0	1.01466
XP_016575701.1	A0A1U8GWS9,A0A2G2Z8U3	XP_016575701.1	OAO97346.1	PREDICTED: acid phosphatase 1-like [Capsicum annuum]	11	3	7	3	3	1	4.97	0	23.46	1	6	1	3	0	1.27451
XP_016567478.1	A0A1U8GFH3,A0A2G3A413	XP_016567478.1		PREDICTED: acid phosphatase 1-like [Capsicum annuum]	5	1	2	1	1	1	9.31		7.78		2		1	0	0.742394
XP_016560399.1	A0A1U8FXF2,A0A2G3A9Y7	XP_016560399.1	1710349A	PREDICTED: acidic 27 kDa endochitinase [Capsicum annuum]	57	6	767	5	5	1	4.98	5168	2316.03	252	515	4	6	0	4.85442
XP_016560398.1	A0A2G3AA26	XP_016560398.1		PREDICTED: acidic endochitinase pcht28 [Capsicum annuum]	54	11	208	9	9	1	9.14	1317	819.05	42	166	8	11	4	4.29206
XP_016560397.1	A0A1U8FME6,A0A2G3AA38	XP_016560397.1		PREDICTED: acidic endochitinase pcht28-like [Capsicum annuum]	54	10	184	8	8	1	7.12	1009	598.79	31	153	8	10	2	4.51439
XP_016579834.1	A0A1U8HH64	XP_016579834.1		PREDICTED: acidic mammalian chitinase-like [Capsicum annuum]	24	5	18	0	5	1	8.68	48	44.65	2	16	1	5	0	2.24401
XP_016580635.1	A0A1U8HB88	XP_016580635.1	NP_178634.2	PREDICTED: aconitate hydratase, cytoplasmic [Capsicum annuum]	49	35	682	21	21	1	7.43	3107	2069.34	157	525	17	35	1	0.810022
XP_016556822.1	A0A1U8FBV5	XP_016556822.1	NP_178634.2	PREDICTED: aconitate hydratase, cytoplasmic [Capsicum annuum]	10	8	100	1	1	1	7.14	355	222.48	25	75	3	8	0	0.341418
XP_016580637.1	A0A1U8HB22	XP_016580637.1	NP_178634.2	PREDICTED: aconitate hydratase, cytoplasmic-like [Capsicum annuum]	48	37	671	22	22	1	6.96	2944	1970.96	157	514	18	37	19	0.808571
XP_016563012.1	A0A1U8FV11,A0A2G3A2Q3	XP_016563012.1	NP_564010.1	PREDICTED: ACT domain-containing protein ACR11-like [Capsicum annuum]	41	9	185	7	7	1	5.26	451	490.49	18	167	3	9	0	0.603023
XP_016551208.1	A0A1U8EVM6	XP_016551208.1	AAM64912.1	PREDICTED: ACT domain-containing protein ACR12-like isoform X1 [Capsicum annuum]	32	10	96	0	10	1	5.44	369	224.36	19	77	5	10	0	1.05082
XP_016578427.1	A0A1U8H4P4	XP_016578427.1	NP_564010.1	PREDICTED: ACT domain-containing protein DS12, chloroplastic-like [Capsicum annuum]	31	9	67	7	7	1	5.67	129	203.49	8	59	2	9	3	0.559779
XP_016568249.1	A0A1U8GJG9	XP_016568249.1		PREDICTED: actin cytoskeleton-regulatory complex protein PAN1 [Capsicum annuum]	9	8	30	8	8	1	5.83	115	59.04	9	21	2	8	0	1.3331
XP_016580764.1	A0A1U8HJQ1	XP_016580764.1		PREDICTED: actin cytoskeleton-regulatory complex protein PAN1-like [Capsicum annuum]	7	3	12	1	3	1	6.43		34.67		12		3	0	1.00149
XP_016558630.1	A0A1U8FIS3,A0A2G3A567	XP_016558630.1	OAP13966.1	PREDICTED: actin cytoskeleton-regulatory complex protein PAN1-like isoform X1 [Capsicum annuum]	2	2	3	2	2	1	5.53	55	5.8	1	2	1	2	0	2.2207
XP_016539177.1	A0A1U8DVY9	XP_016539177.1	NP_187818.1	PREDICTED: actin-100 [Capsicum annuum]	49	14	448	1	1	1	5.49	3047	1350.78	116	332	11	14	0	0.838416
XP_016556911.1	A0A1U8FCF1,A0A2G2ZPL1	XP_016556911.1	NP_187818.1	PREDICTED: actin-53 [Capsicum annuum]	31	9	311	2	2	1	5.49	1236	1028.13	66	245	4	9	0	1.22937
XP_016543674.1	A0A1U8EIH2	XP_016543674.1	NP_187818.1	PREDICTED: actin-66 [Capsicum annuum]	49	14	504	0	2	1	5.3	3105	1564.66	125	379	10	14	0	0.529819
XP_016543043.1	A0A1U8E731,A0A2G2YLJ1	XP_016543043.1	NP_200745.1	PREDICTED: actin-75 [Capsicum annuum]	46	14	386	1	2	1	5.58	2106	1167.46	94	292	10	14	0	0.575483
XP_016569803.1	A0A1U8GM17,A0A2G2ZNV1	XP_016569803.1	NP_196543.1	PREDICTED: actin-7-like [Capsicum annuum]	64	19	489	1	1	1	5.49	3980	1368.25	137	352	14	18	26	0.92227
XP_016550628.1	A0A1U8EU09	XP_016550628.1	NP_196543.1	PREDICTED: actin-7-like [Capsicum annuum]	62	18	871	1	2	1	5.49	4969	2897.53	200	671	15	17	0	1.68697
XP_016550474.1	A0A1U8F2T5	XP_016550474.1	NP_196543.1	PREDICTED: actin-7-like [Capsicum annuum]	56	17	462	3	3	1	5.59	2519	1434.03	112	350	10	17	1	0.539692
XP_016572140.1	A0A1U8GLU9,A0A2G2ZFX1	XP_016572140.1	NP_187818.1	PREDICTED: actin-97 [Capsicum annuum]	64	19	525	1	2	1	5.49	3009	1592.01	131	394	14	18	5	0.821661
XP_016572161.1	A0A1U8GLL3	XP_016572161.1	NP_190187.1	PREDICTED: actin-depolymerizing factor 2 [Capsicum annuum]	23	2	19	1	2	1	5.71	473	50.3	7	12	2	2	0	3.14303
XP_016575878.1	A0A1U8H470	XP_016575878.1	NP_851227.1	PREDICTED: actin-depolymerizing factor 2-like [Capsicum annuum]	58	5	60	4	5	1	7.24	235	191.81	11	49	2	4	0	1.18978
XP_016575304.1	A0A1U8H4G7	XP_016575304.1	NP_564051.1	PREDICTED: actin-related protein 4 [Capsicum annuum]	34	10	64	10	10	1	5.11	347	195.65	15	49	3	10	0	1.1681
XP_016551758.1	A0A1U8EX60,A0A2G2Y652	XP_016551758.1	NP_567105.1	PREDICTED: actin-related protein 7 [Capsicum annuum]	17	5	23	5	5	1	4.84	141	63.47	6	17	2	5	0	0.675363
XP_016543905.1	A0A1U8EKP5	XP_016543905.1	NP_566410.1	PREDICTED: activator of 90 kDa heat shock protein ATPase homolog isoform X1 [Capsicum annuum]	44	13	104	0	13	1	5.91	446	279.83	22	82	5	13	0	1.3147
XP_016567546.1	A0A1U8G884,A0A2G3A2Y5	XP_016567546.1		PREDICTED: acyl carrier protein 1, chloroplastic-like [Capsicum annuum]	14	2	12	2	2	1	5.34		33.78		12		2	0	1.63366
XP_016541830.1	A0A1U8EET6,A0A2G3ALD9	XP_016541830.1	NP_198072.1	PREDICTED: acyl carrier protein 1, chloroplastic-like [Capsicum annuum]	12	2	37	2	2	1	5.26	127	136.94	4	33	1	2	0	2.36218
XP_016544268.1	A0A1U8EAL0,A0A2G3AM21	XP_016544268.1	NP_181990.1	PREDICTED: acyl carrier protein 1, mitochondrial [Capsicum annuum]	16	2	12	2	2	1	5.31		40.34		12		2	0	0.333182
XP_016571923.1	A0A1U8GT15	XP_016571923.1	AAM62469.1	PREDICTED: acyl carrier protein 2, mitochondrial [Capsicum annuum]	22	2	22	2	2	1	5.55	0	67.63	2	20	1	2	0	0.372655
XP_016552035.1	A0A1U8F8J4,A0A2G2Y4N5	XP_016552035.1		PREDICTED: acyl carrier protein 3, mitochondrial [Capsicum annuum]	7	1	5	1	1	1	5.19		12.97		5		1	0	0.648716
XP_016572809.1	A0A1U8GXC9,A0A2G2ZHF3	XP_016572809.1	NP_564926.1	PREDICTED: acyl-acyl carrier protein thioesterase ATL3, chloroplastic [Capsicum annuum]	20	4	10	4	4	1	9.67	34	27.1	1	9	1	4	0	1.93881
XP_016570649.1	A0A1U8GRC0	XP_016570649.1	OAO98912.1	PREDICTED: acylamino-acid-releasing enzyme-like [Capsicum annuum]	22	13	59	13	13	1	7.2	294	145.84	17	42	3	13	0	0.75922
XP_016566567.1	A0A1U8G5D7,A0A1U8G5D9	XP_016566567.1	OAO98912.1	PREDICTED: acylamino-acid-releasing enzyme-like isoform X1 [Capsicum annuum]	7	4	10	0	4	1	6.34	31	38.84	1	9	1	4	0	0.665194
XP_016538049.1	A0A1U8E2R5	XP_016538049.1	NP_563632.2	PREDICTED: acyl-CoA thioesterase 2 [Capsicum annuum]	9	3	6	3	3	1	7.64		16.95		6		3	0	1.12096
XP_016566889.1	A0A1U8GFP2	XP_016566889.1		PREDICTED: acyl-CoA-binding domain-containing protein 1-like [Capsicum annuum]	5	2	12	2	2	1	4.61	32	17.52	5	7	1	2	0	2.27523
XP_016551118.1	A0A1U8EVD2	XP_016551118.1		PREDICTED: acyl-CoA-binding domain-containing protein 4 [Capsicum annuum]	29	12	69	12	12	1	5.86	377	150.16	21	48	5	12	0	1.23326
XP_016538619.1	A0A1U8E4A6	XP_016538619.1	NP_974227.1	PREDICTED: acyl-CoA-binding domain-containing protein 4 [Capsicum annuum]	19	9	33	8	9	1	5.2	140	102.8	10	23	4	9	0	1.56922
XP_016557647.1	A0A1U8FEE4	XP_016557647.1	NP_174462.1	PREDICTED: acyl-CoA-binding protein [Capsicum annuum]	21	2	14	0	2	1	5.5		44.73		14		2	0	1.25567
XP_016552299.1	A0A1U8F7U8	XP_016552299.1		PREDICTED: acyl-CoA--sterol O-acyltransferase 1-like [Capsicum annuum]	10	3	15	3	3	1	8.84		45.58		15		3	0	0.510738
XP_016545006.1	A0A1U8EF39,A0A2G2YJ13	XP_016545006.1	AAF73843.1	PREDICTED: acyl-coenzyme A oxidase 3, peroxisomal isoform X2 [Capsicum annuum]	21	12	96	2	12	1	8.19	276	248.61	23	73	6	12	0	1.08898
XP_016546010.1	A0A1U8ERN1	XP_016546010.1	NP_190752.1	PREDICTED: acyl-coenzyme A oxidase 4, peroxisomal isoform X1 [Capsicum annuum]	20	7	37	1	3	1	8	0	138.5	1	36	1	7	0	1.68324
XP_016543215.1	A0A1U8E9W4,A0A1U8EIR1	XP_016543215.1	NP_190752.1	PREDICTED: acyl-coenzyme A oxidase 4, peroxisomal-like [Capsicum annuum]	35	10	66	6	6	1	8.32	213	248.39	10	56	3	10	5	2.26066
XP_016577719.1	A0A1U8HBD8,A0A2G2ZEB0	XP_016577719.1		PREDICTED: acyl-coenzyme A thioesterase 13-like [Capsicum annuum]	7	1	1	1	1	1	7.39		2.66		1		1	0	3.87315
XP_016578505.1	A0A1U8H571,A0A2G2ZBW8	XP_016578505.1	NP_175679.2	PREDICTED: acyl-protein thioesterase 2 [Capsicum annuum]	5	1	1	1	1	1	7.96		2.08		1		1	0	2.45616
XP_016541074.1	A0A1U8EB44	XP_016541074.1	NP_197506.1	PREDICTED: acyl-protein thioesterase 2-like isoform X1 [Capsicum annuum]	12	3	10	0	3	1	6.42	0	28.03	1	9	1	3	0	0.555083
XP_016582294.1	A0A1U8HP04,A0A2G3AJT7	XP_016582294.1	Q93ZE5.1	PREDICTED: acylpyruvase FAHD1, mitochondrial [Capsicum annuum]	7	2	5	2	2	1	9.04		15.36		5		2	0	1.28851
XP_016538484.1	A0A1U8E3W9,A0A2G2YZ10	XP_016538484.1		PREDICTED: acyltransferase-like protein At1g54570, chloroplastic [Capsicum annuum]	2	1	3	1	1	1	8.43		9.2		3		1	0	2.42082
XP_016568861.1	A0A1U8GC10,A0A2G2ZRD3	XP_016568861.1	NP_849714.1	PREDICTED: adenine phosphoribosyltransferase 1-like [Capsicum annuum]	46	10	805	6	10	1	7.88	3604	2606.05	217	588	6	10	0	1.60043
XP_016554790.1	A0A1U8FGB1,A0A2G2YLT0	XP_016554790.1	NP_195950.1	PREDICTED: adenosine kinase 2 [Capsicum annuum]	32	7	188	4	4	1	5.06	1189	539.37	42	146	6	7	0	1.45648
XP_016542754.1	A0A2G2YPZ3	XP_016542754.1	NP_195950.1	PREDICTED: adenosine kinase 2-like isoform X1 [Capsicum annuum]	54	12	475	0	9	1	5.22	3471	1557.54	106	369	9	12	6	1.16661
XP_016566151.1	A0A1U8G475	XP_016566151.1	NP_193130.1	PREDICTED: adenosylhomocysteinase [Capsicum annuum]	59	24	1887	1	1	1	5.86	7086	7962.56	274	1613	18	24	0	1.42141
XP_016551695.1	A0A1U8F7J0	XP_016551695.1	NP_193130.1	PREDICTED: adenosylhomocysteinase [Capsicum annuum]	44	19	605	4	4	1	6.1	1741	1760.86	106	499	12	19	0	1.61205
XP_016566149.1	A0A1U8GDM5	XP_016566149.1	NP_193130.1	PREDICTED: adenosylhomocysteinase-like [Capsicum annuum]	59	24	1835	1	1	1	5.86	4030	7863.32	242	1593	18	24	34	1.21957
XP_016563818.1	A0A1U8G525	XP_016563818.1	NP_201145.1	PREDICTED: adenylate kinase 4 [Capsicum annuum]	62	12	232	12	12	1	7.36	1555	692.45	60	172	6	11	0	1.04891
XP_016540227.1	A0A1U8DYY5	XP_016540227.1	NP_198367.2	PREDICTED: adenylate kinase 5, chloroplastic isoform X1 [Capsicum annuum]	32	18	146	0	17	1	8.53	591	382.59	30	116	9	18	1	0.894456
XP_016574849.1	A0A1U8H361	XP_016574849.1	NP_199595.1	PREDICTED: adenylate kinase, chloroplastic-like isoform X1 [Capsicum annuum]	29	8	65	1	7	1	7.77	166	157.57	11	54	3	8	0	0.998061
XP_016579675.1	A0A1U8H8M1	XP_016579675.1	OAP14053.1	PREDICTED: adenylosuccinate lyase-like isoform X1 [Capsicum annuum]	10	4	22	0	4	1	6.83	83	73.78	4	18	2	4	0	0.63364
XP_016560597.1	A0A1U8FN06	XP_016560597.1	NP_191320.1	PREDICTED: adenylosuccinate synthetase 1, chloroplastic [Capsicum annuum]	30	13	169	3	3	1	7.8	440	496.89	35	134	7	13	0	0.653913
XP_016543704.1	A0A1U8EIK1	XP_016543704.1	1DJ2_A	PREDICTED: adenylosuccinate synthetase, chloroplastic-like [Capsicum annuum]	34	14	218	4	4	1	7.44	512	632.41	45	173	8	14	14	1.2387
XP_016580797.1	A0A1U8HBI2	XP_016580797.1	NP_194568.1	PREDICTED: ADP,ATP carrier protein 1, mitochondrial [Capsicum annuum]	33	15	285	8	8	1	9.73	1137	893.89	42	243	8	15	11	1.35664
XP_016556226.1	A0A1U8FC19,A0A2G3AJ96	XP_016556226.1	NP_196853.1	PREDICTED: ADP,ATP carrier protein, mitochondrial [Capsicum annuum]	34	13	417	4	4	1	9.72	1815	1213.17	67	350	10	13	0	1.4389
XP_016553198.1	A0A1U8F167,A0A2G2YF70	XP_016553198.1	1908224A	PREDICTED: ADP,ATP carrier protein, mitochondrial [Capsicum annuum]	30	13	318	3	3	1	9.94	1176	975.62	46	272	8	13	5	0.717766
XP_016579623.1	A0A1U8HEN9,A0A2G2YZQ5	XP_016579623.1	NP_850057.1	PREDICTED: ADP-ribosylation factor 1 [Capsicum annuum]	31	4	26	4	4	1	5.38	60	96.01	3	23	1	4	0	2.08279
XP_016578122.1	A0A1U8H3S3,A0A2G2ZD60	XP_016578122.1	NP_197208.1	PREDICTED: ADP-ribosylation factor 1-like 2 [Capsicum annuum]	18	2	5	1	1	1	8.24		21.86		5		2	0	1.8631
XP_016564156.1	A0A1U8FYE6	XP_016564156.1	NP_186962.1	PREDICTED: ADP-ribosylation factor 1-like 2 [Capsicum annuum]	18	2	2	1	1	1	8.38		7.38		2		2	1	2.34459
XP_016537400.1	A0A1U8EWA4	XP_016537400.1	NP_001331345.1	PREDICTED: ADP-ribosylation factor 2 [Capsicum annuum]	70	9	570	0	9	1	6.95	1567	1740.36	112	458	7	9	0	1.44567
XP_016558654.1	A0A1U8FSD3	XP_016558654.1	BAF01268.1	PREDICTED: ADP-ribosylation factor GTPase-activating protein AGD12-like isoform X1 [Capsicum annuum]	3	1	1	0	1	1	5.6		2.29		1		1	0	0.603269
XP_016580108.1	A0A1U8H9F9,A0A1U8HHW8	XP_016580108.1	NP_179430.1	PREDICTED: ADP-ribosylation factor-like protein 2 isoform X1 [Capsicum annuum]	22	3	7	0	3	1	5.69		21.79		7		3	0	1.90268
XP_016570656.1	A0A1U8GH86	XP_016570656.1	NP_188935.1	PREDICTED: ADP-ribosylation factor-like protein 5 [Capsicum annuum]	10	1	1	1	1	1	6.8		4.54		1		1	0	2.6581
XP_016570035.1	A0A1U8GFY3,A0A2G2ZN96	XP_016570035.1	NP_569051.1	PREDICTED: ADP-ribosylation factor-like protein 8A [Capsicum annuum]	29	4	45	1	2	1	7.8	92	139.35	8	37	2	4	3	1.09506
XP_016560942.1	A0A1U8FNY6,A0A2G3AB67	XP_016560942.1	NP_190556.2	PREDICTED: ADP-ribosylation factor-like protein 8A [Capsicum annuum]	17	3	50	1	1	1	8.15	92	152.83	8	42	2	3	0	0.361605
XP_016572549.1	A0A1U8GWL8,A0A2G2Y4N4	XP_016572549.1	NP_568553.1	PREDICTED: ADP-ribosylation factor-like protein 8B [Capsicum annuum]	24	3	11	3	3	1	8.15		26.31		11		3	0	1.34671
XP_016565928.1	A0A1U8GB39,A0A2G2ZV46	XP_016565928.1	NP_200034.1	PREDICTED: ADP-ribosylation factor-related protein 1 isoform X1 [Capsicum annuum]	21	3	5	0	3	1	5.68	25	15.86	1	4	1	3	0	1.99033
XP_016548578.1	A0A1U8EN10	XP_016548578.1	CAA17528.1	PREDICTED: adrenodoxin-like protein 2, mitochondrial isoform X1 [Capsicum annuum]	7	1	1	0	1	1	6.09		3.16		1		1	0	0.288599
XP_016555113.1	A0A1U8F724	XP_016555113.1	OAO91702.1	PREDICTED: afadin- and alpha-actinin-binding protein-like isoform X1 [Capsicum annuum]	2	1	3	0	1	1	7.18		12.13		3		1	0	2.17756
XP_016571443.1	A0A1U8GRQ9	XP_016571443.1		PREDICTED: agglutinin-like isoform X1 [Capsicum annuum]	6	2	6	0	2	1	6.65	150	12	2	4	1	2	0	2.95139
XP_016548258.1	A0A1U8EM36	XP_016548258.1		PREDICTED: agmatine coumaroyltransferase-2-like [Capsicum annuum]	22	9	80	9	9	1	6.76	671	193.93	22	58	4	9	0	1.50088
XP_016577898.1	A0A1U8H341	XP_016577898.1		PREDICTED: agmatine coumaroyltransferase-2-like isoform X3 [Capsicum annuum]	3	1	2	1	1	1	7.25		7.15		2		1	0	1.06077
XP_016551286.1	A0A1U8EXZ9,A0A2G2Y7L4	XP_016551286.1	BAC43189.1	PREDICTED: agmatine deiminase [Capsicum annuum]	9	3	6	3	3	1	5.39	0	9.9	2	4	2	3	0	0.44743
XP_016549528.1	A0A1U8EQT9,A0A2G3ANS6	XP_016549528.1	NP_180015.3	PREDICTED: AIG2-like protein [Capsicum annuum]	6	1	1	1	1	1	5.12		2.42		1		1	0	3.35382
XP_016568873.1	A0A1U8GJG6	XP_016568873.1		PREDICTED: A-kinase anchor protein 17A [Capsicum annuum]	10	3	6	3	3	1	8.91		16.77		6		3	0	1.221
XP_016573726.1	A0A1U8GR46,A0A2G2ZKD7	XP_016573726.1	NP_566435.1	PREDICTED: ALA-interacting subunit 1-like [Capsicum annuum]	9	3	7	3	3	1	9.47		22.54		7		3	0	2.77138
XP_016578512.1	A0A1U8H4X5	XP_016578512.1	OAP15547.1	PREDICTED: alanine aminotransferase 2-like [Capsicum annuum]	47	21	228	12	12	1	6.19	1379	640.98	56	172	10	21	12	1.79144
XP_016562427.1	A0A1U8FTE1	XP_016562427.1	OAP15547.1	PREDICTED: alanine aminotransferase 2-like [Capsicum annuum]	43	19	245	9	10	1	6.33	1084	746.5	50	195	9	19	0	1.89625
XP_016555655.1	A0A1U8FIS1	XP_016555655.1	AAD48837.1	PREDICTED: alanine--glyoxylate aminotransferase 2 homolog 1, mitochondrial [Capsicum annuum]	48	16	100	16	16	1	8.02	583	321.67	25	75	5	16	0	0.907391
XP_016564103.1	A0A1U8G5W3	XP_016564103.1	NP_175439.2	PREDICTED: alanine--tRNA ligase [Capsicum annuum]	27	24	152	23	24	1	6.24	232	444.6	20	132	7	24	0	0.791639
XP_016540015.1	A0A1U8E9L7,A0A2G2XYL5	XP_016540015.1	NP_001330952.1	PREDICTED: alanine--tRNA ligase, chloroplastic/mitochondrial isoform X1 [Capsicum annuum]	14	10	24	0	10	1	5.85	28	84.08	1	23	1	10	0	0.79169
XP_016547985.1	A0A1U8EX57,A0A2G2YFC6	XP_016547985.1	NP_173858.5	PREDICTED: ALBINO3-like protein 1, chloroplastic [Capsicum annuum]	10	3	23	3	3	1	8.78	404	64.44	9	14	1	3	0	0.825679
XP_016554290.1	A0A1U8FEW5,A0A2G2Z6L1	XP_016554290.1	AAM63235.1	PREDICTED: alcohol dehydrogenase [Capsicum annuum]	4	2	3	2	2	1	8.21		8.56		3		2	0	0.574659
XP_016541792.1	A0A1U8E3G8,A0A2G2YT30	XP_016541792.1	NP_199207.1	PREDICTED: alcohol dehydrogenase class-3 [Capsicum annuum]	49	12	108	12	12	1	7.03	33	457.59	6	102	2	12	0	0.622963
XP_016551712.1	A0A1U8EWZ7,A0A2G2YB66	XP_016551712.1	OAP04369.1	PREDICTED: aldehyde dehydrogenase 22A1 [Capsicum annuum]	2	1	1	1	1	1	7.56		2.2		1		1	0	0.981179
XP_016563469.1	A0A1U8G625,A0A2G3A1U1	XP_016563469.1	NP_190383.1	PREDICTED: aldehyde dehydrogenase family 2 member B4, mitochondrial-like [Capsicum annuum]	44	23	433	16	19	1	7.93	864	1405.7	40	393	9	23	6	0.691642
XP_016562466.1	A0A1U8FTF8,A0A2G2ZVQ4	XP_016562466.1	NP_175812.1	PREDICTED: aldehyde dehydrogenase family 7 member A1 [Capsicum annuum]	67	23	275	23	23	1	6.29	961	864.57	31	244	10	23	0	0.91228
XP_016575178.1	A0A1U8H287	XP_016575178.1	NP_175081.1	PREDICTED: aldehyde dehydrogenase-like [Capsicum annuum]	32	14	123	14	14	1	8.81	616	342.27	28	95	7	14	0	0.932125
XP_016542355.1	A0A1U8EGA1,A0A2G2YR07	XP_016542355.1	NP_001031505.1	PREDICTED: aldo-keto reductase family 4 member C9-like [Capsicum annuum]	55	14	101	11	11	1	7.84	360	331.37	17	84	2	14	4	0.696656
XP_016543252.1	A0A1U8E7R5	XP_016543252.1	NP_001031505.1	PREDICTED: aldo-keto reductase family 4 member C9-like [Capsicum annuum]	15	5	26	2	2	1	5.87	24	76.84	1	25	1	5	0	1.55036
XP_016563608.1	A0A1U8G4I3	XP_016563608.1	AAM61410.1	PREDICTED: aldose 1-epimerase [Capsicum annuum]	32	7	45	7	7	1	7.24	51	154.54	3	42	2	7	0	3.24558
XP_016563209.1	A0A1U8G5C8	XP_016563209.1	NP_566594.2	PREDICTED: aldose 1-epimerase [Capsicum annuum]	23	5	17	5	5	1	6.23		64.75		17		5	0	0.572647
XP_016561421.1	A0A1U8FQB2,A0A2G3ACA7	XP_016561421.1		PREDICTED: aldose 1-epimerase-like [Capsicum annuum]	10	3	32	2	3	1	6.84	30	66.85	7	25	2	3	0	3.23806
XP_016561420.1	A0A1U8FRP0,A0A2G3AC94	XP_016561420.1		PREDICTED: aldose 1-epimerase-like [Capsicum annuum]	16	4	21	3	3	1	9.47	106	62.34	4	17	2	4	0	4.19154
XP_016561424.1	A0A1U8G0C5,A0A2G3ACF6	XP_016561424.1		PREDICTED: aldose 1-epimerase-like isoform X3 [Capsicum annuum]	17	6	61	1	5	1	9.41	158	154.31	13	48	5	6	2	0.734631
XP_016553356.1	A0A1U8F3Z7	XP_016553356.1	NP_172965.1	PREDICTED: ALG-2 interacting protein X [Capsicum annuum]	1	1	2	1	1	1	6.13		7.36		2		1	0	1.06588
XP_016553323.1	A0A1U8F1J0	XP_016553323.1	NP_172965.1	PREDICTED: ALG-2 interacting protein X-like, partial [Capsicum annuum]	2	1	4	1	1	1	6.11		13.17		4		1	0	0.375075
XP_016555194.1	A0A1U8FFU7	XP_016555194.1	NP_566777.1	PREDICTED: allene oxide cyclase 4, chloroplastic-like [Capsicum annuum]	25	6	219	6	6	1	8.98	843	623.74	36	183	3	6	0	1.42613
XP_016548437.1	A0A1U8EMJ6	XP_016548437.1	OAO90991.1	PREDICTED: allene oxide synthase-like [Capsicum annuum]	39	18	125	18	18	1	7.88	225	369.28	21	104	6	18	0	1.61831
XP_016542979.1	A0A1U8EGG8	XP_016542979.1		PREDICTED: alpha carbonic anhydrase 1, chloroplastic-like [Capsicum annuum]	6	1	3	1	1	1	8.5		12.71		3		1	0	2.04642
XP_016540059.1	A0A1U8E8A2	XP_016540059.1	OAO97439.1	PREDICTED: alpha-1,3-mannosyl-glycoprotein 2-beta-N-acetylglucosaminyltransferase [Capsicum annuum]	6	2	15	2	2	1	7.28	153	39.92	7	8	2	2	0	0.850411
XP_016569839.1	A0A1U8GP03	XP_016569839.1	OAP02001.1	PREDICTED: alpha-1,4 glucan phosphorylase L-1 isozyme, chloroplastic/amyloplastic isoform X1 [Capsicum annuum]	22	16	80	0	13	1	5.83	49	242.02	9	71	4	16	0	0.813193
XP_016547492.1	A0A1U8EJU8	XP_016547492.1	OAP02001.1	PREDICTED: alpha-1,4 glucan phosphorylase L-2 isozyme, chloroplastic/amyloplastic [Capsicum annuum]	27	20	128	17	17	1	5.54	409	367.89	27	101	9	20	2	0.640131
XP_016547747.1	A0A1U8EKL9,A0A2G2YD29	XP_016547747.1	NP_186872.1	PREDICTED: alpha-1,4-glucan-protein synthase [UDP-forming] 1 [Capsicum annuum]	59	22	480	10	12	1	6.44	2246	1300.01	98	382	11	21	15	1.18166
XP_016545225.1	A0A1U8EPD7,A0A2G3A1X9	XP_016545225.1	NP_186872.1	PREDICTED: alpha-1,4-glucan-protein synthase [UDP-forming] 2-like [Capsicum annuum]	66	21	338	8	10	1	6.96	984	986.48	57	281	12	21	3	1.24239
XP_016580240.1	A0A1U8HA72	XP_016580240.1	AAB96826.1	PREDICTED: alpha-aminoadipic semialdehyde synthase isoform X1 [Capsicum annuum]	2	2	5	0	2	1	6.52		13.82		5		2	0	1.14686
XP_016569769.1	A0A1U8GNT7	XP_016569769.1	NP_567714.1	PREDICTED: alpha-amylase [Capsicum annuum]	23	6	16	6	6	1	6.16		57.03		16		6	0	4.7844
XP_016547075.1	A0A1U8EUN0	XP_016547075.1	OAP17458.1	PREDICTED: alpha-amylase 3, chloroplastic [Capsicum annuum]	3	2	7	2	2	1	6.77		28.66		7		2	0	0.103324
XP_016569771.1	A0A1U8GEL5	XP_016569771.1		PREDICTED: alpha-amylase-like [Capsicum annuum]	3	1	1	1	1	1	6.8		2.7		1		1	0	0.485859
XP_016538554.1	A0A1U8E442,A0A2G2XZA2	XP_016538554.1	NP_974031.1	PREDICTED: alpha-crystallin domain-containing protein 22.3-like [Capsicum annuum]	14	2	7	2	2	1	6.01	28	9.25	3	4	1	2	0	2.75085
XP_016561520.1	A0A1U8FRX6,A0A2G3AC29	XP_016561520.1	OAP02346.1	PREDICTED: alpha-dioxygenase 1-like [Capsicum annuum]	14	8	72	4	4	1	6.47	686	203.54	18	54	3	8	5	1.97552
XP_016561511.1	A0A1U8FQJ9,A0A2G3AC14	XP_016561511.1	OAP02346.1	PREDICTED: alpha-dioxygenase 1-like [Capsicum annuum]	9	5	38	1	1	1	6.95	223	104.98	9	29	3	5	0	1.84377
XP_016561515.1	A0A1U8FRX1	XP_016561515.1	OAP02346.1	PREDICTED: alpha-dioxygenase 1-like isoform X1 [Capsicum annuum]	12	7	43	0	3	1	6.81	294	110.61	11	32	4	7	1	2.04026
XP_016572428.1	A0A1U8GUH0,A0A2G2ZGY1	XP_016572428.1	NP_196455.1	PREDICTED: alpha-galactosidase 1-like [Capsicum annuum]	27	9	66	7	7	1	6.38	318	159.87	14	52	6	9	3	0.764893
XP_016575586.1	A0A1U8GWG4	XP_016575586.1	OAP06940.1	PREDICTED: alpha-galactosidase 3 isoform X1 [Capsicum annuum]	30	9	117	0	7	1	5.9	1077	314.26	28	89	6	9	0	1.15251
XP_016563899.1	A0A1U8G7A3,A0A2G3A0V5	XP_016563899.1	OAO89747.1	PREDICTED: alpha-galactosidase-like isoform X1 [Capsicum annuum]	25	9	130	0	9	1	6.29	248	339.71	18	112	4	9	0	1.5713
XP_016542003.1	A0A1U8E418,A0A2G2YRV5	XP_016542003.1	OAP03344.1	PREDICTED: alpha-glucan phosphorylase, H isozyme [Capsicum annuum]	37	22	85	21	21	1	6.48	75	300.54	7	78	5	22	2	0.51241
XP_016547108.1	A0A1U8EIS4	XP_016547108.1	OAP15586.1	PREDICTED: alpha-glucan water dikinase, chloroplastic [Capsicum annuum]	28	30	159	30	30	1	6.39	686	529.42	20	139	8	30	0	0.714578
XP_016572472.1	A0A1U8GMJ4	XP_016572472.1	NP_001327915.1	PREDICTED: alpha-glucosidase 2 isoform X1 [Capsicum annuum]	7	5	24	0	5	1	6.16	32	61.16	6	18	2	5	0	1.98826
XP_016572292.1	A0A1U8GM09,A0A2G2ZG61	XP_016572292.1	NP_196733.1	PREDICTED: alpha-glucosidase-like [Capsicum annuum]	10	8	59	8	8	1	6.74	244	162.04	9	50	3	8	0	1.64562
XP_016543614.1	A0A1U8EIA9,A0A2G2YNI0	XP_016543614.1	NP_001326565.1	PREDICTED: alpha-L-arabinofuranosidase 1 [Capsicum annuum]	34	17	185	17	17	1	5.83	810	607.84	34	151	9	17	0	2.60587
XP_016547253.1	A0A1U8EJ80	XP_016547253.1	NP_180377.2	PREDICTED: alpha-L-fucosidase 1 isoform X1 [Capsicum annuum]	16	6	20	0	5	1	5.99	41	35.66	4	16	2	6	0	1.25389
XP_016564767.1	A0A1U8FZZ3	XP_016564767.1	AAC98456.1	PREDICTED: alpha-L-fucosidase 1-like [Capsicum annuum]	13	6	15	5	5	1	8.41	53	33.95	3	12	2	6	1	1.91858
XP_016560488.1	A0A1U8FVM7,A0A2G3AA20	XP_016560488.1	OAO90750.1	PREDICTED: alpha-mannosidase [Capsicum annuum]	25	18	95	17	18	1	6.87	101	300.6	9	86	6	17	0	1.10137
XP_016561481.1	A0A1U8FQH0,A0A2G3AC64	XP_016561481.1	OAO96328.1	PREDICTED: alpha-mannosidase 2 [Capsicum annuum]	10	10	33	10	10	1	7.97	104	62.72	12	21	7	10	0	2.71369
XP_016575366.1	A0A1U8GVU5	XP_016575366.1	NP_199184.1	PREDICTED: alpha-mannosidase I MNS4 isoform X1 [Capsicum annuum]	2	1	2	0	1	1	5.34		4.75		2		1	0	2.80921
XP_016578390.1	A0A1U8H4V6	XP_016578390.1	NP_196902.2	PREDICTED: alpha-mannosidase isoform X2 [Capsicum annuum]	48	41	995	1	41	1	6.68	5803	3258.89	224	771	24	41	0	2.58845
XP_016538641.1	A0A1U8DWV6,A0A2G3AKB8	XP_016538641.1	OAO92954.1	PREDICTED: alpha-N-acetylglucosaminidase isoform X1 [Capsicum annuum]	21	14	121	8	14	1	6.61	747	363.19	26	95	6	14	0	1.79224
XP_016575602.1	A0A1U8GWI2,A0A2G2Z917	XP_016575602.1	NP_191178.1	PREDICTED: alpha-soluble NSF attachment protein [Capsicum annuum]	33	8	46	3	3	1	5.24	184	188.46	5	41	2	8	0	1.29207
XP_016573424.1	A0A1U8GZ48,A0A2G2ZJD9	XP_016573424.1	NP_191178.1	PREDICTED: alpha-soluble NSF attachment protein-like [Capsicum annuum]	46	10	58	5	5	1	5.5	248	218.19	8	50	2	10	6	0.508066
XP_016569106.1	A0A1U8GCP7	XP_016569106.1	BAS22090.1	PREDICTED: alpha-xylosidase 1-like [Capsicum annuum]	13	12	56	8	8	1	6.9	100	152.24	7	49	2	12	2	1.64309
XP_016548150.1	A0A1U8EXL5	XP_016548150.1	BAS22090.1	PREDICTED: alpha-xylosidase 1-like [Capsicum annuum]	8	7	27	3	3	1	6.37	100	52.88	8	19	3	7	0	2.08841
XP_016559095.1	A0A1U8FK41	XP_016559095.1		PREDICTED: altered inheritance of mitochondria protein 32-like [Capsicum annuum]	20	6	17	6	6	1	6.25	71	46.64	4	13	1	6	0	1.64478
XP_016570494.1	A0A1U8GQV0,A0A2G2Y457	XP_016570494.1	OAP10367.1	PREDICTED: altered inheritance rate of mitochondria protein 25 [Capsicum annuum]	3	1	5	1	1	1	9.69		20.72		5		1	0	1.56326
XP_016570185.1	A0A1U8GPZ1,A0A2G2ZMN6	XP_016570185.1	OAO90911.1	PREDICTED: alternative NAD(P)H-ubiquinone oxidoreductase C1, chloroplastic/mitochondrial [Capsicum annuum]	15	5	27	5	5	1	6.67	55	76.68	6	21	2	5	0	0.879211
XP_016564171.1	A0A1U8FYG1,A0A2G3A0A6	XP_016564171.1		PREDICTED: aluminum-activated malate transporter 4-like [Capsicum annuum]	2	1	1	1	1	1	7.42		2.09		1		1	0	2.15302
XP_016543068.1	A0A1U8E755,A0A2G2YLM6	XP_016543068.1	NP_563831.1	PREDICTED: amidase 1 [Capsicum annuum]	28	6	17	6	6	1	5.17	143	40.53	5	12	3	6	0	1.50993
XP_016539861.1	A0A1U8E0C0	XP_016539861.1	AAW28080.1	PREDICTED: amidophosphoribosyltransferase, chloroplastic [Capsicum annuum]	19	8	51	6	8	1	5.99	328	168.83	11	40	3	8	0	0.976427
XP_016537546.1	A0A1U8DTR2,A0A2G2YWD1	XP_016537546.1	NP_191557.1	PREDICTED: aminoacyl tRNA synthase complex-interacting multifunctional protein 1 [Capsicum annuum]	30	8	68	8	8	1	6.54	66	194.59	14	54	3	8	0	0.734804
XP_016540081.1	A0A1U8E0Y3	XP_016540081.1	NP_568036.2	PREDICTED: aminoacylase-1 [Capsicum annuum]	27	10	90	10	10	1	6.74	309	216.02	23	67	6	10	0	0.901632
XP_016570132.1	A0A1U8GFP6,A0A1U8GN07	XP_016570132.1	OAP12834.1	PREDICTED: aminoacylase-1 [Capsicum annuum]	5	2	21	2	2	1	5.77	172	49.78	6	15	2	2	0	2.59619
XP_016560143.1	A0A1U8FUP9,A0A2G3A988	XP_016560143.1	NP_001318983.1	PREDICTED: aminomethyltransferase, mitochondrial [Capsicum annuum]	73	24	749	24	24	1	8.57	3591	2523.13	126	623	12	24	0	0.443051
XP_016537782.1	A0A1U8DRZ6,A0A2G2YXH6	XP_016537782.1	NP_195035.2	PREDICTED: aminopeptidase M1 [Capsicum annuum]	17	14	56	14	14	1	5.69	120	143.8	9	47	5	14	0	0.920721
XP_016556488.1	A0A1U8FAZ2	XP_016556488.1	NP_565886.1	PREDICTED: AMP deaminase [Capsicum annuum]	3	2	10	2	2	1	6.84	36	24.84	1	9	1	2	0	2.58269
XP_016563139.1	A0A1U8G564	XP_016563139.1		PREDICTED: anamorsin homolog [Capsicum annuum]	33	5	20	5	5	1	5.3	40	49.04	6	14	1	5	0	1.92767
XP_016537856.1	A0A1U8DUM0	XP_016537856.1	NP_172146.2	PREDICTED: anaphase-promoting complex subunit 5 isoform X1 [Capsicum annuum]	1	1	1	0	1	1	6.11		0		1		1	0	1.72133
XP_016542112.1	A0A1U8E4C9,A0A2G3ALF3	XP_016542112.1	NP_850309.1	PREDICTED: anaphase-promoting complex subunit 7 isoform X1 [Capsicum annuum]	8	3	9	0	3	1	6.99	38	18.21	4	5	2	3	0	1.72671
XP_016555944.1	A0A1U8FI03	XP_016555944.1	NP_177329.2	PREDICTED: angio-associated migratory cell protein-like [Capsicum annuum]	9	3	5	0	3	1	4.42	0	11.94	1	4	1	3	0	1.22332
XP_016538365.1	A0A1U8E4Y6	XP_016538365.1	NP_001189808.1	PREDICTED: ankyrin repeat and death domain-containing protein 1B isoform X1 [Capsicum annuum]	3	2	3	0	2	1	5.57		6.76		3		2	0	0.953129
XP_016539090.1	A0A1U8E710	XP_016539090.1	OAP07597.1	PREDICTED: ankyrin repeat domain-containing protein 2B-like [Capsicum annuum]	59	19	337	19	19	1	4.54	1504	922.7	65	272	6	19	0	0.906077
XP_016555687.1	A0A1U8F8P8,A0A2G2YMR7	XP_016555687.1	NP_566360.1	PREDICTED: ankyrin repeat domain-containing protein 39 [Capsicum annuum]	6	1	5	1	1	1	4.61	18	16.05	1	4	1	1	0	1.31924
XP_016577811.1	A0A1U8H2V4,A0A2G2ZDT7	XP_016577811.1	NP_172250.1	PREDICTED: ankyrin repeat-containing protein At5g02620 [Capsicum annuum]	1	1	1	1	1	1	9.14		0		1		1	0	0.657763
XP_016569302.1	A0A1U8GD81	XP_016569302.1	NP_174810.1	PREDICTED: annexin D1-like [Capsicum annuum]	69	24	836	24	24	1	6.06	6214	2248.7	232	604	16	23	0	1.8194
XP_016551071.1	A0A2G2XVD9	XP_016551071.1	OAO94056.1	PREDICTED: annexin D2 [Capsicum annuum]	70	22	377	22	22	1	5.54	2230	1034.23	95	282	14	22	0	2.21839
XP_016538408.1	A0A1U8DTS2	XP_016538408.1		PREDICTED: annexin D3-like isoform X1 [Capsicum annuum]	35	12	99	0	12	1	6.9	624	275.12	25	74	6	12	0	2.46073
XP_016548938.1	A0A1U8EZX1	XP_016548938.1		PREDICTED: annexin D3-like isoform X1 [Capsicum annuum]	11	2	3	0	2	1	6.32	0	6.67	1	2	1	1	0	2.20669
XP_016538410.1	A0A1U8E530,A0A2G2YYT4	XP_016538410.1		PREDICTED: annexin D4-like [Capsicum annuum]	73	25	1220	18	19	1	6.76	4507	3822.39	205	1015	20	24	6	2.1059
XP_016582217.1	A0A1U8HFM2,A0A2G2YYW6	XP_016582217.1		PREDICTED: annexin D4-like [Capsicum annuum]	21	7	96	1	1	1	6.87	170	253.33	19	77	5	7	0	6.76224
XP_016581477.1	A0A1U8HDH0	XP_016581477.1		PREDICTED: annexin D5-like [Capsicum annuum]	16	5	24	1	3	1	7.62	64	71.16	4	20	1	5	0	1.4117
XP_016568775.1	A0A1U8GCB4,A0A2G2Y0W1	XP_016568775.1		PREDICTED: annexin D5-like [Capsicum annuum]	27	8	41	6	6	1	9.11	264	85.43	13	28	4	7	2	0.757489
XP_016576066.1	A0A1U8GXV3	XP_016576066.1		PREDICTED: anther-specific proline-rich protein APG-like isoform X1 [Capsicum annuum]	12	1	2	0	1	1	6.48		5.67		2		1	0	1.13941
XP_016569778.1	A0A1U8GLZ2	XP_016569778.1		PREDICTED: anthocyanidin 3-O-glucoside 2'''-O-xylosyltransferase-like [Capsicum annuum]	24	9	53	7	7	1	6.62	25	178.87	3	50	2	9	4	0.483415
XP_016561635.1	A0A1U8FS83	XP_016561635.1		PREDICTED: anthocyanidin 3-O-glucosyltransferase 2-like [Capsicum annuum]	24	11	92	5	11	1	5.83	118	284.69	12	80	5	11	0	2.00697
XP_016552318.1	A0A1U8EYP8	XP_016552318.1		PREDICTED: anthocyanidin 3-O-glucosyltransferase 2-like [Capsicum annuum]	12	4	12	4	4	1	5.22	79	24.88	4	8	3	4	0	0.610392
XP_016568618.1	A0A1U8GIR8	XP_016568618.1		PREDICTED: anthocyanidin 3-O-glucosyltransferase 5-like [Capsicum annuum]	2	1	1	1	1	1	5.77		2.66		1		1	0	1.748
XP_016560259.1	A0A1U8FX24	XP_016560259.1		PREDICTED: anthocyanidin 3-O-glucosyltransferase 6-like [Capsicum annuum]	13	4	14	4	4	1	5.74	22	36.33	3	11	1	4	0	0.798507
XP_016571946.1	A0A1U8GKZ4,A0A2G2ZF55	XP_016571946.1		PREDICTED: anthocyanidin reductase-like [Capsicum annuum]	14	6	16	6	6	1	5.73	26	40.67	1	15	1	6	0	0.614534
XP_016545552.1	A0A1U8EEA6	XP_016545552.1		PREDICTED: anthocyanin 5-aromatic acyltransferase-like [Capsicum annuum]	22	10	184	4	4	1	6.61	287	482.42	30	154	7	10	7	0.652073
XP_016545384.1	A0A1U8ENC5	XP_016545384.1		PREDICTED: anthocyanin 5-aromatic acyltransferase-like [Capsicum annuum]	31	12	115	7	7	1	7.75	1088	324.65	26	89	4	12	7	0.824268
XP_016545749.1	A0A1U8EPE2	XP_016545749.1		PREDICTED: anthocyanin 5-aromatic acyltransferase-like [Capsicum annuum]	27	10	82	5	5	1	7.74	449	259.81	14	68	4	10	0	1.47007
XP_016545728.1	A0A1U8EEU7	XP_016545728.1		PREDICTED: anthocyanin 5-aromatic acyltransferase-like [Capsicum annuum]	21	9	110	2	2	1	6.68	184	279.29	19	91	5	9	0	1.04445
XP_016572833.1	A0A1U8GVL7	XP_016572833.1	NP_564991.1	PREDICTED: anthranilate phosphoribosyltransferase isoform X1 [Capsicum annuum]	12	6	17	0	6	1	6.92	29	41.95	4	13	2	6	0	0.803778
XP_016559269.1	A0A1U8FU77,A0A2G2XVC9	XP_016559269.1	OAP08774.1	PREDICTED: anthranilate synthase alpha subunit 2, chloroplastic-like [Capsicum annuum]	15	7	41	7	7	1	7.47	106	142.38	5	36	2	7	0	1.86213
XP_016540243.1	A0A1U8DYZ2	XP_016540243.1	NP_173893.1	PREDICTED: anthranilate synthase beta subunit 2, chloroplastic-like [Capsicum annuum]	9	1	8	1	1	1	7.08	76	16.62	3	5	1	1	0	2.51093
XP_016547466.1	A0A1U8EM60	XP_016547466.1	NP_176215.2	PREDICTED: AP-1 complex subunit gamma-2-like [Capsicum annuum]	11	7	21	4	4	1	6.64	89	69.98	2	19	1	7	3	0.968382
XP_016572706.1	A0A1U8GN68	XP_016572706.1	NP_176215.2	PREDICTED: AP-1 complex subunit gamma-2-like isoform X1 [Capsicum annuum]	9	6	12	0	3	1	6.74	0	36.43	1	11	1	6	0	0.672448
XP_016573058.1	A0A1U8GW85	XP_016573058.1	NP_176277.1	PREDICTED: AP-1 complex subunit mu-2 [Capsicum annuum]	7	3	9	2	2	1	6.24	0	23.72	1	8	1	3	0	1.88924
XP_016556236.1	A0A1U8FC27,A0A2G2YEY9	XP_016556236.1	NP_176277.1	PREDICTED: AP-1 complex subunit mu-2-like [Capsicum annuum]	7	3	12	2	2	1	6.47	24	29.57	2	10	2	3	1	0.648339
XP_016577906.1	A0A1U8H352,A0A2G2ZDG2	XP_016577906.1	OAO95792.1	PREDICTED: AP-2 complex subunit alpha-1-like [Capsicum annuum]	3	3	8	1	1	1	6.13	23	19.7	2	6	2	3	1	1.5531
XP_016556915.1	A0A1U8FDY2,A0A2G2YHD7	XP_016556915.1	OAO95792.1	PREDICTED: AP-2 complex subunit alpha-1-like [Capsicum annuum]	4	3	11	1	1	1	5.95	23	18.74	2	9	2	3	0	2.83294
XP_016575024.1	A0A1U8H3P1	XP_016575024.1	NP_199475.1	PREDICTED: AP-2 complex subunit mu isoform X1 [Capsicum annuum]	3	1	3	0	1	1	9.25		7.82		3		1	0	1.33613
XP_016572256.1	A0A1U8GLV5,A0A2G3AG41	XP_016572256.1	OAP13202.1	PREDICTED: AP-4 complex subunit epsilon [Capsicum annuum]	8	7	17	7	7	1	6.09		57.74		17		7	0	0.874367
XP_016569041.1	A0A1U8GCJ3,A0A2G2ZQT5	XP_016569041.1	NP_194186.1	PREDICTED: AP-4 complex subunit mu [Capsicum annuum]	17	6	31	6	6	1	7.06	96	69.63	9	22	4	6	0	1.3456
XP_016539766.1	A0A1U8E025,A0A2G3AEQ8	XP_016539766.1	NP_179569.1	PREDICTED: AP-4 complex subunit sigma [Capsicum annuum]	6	1	3	1	1	1	5.8		8		3		1	0	0.260499
XP_016545030.1	A0A1U8ENT8	XP_016545030.1	OAP11459.1	PREDICTED: apoptosis inhibitor 5-like [Capsicum annuum]	19	8	38	8	8	1	8.75	565	63.64	15	23	5	7	0	1.38234
XP_016545184.1	A0A1U8EMT0	XP_016545184.1	OAP11459.1	PREDICTED: apoptosis inhibitor 5-like isoform X1 [Capsicum annuum]	7	4	8	0	4	1	8.32		22.37		8		4	0	1.09954
XP_016569341.1	A0A1U8GDB7	XP_016569341.1		PREDICTED: apoptotic chromatin condensation inducer in the nucleus-like isoform X1 [Capsicum annuum]	16	10	37	1	9	1	4.73	437	95.85	11	26	4	10	1	2.21619
XP_016546486.1	A0A1U8EJB9,A0A2G3AMT1	XP_016546486.1	OAP03715.1	PREDICTED: apyrase 1-like [Capsicum annuum]	3	1	2	1	1	1	8.76		5.35		2		1	0	2.51653
XP_016550208.1	A0A1U8EST9	XP_016550208.1	OAP03715.1	PREDICTED: apyrase 2-like [Capsicum annuum]	13	5	13	5	5	1	7.43	81	24.2	5	8	2	5	0	1.64614
XP_016570571.1	A0A1U8GGZ8	XP_016570571.1	OAO97390.1	PREDICTED: aquaporin NIP1-1-like [Capsicum annuum]	9	1	1	1	1	1	7.53		0		1		1	0	2.28125
XP_016542731.1	A0A1U8E8E8,A0A2G2YQD5	XP_016542731.1	NP_190910.1	PREDICTED: aquaporin PIP2-1-like [Capsicum annuum]	15	4	111	2	2	1	8.29	404	341.8	20	91	4	3	4	1.02233
XP_016542730.1	A0A1U8EHC8	XP_016542730.1	NP_190910.1	PREDICTED: aquaporin PIP2-1-like [Capsicum annuum]	14	3	81	1	1	1	8.31	287	260.65	14	67	3	3	0	1.2547
XP_016539970.1	A0A1U8E9H2,A0A2G2Y2R1	XP_016539970.1	NP_195236.1	PREDICTED: aquaporin PIP2-7 [Capsicum annuum]	14	3	62	3	3	1	8.75	105	229.7	7	55	1	3	0	1.46074
XP_016545750.1	A0A1U8EQW8	XP_016545750.1	NP_195236.1	PREDICTED: aquaporin PIP2-7-like [Capsicum annuum]	11	2	58	2	2	1	8.76	540	231.87	12	46	1	2	0	1.64929
XP_016555688.1	A0A1U8F8P5	XP_016555688.1	NP_181221.1	PREDICTED: aquaporin TIP1-1 [Capsicum annuum]	4	1	4	1	1	1	6.93		16.08		4		1	0	8.28085
XP_016562705.1	A0A1U8FV44,A0A2G3A3I4	XP_016562705.1	NP_188245.1	PREDICTED: aquaporin TIP2-1-like [Capsicum annuum]	4	1	37	1	1	1	6.67	213	118.48	5	32	1	1	0	1.18968
XP_016568607.1	A0A1U8GB99,A0A2G2ZS16	XP_016568607.1	NP_564082.1	PREDICTED: arabinosyltransferase RRA3-like [Capsicum annuum]	12	4	29	4	4	1	8.84	302	62.98	11	18	2	4	0	1.00439
XP_016575199.1	A0A1U8GVB0,A0A2G3AHB6	XP_016575199.1	NP_192629.1	PREDICTED: arginase 1, mitochondrial [Capsicum annuum]	28	8	60	8	8	1	6.25	619	143.64	23	37	6	8	0	0.351229
XP_016542546.1	A0A1U8E7W9	XP_016542546.1	NP_565863.1	PREDICTED: arginine biosynthesis bifunctional protein ArgJ, chloroplastic [Capsicum annuum]	14	5	32	5	5	1	6.55	102	109.08	5	27	2	5	0	1.99653
XP_016540371.1	A0A1U8E1S6,A0A2G2YV57	XP_016540371.1	NP_194360.1	PREDICTED: arginine--tRNA ligase, cytoplasmic-like isoform X1 [Capsicum annuum]	33	18	125	0	18	1	6.9	179	427.14	12	113	5	18	0	0.685194
XP_016569056.1	A0A1U8GCK6	XP_016569056.1	NP_196653.1	PREDICTED: argininosuccinate lyase, chloroplastic [Capsicum annuum]	33	13	76	13	13	1	5.97	459	217.26	19	57	5	13	0	0.692429
XP_016548161.1	A0A1U8EP46,A0A2G2YD36	XP_016548161.1	NP_194214.2	PREDICTED: argininosuccinate synthase, chloroplastic [Capsicum annuum]	29	15	92	15	15	1	6.93	307	247.98	15	77	7	15	0	0.92546
XP_016570654.1	A0A1U8GRC4	XP_016570654.1	AAM61439.1	PREDICTED: armadillo repeat-containing protein LFR-like isoform X1 [Capsicum annuum]	7	2	2	0	2	1	6.93		7.64		2		2	0	1.33985
XP_016547997.1	A0A1U8ELB1	XP_016547997.1	OAP02204.1	PREDICTED: arogenate dehydratase/prephenate dehydratase 2, chloroplastic-like [Capsicum annuum]	17	5	20	5	5	1	7.39	80	41.98	7	13	3	5	0	2.73503
XP_016577910.1	A0A1U8H3G6	XP_016577910.1	NP_563809.1	PREDICTED: arogenate dehydratase/prephenate dehydratase 6, chloroplastic-like [Capsicum annuum]	16	4	11	2	4	1	6.99	61	29.73	4	7	2	4	0	1.14382
XP_016578802.1	A0A1U8H5S2	XP_016578802.1	NP_001331735.1	PREDICTED: arogenate dehydrogenase 2, chloroplastic-like [Capsicum annuum]	5	2	5	0	2	1	7.11		12.18		5		2	0	1.7982
XP_016543886.1	A0A1U8EBU0	XP_016543886.1		PREDICTED: arp2/3 complex-activating protein rickA [Capsicum annuum]	48	11	235	11	11	1	6.37	988	759.04	43	192	5	11	0	1.12159
XP_016553287.1	A0A1U8F1P5,A0A2G2YCZ9	XP_016553287.1	NP_001031037.1	PREDICTED: ASC1-like protein [Capsicum annuum]	4	1	13	1	1	1	7.09	178	31.04	5	8	1	1	0	2.84946
XP_016550812.1	A0A1U8EUB1,A0A2G2Y866	XP_016550812.1	NP_196586.1	PREDICTED: asparagine synthetase [glutamine-hydrolyzing] 2 [Capsicum annuum]	33	15	74	12	12	1	6.54	106	216.69	11	63	6	15	4	0.520472
XP_016543661.1	A0A1U8EB76	XP_016543661.1	NP_200479.1	PREDICTED: asparagine--tRNA ligase, cytoplasmic 1-like [Capsicum annuum]	43	23	226	22	22	1	6.51	1137	522.99	63	163	12	23	1	0.742774
XP_016562708.1	A0A1U8G209	XP_016562708.1	NP_178152.1	PREDICTED: aspartate aminotransferase [Capsicum annuum]	47	14	192	14	14	1	5.62	822	621.55	39	153	9	13	0	1.46835
XP_016537727.1	A0A1U8DRU2,A0A2G2YX40	XP_016537727.1	NP_194927.1	PREDICTED: aspartate aminotransferase, chloroplastic [Capsicum annuum]	58	21	614	20	20	1	8.7	3568	1705.35	167	447	15	21	1	1.02106
XP_016537978.1	A0A1U8DSJ1,A0A2G2YXE2	XP_016537978.1	NP_196713.1	PREDICTED: aspartate aminotransferase, cytoplasmic [Capsicum annuum]	25	8	64	7	7	1	9.2	266	219.33	14	50	3	8	0	1.36171
XP_016580897.1	A0A1U8HBT5,A0A2G2Z4G2	XP_016580897.1	OAP08179.1	PREDICTED: aspartate aminotransferase, mitochondrial [Capsicum annuum]	33	12	205	12	12	1	7.52	889	598.43	47	158	8	12	0	1.39156
XP_016566440.1	A0A1U8G5P0	XP_016566440.1	NP_188668.1	PREDICTED: aspartate carbamoyltransferase, chloroplastic-like [Capsicum annuum]	18	5	23	5	5	1	7.06	102	58.19	7	16	3	5	0	0.52894
XP_016537442.1	A0A1U8DR07	XP_016537442.1	NP_172934.1	PREDICTED: aspartate-semialdehyde dehydrogenase [Capsicum annuum]	23	8	70	8	8	1	8	417	194.23	16	54	4	8	0	1.17428
XP_016573864.1	A0A1U8H0C2	XP_016573864.1	NP_849558.1	PREDICTED: aspartate--tRNA ligase 2, cytoplasmic-like [Capsicum annuum]	36	18	135	18	18	1	6.7	1041	338.94	34	101	7	18	0	1.10737
XP_016539397.1	A0A1U8DWK4	XP_016539397.1	NP_195102.2	PREDICTED: aspartate--tRNA ligase, chloroplastic/mitochondrial [Capsicum annuum]	9	4	8	4	4	1	6.16	43	15.06	2	6	2	4	0	1.12454
XP_016582002.1	A0A1U8HF04	XP_016582002.1	OAO97124.1	PREDICTED: aspartate--tRNA ligase, chloroplastic/mitochondrial-like [Capsicum annuum]	9	1	4	1	1	1	7.93	16	11.42	1	3	1	1	0	1.5764
XP_016561946.1	A0A1U8FRY3,A0A2G3A6D3	XP_016561946.1		PREDICTED: aspartic protease inhibitor 10-like [Capsicum annuum]	30	6	116	6	6	1	5.96	837	365.5	28	88	4	6	0	2.48368
XP_016555571.1	A0A1U8FA63	XP_016555571.1		PREDICTED: aspartic proteinase Asp1-like isoform X1 [Capsicum annuum]	13	4	29	0	4	1	7.91	302	91.73	9	20	2	4	0	2.53736
XP_016557831.1	A0A1U8FF23,A0A2G3A4H5	XP_016557831.1	NP_172655.1	PREDICTED: aspartic proteinase-like [Capsicum annuum]	9	5	29	2	2	1	5.77	14	78.82	1	28	1	5	0	2.14149
XP_016566609.1	A0A1U8GEX6,A0A2G2ZV41	XP_016566609.1		PREDICTED: aspartic proteinase-like [Capsicum annuum]	6	3	8	3	3	1	8.34	64	19.85	2	6	1	3	0	1.82287
XP_016560146.1	A0A1U8FLM9	XP_016560146.1	NP_001322792.1	PREDICTED: aspartic proteinase-like isoform X1 [Capsicum annuum]	15	8	44	0	5	1	7.3	52	111.99	6	38	3	8	3	1.04513
XP_016550778.1	A0A1U8EUF3	XP_016550778.1		PREDICTED: aspartic proteinase-like protein 1 isoform X1 [Capsicum annuum]	9	3	4	0	3	1	6.42	0	8.04	1	3	1	3	0	2.98765
XP_016552594.1	A0A1U8F8M5	XP_016552594.1	OAO89891.1	PREDICTED: aspartic proteinase-like protein 2 [Capsicum annuum]	5	1	1	0	1	1	8.59		2.32		1		1	0	1.9127
XP_016557162.1	A0A1U8FCX8,A0A2G2Y8F9	XP_016557162.1		PREDICTED: aspartic proteinase-like protein 2 isoform X1 [Capsicum annuum]	5	1	2	0	1	1	6.52		10.86		2		1	0	1.53245
XP_016545431.1	A0A1U8EGB7	XP_016545431.1	OAO89889.1	PREDICTED: aspartic proteinase-like protein 2 isoform X1 [Capsicum annuum]	4	1	1	0	1	1	5.64		2.89		1		1	0	2.37143
XP_016537444.1	A0A1U8E118	XP_016537444.1	2CDQ_A	PREDICTED: aspartokinase 2, chloroplastic-like isoform X2 [Capsicum annuum]	7	3	13	1	3	1	5.92	94	29.66	4	9	2	3	0	1.25468
XP_016557272.1	A0A1U8FD80	XP_016557272.1		PREDICTED: aspartyl protease AED3 [Capsicum annuum]	30	11	423	11	11	1	9.32	3513	1318.5	108	315	8	11	0	1.41885
XP_016551833.1	A0A1U8EXB8,A0A2G2Y9E7	XP_016551833.1	NP_563851.1	PREDICTED: aspartyl protease AED3-like [Capsicum annuum]	24	5	109	4	4	1	8.34	959	321.38	35	74	3	5	0	1.16153
XP_016569028.1	A0A1U8GJW9	XP_016569028.1	NP_563851.1	PREDICTED: aspartyl protease AED3-like [Capsicum annuum]	21	6	202	5	5	1	8	2132	628.28	71	131	6	6	1	0.948807
XP_016560414.1	A0A1U8FXH1,A0A2G3A9V5	XP_016560414.1		PREDICTED: aspartyl protease family protein 1-like [Capsicum annuum]	2	1	5	1	1	1	6.19		23.05		5		1	0	5.69471
XP_016538212.1	A0A1U8DT67	XP_016538212.1	NP_171637.1	PREDICTED: aspartyl protease family protein 2 [Capsicum annuum]	33	11	188	11	11	1	8.73	886	565.5	44	144	7	11	0	1.17503
XP_016548692.1	A0A1U8ENA7	XP_016548692.1	NP_001154646.1	PREDICTED: aspartyl protease family protein 2 [Capsicum annuum]	11	4	26	4	4	1	9.41	87	75.95	5	21	2	4	0	1.65069
XP_016544686.1	A0A1U8EE65	XP_016544686.1	NP_171637.1	PREDICTED: aspartyl protease family protein 2-like [Capsicum annuum]	3	1	3	1	1	1	7.91	24	5.62	1	2	1	1	0	9.3608
XP_016537872.1	A0A1U8DS79,A0A2G2YXJ9	XP_016537872.1		PREDICTED: aspartyl protease family protein At5g10770-like [Capsicum annuum]	26	9	90	9	9	1	8.54	552	221.21	25	65	6	9	0	0.959453
XP_016574393.1	A0A1U8H003,A0A2G3AGQ4	XP_016574393.1		PREDICTED: aspartyl protease family protein At5g10770-like [Capsicum annuum]	9	3	22	2	3	1	5.55	278	39.11	8	14	2	3	0	1.49641
XP_016564740.1	A0A1U8G0U5,A0A2G2ZYS6	XP_016564740.1		PREDICTED: AT-hook motif nuclear-localized protein 1 [Capsicum annuum]	3	1	3	0	1	1	8.09		9.53		3		1	0	2.5012
XP_016560334.1	A0A1U8FX95	XP_016560334.1		PREDICTED: AT-hook motif nuclear-localized protein 10-like [Capsicum annuum]	10	2	5	2	2	1	9.99		11.76		5		2	0	0.76431
XP_016572787.1	A0A1U8GNG0	XP_016572787.1	NP_199476.1	PREDICTED: AT-hook motif nuclear-localized protein 13-like [Capsicum annuum]	3	1	1	1	1	1	8.73		3.79		1		1	0	2.36753
XP_016551628.1	A0A1U8EWT6	XP_016551628.1		PREDICTED: AT-hook motif nuclear-localized protein 14-like [Capsicum annuum]	15	3	22	3	3	1	9.19	339	63.97	8	14	3	3	0	1.78247
XP_016551694.1	A0A1U8EWY5	XP_016551694.1		PREDICTED: AT-hook motif nuclear-localized protein 1-like isoform X1 [Capsicum annuum]	16	3	13	1	3	1	9.51	21	30.89	3	10	1	3	0	2.16262
XP_016539039.1	A0A1U8E5E7,A0A2G2Y208	XP_016539039.1	OAP14115.1	PREDICTED: ATP phosphoribosyltransferase 2, chloroplastic-like [Capsicum annuum]	25	7	22	7	7	1	6.55		88.74		22		7	0	1.32192
XP_016570661.1	A0A1U8GH91	XP_016570661.1	NP_188929.1	PREDICTED: ATP sulfurylase 1, chloroplastic-like [Capsicum annuum]	39	11	79	6	6	1	7.11	356	191.46	21	58	5	11	6	0.698544
XP_016570659.1	A0A1U8GRC8	XP_016570659.1	NP_188929.1	PREDICTED: ATP sulfurylase 1, chloroplastic-like [Capsicum annuum]	27	7	55	2	2	1	5.9	181	133.14	15	40	4	7	0	1.30763
XP_016551634.1	A0A1U8F624	XP_016551634.1	AAL69493.1	PREDICTED: ATP synthase delta chain, chloroplastic [Capsicum annuum]	53	10	841	10	10	1	8.24	3709	2648.34	156	685	7	10	0	1.07397
XP_016560123.1	A0A1U8FUM0	XP_016560123.1	NP_567265.1	PREDICTED: ATP synthase gamma chain, chloroplastic [Capsicum annuum]	45	15	607	15	15	1	8.02	3679	1676.98	138	469	8	15	0	0.727907
XP_016561656.1	A0A1U8FR19,A0A2G3ACP0	XP_016561656.1	AAM64785.1	PREDICTED: ATP synthase mitochondrial F1 complex assembly factor 2 [Capsicum annuum]	4	1	2	1	1	1	5.63		6.92		2		1	0	1.92906
XP_016574951.1	A0A1U8GUM8,A0A2G2ZAM0	XP_016574951.1	NP_194953.1	PREDICTED: ATP synthase subunit b', chloroplastic [Capsicum annuum]	34	10	470	10	10	1	7.24	812	1762.43	61	409	9	10	0	0.813724
XP_016549241.1	A0A1U8ES71	XP_016549241.1	NP_051066.1	PREDICTED: ATP synthase subunit beta, chloroplastic-like [Capsicum annuum]	18	3	171	1	1	1	5.47	1493	317.73	69	102	2	3	0	2.56757
XP_016555170.1	A0A1U8FHC9	XP_016555170.1	OAO92728.1	PREDICTED: ATP synthase subunit beta, mitochondrial-like [Capsicum annuum]	73	30	1041	3	6	1	6.2	6514	3271.24	240	801	21	30	28	1.33596
XP_016553357.1	A0A1U8F1W2	XP_016553357.1	OAO92728.1	PREDICTED: ATP synthase subunit beta, mitochondrial-like [Capsicum annuum]	71	29	1033	5	5	1	6.19	6636	3293.01	234	799	20	29	0	0.641502
XP_016548162.1	A0A1U8ELT5,A0A2G2YGK6	XP_016548162.1	NP_190798.1	PREDICTED: ATP synthase subunit d, mitochondrial-like [Capsicum annuum]	55	12	193	2	12	1	5.29	610	536.86	42	151	6	12	0	0.867339
XP_016573456.1	A0A1U8GQC6,A0A2G2ZJN5	XP_016573456.1	NP_199514.1	PREDICTED: ATP synthase subunit delta', mitochondrial [Capsicum annuum]	43	7	180	6	7	1	6.7	47	720.71	2	178	2	7	0	1.40114
XP_016563339.1	A0A1U8G5P8,A0A2G3A2C2	XP_016563339.1	NP_180863.1	PREDICTED: ATP synthase subunit gamma, mitochondrial [Capsicum annuum]	51	13	257	13	13	1	8.88	1203	867.38	57	200	7	13	0	1.02255
XP_016538050.1	A0A1U8E415,A0A2G3AKD6	XP_016538050.1	NP_001031875.1	PREDICTED: ATP synthase subunit O, mitochondrial [Capsicum annuum]	35	8	98	8	8	1	9.55	27	383.36	7	91	3	8	0	1.3397
XP_016550574.1	A0A1U8F339	XP_016550574.1	NP_187646.2	PREDICTED: ATPase ASNA1 homolog [Capsicum annuum]	24	7	39	7	7	1	8.44	114	92.7	11	28	3	7	0	0.936483
XP_016564136.1	A0A1U8FYB9	XP_016564136.1	NP_197195.2	PREDICTED: ATPase family AAA domain-containing protein 3 [Capsicum annuum]	8	5	17	3	3	1	9.28	174	35.19	6	11	3	5	0	1.88753
XP_016558713.1	A0A1U8FQS7	XP_016558713.1	NP_565435.1	PREDICTED: ATPase family AAA domain-containing protein 3C [Capsicum annuum]	12	6	15	4	4	1	8.85	172	30.25	5	10	2	6	1	1.43136
XP_016574796.1	A0A1U8GU61,A0A2G3AH03	XP_016574796.1	NP_563640.1	PREDICTED: ATPase GET3 [Capsicum annuum]	14	5	22	3	5	1	4.91		54.64		22		5	0	1.35517
XP_016573512.1	A0A1U8GQH2	XP_016573512.1	NP_172414.1	PREDICTED: ATP-citrate synthase alpha chain protein 2 [Capsicum annuum]	51	14	96	9	11	1	5.58	654	317.61	12	84	2	14	4	0.750326
XP_016542613.1	A0A1U8E5U8,A0A2G2YEJ5	XP_016542613.1	OAP18487.1	PREDICTED: ATP-citrate synthase alpha chain protein 2-like [Capsicum annuum]	7	3	6	1	1	1	5.58		19.79		6		3	0	1.53397
XP_016551325.1	A0A2G2YB38	XP_016551325.1	NP_199757.1	PREDICTED: ATP-citrate synthase beta chain protein 2 [Capsicum annuum]	58	25	301	8	9	1	7.42	1180	1007.63	47	254	13	25	23	0.948577
XP_016581732.1	A0A1U8HE83	XP_016581732.1	NP_187317.1	PREDICTED: ATP-citrate synthase beta chain protein 2 [Capsicum annuum]	48	22	278	5	6	1	7.42	981	930.6	42	236	11	22	0	0.993702
XP_016540711.1	A0A1U8EBM6	XP_016540711.1	NP_568369.1	PREDICTED: ATP-dependent (S)-NAD(P)H-hydrate dehydratase isoform X1 [Capsicum annuum]	11	3	6	0	3	1	8.24		20.22		6		3	0	0.845396
XP_016572066.1	A0A1U8GLB3,A0A2G2ZFF8	XP_016572066.1	NP_850025.1	PREDICTED: ATP-dependent 6-phosphofructokinase 5, chloroplastic-like [Capsicum annuum]	9	3	8	1	1	1	7.65	30	29.2	2	6	1	3	0	1.52386
XP_016551551.1	A0A1U8EYR8,A0A2G2Y5T0	XP_016551551.1	OAP08937.1	PREDICTED: ATP-dependent 6-phosphofructokinase 5, chloroplastic-like isoform X1 [Capsicum annuum]	11	5	17	0	3	1	7.08	60	32.46	5	12	3	5	1	1.12788
XP_016550244.1	A0A1U8F258	XP_016550244.1	NP_567742.1	PREDICTED: ATP-dependent 6-phosphofructokinase 6-like isoform X1 [Capsicum annuum]	43	14	84	0	12	1	6.43	270	311.01	15	69	6	14	2	1.37332
XP_016563070.1	A0A1U8G4Y6	XP_016563070.1	NP_568746.1	PREDICTED: ATP-dependent Clp protease ATP-binding subunit ClpA homolog CD4A, chloroplastic [Capsicum annuum]	42	37	388	5	5	1	6.51	1967	1192.65	87	301	21	37	0	0.556939
XP_016550293.1	A0A1U8ET18	XP_016550293.1	NP_568746.1	PREDICTED: ATP-dependent Clp protease ATP-binding subunit ClpA homolog CD4B, chloroplastic [Capsicum annuum]	50	40	464	8	8	1	6.3	1962	1498.54	88	376	21	40	38	0.407922
XP_016564760.1	A0A1U8G0W2	XP_016564760.1	4Y0B_A	PREDICTED: ATP-dependent Clp protease ATP-binding subunit CLPT1, chloroplastic-like [Capsicum annuum]	15	4	22	4	4	1	9.57	17	62.44	2	20	1	4	0	0.498768
XP_016568169.1	A0A1U8GJ95,A0A2G3AEG6	XP_016568169.1	AAM64734.1	PREDICTED: ATP-dependent Clp protease ATP-binding subunit CLPT2, chloroplastic-like [Capsicum annuum]	16	4	29	4	4	1	9.28	52	77.89	4	25	2	4	0	1.2376
XP_016557896.1	A0A1U8FF86,A0A2G3A4T1	XP_016557896.1	NP_568427.1	PREDICTED: ATP-dependent Clp protease proteolytic subunit 2, mitochondrial-like [Capsicum annuum]	8	2	11	1	2	1	7.5		31.27		11		2	0	0.685064
XP_016560825.1	A0A1U8FQ26,A0A2G3AAN6	XP_016560825.1	NP_564880.1	PREDICTED: ATP-dependent Clp protease proteolytic subunit 3, chloroplastic [Capsicum annuum]	18	4	32	4	4	1	8.47	34	145.8	4	28	2	4	0	1.80558
XP_016572745.1	A0A1U8GNJ6	XP_016572745.1	OAO91075.1	PREDICTED: ATP-dependent Clp protease proteolytic subunit 4, chloroplastic [Capsicum annuum]	17	4	24	4	4	1	6.02	43	54.78	7	17	3	4	0	0.856064
XP_016538790.1	A0A1U8E660	XP_016538790.1	NP_563657.1	PREDICTED: ATP-dependent Clp protease proteolytic subunit 5, chloroplastic [Capsicum annuum]	18	5	52	5	5	1	8.5	190	149.43	9	43	3	5	0	1.08497
XP_016545616.1	A0A1U8EGV6	XP_016545616.1	NP_563893.1	PREDICTED: ATP-dependent Clp protease proteolytic subunit 6, chloroplastic-like [Capsicum annuum]	28	5	35	5	5	1	7.37	117	95.33	10	25	4	5	0	1.65826
XP_016556475.1	A0A1U8FL34	XP_016556475.1	OAP11823.1	PREDICTED: ATP-dependent Clp protease proteolytic subunit-related protein 1, chloroplastic [Capsicum annuum]	16	4	69	4	4	1	7.21	227	233.35	14	55	4	4	0	1.25054
XP_016568156.1	A0A1U8GA15,A0A2G3AEC0	XP_016568156.1	NP_563907.1	PREDICTED: ATP-dependent Clp protease proteolytic subunit-related protein 2, chloroplastic [Capsicum annuum]	11	3	33	3	3	1	8.87	339	76.63	12	21	2	3	0	1.08439
XP_016538669.1	A0A1U8E4F5,A0A2G2XWZ1	XP_016538669.1	NP_563836.1	PREDICTED: ATP-dependent Clp protease proteolytic subunit-related protein 3, chloroplastic [Capsicum annuum]	12	4	17	4	4	1	6.24	0	48.84	1	16	1	4	0	0.9873
XP_016570652.1	A0A1U8GH75	XP_016570652.1	NP_567521.1	PREDICTED: ATP-dependent Clp protease proteolytic subunit-related protein 4, chloroplastic [Capsicum annuum]	18	6	92	6	6	1	9.36	189	328.78	6	86	2	6	0	1.07999
XP_016575408.1	A0A1U8H2W1	XP_016575408.1	NP_001322094.1	PREDICTED: ATP-dependent DNA helicase 2 subunit KU80 [Capsicum annuum]	2	1	11	1	1	1	5.94		37.75		11		1	0	1.13065
XP_016577493.1	A0A1U8H8R7,A0A2G2ZEQ6	XP_016577493.1	AAF27007.1	PREDICTED: ATP-dependent RNA helicase A isoform X1 [Capsicum annuum]	29	4	21	0	3	1	9.92	113	57.17	6	15	3	4	0	2.07103
XP_016551719.1	A0A1U8F686	XP_016551719.1		PREDICTED: ATP-dependent RNA helicase DEAH11, chloroplastic-like isoform X1 [Capsicum annuum]	1	1	14	0	1	1	7.21		17.23		14		1	0	14.362
XP_016561573.1	A0A1U8FYR9	XP_016561573.1	NP_001190309.1	PREDICTED: ATP-dependent RNA helicase-like protein DB10 [Capsicum annuum]	3	2	2	0	2	1	8.78		5.18		2		2	0	0.856867
XP_016543042.1	A0A1U8E729	XP_016543042.1	NP_172231.2	PREDICTED: ATP-dependent zinc metalloprotease FTSH 10, mitochondrial-like [Capsicum annuum]	2	2	3	1	1	1	7.96		5.27		3		2	1	2.59184
XP_016542409.1	A0A1U8EEV4	XP_016542409.1	NP_172231.2	PREDICTED: ATP-dependent zinc metalloprotease FTSH 10, mitochondrial-like [Capsicum annuum]	3	2	3	1	1	1	8.25		8.2		3		2	0	2.46681
XP_016580880.1	A0A1U8HBX6	XP_016580880.1	NP_850156.1	PREDICTED: ATP-dependent zinc metalloprotease FTSH 2, chloroplastic, partial [Capsicum annuum]	51	25	742	21	24	1	6.42	6521	2668.39	180	562	17	25	2	0.607295
XP_016573257.1	A0A1U8GPR6	XP_016573257.1	NP_565616.1	PREDICTED: ATP-dependent zinc metalloprotease FTSH 4, mitochondrial-like [Capsicum annuum]	13	8	36	5	5	1	9.16	48	104.83	5	31	3	8	1	1.31787
XP_016537607.1	A0A1U8DRH7	XP_016537607.1	NP_565616.1	PREDICTED: ATP-dependent zinc metalloprotease FTSH 4, mitochondrial-like [Capsicum annuum]	10	5	25	2	2	1	8.29	18	82.66	1	24	1	5	0	1.95347
XP_016568301.1	A0A1U8GAG1,A0A2G2ZSR9	XP_016568301.1	NP_568604.1	PREDICTED: ATP-dependent zinc metalloprotease FTSH, chloroplastic [Capsicum annuum]	49	27	534	26	26	1	6.35	4029	1841.31	101	433	16	27	2	0.827716
XP_016568206.1	A0A1U8GA64,A0A2G2ZSX8	XP_016568206.1	NP_177777.3	PREDICTED: AT-rich interactive domain-containing protein 5-like [Capsicum annuum]	2	1	2	1	1	1	5.02		6.3		2		1	0	3.4343
XP_016553779.1	A0A1U8FBV6	XP_016553779.1	OAO90354.1	PREDICTED: autophagy-related protein 101 isoform X1 [Capsicum annuum]	5	1	3	0	1	1	7.33		10.93		3		1	0	2.62337
XP_016577578.1	A0A1U8H906	XP_016577578.1		PREDICTED: auxilin-related protein 1-like [Capsicum annuum]	6	3	5	3	3	1	6.71	37	11.5	1	4	1	3	0	2.6778
XP_016556937.1	A0A1U8FC76	XP_016556937.1	NP_177250.1	PREDICTED: auxin efflux carrier component 7-like isoform X1 [Capsicum annuum]	7	3	9	0	3	1	7.28	28	24.74	2	7	1	3	0	1.52915
XP_016550709.1	A0A1U8F3I3	XP_016550709.1	BAD93968.1	PREDICTED: auxin response factor 2-like isoform X1 [Capsicum annuum]	1	1	2	0	1	1	6.6		0		2		1	0	3.46667
XP_016570411.1	A0A1U8GGH7	XP_016570411.1	NP_198518.1	PREDICTED: auxin response factor 8-like [Capsicum annuum]	4	2	2	1	2	1	6.4		6.47		2		2	0	3.08671
XP_016561227.1	A0A1U8FPS8	XP_016561227.1	NP_001327521.1	PREDICTED: auxin transport protein BIG [Capsicum annuum]	0	2	12	1	1	1	6.11		32.34		12		2	0	4.21224
XP_016542238.1	A0A1U8EED5,A0A2G2YRN1	XP_016542238.1	NP_565882.1	PREDICTED: auxin transporter-like protein 4 [Capsicum annuum]	2	1	3	1	1	1	8.06		8.42		3		1	0	1.6112
XP_016580306.1	A0A1U8HA07,A0A2G2Z1V0	XP_016580306.1	NP_197563.1	PREDICTED: auxin-binding protein ABP19a-like [Capsicum annuum]	28	3	442	3	3	1	6.77	2037	1560.12	87	355	2	3	0	1.44143
XP_016567466.1	A0A1U8G802,A0A2G2ZVM0	XP_016567466.1	NP_197563.1	PREDICTED: auxin-binding protein ABP19a-like [Capsicum annuum]	23	4	139	4	4	1	7.44	784	547.69	22	117	2	4	0	1.04271
XP_016577358.1	A0A1U8H8D8	XP_016577358.1	NP_192207.1	PREDICTED: auxin-binding protein T92 [Capsicum annuum]	16	2	15	2	2	1	6.14		59.33		15		2	0	0.948221
XP_016566327.1	A0A1U8G4N5,A0A2G2Y210	XP_016566327.1	OAP19317.1	PREDICTED: auxin-induced protein PCNT115 [Capsicum annuum]	9	3	20	1	1	1	6.8	95	47.19	6	14	2	3	0	1.22227
XP_016566328.1	A0A1U8GC92,A0A2G2Y225	XP_016566328.1	OAP19317.1	PREDICTED: auxin-induced protein PCNT115-like isoform X1 [Capsicum annuum]	33	11	53	5	9	1	6.84	128	144.39	11	42	6	11	2	1.04592
XP_016559826.1	A0A1U8FKQ4	XP_016559826.1	NP_564305.1	PREDICTED: auxin-repressed 12.5 kDa protein isoform X1 [Capsicum annuum]	56	4	44	1	4	1	9.85	164	121.53	14	30	2	4	0	3.0427
XP_016564837.1	A0A1U8G061,A0A2G2ZYJ6	XP_016564837.1		PREDICTED: BAG family molecular chaperone regulator 7 [Capsicum annuum]	10	3	8	3	3	1	9.31	22	23.64	2	6	2	3	0	0.97888
XP_016564555.1	A0A1U8G0C4	XP_016564555.1	NP_197782.1	PREDICTED: BAHD acyltransferase DCR [Capsicum annuum]	41	16	260	16	16	1	5.43	844	771.42	33	227	7	15	0	1.32517
XP_016552175.1	A0A1U8F8Z2,A0A2G2Y634	XP_016552175.1	BAD44476.1	PREDICTED: bark storage protein A-like [Capsicum annuum]	3	1	1	1	1	1	9.04		2.97		1		1	0	1.9674
XP_016539509.1	A0A1U8E6R9	XP_016539509.1	BAA82814.1	PREDICTED: basic 30 kDa endochitinase [Capsicum annuum]	77	13	1025	9	9	1	6.81	7465	4166	212	813	9	13	0	2.78882
XP_016540624.1	A0A1U8E9W0	XP_016540624.1		PREDICTED: basic 7S globulin-like [Capsicum annuum]	38	16	322	15	15	1	8.7	847	1002.32	46	276	9	16	1	1.28786
XP_016540607.1	A0A1U8E007	XP_016540607.1		PREDICTED: basic 7S globulin-like [Capsicum annuum]	47	14	337	8	14	1	9.06	1161	932.43	80	257	10	14	0	1.5044
XP_016540599.1	A0A2G3AL78	XP_016540599.1	NP_171821.1	PREDICTED: basic 7S globulin-like [Capsicum annuum]	35	10	309	10	10	1	8.35	2807	979.63	93	216	8	10	0	2.94692
XP_016563325.1	A0A1U8FWZ1,A0A2G3A2B7	XP_016563325.1		PREDICTED: basic 7S globulin-like [Capsicum annuum]	17	5	24	5	5	1	8.02	233	64.37	8	16	3	5	0	2.33281
XP_016539125.1	A0A1U8E747,A0A2G3A1G3	XP_016539125.1	AAM14843.1	PREDICTED: basic blue protein-like [Capsicum annuum]	15	1	7	1	1	1	9.64		38.78		7		1	0	2.42612
XP_016560402.1	A0A1U8FMF0	XP_016560402.1	BAA82810.1	PREDICTED: basic endochitinase-like [Capsicum annuum]	34	7	70	6	6	1	8.79	547	257.3	10	60	3	7	0	2.56592
XP_016539393.1	A0A1U8DWJ0,O65157	XP_016539393.1	NP_179064.1	PREDICTED: basic form of pathogenesis-related protein 1-like [Capsicum annuum]	62	7	172	6	6	1	8.19	1962	499.04	50	122	5	7	1	4.43764
XP_016582337.1	A0A1U8HFZ1,A0A2G2Y394	XP_016582337.1	CAA65420.1	PREDICTED: basic form of pathogenesis-related protein 1-like [Capsicum annuum]	14	2	37	1	1	1	7.33	589	80.23	16	21	1	2	0	6.35992
XP_016573834.1	A0A1U8H092	XP_016573834.1	NP_568534.1	PREDICTED: basic leucine zipper and W2 domain-containing protein 2-like [Capsicum annuum]	15	5	11	5	5	1	5.53	61	27.88	3	8	2	5	0	0.639606
XP_016541431.1	A0A1U8E4T4,A0A2G2YSF9	XP_016541431.1		PREDICTED: B-cell receptor-associated protein 31-like [Capsicum annuum]	15	4	35	4	4	1	9.55	116	113.18	6	29	1	4	0	1.22823
XP_016557830.1	A0A1U8FGJ3,A0A2G3A4K6	XP_016557830.1	NP_568607.1	PREDICTED: B-cell receptor-associated protein 31-like [Capsicum annuum]	10	2	10	2	2	1	9.52	111	21.27	3	7	1	2	0	2.37014
XP_016580134.1	A0A1U8HHZ9	XP_016580134.1	NP_197256.1	PREDICTED: benzyl alcohol O-benzoyltransferase [Capsicum annuum]	16	6	21	6	6	1	7.03	66	63.25	3	18	2	6	0	1.40713
XP_016556532.1	A0A1U8FBC6	XP_016556532.1	NP_196710.1	PREDICTED: beta-adaptin-like protein A [Capsicum annuum]	5	3	4	3	3	1	5.64		10.91		4		3	0	0.492475
XP_016566639.1	A0A1U8GF16	XP_016566639.1	NP_194077.1	PREDICTED: beta-adaptin-like protein B isoform X1 [Capsicum annuum]	16	12	35	0	12	1	5.22	0	94.82	2	33	1	12	0	0.752315
XP_016566426.1	A0A1U8G4Z6	XP_016566426.1	NP_189034.1	PREDICTED: beta-amylase 1, chloroplastic isoform X1 [Capsicum annuum]	13	6	27	0	6	1	6.06	58	86.02	2	25	1	6	0	1.76031
XP_016557231.1	A0A1U8FDB5,A0A2G3APJ6	XP_016557231.1	NP_564838.1	PREDICTED: beta-carotene isomerase D27, chloroplastic-like [Capsicum annuum]	16	3	17	3	3	1	7.72		58.43		17		3	0	1.07605
XP_016543540.1	A0A1U8EJN3	XP_016543540.1	BAC42957.1	PREDICTED: beta-fructofuranosidase, insoluble isoenzyme 1 [Capsicum annuum]	29	15	110	13	13	1	9.16	206	339.67	8	102	2	15	3	3.43434
XP_016543539.1	A0A1U8EI28	XP_016543539.1	BAC42957.1	PREDICTED: beta-fructofuranosidase, insoluble isoenzyme 1-like [Capsicum annuum]	11	5	34	2	3	1	8.79		98.99		34		5	0	0.57636
XP_016562538.1	A0A1U8G1J8	XP_016562538.1		PREDICTED: beta-fructofuranosidase, insoluble isoenzyme CWINV1-like [Capsicum annuum]	3	1	2	1	1	1	6.54		8.47		2		1	0	1.55093
XP_016562578.1	A0A1U8G1M4	XP_016562578.1	NP_187988.1	PREDICTED: beta-galactosidase [Capsicum annuum]	10	6	20	4	4	1	8.68	31	45.38	4	16	2	6	0	2.82038
XP_016563881.1	A0A1U8FXK1	XP_016563881.1	NP_201186.1	PREDICTED: beta-galactosidase 10 [Capsicum annuum]	15	10	58	10	10	1	7.9	317	137.02	14	44	4	10	0	1.25536
XP_016560702.1	A0A1U8FNB4,A0A2G3AAL3	XP_016560702.1	NP_568001.1	PREDICTED: beta-galactosidase 3 [Capsicum annuum]	4	2	49	1	1	1	7.39	624	97.46	21	28	1	2	0	3.50108
XP_016539790.1	A0A1U8E8Z4,A0A2G2XWQ9	XP_016539790.1	NP_849506.1	PREDICTED: beta-galactosidase 3-like [Capsicum annuum]	19	8	44	5	6	1	8.59	187	100.13	10	34	2	8	3	1.73976
XP_016547525.1	A0A1U8EVX5	XP_016547525.1	CAB64744.1	PREDICTED: beta-galactosidase 8 [Capsicum annuum]	33	20	278	18	19	1	7.66	1356	837.99	50	228	10	20	1	2.88245
XP_016566355.1	A0A1U8GE66	XP_016566355.1	OAP08700.1	PREDICTED: beta-galactosidase 9 isoform X1 [Capsicum annuum]	30	19	184	3	19	1	6.43	1300	415.62	68	116	13	19	0	1.78278
XP_016547113.1	A0A1U8EIS9,A0A2G3AMX9	XP_016547113.1	NP_680128.1	PREDICTED: beta-galactosidase isoform X1 [Capsicum annuum]	17	18	84	3	18	1	5.92	201	200.62	21	63	7	18	0	0.483545
XP_016540408.1	A0A1U8DZG3	XP_016540408.1	NP_849553.1	PREDICTED: beta-galactosidase-like isoform X1 [Capsicum annuum]	28	15	96	1	15	1	8.24	625	262.9	23	73	8	15	0	2.88282
XP_016555685.1	A0A1U8FIU7	XP_016555685.1		PREDICTED: beta-glucosidase 12-like [Capsicum annuum]	6	3	10	3	3	1	9.33	51	12.33	4	6	2	3	0	1.61198
XP_016560098.1	A0A1U8FUJ5,A0A2G3A982	XP_016560098.1		PREDICTED: beta-glucosidase 18-like [Capsicum annuum]	18	7	43	6	7	1	6.05	297	138.07	11	32	3	7	0	1.5737
XP_016581252.1	A0A1U8HCT7	XP_016581252.1		PREDICTED: beta-glucosidase 18-like isoform X1 [Capsicum annuum]	10	4	22	0	3	1	6.52	44	45.18	8	14	2	4	0	0.743687
XP_016579161.1	A0A1U8H6P7	XP_016579161.1	NP_173978.1	PREDICTED: beta-glucosidase 40 [Capsicum annuum]	4	2	4	2	2	1	8.68	26	7.3	1	3	1	2	0	2.18561
XP_016563178.1	A0A1U8G3B6,A0A2G3A372	XP_016563178.1	NP_188436.1	PREDICTED: beta-glucosidase 44-like [Capsicum annuum]	18	8	75	5	7	1	9.06	462	174.52	23	52	5	8	0	0.807461
XP_016547937.1	A0A1U8EL56	XP_016547937.1	NP_001332146.1	PREDICTED: beta-glucosidase BoGH3B-like [Capsicum annuum]	27	13	214	9	9	1	8.97	983	591.24	45	169	10	13	5	2.62957
XP_016571940.1	A0A1U8GL99	XP_016571940.1	NP_001332146.1	PREDICTED: beta-glucosidase BoGH3B-like [Capsicum annuum]	10	6	37	6	6	1	8.1	217	73.4	11	26	4	6	0	1.90144
XP_016553901.1	A0A1U8F5J0	XP_016553901.1	OAP03906.1	PREDICTED: beta-glucosidase BoGH3B-like [Capsicum annuum]	19	9	34	8	8	1	5.47	104	94.87	9	25	5	9	0	1.38435
XP_016554409.1	A0A1U8FDM9	XP_016554409.1	NP_001332146.1	PREDICTED: beta-glucosidase BoGH3B-like [Capsicum annuum]	7	5	54	0	1	1	8.4	172	113.66	12	42	3	5	0	4.74745
XP_016577710.1	A0A1U8H2W8	XP_016577710.1	OAP03906.1	PREDICTED: beta-glucosidase BoGH3B-like isoform X1 [Capsicum annuum]	16	9	29	1	8	1	5.66	70	59.58	10	19	5	9	0	0.704071
XP_016538343.1	A0A1U8DTK8,A0A2G2YYM1	XP_016538343.1	NP_001330123.1	PREDICTED: beta-glucosidase BoGH3B-like isoform X1 [Capsicum annuum]	7	3	12	1	3	1	7.8	74	29.89	3	9	2	3	0	3.34098
XP_016578005.1	A0A1U8H3R0	XP_016578005.1	NP_001332146.1	PREDICTED: beta-glucosidase BoGH3B-like isoform X1 [Capsicum annuum]	7	5	24	2	2	1	7.31	122	55.04	6	18	3	5	0	0.993971
XP_016573708.1	A0A1U8GY22,A0A2G2XYB3	XP_016573708.1	NP_567017.2	PREDICTED: beta-hexosaminidase 1-like isoform X1 [Capsicum annuum]	29	13	160	0	12	1	5.77	277	537.39	20	140	6	13	1	1.98788
XP_016543251.1	A0A2G3ALQ0	XP_016543251.1	NP_172050.1	PREDICTED: beta-hexosaminidase 2 [Capsicum annuum]	14	6	19	6	6	1	5.72	55	57.76	3	16	1	6	0	2.41368
XP_016551837.1	A0A1U8EXK6	XP_016551837.1	OAP12119.1	PREDICTED: beta-hexosaminidase 3 isoform X1 [Capsicum annuum]	14	6	18	0	5	1	7.12		59.08		18		6	0	2.58185
XP_016578313.1	A0A1U8HB03,A0A2G2ZCH5	XP_016578313.1	NP_565094.1	PREDICTED: betaine aldehyde dehydrogenase 1, chloroplastic-like [Capsicum annuum]	51	19	651	18	18	1	5.3	5447	1977.8	172	479	14	18	0	1.32295
XP_016563519.1	A0A1U8G676,A0A2G2Y6T9	XP_016563519.1	NP_565094.1	PREDICTED: betaine aldehyde dehydrogenase, chloroplastic [Capsicum annuum]	53	21	458	18	20	1	5.87	1201	1919.35	58	400	11	21	2	1.16108
XP_016552694.1	A0A1U8F8Y2,A0A2G2YK42	XP_016552694.1	NP_201242.2	PREDICTED: beta-ureidopropionase isoform X1 [Capsicum annuum]	32	8	81	1	8	1	6.64	464	258.64	21	60	5	8	0	1.1814
XP_016539194.1	A0A1U8E5V7	XP_016539194.1	NP_201262.1	PREDICTED: beta-xylosidase/alpha-L-arabinofuranosidase 2-like [Capsicum annuum]	37	21	536	19	20	1	8.06	2183	1822.48	98	438	14	21	2	1.63151
XP_016541890.1	A0A1U8EEZ4	XP_016541890.1	NP_187286.1	PREDICTED: bifunctional 3-dehydroquinate dehydratase/shikimate dehydrogenase, chloroplastic isoform X1 [Capsicum annuum]	21	8	33	0	8	1	5.59	154	107.04	6	27	3	8	0	0.881843
XP_016551371.1	A0A1U8EY82,A0A2G2Y7X8	XP_016551371.1	NP_565529.1	PREDICTED: bifunctional aspartate aminotransferase and glutamate/aspartate-prephenate aminotransferase [Capsicum annuum]	42	15	160	15	15	1	8.53	1319	423.04	40	120	9	15	0	1.11569
XP_016548584.1	A0A1U8EXE8,A0A2G2YGR8	XP_016548584.1	NP_197605.1	PREDICTED: bifunctional aspartokinase/homoserine dehydrogenase [Capsicum annuum]	5	2	4	2	2	1	5.52		12.49		4		2	0	1.23416
XP_016582128.1	A0A1U8HLJ5,A0A2G3AIZ0	XP_016582128.1	NP_974576.1	PREDICTED: bifunctional aspartokinase/homoserine dehydrogenase 1, chloroplastic-like [Capsicum annuum]	16	12	66	2	2	1	6.1	38	217.88	7	59	4	12	0	1.8247
XP_016569906.1	A0A1U8GF06	XP_016569906.1	NP_174408.1	PREDICTED: bifunctional aspartokinase/homoserine dehydrogenase 1, chloroplastic-like isoform X1 [Capsicum annuum]	34	27	203	0	17	1	7.09	876	628.67	40	163	13	27	12	0.951124
XP_016539767.1	A0A1U8DXM1,A0A2G3AEV9	XP_016539767.1	NP_179230.1	PREDICTED: bifunctional dihydrofolate reductase-thymidylate synthase-like [Capsicum annuum]	19	7	25	7	7	1	7.02	133	61.28	6	19	2	7	0	0.803184
XP_016567886.1	A0A1U8G981,A0A2G3AE48	XP_016567886.1	AAK62450.1	PREDICTED: bifunctional dTDP-4-dehydrorhamnose 3,5-epimerase/dTDP-4-dehydrorhamnose reductase [Capsicum annuum]	38	11	110	7	8	1	5.74	838	276.39	32	78	7	10	0	0.653171
XP_016573690.1	A0A1U8GRC1	XP_016573690.1		PREDICTED: bifunctional epoxide hydrolase 2-like [Capsicum annuum]	54	13	191	3	4	1	5.73	197	692.14	19	172	7	13	13	1.3402
XP_016554141.1	A0A1U8F661	XP_016554141.1	NP_180242.1	PREDICTED: bifunctional epoxide hydrolase 2-like [Capsicum annuum]	40	10	100	5	6	1	6.3	178	325.03	8	92	3	10	2	1.05509
XP_016544965.1	A0A1U8ENM5,A0A2G2YJM2	XP_016544965.1		PREDICTED: bifunctional epoxide hydrolase 2-like [Capsicum annuum]	19	5	28	2	2	1	5.11	29	89.23	3	25	2	5	4	3.21902
XP_016554139.1	A0A1U8FCX3	XP_016554139.1		PREDICTED: bifunctional epoxide hydrolase 2-like [Capsicum annuum]	28	7	54	3	3	1	6.07	29	180.48	2	52	1	7	0	1.92114
XP_016572163.1	A0A1U8GTR2,A0A2G2ZKE1	XP_016572163.1		PREDICTED: bifunctional epoxide hydrolase 2-like [Capsicum annuum]	38	11	137	1	1	1	6.07	56	491.55	8	129	5	11	3	0.657077
XP_016565789.1	A0A1U8GCK8,A0A2G2ZVX6	XP_016565789.1	NP_567228.1	PREDICTED: bifunctional epoxide hydrolase 2-like [Capsicum annuum]	21	4	18	2	2	1	6.28	0	40.46	2	16	1	4	0	2.11868
XP_016544966.1	A0A1U8EEZ8	XP_016544966.1		PREDICTED: bifunctional epoxide hydrolase 2-like [Capsicum annuum]	21	5	22	2	2	1	5.19	0	80.24	1	21	1	5	0	1.27288
XP_016574437.1	A0A1U8GT51	XP_016574437.1	NP_193331.6	PREDICTED: bifunctional epoxide hydrolase 2-like [Capsicum annuum]	9	1	1	1	1	1	5		3.05		1		1	0	2.62434
XP_016538698.1	A0A1U8DUL2	XP_016538698.1	NP_187211.1	PREDICTED: bifunctional epoxide hydrolase 2-like [Capsicum annuum]	13	3	3	3	3	1	6.76		8.52		3		3	0	1.18771
XP_016554115.1	A0A1U8FED4	XP_016554115.1		PREDICTED: bifunctional epoxide hydrolase 2-like [Capsicum annuum]	24	5	31	1	1	1	7.08		94.21		31		5	0	2.75455
XP_016550335.1	A0A1U8F3T5	XP_016550335.1	CAB46034.1	PREDICTED: bifunctional epoxide hydrolase 2-like isoform X1 [Capsicum annuum]	16	6	21	1	5	1	5.58	0	51.33	2	19	1	6	0	0.56772
XP_016538275.1	A0A1U8DVT9,A0A1U8E4P3	XP_016538275.1	NP_563620.1	PREDICTED: bifunctional fucokinase/fucose pyrophosphorylase [Capsicum annuum]	1	1	1	1	1	1	6.44		3.91		1		1	0	2.06732
XP_016538083.1	A0A1U8DSU5,A0A2G2YXR5	XP_016538083.1	NP_191703.1	PREDICTED: bifunctional L-3-cyanoalanine synthase/cysteine synthase 2, mitochondrial isoform X1 [Capsicum annuum]	18	7	72	1	6	1	8.56	679	167.72	19	53	3	7	0	0.756393
XP_016541912.1	A0A1U8E3T7,A0A2G2YSM9	XP_016541912.1	NP_565885.1	PREDICTED: bifunctional monothiol glutaredoxin-S16, chloroplastic [Capsicum annuum]	39	10	68	10	10	1	7.84	82	182.43	7	61	3	10	0	0.599926
XP_016548100.1	A0A1U8EXG0,A0A2G2YH34	XP_016548100.1	NP_197622.1	PREDICTED: bifunctional nitrilase/nitrile hydratase NIT4A [Capsicum annuum]	26	5	42	5	5	1	5.34	345	124.86	13	29	3	5	0	0.818168
XP_016539782.1	A0A1U8DXN6	XP_016539782.1	NP_195623.3	PREDICTED: bifunctional phosphatase IMPL2, chloroplastic [Capsicum annuum]	22	4	17	4	4	1	6.68	0	51.94	1	16	1	4	0	1.43504
XP_016543637.1	A0A1U8EB53,A0A2G2YNH1	XP_016543637.1	NP_187837.1	PREDICTED: bifunctional protein FolD 2 [Capsicum annuum]	58	15	182	15	15	1	8.28	619	571.49	31	151	5	15	0	0.889637
XP_016538026.1	A0A1U8DV43	XP_016538026.1	NP_191971.1	PREDICTED: bifunctional protein FolD 4, chloroplastic-like [Capsicum annuum]	17	5	31	5	5	1	8.56	354	72.55	12	19	3	5	0	0.419261
XP_016572328.1	A0A1U8GU70	XP_016572328.1	NP_850240.1	PREDICTED: bifunctional purine biosynthesis protein PurH [Capsicum annuum]	37	14	149	14	14	1	6.8	219	453.14	28	121	4	14	0	1.28833
XP_016556756.1	A0A1U8FBZ9,A0A2G2Z0M1	XP_016556756.1	NP_198334.1	PREDICTED: bifunctional purple acid phosphatase 26-like [Capsicum annuum]	39	15	346	14	15	1	8.79	2112	904.5	103	243	14	15	0	1.58265
XP_016559981.1	A0A1U8FL67,A0A2G3A8Y2	XP_016559981.1	NP_193878.2	PREDICTED: bifunctional riboflavin kinase/FMN phosphatase [Capsicum annuum]	10	4	15	4	4	1	5.96	24	34.86	2	13	1	4	0	1.67254
XP_016567292.1	A0A1U8G7H2,A0A2G3AE02	XP_016567292.1	NP_172738.1	PREDICTED: bifunctional UDP-glucose 4-epimerase and UDP-xylose 4-epimerase 1 [Capsicum annuum]	16	4	16	4	4	1	7.23	112	41.38	4	12	3	4	0	1.3076
XP_016564128.1	A0A1U8G5Z0	XP_016564128.1	OAO96706.1	PREDICTED: binding partner of ACD11 1 [Capsicum annuum]	34	8	173	7	7	1	5.77	1504	380.99	60	113	3	8	2	1.69094
XP_016553689.1	A0A1U8FBL9	XP_016553689.1	OAO96706.1	PREDICTED: binding partner of ACD11 1-like [Capsicum annuum]	15	4	21	3	3	1	8.16	100	38.84	7	14	2	4	0	3.98198
XP_016578500.1	A0A1U8H565	XP_016578500.1		PREDICTED: biotin carboxyl carrier protein of acetyl-CoA carboxylase [Capsicum annuum]	14	3	52	3	3	1	8.28	149	179.88	10	42	3	3	0	1.75748
XP_016555949.1	A0A1U8FI08,A0A2G2ZCA0	XP_016555949.1		PREDICTED: biotin carboxyl carrier protein of acetyl-CoA carboxylase 1, chloroplastic-like [Capsicum annuum]	11	3	17	3	3	1	5.87	90	48.81	3	14	1	3	0	0.635997
XP_016573862.1	A0A1U8GRH2	XP_016573862.1		PREDICTED: biotin carboxyl carrier protein of acetyl-CoA carboxylase, chloroplastic-like isoform X1 [Capsicum annuum]	33	5	30	1	1	1	7.91	94	100.86	5	25	2	5	0	3.26822
XP_016573863.1	A0A1U8GYH1	XP_016573863.1		PREDICTED: biotin carboxyl carrier protein of acetyl-CoA carboxylase, chloroplastic-like isoform X2 [Capsicum annuum]	29	5	58	1	1	1	8.25	421	152.18	15	43	3	5	4	1.78972
XP_016537360.1	A0A1U8E215,B5LAS7	XP_016537360.1	NP_198386.1	PREDICTED: biotin carboxylase 1, chloroplastic [Capsicum annuum]	50	19	311	19	19	1	7.06	2409	879.44	90	221	11	19	0	0.830739
XP_016542176.1	A0A1U8E6X4	XP_016542176.1	AAO24535.1	PREDICTED: bis(5'-adenosyl)-triphosphatase [Capsicum annuum]	10	2	7	2	2	1	8.25		17.37		7		2	0	0.293534
XP_016579966.1	A0A1U8H910	XP_016579966.1		PREDICTED: blue copper protein [Capsicum annuum]	4	1	7	1	1	1	9.01	31	16.15	2	5	1	1	0	1.49098
XP_016565777.1	A0A1U8G336,A0A2G2ZVX3	XP_016565777.1	OAP07628.1	PREDICTED: blue-light photoreceptor PHR2 [Capsicum annuum]	7	3	7	3	3	1	7.69	69	10.82	3	4	2	3	0	1.10534
XP_016560903.1	A0A1U8FWS6,A0A2G3AB45	XP_016560903.1	NP_201379.2	PREDICTED: branched-chain-amino-acid aminotransferase 3, chloroplastic-like [Capsicum annuum]	33	9	47	9	9	1	6.54	36	146.19	2	45	2	9	0	0.661271
XP_016573339.1	A0A1U8GX09,A0A2G2ZIX0	XP_016573339.1	OAO89883.1	PREDICTED: branchpoint-bridging protein-like [Capsicum annuum]	5	3	4	1	3	1	6.39		12.96		4		3	0	1.11846
XP_016539195.1	A0A1U8E7B7	XP_016539195.1	AAK68074.1	PREDICTED: BRASSINOSTEROID INSENSITIVE 1-associated receptor kinase 1 isoform X1 [Capsicum annuum]	8	4	8	0	4	1	5.45	27	21.1	1	7	1	4	0	1.33607
XP_016543604.1	A0A1U8EI99	XP_016543604.1	NP_197608.1	PREDICTED: BRASSINOSTEROID INSENSITIVE 1-associated receptor kinase 1-like [Capsicum annuum]	4	1	1	1	1	1	6.67		2.22		1		1	0	0.663436
XP_016568370.1	A0A1U8GB75,A0A2G2ZSL2	XP_016568370.1		PREDICTED: BRCA1-A complex subunit BRE [Capsicum annuum]	6	2	2	2	2	1	6.29		6.45		2		2	0	1.44069
XP_016540065.1	A0A1U8E9R6	XP_016540065.1	NP_195533.2	PREDICTED: brefeldin A-inhibited guanine nucleotide-exchange protein 1 [Capsicum annuum]	1	1	1	1	1	1	5.8		2.17		1		1	0	2.46053
XP_016575504.1	A0A1U8H509	XP_016575504.1	NP_191645.1	PREDICTED: brefeldin A-inhibited guanine nucleotide-exchange protein 2-like [Capsicum annuum]	1	2	3	2	2	1	5.62		9.99		3		2	0	1.95617
XP_016553408.1	A0A1U8F1S4	XP_016553408.1	NP_001327198.1	PREDICTED: brefeldin A-inhibited guanine nucleotide-exchange protein 5 [Capsicum annuum]	5	5	8	5	5	1	5.62	20	26.11	1	7	1	5	0	1.38685
XP_016564102.1	A0A1U8FY49,A0A2G3A0K3	XP_016564102.1	NP_197253.1	PREDICTED: bromodomain-containing protein DDB_G0280777 [Capsicum annuum]	3	1	1	1	1	1	5.05		2.2		1		1	0	0.154587
XP_016542243.1	A0A1U8E730	XP_016542243.1		PREDICTED: BTB/POZ domain-containing protein At3g09030 [Capsicum annuum]	2	1	2	1	1	1	5.43		5.77		2		1	0	0.417722
XP_016560968.1	A0A1U8FWX7,A0A2G3AB46	XP_016560968.1	NP_680473.2	PREDICTED: BTB/POZ domain-containing protein At5g67385 [Capsicum annuum]	7	2	3	2	2	1	6.86		5.77		3		2	0	1.10294
XP_016542346.1	A0A1U8E7D1	XP_016542346.1	BAD93841.1	PREDICTED: BURP domain protein RD22 [Capsicum annuum]	22	8	38	8	8	1	8.72	0	112.49	2	36	1	8	0	2.62126
XP_016539739.1	A0A1U8E7E2,A0A2G2Y415	XP_016539739.1		PREDICTED: BURP domain protein USPL1-like [Capsicum annuum]	18	6	15	6	6	1	6.32		60.12		15		6	0	1.48904
XP_016571517.1	A0A1U8GJQ5,A0A2G3AFT4	XP_016571517.1	OAP08540.1	PREDICTED: bZIP transcription factor 16 [Capsicum annuum]	5	2	4	1	2	1	7.17		13.74		4		2	0	1.06679
XP_016538111.1	A0A1U8DVD1,A0A2G2YXU4	XP_016538111.1	NP_567212.1	PREDICTED: CAAX prenyl protease 1 homolog isoform X1 [Capsicum annuum]	15	7	19	1	7	1	8.62		45.99		19		7	0	0.738261
XP_016564213.1	A0A2G3A053	XP_016564213.1	NP_200227.1	PREDICTED: caffeic acid 3-O-methyltransferase [Capsicum annuum]	38	9	41	8	9	1	5.8	22	131.35	4	37	1	9	0	0.754943
XP_016543135.1	A0A1U8EII9,A0A2G2YLQ9	XP_016543135.1	NP_190882.1	PREDICTED: caffeic acid 3-O-methyltransferase [Capsicum annuum]	15	5	29	3	3	1	6.47	0	105.91	1	28	1	5	0	0.570098
XP_016545476.1	A0A1U8EGG0,A0A2G2YJY6	XP_016545476.1		PREDICTED: caffeic acid 3-O-methyltransferase 1-like [Capsicum annuum]	18	6	10	6	6	1	5.91	16	19.08	2	8	2	5	0	0.885711
XP_016543133.1	A0A1U8E7C5	XP_016543133.1	NP_190882.1	PREDICTED: caffeic acid 3-O-methyltransferase-like [Capsicum annuum]	28	8	38	6	6	1	6.29	37	118.61	5	33	3	8	3	0.549321
XP_016539558.1	A0A1U8DX05	XP_016539558.1	NP_001328048.1	PREDICTED: caffeoyl-CoA O-methyltransferase 6 [Capsicum annuum]	16	3	33	1	1	1	5.49	265	84.91	10	23	2	3	0	1.43535
XP_016561061.1	A0A1U8FPA5,A0A2G3A7Y3	XP_016561061.1	NP_001328048.1	PREDICTED: caffeoyl-CoA O-methyltransferase isoform X1 [Capsicum annuum]	23	4	35	0	2	1	5.49	351	85.67	13	22	3	4	2	1.16482
XP_016562751.1	A0A1U8FUB6,A0A2G3A3C8	XP_016562751.1	NP_175685.1	PREDICTED: caffeoylshikimate esterase [Capsicum annuum]	8	1	2	1	1	1	6.99		7.36		2		1	0	2.03256
XP_016548497.1	A0A1U8EMQ3	XP_016548497.1	AAM60954.1	PREDICTED: caffeoylshikimate esterase-like [Capsicum annuum]	3	1	2	1	1	1	8.63		5.39		2		1	0	1.9937
XP_016570785.1	A0A1U8GHZ6,A0A1U8GI15	XP_016570785.1	NP_567533.1	PREDICTED: calcineurin B-like protein 1 [Capsicum annuum]	6	1	3	1	1	1	5.07		10.26		3		1	0	3.20813
XP_016562959.1	A0A1U8G4N3,A0A2G3A2Q0	XP_016562959.1	NP_566610.1	PREDICTED: calcineurin subunit B-like [Capsicum annuum]	13	2	5	2	2	1	4.87		15.33		5		2	0	1.38643
XP_016560161.1	A0A1U8FLP3,A0A2G3A9E5	XP_016560161.1	6MGV_A	PREDICTED: calcium permeable stress-gated cation channel 1-like [Capsicum annuum]	6	4	24	3	4	1	8.72	338	59.82	10	14	1	4	0	1.14086
XP_016556216.1	A0A1U8FC10,A0A2G3A1W0	XP_016556216.1	NP_197697.1	PREDICTED: calcium sensing receptor, chloroplastic isoform X1 [Capsicum annuum]	50	15	400	2	15	1	9.6	2496	1466.36	88	312	7	15	0	1.54866
XP_016555855.1	A0A1U8FJB6,A0A2G2ZBZ8	XP_016555855.1		PREDICTED: calcium-binding allergen Ole e 8-like [Capsicum annuum]	8	1	1	1	1	1	4.51		4.15		1		1	0	1.76293
XP_016563038.1	A0A1U8G2Y1	XP_016563038.1	OAO95218.1	PREDICTED: calcium-binding mitochondrial carrier protein SCaMC-1 [Capsicum annuum]	4	3	5	2	2	1	7.03	0	9.73	1	4	1	3	1	1.71625
XP_016570057.1	A0A1U8GFG1,A0A2G2ZNB6	XP_016570057.1	OAP12436.1	PREDICTED: calcium-dependent protein kinase 11-like [Capsicum annuum]	2	1	2	1	1	1	5.6		4.45		2		1	0	1.71461
XP_016570448.1	A0A1U8GNX4,A0A2G2ZLL3	XP_016570448.1	NP_192381.1	PREDICTED: calcium-dependent protein kinase 21-like [Capsicum annuum]	21	9	45	6	6	1	6.51	188	111.53	11	34	5	9	2	1.47598
XP_016568335.1	A0A1U8GB41	XP_016568335.1	OAP18068.1	PREDICTED: calcium-dependent protein kinase 29 [Capsicum annuum]	11	5	6	3	3	1	6.92	18	15.16	1	5	1	5	0	1.03679
XP_016556784.1	A0A1U8FM00,A0A2G2Z5F5	XP_016556784.1	NP_188676.1	PREDICTED: calcium-dependent protein kinase 2-like [Capsicum annuum]	26	10	42	8	8	1	7.14	32	141.44	2	40	1	10	3	0.920556
XP_016565154.1	A0A1U8GAT0,A0A2G2ZWK2	XP_016565154.1	NP_188676.1	PREDICTED: calcium-dependent protein kinase 2-like isoform X1 [Capsicum annuum]	9	4	34	1	2	1	6.86	95	79.32	6	28	2	4	0	1.31154
XP_016543835.1	A0A1U8EKH4	XP_016543835.1	NP_568281.1	PREDICTED: calcium-dependent protein kinase 32-like [Capsicum annuum]	6	3	11	3	3	1	6.25	27	20.57	4	7	1	3	0	1.37227
XP_016555053.1	A0A1U8F6W6	XP_016555053.1	NP_194096.1	PREDICTED: calcium-dependent protein kinase 3-like [Capsicum annuum]	18	6	27	4	4	1	5.92	77	73.93	4	23	1	6	0	1.10003
XP_016565630.1	A0A1U8G2N4,A0A1U8GA98	XP_016565630.1	OAP08681.1	PREDICTED: calcium-dependent protein kinase 4 [Capsicum annuum]	12	4	8	1	4	1	5.76		22.73		8		4	0	0.593275
XP_016554291.1	A0A1U8F6J2	XP_016554291.1	NP_192695.1	PREDICTED: calcium-dependent protein kinase SK5-like [Capsicum annuum]	13	5	9	5	5	1	5.14	0	26.82	1	8	1	5	0	1.68034
XP_016579985.1	A0A1U8H976	XP_016579985.1	BAA97361.1	PREDICTED: calcium-transporting ATPase 10, plasma membrane-type [Capsicum annuum]	1	1	3	1	1	1	7.47		12.09		3		1	0	2.86
XP_016547120.1	A0A1U8EUS7	XP_016547120.1	OAP15076.1	PREDICTED: calcium-transporting ATPase 4, endoplasmic reticulum-type-like [Capsicum annuum]	18	17	71	17	17	1	5.38	373	208.91	12	59	5	17	0	1.28406
XP_016537541.1	A0A1U8DTQ7,A0A2G2YWF6	XP_016537541.1	NP_564346.1	PREDICTED: calcyclin-binding protein-like [Capsicum annuum]	29	5	34	5	5	1	8.91	139	88.6	7	27	1	4	0	1.39237
XP_016580767.1	A0A1U8HBE5,A0A2G2Z3R7	XP_016580767.1	NP_192264.1	PREDICTED: callose synthase 12 [Capsicum annuum]	4	5	9	4	5	1	9.31	17	13.05	4	5	4	5	0	0.549928
XP_016576412.1	A0A1U8GYV5	XP_016576412.1	NP_001326712.1	PREDICTED: callose synthase 9 [Capsicum annuum]	1	2	4	2	2	1	8.5		12.54		4		2	0	3.22595
XP_016564028.1	A0A1U8G5N5,Q712P2	XP_016564028.1	NP_189967.1	PREDICTED: calmodulin [Capsicum annuum]	52	9	246	3	3	1	4.27	1704	739.94	50	196	7	8	0	1.49527
XP_016577941.1	A0A1U8H388	XP_016577941.1	OAP07663.1	PREDICTED: calmodulin-7-like [Capsicum annuum]	43	9	263	1	2	1	4.63	463	807.94	38	225	7	8	12	1.27042
XP_016579650.1	A0A1U8H8J8,A0A2G2YZN0	XP_016579650.1	OAO93469.1	PREDICTED: calmodulin-binding protein 60 B-like [Capsicum annuum]	11	7	17	6	7	1	6.57	51	46.91	1	16	1	7	0	1.19503
XP_016550150.1	A0A1U8F3C1	XP_016550150.1	BAB09853.1	PREDICTED: calmodulin-binding transcription activator 3-like isoform X1 [Capsicum annuum]	5	3	12	0	3	1	5.92		47.66		12		3	0	2.81105
XP_016553914.1	A0A1U8FC93	XP_016553914.1	OAP19171.1	PREDICTED: calmodulin-binding transcription activator 4 [Capsicum annuum]	1	1	2	1	1	1	5.9		6.1		2		1	0	0.867017
XP_016547536.1	A0A1U8EMD2	XP_016547536.1	NP_850097.1	PREDICTED: calmodulin-like [Capsicum annuum]	43	9	304	0	2	1	4.77	932	971.7	55	249	7	8	0	2.94989
XP_016563032.1	A0A1U8FV31	XP_016563032.1	NP_200987.1	PREDICTED: calnexin homolog 1 [Capsicum annuum]	51	28	656	23	28	1	4.89	1575	1939.63	110	546	18	28	0	1.1966
XP_016538761.1	A0A1U8DX67	XP_016538761.1	AAM63796.1	PREDICTED: calreticulin [Capsicum annuum]	56	21	463	21	21	1	4.61	1095	1373.22	58	405	10	21	0	2.23425
XP_016573869.1	A0A1U8H0C7	XP_016573869.1	AAO00854.1	PREDICTED: calreticulin-3 [Capsicum annuum]	48	24	463	24	24	1	6.51	1794	1411.08	99	364	12	24	0	1.50326
XP_016572842.1	A0A1U8GNL3	XP_016572842.1	NP_190605.1	PREDICTED: caltractin-like isoform X1 [Capsicum annuum]	26	4	8	0	4	1	4.94		23.61		8		4	0	0.651819
XP_016557943.1	A0A1U8FF82,A0A2G3A581	XP_016557943.1	OAO93268.1	PREDICTED: calumenin-B [Capsicum annuum]	26	7	35	5	7	1	4.98	54	63.3	11	24	3	7	0	1.58497
XP_016555606.1	A0A1U8FAA1,A0A2G2Z6G4	XP_016555606.1	NP_566100.2	PREDICTED: calvin cycle protein CP12-2, chloroplastic [Capsicum annuum]	50	6	303	4	5	1	4.91	2026	1139.33	56	247	5	6	2	1.12354
XP_016557234.1	A0A1U8FNA6,A0A2G3AK30	XP_016557234.1	2LJ9_A	PREDICTED: calvin cycle protein CP12-2, chloroplastic-like [Capsicum annuum]	51	5	173	4	4	1	5.12	781	618.66	24	149	5	5	0	0.685645
XP_016568189.1	A0A1U8GJB3,A0A2G2ZSY8	XP_016568189.1		PREDICTED: calvin cycle protein CP12-3, chloroplastic [Capsicum annuum]	42	4	114	4	4	1	5.63	528	375.5	29	85	3	4	0	2.87116
XP_016559432.1	A0A1U8FJM3	XP_016559432.1		PREDICTED: cannabidiolic acid synthase-like [Capsicum annuum]	35	17	143	1	1	1	8.22	269	314.17	24	119	9	17	17	2.55502
XP_016542640.1	A0A1U8EH41,A0A2G3ALM7	XP_016542640.1		PREDICTED: CAP-Gly domain-containing linker protein 1 isoform X1 [Capsicum annuum]	21	2	17	0	2	1	4.61	324	48.14	7	10	1	2	0	2.6024
XP_016577622.1	A0A1U8H2D9	XP_016577622.1	OAP15660.1	PREDICTED: carbamoyl-phosphate synthase large chain, chloroplastic [Capsicum annuum]	17	18	71	18	18	1	6.05	183	195.4	13	58	3	18	0	0.745727
XP_016563281.1	A0A1U8FVX2,A0A2G3A274	XP_016563281.1	NP_566824.1	PREDICTED: carbamoyl-phosphate synthase small chain, chloroplastic-like [Capsicum annuum]	20	8	29	6	6	1	6.6	118	83.72	5	24	3	8	3	0.750371
XP_016540417.1	A0A1U8DZG7	XP_016540417.1	NP_566824.1	PREDICTED: carbamoyl-phosphate synthase small chain, chloroplastic-like isoform X1 [Capsicum annuum]	10	3	8	0	1	1	6.89		27.01		8		3	0	1.68018
XP_016537894.1	A0A1U8E2B4	XP_016537894.1		PREDICTED: carbon catabolite repressor protein 4 homolog 6 isoform X1 [Capsicum annuum]	2	1	3	0	1	1	6.2		16.81		3		1	0	2.30466
XP_016547805.1	A0A1U8EWP5	XP_016547805.1	BAH20249.1	PREDICTED: carbonic anhydrase 2 isoform X1 [Capsicum annuum]	53	14	264	0	13	1	7.33	2168	741.35	80	184	5	14	0	0.491259
XP_016561553.1	A0A1U8FYP5,A0A2G3AC31	XP_016561553.1	NP_186799.2	PREDICTED: carbonic anhydrase, chloroplastic isoform X1 [Capsicum annuum]	64	20	2863	1	1	1	6.87	14809	9325.89	729	2134	15	20	35	0.6909
XP_016561554.1	A0A1U8G0P8	XP_016561554.1	NP_850491.1	PREDICTED: carbonic anhydrase, chloroplastic isoform X2 [Capsicum annuum]	71	20	2815	1	1	1	6.54	14696	9204.6	723	2092	14	20	0	2.39286
XP_016559087.1	A0A1U8FIL3	XP_016559087.1	NP_974782.1	PREDICTED: carbonic anhydrase, chloroplastic-like [Capsicum annuum]	69	16	1030	12	12	1	6.4	6758	3132.33	283	747	12	16	1	1.24375
XP_016559535.1	A0A1U8FLC4	XP_016559535.1	OAO94161.1	PREDICTED: carboxyl-terminal-processing peptidase 1, chloroplastic [Capsicum annuum]	4	1	2	1	1	1	6.54		9.66		2		1	0	1.99364
XP_016549876.1	A0A1U8EU11,A0A2G2YAI1	XP_016549876.1	NP_849401.1	PREDICTED: carboxyl-terminal-processing peptidase 2, chloroplastic [Capsicum annuum]	17	6	21	6	6	1	8.44	60	78.38	2	19	1	6	0	1.65904
XP_016543418.1	A0A1U8E875	XP_016543418.1	NP_190881.2	PREDICTED: carotene epsilon-monooxygenase, chloroplastic [Capsicum annuum]	9	4	11	2	4	1	6.67	19	28.5	1	10	1	4	0	1.7536
XP_016538298.1	A0A1U8DTG1	XP_016538298.1	CAA06712.1	PREDICTED: carotenoid 9,10(9',10')-cleavage dioxygenase 1-like [Capsicum annuum]	6	4	25	1	1	1	6.35	114	51.29	5	20	2	4	0	1.56741
XP_016538282.1	A0A1U8DTE0	XP_016538282.1	CAA06712.1	PREDICTED: carotenoid 9,10(9',10')-cleavage dioxygenase 1-like isoform X1 [Capsicum annuum]	18	10	78	1	1	1	6.81	451	201.39	19	59	6	10	11	0.41263
XP_016538290.1	A0A1U8E4Q8	XP_016538290.1	CAA06712.1	PREDICTED: carotenoid 9,10(9',10')-cleavage dioxygenase 1-like isoform X2 [Capsicum annuum]	19	10	87	1	1	1	6.55	451	235.26	19	68	6	10	0	2.09325
XP_016560969.1	A0A1U8FZ14,A0A2G3ABA9	XP_016560969.1	BAA01091.1	PREDICTED: casein kinase II subunit alpha-2 [Capsicum annuum]	38	10	32	3	3	1	8.29	22	106.81	4	28	2	10	9	1.13313
XP_016570148.1	A0A1U8GN25,A0A2G2ZMX5	XP_016570148.1	BAA01091.1	PREDICTED: casein kinase II subunit alpha-2-like isoform X1 [Capsicum annuum]	20	6	9	1	1	1	8.09		35.74		9		6	0	1.95667
XP_016558869.1	A0A1U8FSY8	XP_016558869.1	NP_179889.1	PREDICTED: casein kinase II subunit alpha-like [Capsicum annuum]	28	9	35	6	6	1	9.33	22	113.01	4	31	3	9	0	1.39413
XP_016565977.1	A0A1U8G3P0	XP_016565977.1	NP_193170.1	PREDICTED: casein kinase I-like [Capsicum annuum]	9	5	18	1	1	1	9.77	36	46.8	2	16	1	5	3	1.40624
XP_016572819.1	A0A1U8GXD8,A0A2G2ZIH3	XP_016572819.1	NP_177415.1	PREDICTED: casein kinase I-like [Capsicum annuum]	12	5	15	3	4	1	9.45	65	43.16	2	13	2	5	0	1.6982
XP_016553669.1	A0A1U8FBK0,A0A2G2ZXJ4	XP_016553669.1	NP_567812.1	PREDICTED: casein kinase I-like [Capsicum annuum]	10	5	17	0	1	1	9.77	36	43	2	15	1	5	0	0.477591
XP_016561549.1	A0A1U8G0P3	XP_016561549.1		PREDICTED: CASP-like protein 4A3 [Capsicum annuum]	9	3	4	3	3	1	7.55		10.97		4		3	0	1.09759
XP_016550223.1	A0A1U8ESV4	XP_016550223.1	CAA64220.1	PREDICTED: catalase [Capsicum annuum]	66	24	2077	22	22	1	7.44	9764	7097.84	442	1635	21	24	4	2.04098
XP_016560381.1	A0A1U8FMA2	XP_016560381.1	NP_195235.1	PREDICTED: catalase isozyme 1 [Capsicum annuum]	44	16	353	13	13	1	7.21	1581	1175.13	87	266	10	16	2	0.379637
XP_016568267.1	A0A1U8GAA6	XP_016568267.1	NP_195235.1	PREDICTED: catalase isozyme 3 [Capsicum annuum]	32	13	242	9	9	1	7.53	912	672.19	53	189	9	13	0	0.778132
XP_016573822.1	A0A1U8GRB4	XP_016573822.1		PREDICTED: catechol oxidase B, chloroplastic [Capsicum annuum]	45	19	1020	14	15	1	6.62	2658	3292	170	850	12	19	5	2.40061
XP_016559260.1	A0A1U8FKL0	XP_016559260.1	NP_563648.1	PREDICTED: cathepsin B-like [Capsicum annuum]	31	8	88	4	4	1	5.44	248	264.93	14	74	5	8	2	2.04913
XP_016559278.1	A0A1U8FS96	XP_016559278.1	NP_563648.1	PREDICTED: cathepsin B-like [Capsicum annuum]	34	7	84	6	6	1	6.38	416	320.57	11	73	3	7	0	1.70333
XP_016559263.1	A0A1U8FS90	XP_016559263.1	NP_563648.1	PREDICTED: cathepsin B-like [Capsicum annuum]	20	5	57	3	3	1	5.55	232	213.91	10	47	3	5	0	1.43575
XP_016561964.1	A0A1U8G1V2	XP_016561964.1	NP_563648.1	PREDICTED: cathepsin B-like [Capsicum annuum]	15	4	23	3	3	1	7.09	112	56.88	6	17	2	4	0	0.633381
XP_016559261.1	A0A1U8FJ47	XP_016559261.1	NP_563648.1	PREDICTED: cathepsin B-like isoform X1 [Capsicum annuum]	23	8	114	0	4	1	7.21	548	281.48	22	92	5	8	5	0.790586
XP_016559449.1	A0A1U8FUP7	XP_016559449.1	NP_174333.2	PREDICTED: cation-chloride cotransporter 1 isoform X1 [Capsicum annuum]	1	1	3	0	1	1	5.88		10.77		3		1	0	1.88229
XP_016545173.1	A0A1U8ED75	XP_016545173.1	NP_563754.1	PREDICTED: cationic amino acid transporter 9, chloroplastic [Capsicum annuum]	2	1	5	1	1	1	6.7		12.79		5		1	0	0.325223
XP_016544608.1	A0A1U8EBK3	XP_016544608.1		PREDICTED: cationic peroxidase 1-like [Capsicum annuum]	2	1	10	1	1	1	8.27	19	10.5	5	5	1	1	0	1.18807
XP_016559656.1	A0A1U8FK81	XP_016559656.1	NP_193605.1	PREDICTED: CBL-interacting serine/threonine-protein kinase 12-like [Capsicum annuum]	3	1	1	1	1	1	8.66		2.32		1		1	0	1.37514
XP_016568993.1	A0A1U8GJU2	XP_016568993.1	NP_194171.1	PREDICTED: CBL-interacting serine/threonine-protein kinase 8 isoform X1 [Capsicum annuum]	2	1	1	0	1	1	6.76		2.37		1		1	0	0.510628
XP_016578213.1	A0A1U8HAR5,A0A2G2ZCY2	XP_016578213.1	OAO92681.1	PREDICTED: CBS domain-containing protein CBSCBSPB5-like [Capsicum annuum]	5	2	4	2	2	1	7.78		14.5		4		2	0	0.840757
XP_016539540.1	A0A1U8E895	XP_016539540.1	NP_195409.1	PREDICTED: CBS domain-containing protein CBSX1, chloroplastic-like [Capsicum annuum]	21	5	24	4	4	1	7.84	126	70.96	2	22	1	5	1	1.49448
XP_016561034.1	A0A1U8FZ99,A0A2G3A837	XP_016561034.1	NP_195409.1	PREDICTED: CBS domain-containing protein CBSX1, chloroplastic-like [Capsicum annuum]	19	4	13	2	3	1	9.22		46.14		13		4	0	0.488796
XP_016541123.1	A0A1U8E1G8,A0A2G2YRY6	XP_016541123.1	NP_196647.1	PREDICTED: CBS domain-containing protein CBSX3, mitochondrial [Capsicum annuum]	46	8	181	8	8	1	9.48	265	597.84	20	161	3	8	0	0.88956
XP_016539674.1	A0A1U8E784	XP_016539674.1		PREDICTED: CCG-binding protein 1-like [Capsicum annuum]	4	1	2	0	1	1	6.14		7.27		2		1	0	1.44551
XP_016572807.1	A0A1U8GNH8	XP_016572807.1	OAO92869.1	PREDICTED: CCR4-NOT transcription complex subunit 11 isoform X1 [Capsicum annuum]	10	2	3	0	2	1	5.69		12.34		3		2	0	1.74401
XP_016579499.1	A0A1U8HGA0,A0A2G2Z4B7	XP_016579499.1	3S2Q_A	PREDICTED: CDGSH iron-sulfur domain-containing protein NEET-like [Capsicum annuum]	26	2	6	0	2	1	9.6		19.92		6		2	0	0.64359
XP_016560699.1	A0A1U8FYA6	XP_016560699.1	NP_195357.2	PREDICTED: CDK5RAP1-like protein [Capsicum annuum]	2	1	1	1	1	1	8.13		1.9		1		1	0	4.28793
XP_016538250.1	A0A1U8E4L7	XP_016538250.1	AAL58909.1	PREDICTED: CDPK-related kinase 3 [Capsicum annuum]	8	3	5	3	3	1	7.99	0	13.78	1	4	1	3	0	1.8671
XP_016550811.1	A0A1U8F545	XP_016550811.1	NP_566911.1	PREDICTED: cell division control protein 2 homolog A [Capsicum annuum]	21	5	22	1	5	1	7.59	215	53.9	7	15	2	5	0	0.66557
XP_016545754.1	A0A1U8EPE7	XP_016545754.1	NP_001031507.1	PREDICTED: cell division control protein 2 homolog C [Capsicum annuum]	4	1	1	1	1	1	8.35		4.26		1		1	0	1.56028
XP_016568202.1	A0A1U8GA44,A0A2G2ZSZ1	XP_016568202.1	OAP12351.1	PREDICTED: cell division control protein 2 homolog D [Capsicum annuum]	5	1	2	1	1	1	9.03		5.63		2		1	0	3.50634
XP_016572460.1	A0A1U8GMR0	XP_016572460.1		PREDICTED: cell division cycle and apoptosis regulator protein 1 [Capsicum annuum]	5	6	19	6	6	1	8.75	58	38.9	3	16	1	6	0	2.06418
XP_016577866.1	A0A1U8H311,A0A2G2ZDJ9	XP_016577866.1	OAO95421.1	PREDICTED: cell division cycle protein 48 homolog [Capsicum annuum]	43	28	308	2	7	1	5.26	2334	874.6	84	224	16	28	23	0.757128
XP_016542777.1	A0A1U8E6B0	XP_016542777.1	OAO95421.1	PREDICTED: cell division cycle protein 48 homolog [Capsicum annuum]	28	19	203	1	2	1	5.22	1189	651.4	42	161	9	19	0	1.92339
XP_016575635.1	A0A1U8GX13,A0A2G3AGU6	XP_016575635.1	OAP08788.1	PREDICTED: cell division protein FtsY homolog, chloroplastic [Capsicum annuum]	18	6	28	6	6	1	8.25	27	94.96	2	26	1	6	0	0.725211
XP_016542924.1	A0A1U8E8Z2,A0A1U8EHX5	XP_016542924.1	NP_190843.1	PREDICTED: cell division protein FtsZ homolog 2-1, chloroplastic-like [Capsicum annuum]	35	10	206	4	4	1	5.86	2211	665.85	68	138	8	10	7	1.2673
XP_016543487.1	A0A1U8E8E6,A0A1U8EAP1	XP_016543487.1	NP_190843.1	PREDICTED: cell division protein FtsZ homolog 2-2, chloroplastic [Capsicum annuum]	22	7	86	1	1	1	5.87	134	309.36	10	76	4	7	0	2.74286
XP_016548419.1	A0A1U8EX02,A0A2G2YDV0	XP_016548419.1		PREDICTED: cell division topological specificity factor homolog, chloroplastic [Capsicum annuum]	21	3	41	3	3	1	5.72	343	80.57	14	27	2	3	0	1.87939
XP_016551529.1	A0A1U8F5R9,A0A2G2YB35	XP_016551529.1		PREDICTED: cell wall / vacuolar inhibitor of fructosidase 1-like [Capsicum annuum]	14	2	22	2	2	1	8.65	206	57.36	7	15	1	2	0	2.34754
XP_016550313.1	A0A1U8ET37,A0A2G2Y8L0	XP_016550313.1	NP_194967.1	PREDICTED: cellulose synthase A catalytic subunit 1 [UDP-forming] [Capsicum annuum]	6	5	15	3	3	1	6.9	19	41.19	1	14	1	5	1	1.13905
XP_016538183.1	A0A1U8DT48,A0A2G3AK57	XP_016538183.1	NP_196136.1	PREDICTED: cellulose synthase A catalytic subunit 3 [UDP-forming] [Capsicum annuum]	8	5	10	3	3	1	7.52	19	28.85	2	8	2	5	0	0.695505
XP_016581447.1	A0A1U8HDD6	XP_016581447.1		PREDICTED: cellulose synthase-like protein E1 [Capsicum annuum]	5	4	9	2	4	1	8.07	35	24.8	1	8	1	4	0	1.51089
XP_016565812.1	A0A1U8G368	XP_016565812.1		PREDICTED: cellulose synthase-like protein G2 [Capsicum annuum]	2	1	2	1	1	1	6.81		7.85		2		1	0	0.818613
XP_016580617.1	A0A1U8HAZ9,A0A2G2XZQ7	XP_016580617.1		PREDICTED: cellulose synthase-like protein H1 [Capsicum annuum]	6	5	17	5	5	1	7.31	40	39.08	3	14	2	5	0	0.508158
XP_016549605.1	A0A1U8F1T3,A0A2G2Y4U7	XP_016549605.1	NP_197196.1	PREDICTED: centromere protein V [Capsicum annuum]	6	1	3	1	1	1	6.51		7.33		3		1	0	0.366904
XP_016566084.1	A0A1U8GDF2,A0A2G2ZTX9	XP_016566084.1	AAM65314.1	PREDICTED: chalcone synthase 1B [Capsicum annuum]	10	4	26	0	1	1	6.73		60.63		26		4	0	1.20603
XP_016573625.1	A0A1U8GR48	XP_016573625.1	NP_196897.1	PREDICTED: chalcone synthase 2 [Capsicum annuum]	9	4	35	1	1	1	6.16	0	85.23	1	34	1	4	3	0.645043
XP_016553279.1	A0A1U8FAI6	XP_016553279.1	AAA32766.1	PREDICTED: chalcone--flavonone isomerase isoform X1 [Capsicum annuum]	55	9	139	1	9	1	5.73	313	466.62	18	121	4	9	0	0.94508
XP_016563284.1	A0A1U8G5J6,A0A2G3A1Z9	XP_016563284.1	NP_565083.1	PREDICTED: chaperone protein ClpB1-like [Capsicum annuum]	22	16	63	8	13	1	6.13	393	168.85	17	46	7	16	0	0.727573
XP_016561338.1	A0A1U8FY25	XP_016561338.1	OAO91047.1	PREDICTED: chaperone protein ClpB3, chloroplastic [Capsicum annuum]	42	34	225	30	30	1	6.46	899	706.93	49	176	15	34	5	0.639955
XP_016575606.1	A0A1U8GWI3	XP_016575606.1	OAP07963.1	PREDICTED: chaperone protein ClpB4, mitochondrial-like [Capsicum annuum]	16	14	59	8	9	1	7.24	177	164.74	12	47	4	14	0	1.08584
XP_016562872.1	A0A1U8FUM9	XP_016562872.1	NP_565227.1	PREDICTED: chaperone protein DnaJ [Capsicum annuum]	19	7	44	7	7	1	8.63	85	127.43	6	38	2	7	0	1.39496
XP_016563085.1	A0A1U8FW66,A0A2G3A2Z4	XP_016563085.1		PREDICTED: chaperone protein DnaJ [Capsicum annuum]	2	1	5	1	1	1	8.66		13.7		5		1	0	0.137181
XP_016539407.1	A0A1U8DWL2	XP_016539407.1		PREDICTED: chaperone protein DnaJ [Capsicum annuum]	12	2	3	2	2	1	7.52	43	7.55	1	2	1	2	0	1.04248
XP_016539775.1	A0A1U8E8X9	XP_016539775.1	NP_195626.1	PREDICTED: chaperone protein dnaJ 10 [Capsicum annuum]	28	7	57	7	7	1	7.2	356	181.76	12	45	2	7	0	1.77933
XP_016550477.1	A0A1U8ETB8	XP_016550477.1	NP_564134.1	PREDICTED: chaperone protein dnaJ 10 [Capsicum annuum]	5	2	12	2	2	1	5.8	66	18.47	5	7	1	2	0	1.95043
XP_016569446.1	A0A1U8GDM7,A0A2G3AEP0	XP_016569446.1	CAA89204.1	PREDICTED: chaperone protein dnaJ 13 [Capsicum annuum]	4	2	3	2	2	1	9.04	22	6.37	1	2	1	2	0	2.07825
XP_016548212.1	A0A1U8ELY3,A0A2G2YC94	XP_016548212.1	OAP16380.1	PREDICTED: chaperone protein dnaJ 15 [Capsicum annuum]	19	6	14	4	5	1	6.29	34	42.44	1	13	1	6	2	1.20199
XP_016572633.1	A0A1U8GV31	XP_016572633.1	OAP16380.1	PREDICTED: chaperone protein dnaJ 15-like [Capsicum annuum]	5	2	7	1	1	1	6.67		21.22		7		2	0	1.7006
XP_016543849.1	A0A1U8EIY5,A0A2G2YP31	XP_016543849.1	OAP02209.1	PREDICTED: chaperone protein dnaJ 6 [Capsicum annuum]	4	1	1	1	1	1	5.77		2.62		1		1	0	0.255
XP_016539256.1	A0A1U8DW67,A0A1U8DYM0	XP_016539256.1	NP_565533.1	PREDICTED: chaperone protein dnaJ A6, chloroplastic-like [Capsicum annuum]	23	9	89	9	9	1	9.14	236	301.9	13	76	4	9	0	0.786164
XP_016537595.1	A0A1U8E2P7	XP_016537595.1	AAM62460.1	PREDICTED: chaperone protein dnaJ GFA2, mitochondrial [Capsicum annuum]	4	1	2	1	1	1	8.02		8.15		2		1	0	2.49531
XP_016566410.1	A0A1U8G5L2,A0A2G2ZU34	XP_016566410.1	NP_189041.1	PREDICTED: chaperonin CPN60, mitochondrial [Capsicum annuum]	65	36	852	21	23	1	5.64	2158	2532.18	105	747	19	36	21	0.790714
XP_016573615.1	A0A1U8GR36,A0A2G2ZJN8	XP_016573615.1	NP_189041.1	PREDICTED: chaperonin CPN60-2, mitochondrial [Capsicum annuum]	67	35	909	20	21	1	5.9	3698	2729.43	145	764	22	35	2	1.11834
XP_016562562.1	A0A1U8FTS8,A0A2G2XXD5	XP_016562562.1	OAP06962.1	PREDICTED: chaperonin CPN60-like 2, mitochondrial isoform X1 [Capsicum annuum]	13	5	72	1	4	1	7.36	219	284.64	6	66	2	5	0	0.216201
XP_016552071.1	A0A1U8F092,A0A2G2Y6G4	XP_016552071.1	NP_187675.2	PREDICTED: charged multivesicular body protein 5 [Capsicum annuum]	7	1	7	1	1	1	4.93	107	15.83	3	4	1	1	0	0.86284
XP_016580574.1	A0A1U8HJ67	XP_016580574.1	OAP03778.1	PREDICTED: chitin elicitor receptor kinase 1-like isoform X1 [Capsicum annuum]	4	2	14	1	2	1	5.85	184	27.14	6	8	2	2	0	3.30139
XP_016566248.1	A0A1U8GC16,A0A2G2ZT52	XP_016566248.1	NP_172076.1	PREDICTED: chitinase-like protein 1 [Capsicum annuum]	20	5	16	5	5	1	8.09	0	64.25	1	15	1	5	0	1.08409
XP_016563231.1	A0A1U8FVS6	XP_016563231.1	AAK96819.1	PREDICTED: chitin-binding lectin 1-like [Capsicum annuum]	5	1	4	1	1	1	8		15.99		4		1	0	0.959148
XP_016566705.1	A0A1U8G6G8,A0A2G3A2F0	XP_016566705.1	NP_566426.2	PREDICTED: chitin-binding lectin 1-like [Capsicum annuum]	3	1	1	0	1	1	8.32		2.64		1		1	0	4.81481
XP_016543334.1	A0A1U8EHG4,A0A2G2ZMP4	XP_016543334.1		PREDICTED: chitotriosidase-1-like [Capsicum annuum]	24	7	24	6	7	1	9.13	110	51.07	5	19	2	7	0	1.13165
XP_016559131.1	A0A1U8FIR3,A0A2G3A658	XP_016559131.1	NP_189353.1	PREDICTED: chloride channel protein CLC-b [Capsicum annuum]	16	8	33	8	8	1	8.5	46	81.32	10	23	5	8	0	1.11846
XP_016564853.1	A0A1U8G817,A0A2G2ZYH5	XP_016564853.1	NP_199800.1	PREDICTED: chloride channel protein CLC-c-like [Capsicum annuum]	4	2	4	2	2	1	8.34		12.88		4		2	0	0.937439
XP_016565396.1	A0A1U8G201,A0A2G2ZXD0	XP_016565396.1	NP_200238.1	PREDICTED: chlorophyll a-b binding protein 13, chloroplastic [Capsicum annuum]	50	6	1123	1	1	1	5.26	3870	5139.84	172	951	5	6	10	1.11909
XP_016581287.1	A0A1U8HCX5,A0A2G2Z5I5	XP_016581287.1	NP_200238.1	PREDICTED: chlorophyll a-b binding protein 13, chloroplastic [Capsicum annuum]	50	6	921	1	1	1	5.26	2950	4355.48	141	780	5	6	0	1.84788
XP_016556253.1	A0A1U8FAB3,A0A2G3A7G1	XP_016556253.1	NP_174286.1	PREDICTED: chlorophyll a-b binding protein 1B, chloroplastic-like [Capsicum annuum]	61	13	2850	2	5	1	5.26	13848	10301.5	547	2303	8	13	10	0.937137
XP_016556260.1	A0A1U8FKG7	XP_016556260.1	NP_565787.1	PREDICTED: chlorophyll a-b binding protein 1B, chloroplastic-like [Capsicum annuum]	59	11	2431	3	3	1	5.26	13509	8012.24	527	1904	8	11	0	1.57341
XP_016556261.1	A0A1U8FIW4	XP_016556261.1	NP_174286.1	PREDICTED: chlorophyll a-b binding protein 21, chloroplastic [Capsicum annuum]	61	12	2383	2	4	1	5.26	12752	8073.17	502	1881	8	12	0	0.71192
XP_016556256.1	A0A1U8FC47,A0A2G3A7N0	XP_016556256.1	NP_174286.1	PREDICTED: chlorophyll a-b binding protein 21, chloroplastic-like [Capsicum annuum]	65	11	2584	3	3	1	5.03	9378	11100.1	363	2221	8	11	2	1.50945
XP_016556263.1	A0A1U8FAC3	XP_016556263.1	NP_174286.1	PREDICTED: chlorophyll a-b binding protein 21, chloroplastic-like [Capsicum annuum]	60	11	2787	3	3	1	5.26	13809	10032.5	549	2238	8	11	0	1.58045
XP_016541285.1	A0A1U8ED87,A0A2G2YU25	XP_016541285.1	AAD28771.1	PREDICTED: chlorophyll a-b binding protein 37, chloroplastic [Capsicum annuum]	54	9	1770	2	2	1	5.63	9100	6769.94	385	1385	7	9	0	5.10324
XP_016570609.1	A0A1U8GR74,A0A2G2UW84	XP_016570609.1	NP_174286.1	PREDICTED: chlorophyll a-b binding protein 3C, chloroplastic [Capsicum annuum]	65	12	3462	2	2	1	5.43	15511	12735.3	643	2819	9	12	4	1.25372
XP_016537897.1	A0A1U8DSA3	XP_016537897.1	NP_174286.1	PREDICTED: chlorophyll a-b binding protein 3C, chloroplastic-like isoform X2 [Capsicum annuum]	49	8	758	1	3	1	5.66	2044	2331.54	100	658	6	8	0	1.25022
XP_016580520.1	A0A1U8HAX7,A0A2G2Z2R1	XP_016580520.1	AAD28771.1	PREDICTED: chlorophyll a-b binding protein 5, chloroplastic-like [Capsicum annuum]	59	12	3171	3	3	1	5.67	15416	11231.3	670	2501	10	12	9	1.45187
XP_016573908.1	A0A1U8GYL8,A0A2G2ZKU3	XP_016573908.1	NP_191049.1	PREDICTED: chlorophyll a-b binding protein 6A, chloroplastic [Capsicum annuum]	19	5	77	0	5	1	6.2	282	215.73	9	68	2	5	0	0.886559
XP_016537571.1	A0A1U8DTT6	XP_016537571.1	NP_191706.2	PREDICTED: chlorophyll a-b binding protein 7, chloroplastic [Capsicum annuum]	27	4	361	4	4	1	6.92	1312	1426.3	70	291	3	4	0	2.0225
XP_016545107.1	A0A1U8ED05,A0A2G2YIT4	XP_016545107.1	NP_176347.1	PREDICTED: chlorophyll a-b binding protein 8, chloroplastic [Capsicum annuum]	44	9	753	9	9	1	8.07	1642	2866.46	117	636	7	9	0	1.00833
XP_016539209.1	A0A1U8E5X0,A0A2G2Y351	XP_016539209.1	OAP18710.1	PREDICTED: chlorophyll a-b binding protein CP24 10A, chloroplastic [Capsicum annuum]	44	10	1326	5	5	1	6.6	5082	4605.33	225	1101	8	10	9	1.11825
XP_016539210.1	A0A1U8E7D0	XP_016539210.1	OAP18710.1	PREDICTED: chlorophyll a-b binding protein CP24 10A, chloroplastic-like [Capsicum annuum]	41	8	1044	3	3	1	6.6	5030	3480.56	195	849	7	8	0	2.22126
XP_016582060.1	A0A1U8HFB2	XP_016582060.1	NP_192772.1	PREDICTED: chlorophyll a-b binding protein CP26, chloroplastic [Capsicum annuum]	53	16	1934	16	16	1	6	4740	6895.61	318	1616	14	16	0	1.04509
XP_016542199.1	A0A1U8EE98	XP_016542199.1	OAP04488.1	PREDICTED: chlorophyll a-b binding protein CP29.1, chloroplastic-like [Capsicum annuum]	53	13	1285	13	13	1	5.9	6475	3886.06	262	1023	8	13	0	0.771522
XP_016568187.1	A0A1U8GA31,A0A2G2ZSY5	XP_016568187.1	NP_177783.1	PREDICTED: chlorophyll a-b binding protein of LHCII type 1 [Capsicum annuum]	7	2	11	2	2	1	6.8	37	27.07	4	7	1	2	0	1.84922
XP_016569999.1	A0A1U8GPF4,A0A2G2ZC97	XP_016569999.1	NP_190331.3	PREDICTED: chlorophyll a-b binding protein P4, chloroplastic [Capsicum annuum]	14	2	5	2	2	1	6.96		19.47		5		2	0	3.98376
XP_016563248.1	A0A2G3A2A3	XP_016563248.1	NP_190331.3	PREDICTED: chlorophyll a-b binding protein P4, chloroplastic-like [Capsicum annuum]	48	8	372	8	8	1	6.2	706	1474.2	56	316	5	8	0	1.80786
XP_016542136.1	A0A1U8E6T8	XP_016542136.1	NP_190750.1	PREDICTED: chlorophyll synthase, chloroplastic [Capsicum annuum]	6	2	18	2	2	1	8.44	50	68.16	2	16	1	2	0	1.01195
XP_016554084.1	A0A1U8FCR3,A0A2G2ZVA3	XP_016554084.1	NP_199199.1	PREDICTED: chlorophyllase-2, chloroplastic [Capsicum annuum]	4	1	5	1	1	1	7.36		20.5		5		1	0	1.29148
XP_016540525.1	A0A1U8EB30	XP_016540525.1	NP_001319633.1	PREDICTED: chloroplast processing peptidase [Capsicum annuum]	31	7	54	7	7	1	6.14	210	141.25	14	40	5	7	0	0.905484
XP_016542142.1	A0A1U8E4G4,A0A2G2YS20	XP_016542142.1	OAP04350.1	PREDICTED: chloroplast stem-loop binding protein of 41 kDa a, chloroplastic [Capsicum annuum]	53	18	402	18	18	1	7.3	760	1498.07	50	352	10	18	0	0.720422
XP_016578068.1	A0A1U8HAC6,A0A2G2ZDD8	XP_016578068.1	NP_172405.1	PREDICTED: chloroplast stem-loop binding protein of 41 kDa b, chloroplastic [Capsicum annuum]	74	24	1616	24	24	1	8.31	7040	5064.14	361	1255	18	24	0	0.570561
XP_016565390.1	A0A1U8G2M8,A0A2G2ZY02	XP_016565390.1	NP_190370.1	PREDICTED: chloroplastic lipocalin [Capsicum annuum]	25	9	82	9	9	1	7.03	119	246.78	8	74	4	9	0	1.64805
XP_016547419.1	A0A1U8EJP2	XP_016547419.1	NP_172813.1	PREDICTED: choline/ethanolaminephosphotransferase 1 [Capsicum annuum]	3	1	2	1	1	1	7.88		6.7		2		1	0	0.322364
XP_016561359.1	A0A1U8G063	XP_016561359.1	NP_566846.1	PREDICTED: chorismate mutase 1, chloroplastic [Capsicum annuum]	11	3	29	3	3	1	7.88	364	75.23	8	21	2	3	0	1.81036
XP_016569726.1	A0A1U8GEH1	XP_016569726.1		PREDICTED: chorismate mutase 2 [Capsicum annuum]	13	3	13	3	3	1	5.3	51	21.65	3	10	1	3	0	0.693655
XP_016572297.1	A0A1U8GM14	XP_016572297.1	OAP14506.1	PREDICTED: chorismate synthase 2, chloroplastic [Capsicum annuum]	33	10	115	10	10	1	7.44	359	413.01	16	99	7	10	0	0.786063
XP_016551002.1	A0A1U8EUV4,A0A2G2YAS1	XP_016551002.1	NP_563718.1	PREDICTED: chromatin assembly factor 1 subunit A-B isoform X1 [Capsicum annuum]	2	1	2	0	1	1	6.51		6.19		2		1	0	0.317235
XP_016582363.1	A0A1U8HM69	XP_016582363.1		PREDICTED: cinnamate beta-D-glucosyltransferase-like isoform X1 [Capsicum annuum]	6	3	5	2	3	1	5.53		12.18		5		3	0	1.58994
XP_016548138.1	A0A1U8ELR8,A0A2G2YGD7	XP_016548138.1	NP_200657.1	PREDICTED: cinnamoyl-CoA reductase 1 [Capsicum annuum]	27	9	51	9	9	1	5.55	172	112.86	12	39	3	9	0	1.15266
XP_016576987.1	A0A1U8H0K1	XP_016576987.1	NP_175552.2	PREDICTED: cinnamoyl-CoA reductase 1-like [Capsicum annuum]	53	15	265	14	14	1	7.08	692	797.59	37	228	6	15	2	0.794706
XP_016577001.1	A0A1U8H0I5,A0A2G3AI82	XP_016577001.1	NP_197445.1	PREDICTED: cinnamoyl-CoA reductase 1-like [Capsicum annuum]	16	4	34	3	3	1	6.79	33	91.57	6	28	2	4	0	0.806932
XP_016538689.1	A0A1U8E4H3,A0A2G3AKG2	XP_016538689.1	NP_197445.1	PREDICTED: cinnamoyl-CoA reductase 1-like [Capsicum annuum]	12	2	2	2	2	1	6.24		8.12		2		2	0	0.722133
XP_016538911.1	A0A1U8DXL8	XP_016538911.1	OAP11003.1	PREDICTED: cinnamoyl-CoA reductase 2 [Capsicum annuum]	2	1	2	1	1	1	6.71		5.56		2		1	0	0.483034
XP_016568210.1	A0A1U8GAR2,A0A2G2ZSX5	XP_016568210.1	NP_180917.1	PREDICTED: cinnamoyl-CoA reductase 2-like [Capsicum annuum]	75	22	533	22	22	1	6.19	1340	2043.25	63	470	7	22	0	1.0178
XP_016556165.1	A0A1U8FK78	XP_016556165.1	NP_191434.1	PREDICTED: citrate synthase, glyoxysomal-like [Capsicum annuum]	24	12	62	8	12	1	8.95	240	156.18	11	51	5	12	0	0.915121
XP_016542789.1	A0A1U8EFZ3,K4FWQ6	XP_016542789.1	NP_566016.1	PREDICTED: citrate synthase, mitochondrial [Capsicum annuum]	26	10	211	10	10	1	7.62	867	665.85	37	174	5	10	0	0.935411
XP_016564885.1	A0A1U8G189	XP_016564885.1	NP_187724.2	PREDICTED: clathrin heavy chain 1-like [Capsicum annuum]	10	13	41	1	1	1	5.52	157	125.99	5	36	2	13	0	2.67919
XP_016573245.1	A0A1U8GQ10,A0A2G2YI46	XP_016573245.1		PREDICTED: clathrin interactor EPSIN 1 [Capsicum annuum]	11	4	16	4	4	1	5.64	72	51.74	2	14	1	4	0	2.53616
XP_016550485.1	A0A1U8F484,A0A2G2YBD6	XP_016550485.1	AAC64305.1	PREDICTED: clathrin interactor EPSIN 2-like isoform X1 [Capsicum annuum]	9	7	33	0	7	1	6	104	59.54	12	21	4	7	0	1.89367
XP_016559906.1	A0A1U8FKZ1	XP_016559906.1	OAP01534.1	PREDICTED: clathrin light chain 1-like [Capsicum annuum]	19	8	64	7	8	1	5.47	36	155.97	7	57	4	8	0	0.808499
XP_016570488.1	A0A1U8GP14	XP_016570488.1	AAM67049.1	PREDICTED: clathrin light chain 1-like [Capsicum annuum]	4	1	4	1	1	1	5.52		8.88		4		1	0	3.19864
XP_016542222.1	A0A1U8E4P7	XP_016542222.1		PREDICTED: clathrin light chain 1-like isoform X1 [Capsicum annuum]	9	3	10	0	3	1	8.56		24.95		10		3	0	1.07155
XP_016562639.1	A0A1U8G3T0	XP_016562639.1	NP_188773.1	PREDICTED: clavaminate synthase-like protein At3g21360 [Capsicum annuum]	34	9	36	9	9	1	6.62	175	110.21	5	31	3	9	0	1.32883
XP_016564761.1	A0A1U8G021	XP_016564761.1	OAO92361.1	PREDICTED: cleavage and polyadenylation specificity factor subunit 1 isoform X1 [Capsicum annuum]	3	4	8	1	4	1	6.15	46	17.74	2	6	1	4	0	1.13745
XP_016564606.1	A0A1U8FZM0,A0A2G2ZZ81	XP_016564606.1	OAO92380.1	PREDICTED: cleavage and polyadenylation specificity factor subunit 2 isoform X1 [Capsicum annuum]	8	3	11	0	3	1	5.22	28	41.19	3	8	1	3	0	1.8614
XP_016559808.1	A0A1U8FKN2,A0A1U8FTS9	XP_016559808.1	NP_176297.1	PREDICTED: cleavage and polyadenylation specificity factor subunit 3-I [Capsicum annuum]	7	4	8	2	4	1	6.57		26.65		8		4	0	1.95642
XP_016547542.1	A0A1U8EJZ8	XP_016547542.1		PREDICTED: cleavage and polyadenylation specificity factor subunit 6 [Capsicum annuum]	6	3	13	3	3	1	5.73	25	20.14	5	8	1	3	0	1.46656
XP_016579242.1	A0A1U8H724	XP_016579242.1	BAE99617.1	PREDICTED: cleavage and polyadenylation specificity factor subunit CG7185 [Capsicum annuum]	8	3	7	3	3	1	5.45	59	25.8	2	5	1	3	0	0.789858
XP_016551146.1	A0A1U8EXL2	XP_016551146.1	NP_196467.1	PREDICTED: cleft lip and palate transmembrane protein 1 homolog isoform X1 [Capsicum annuum]	8	3	4	0	3	1	5.9		15.15		4		3	0	0.979416
XP_016564405.1	A0A1U8FZX5	XP_016564405.1	NP_568792.1	PREDICTED: CLP protease regulatory subunit CLPX1, mitochondrial [Capsicum annuum]	6	3	6	1	3	1	6.87	0	13.84	1	5	1	3	0	1.67244
XP_016553106.1	A0A1U8F388	XP_016553106.1	NP_190782.3	PREDICTED: clustered mitochondria protein-like isoform X1 [Capsicum annuum]	11	9	32	0	9	1	6.43	58	89.95	6	26	5	9	0	1.50921
XP_016553566.1	A0A1U8F4L1	XP_016553566.1	OAP07221.1	PREDICTED: C-Myc-binding protein homolog isoform X2 [Capsicum annuum]	9	1	8	1	1	1	4.88	148	18.31	3	5	1	1	0	3.7432
XP_016568347.1	A0A1U8GAI0,A0A2G2ZSL7	XP_016568347.1		PREDICTED: CO(2)-response secreted protease [Capsicum annuum]	11	5	13	5	5	1	5.94		54.98		13		5	0	2.31511
XP_016568470.1	A0A1U8GBF9	XP_016568470.1	NP_176393.1	PREDICTED: coatomer subunit alpha-1-like [Capsicum annuum]	37	37	236	24	24	1	7.21	1136	642.74	56	180	19	37	15	0.780968
XP_016580301.1	A0A1U8HA02	XP_016580301.1	NP_176393.1	PREDICTED: coatomer subunit alpha-1-like [Capsicum annuum]	21	22	152	9	9	1	6.8	768	415.01	37	115	11	22	0	1.02248
XP_016543579.1	A0A1U8EI71,A0A1U8EJS1	XP_016543579.1	NP_194876.2	PREDICTED: coatomer subunit beta-1 [Capsicum annuum]	29	22	139	11	11	1	5.99	695	375.66	35	104	10	22	12	0.996142
XP_016546302.1	A0A1U8EGF1,A0A2G3AMW9	XP_016546302.1	NP_194876.2	PREDICTED: coatomer subunit beta-1-like [Capsicum annuum]	23	18	118	7	7	1	5.99	458	352.73	21	97	5	18	0	0.979793
XP_016562725.1	A0A1U8FV64	XP_016562725.1	NP_001322820.1	PREDICTED: coatomer subunit beta'-2 [Capsicum annuum]	13	10	48	2	2	1	5.03	446	119.39	15	33	7	10	5	1.03429
XP_016578660.1	A0A1U8H5N9	XP_016578660.1	NP_175645.1	PREDICTED: coatomer subunit beta'-2-like [Capsicum annuum]	9	7	35	2	2	1	5.06	336	88.39	11	24	4	7	0	1.19809
XP_016550407.1	A0A1U8ETD2	XP_016550407.1	NP_175645.1	PREDICTED: coatomer subunit beta'-2-like [Capsicum annuum]	11	8	34	1	1	1	5.1	231	88.61	10	24	5	8	0	3.31419
XP_016538992.1	A0A1U8DVF3	XP_016538992.1	OAO95563.1	PREDICTED: coatomer subunit delta isoform X1 [Capsicum annuum]	50	20	288	0	20	1	5.74	2087	926.69	72	216	10	20	0	1.63478
XP_016559331.1	A0A1U8FJB3,A0A2G2Y2B3	XP_016559331.1	NP_174351.1	PREDICTED: coatomer subunit epsilon-1 [Capsicum annuum]	41	9	75	9	9	1	5.34	604	210.57	18	57	6	8	0	1.55811
XP_016550178.1	A0A1U8ESR0	XP_016550178.1	NP_195171.2	PREDICTED: coatomer subunit gamma [Capsicum annuum]	23	15	64	15	15	1	5.17	277	158.33	14	50	6	15	0	1.1572
XP_016562537.1	A0A1U8FTQ5,A0A2G2ZVU8	XP_016562537.1	NP_567337.1	PREDICTED: coatomer subunit zeta-1-like [Capsicum annuum]	13	3	22	1	1	1	4.73	38	70.56	2	20	1	3	0	3.24199
XP_016559534.1	A0A1U8FUY3	XP_016559534.1	Q84LG4.1	PREDICTED: coatomer subunit zeta-2-like [Capsicum annuum]	29	4	29	2	2	1	4.7	40	89.27	5	24	1	4	2	0.950161
XP_016545442.1	A0A1U8EDZ9	XP_016545442.1	NP_197067.2	PREDICTED: COBRA-like protein 4 isoform X1 [Capsicum annuum]	8	3	20	0	3	1	9.11	184	42.64	8	12	1	3	0	0.621577
XP_016562950.1	A0A1U8FVT1,A0A2G3A2K9	XP_016562950.1	OAP13534.1	PREDICTED: COBW domain-containing protein 1 [Capsicum annuum]	26	9	61	9	9	1	6.62	148	185.66	10	51	2	9	0	1.09715
XP_016545776.1	A0A1U8EHB1,A0A2G3AMJ9	XP_016545776.1		PREDICTED: co-chaperone protein HscB isoform X1 [Capsicum annuum]	5	1	2	0	1	1	6.96		9.43		2		1	0	2.54437
XP_016578191.1	A0A1U8H3Z1	XP_016578191.1	NP_566245.1	PREDICTED: coiled-coil domain-containing protein 12 [Capsicum annuum]	7	1	8	1	1	1	4.98		16.09		8		1	0	1.48469
XP_016540011.1	A0A1U8E0S2	XP_016540011.1	NP_563993.1	PREDICTED: coiled-coil domain-containing protein 124 [Capsicum annuum]	12	3	6	3	3	1	9.31		11.22		6		3	0	0.481817
XP_016537973.1	A0A1U8DSI6,A0A2G2YXT2	XP_016537973.1	NP_196711.1	PREDICTED: coiled-coil domain-containing protein 25 [Capsicum annuum]	7	1	2	1	1	1	8.46		8.79		2		1	0	1.57634
XP_016572435.1	A0A1U8GMN7	XP_016572435.1	OAP02888.1	PREDICTED: coiled-coil domain-containing protein 9-like [Capsicum annuum]	9	1	2	1	1	1	4.81		8.47		2		1	0	0.877665
XP_016547231.1	A0A1U8ELH6	XP_016547231.1		PREDICTED: coilin [Capsicum annuum]	2	2	3	2	2	1	7.31		9.58		3		2	0	3.18335
XP_016560506.1	A0A1U8FML9	XP_016560506.1		PREDICTED: cold shock domain-containing protein 3-like [Capsicum annuum]	33	5	25	5	5	1	8.1	182	77.83	7	18	2	5	0	1.4406
XP_016544080.1	A0A1U8EL43	XP_016544080.1	NP_176960.1	PREDICTED: conserved oligomeric Golgi complex subunit 5 [Capsicum annuum]	9	6	14	6	6	1	7.64	69	30.97	4	10	3	6	0	1.02658
XP_016575765.1	A0A1U8GXE5	XP_016575765.1	AAA32792.1	PREDICTED: COP9 signalosome complex subunit 1 [Capsicum annuum]	12	5	16	5	5	1	6.6	97	25.9	7	9	4	5	0	0.556855
XP_016548371.1	A0A1U8EPP6	XP_016548371.1	NP_565632.1	PREDICTED: COP9 signalosome complex subunit 2 isoform X1 [Capsicum annuum]	4	1	1	0	1	1	5.92		5.88		1		1	0	1.7185
XP_016568599.1	A0A1U8GKH2,A0A2G2ZS30	XP_016568599.1	NP_199111.1	PREDICTED: COP9 signalosome complex subunit 4-like [Capsicum annuum]	10	3	9	3	3	1	5.25		29.9		9		3	0	1.53128
XP_016578087.1	A0A1U8H3N8,A0A2G2ZD26	XP_016578087.1	AAM65053.1	PREDICTED: COP9 signalosome complex subunit 5b-like [Capsicum annuum]	14	4	18	4	4	1	5.58	39	39.63	2	16	1	4	0	1.38399
XP_016581574.1	A0A1U8HM32,A0A2G2Z6D1	XP_016581574.1	NP_568839.1	PREDICTED: COP9 signalosome complex subunit 6a-like [Capsicum annuum]	9	2	7	2	2	1	6.58	55	15.14	3	4	1	2	0	0.361379
XP_016544968.1	A0A1U8ECL6,A0A2G3AMB2	XP_016544968.1	NP_563645.1	PREDICTED: COP9 signalosome complex subunit 7 isoform X1 [Capsicum annuum]	8	2	2	0	2	1	5.34		6.81		2		2	0	1.01854
XP_016539154.1	A0A1U8E5S2	XP_016539154.1	NP_193147.1	PREDICTED: COP9 signalosome complex subunit 8 [Capsicum annuum]	26	4	22	4	4	1	5.8	0	76.89	2	20	2	4	0	1.32891
XP_016568540.1	A0A1U8GBM4	XP_016568540.1	AAD52685.1	PREDICTED: copper chaperone for superoxide dismutase, chloroplastic/cytosolic isoform X1 [Capsicum annuum]	41	10	71	0	10	1	7.02	450	170.55	23	48	6	10	0	1.11843
XP_016547185.1	A0A1U8EUZ0	XP_016547185.1	NP_181777.2	PREDICTED: copper methylamine oxidase-like [Capsicum annuum]	8	4	7	3	3	1	6.99	42	19.23	1	6	1	4	1	1.61185
XP_016555440.1	A0A1U8FI49	XP_016555440.1	NP_181777.2	PREDICTED: copper methylamine oxidase-like [Capsicum annuum]	3	2	5	1	1	1	6.81		15.6		5		2	0	3.55145
XP_016573786.1	A0A1U8GRA1	XP_016573786.1	NP_564870.1	PREDICTED: copper transport protein ATX1 [Capsicum annuum]	31	2	24	2	2	1	7.96		65.01		24		2	0	0.985415
XP_016551753.1	A0A088DBC4,A0A1U8EX56	XP_016551753.1	NP_191183.1	PREDICTED: copper transport protein ATX1-like [Capsicum annuum]	13	1	27	1	1	1	4.74	0	114.48	1	26	1	1	0	1.35015
XP_016539224.1	A0A1U8E5Y3	XP_016539224.1	NP_974675.1	PREDICTED: copper-transporting ATPase PAA1, chloroplastic [Capsicum annuum]	8	6	27	6	6	1	8.02	66	86.34	2	25	2	6	0	1.17696
XP_016537626.1	A0A1U8DTZ4	XP_016537626.1	NP_680181.2	PREDICTED: copper-transporting ATPase PAA2, chloroplastic [Capsicum annuum]	3	2	16	2	2	1	6.51	21	41.73	3	13	1	2	0	2.24082
XP_016566186.1	A0A1U8G4A8	XP_016566186.1		PREDICTED: crocetin glucosyltransferase, chloroplastic-like [Capsicum annuum]	10	3	12	3	3	1	5.07	95	35	2	10	1	3	0	3.19545
XP_016566185.1	A0A1U8G4Y9	XP_016566185.1		PREDICTED: crocetin glucosyltransferase, chloroplastic-like [Capsicum annuum]	5	2	7	2	2	1	5.76	0	12.69	2	5	1	2	0	1.69616
XP_016569257.1	A0A1U8GD38,A0A1U8GKI1	XP_016569257.1	OAO99511.1	PREDICTED: cryptochrome-1 isoform X1 [Capsicum annuum]	7	4	8	4	4	1	5.81	30	20.3	2	6	2	4	0	3.1875
XP_016559367.1	A0A1U8FJF5	XP_016559367.1	NP_564354.1	PREDICTED: CSC1-like protein ERD4 [Capsicum annuum]	14	10	43	3	10	1	9.31	63	110.16	8	35	4	10	0	0.59151
XP_016540317.1	A0A1U8DZ72	XP_016540317.1	NP_192121.2	PREDICTED: CTP synthase isoform X1 [Capsicum annuum]	5	2	5	0	2	1	6.67	53	10.3	2	3	1	2	0	2.87739
XP_016560318.1	A0A1U8FV63	XP_016560318.1	NP_174368.1	PREDICTED: CTP synthase-like isoform X1 [Capsicum annuum]	2	1	2	0	1	1	7.39		5.97		2		1	0	1.08101
XP_016577317.1	A0A1U8H1J0	XP_016577317.1	NP_567243.1	PREDICTED: cullin-1-like [Capsicum annuum]	9	7	20	2	3	1	7.06	278	54.94	4	16	2	7	4	1.1407
XP_016542284.1	A0A1U8EEI0,A0A2G3ALQ9	XP_016542284.1	NP_567243.1	PREDICTED: cullin-1-like [Capsicum annuum]	7	6	11	2	2	1	7.34	0	27.89	1	10	1	6	0	2.16913
XP_016561411.1	A0A1U8FQA2,A0A2G3ACG0	XP_016561411.1	NP_174005.1	PREDICTED: cullin-3A-like [Capsicum annuum]	1	1	1	1	1	1	8.1		2.34		1		1	0	3.30557
XP_016558560.1	A0A1U8FIK6,A0A2G3A4V9	XP_016558560.1	CAC85265.1	PREDICTED: cullin-4-like [Capsicum annuum]	1	1	2	1	1	1	7.66		8.16		2		1	0	0.683225
XP_016538945.1	A0A1U8E6L7,A0A2G2Y1R5	XP_016538945.1	NP_001030954.1	PREDICTED: cullin-associated NEDD8-dissociated protein 1 [Capsicum annuum]	13	13	58	13	13	1	6.07	317	166.85	11	47	5	13	0	0.658035
XP_016566015.1	A0A1U8G4F5,A0A2G2ZUC5	XP_016566015.1	NP_188991.1	PREDICTED: cyanate hydratase [Capsicum annuum]	58	7	164	7	7	1	7.05	2654	413.72	61	103	3	7	0	0.698341
XP_016550352.1	A0A1U8ET03	XP_016550352.1	NP_001329504.1	PREDICTED: cyclase-associated protein 1 [Capsicum annuum]	47	17	110	14	14	1	6.65	304	289.63	16	94	4	17	2	0.888113
XP_016545625.1	A0A1U8EQJ2	XP_016545625.1	NP_001329504.1	PREDICTED: cyclase-associated protein 1-like isoform X1 [Capsicum annuum]	11	5	23	0	2	1	7.11	33	63.26	2	21	1	5	0	2.08113
XP_016566682.1	A0A1U8G5R1,A0A1U8GD99	XP_016566682.1	NP_173244.1	PREDICTED: cyclin-dependent kinase D-3-like [Capsicum annuum]	9	2	2	2	2	1	9		7.24		2		2	0	1.52221
XP_016556735.1	A0A1U8FDF7,A0A2G2YF68	XP_016556735.1		PREDICTED: cyclin-dependent kinase G-2-like [Capsicum annuum]	5	3	6	2	2	1	7.59	27	10.38	2	4	1	3	0	2.35776
XP_016548642.1	A0A1U8EN57,A0A2G2YI17	XP_016548642.1	NP_180364.1	PREDICTED: cyclin-dependent kinases regulatory subunit 1 [Capsicum annuum]	19	2	26	1	2	1	9.09	275	42.34	11	15	2	2	0	1.5799
XP_016543980.1	A0A1U8EC44,A0A1U8EKW3	XP_016543980.1	OAO99034.1	PREDICTED: cyclin-T1-4-like [Capsicum annuum]	4	2	3	1	1	1	7.05		10.78		3		2	0	1.26592
XP_016569540.1	A0A1U8GEK3	XP_016569540.1	AAC04931.1	PREDICTED: cycloartenol Synthase [Capsicum annuum]	18	11	45	11	11	1	6.67	161	102.87	14	31	5	11	0	1.36204
XP_016538474.1	A0A1U8E3V9	XP_016538474.1	NP_196875.1	PREDICTED: cycloartenol-C-24-methyltransferase 1-like [Capsicum annuum]	25	7	29	6	7	1	6.55	204	69.32	7	22	2	7	0	1.10062
XP_016551592.1	A0A1U8EWL8	XP_016551592.1	BAD93898.1	PREDICTED: cycloeucalenol cycloisomerase [Capsicum annuum]	10	2	4	2	2	1	8.21		14.05		4		2	0	1.21201
XP_016538858.1	A0A1U8DV20,A0A2G2XYM7	XP_016538858.1	NP_172655.1	PREDICTED: cyprosin-like [Capsicum annuum]	34	14	468	14	14	1	6.28	2163	1394.58	78	390	8	14	0	1.62385
XP_016554016.1	A0A1U8F5T8,A0A2G2Z346	XP_016554016.1	NP_172655.1	PREDICTED: cyprosin-like [Capsicum annuum]	39	18	494	17	17	1	6.34	830	1494.77	57	437	10	18	2	1.61894
XP_016570663.1	A0A1U8GRD5	XP_016570663.1		PREDICTED: cyprosin-like [Capsicum annuum]	8	3	9	3	3	1	8.92	42	7.4	7	2	2	2	0	1.79659
XP_016543761.1	A0A1U8EBG6,A0A2G2YNV9	XP_016543761.1	OAP02030.1	PREDICTED: cystathionine beta-lyase, chloroplastic [Capsicum annuum]	21	8	39	8	8	1	6.9	317	91	12	27	3	8	0	0.940135
XP_016558999.1	A0A1U8FTB6,A0A2G3A5V9	XP_016558999.1	NP_186761.1	PREDICTED: cystathionine gamma-synthase 1, chloroplastic-like [Capsicum annuum]	16	7	76	7	7	1	6.61	206	204	17	59	5	7	0	1.53381
XP_016570124.1	A0A1U8GPS9	XP_016570124.1	NP_186761.1	PREDICTED: cystathionine gamma-synthase 1, chloroplastic-like isoform X1 [Capsicum annuum]	2	1	1	0	1	1	7.03		2.95		1		1	0	3.76404
XP_016573752.1	A0A1U8GR50,A0A2G2XWV5	XP_016573752.1	NP_172325.2	PREDICTED: cysteine desulfurase 1, chloroplastic [Capsicum annuum]	27	10	51	9	10	1	7.49	233	163.49	10	41	3	10	0	0.579801
XP_016560894.1	A0A1U8FYU4,A0A2G3AB68	XP_016560894.1	NP_201373.1	PREDICTED: cysteine desulfurase, mitochondrial [Capsicum annuum]	17	5	29	4	5	1	7.81	111	74.72	8	21	3	5	0	0.906364
XP_016568471.1	A0A1U8GAX8,A0A2G2ZSC3	XP_016568471.1	OAO99917.1	PREDICTED: cysteine proteinase 15A-like [Capsicum annuum]	22	6	98	5	6	1	6.99	195	305	13	85	3	6	0	0.941839
XP_016580127.1	A0A1U8H9N0,A0A2G2Z2C1	XP_016580127.1	AAN31820.1	PREDICTED: cysteine proteinase 3 [Capsicum annuum]	26	6	145	6	6	1	6.77	402	523.41	22	123	3	6	0	1.79696
XP_016554168.1	A0A1U8F411	XP_016554168.1	NP_199566.1	PREDICTED: cysteine proteinase inhibitor 5-like [Capsicum annuum]	21	3	17	3	3	1	10.04	111	38.64	5	12	2	3	0	1.69095
XP_016564106.1	A0A1U8FY86	XP_016564106.1	NP_850570.2	PREDICTED: cysteine proteinase inhibitor 6 [Capsicum annuum]	50	9	63	8	8	1	6.58	257	195.11	12	51	5	9	1	2.01204
XP_016578069.1	A0A1U8HCB4	XP_016578069.1	AAL86314.1	PREDICTED: cysteine proteinase inhibitor A-like [Capsicum annuum]	46	4	32	3	3	1	5.5	429	104.05	6	26	1	4	0	1.14869
XP_016565845.1	A0A1U8G3Y0,A0A1U8GCP9	XP_016565845.1	BAF02052.1	PREDICTED: cysteine synthase [Capsicum annuum]	82	17	624	15	15	1	6.15	3309	2001.41	122	502	10	17	4	1.48028
XP_016581416.1	A0A1U8HDF1	XP_016581416.1	NP_175984.1	PREDICTED: cysteine synthase 2 [Capsicum annuum]	4	1	1	1	1	1	7.44		3.63		1		1	0	1.19708
XP_016556137.1	A0A088DBE0,A0A1U8F9Z3	XP_016556137.1	OAP01683.1	PREDICTED: cysteine synthase, chloroplastic/chromoplastic [Capsicum annuum]	44	12	413	10	10	1	5.5	1625	1383.61	82	331	8	12	1	0.694225
XP_016538469.1	A0A1U8E591,A0A2G2YZB1	XP_016538469.1	CAA58893.1	PREDICTED: cysteine synthase-like isoform X1 [Capsicum annuum]	22	6	105	1	5	1	5.44	462	335.3	24	81	2	6	0	1.40002
XP_016559282.1	A0A1U8FJ68,A0A2G2XZB6	XP_016559282.1	NP_566703.4	PREDICTED: cysteine-rich and transmembrane domain-containing protein A-like [Capsicum annuum]	21	1	4	1	1	1	4.73		17.25		4		1	0	3.51823
XP_016554998.1	A0A1U8F6Q9	XP_016554998.1		PREDICTED: cysteine-rich receptor-like protein kinase 10 [Capsicum annuum]	37	20	266	9	19	1	6.71	1673	732.09	72	194	11	20	1	1.13451
XP_016582148.1	A0A1U8HLM0,A0A2G2YU11	XP_016582148.1		PREDICTED: cysteine-rich repeat secretory protein 38 [Capsicum annuum]	43	10	71	2	9	1	7.01	349	179.85	16	55	6	10	0	1.1436
XP_016541523.1	A0A1U8E2L2	XP_016541523.1		PREDICTED: cysteine-rich repeat secretory protein 38-like [Capsicum annuum]	24	10	90	9	9	1	4.74	247	217.23	12	78	4	10	1	1.58861
XP_016570619.1	A0A1U8GR85	XP_016570619.1	NP_171946.2	PREDICTED: cysteine-rich repeat secretory protein 3-like [Capsicum annuum]	12	2	7	2	2	1	7.83		31.94		7		2	0	1.0753
XP_016548006.1	A0A1U8ENP1,A0A2G2YC53	XP_016548006.1	NP_565717.2	PREDICTED: cysteine--tRNA ligase 2, cytoplasmic isoform X1 [Capsicum annuum]	24	9	53	1	8	1	6.2	513	132.31	17	36	4	9	0	0.542107
XP_016561307.1	A0A1U8FQ03,A0A2G3ABL7	XP_016561307.1	NP_565717.2	PREDICTED: cysteine--tRNA ligase, chloroplastic/mitochondrial [Capsicum annuum]	6	3	17	2	2	1	7.4	199	27.39	8	9	2	3	0	2.11179
XP_016568848.1	A0A1U8GJE1	XP_016568848.1		PREDICTED: cytochrome b5 [Capsicum annuum]	5	1	6	1	1	1	6.4		17.42		6		1	0	1.97415
XP_016547159.1	A0A1U8ETE4,A0A2G2YD14	XP_016547159.1	NP_173958.1	PREDICTED: cytochrome b5 [Capsicum annuum]	50	3	14	3	3	1	5.16		49.61		14		3	0	2.56897
XP_016577507.1	A0A1U8H222	XP_016577507.1	NP_180831.1	PREDICTED: cytochrome b5 [Capsicum annuum]	49	5	71	1	3	1	5.8	468	237.4	19	52	3	5	0	0.919122
XP_016577577.1	A0A1U8H293	XP_016577577.1		PREDICTED: cytochrome b561 and DOMON domain-containing protein At3g07570-like [Capsicum annuum]	4	1	14	1	1	1	9.69	215	28.63	5	9	1	1	0	1.6449
XP_016541751.1	A0A1U8E5P6,A0A2G2YT65	XP_016541751.1	OAP02372.1	PREDICTED: cytochrome b561 and DOMON domain-containing protein At3g25290 [Capsicum annuum]	3	1	1	1	1	1	9.57		3.77		1		1	0	0.702626
XP_016541279.1	A0A1U8EBP9,A0A2G2YT03	XP_016541279.1		PREDICTED: cytochrome b561 and DOMON domain-containing protein At3g25290-like [Capsicum annuum]	24	5	135	5	5	1	8.72	287	369.56	24	111	3	5	0	1.72037
XP_016538256.1	A0A1U8DVS1	XP_016538256.1	NP_200168.1	PREDICTED: cytochrome b5-like [Capsicum annuum]	67	7	230	7	7	1	5	1195	869.43	34	196	3	7	0	2.05012
XP_016576020.1	A0A1U8GY41,A0A2G2Z789	XP_016576020.1	NP_180831.1	PREDICTED: cytochrome b5-like [Capsicum annuum]	57	6	91	3	3	1	5.11	468	298.61	18	73	2	6	5	1.19391
XP_016564305.1	A0A1U8FZM7	XP_016564305.1	NP_200168.1	PREDICTED: cytochrome b5-like [Capsicum annuum]	62	5	52	2	3	1	5.02	663	177.39	10	42	2	5	1	0.81565
XP_016575317.1	A0A1U8GVN8,A0A1U8GVP9	XP_016575317.1	NP_200168.1	PREDICTED: cytochrome b5-like [Capsicum annuum]	25	3	30	2	2	1	5.34	663	99.74	10	20	2	3	0	0.538909
XP_016540425.1	A0A1U8EAT2,A0A2G2YUS6	XP_016540425.1	NP_176265.1	PREDICTED: cytochrome B5-like protein [Capsicum annuum]	7	1	2	1	1	1	5.49		4.27		2		1	0	1.1662
XP_016564625.1	A0A1U8G0H9,A0A2G2YTR4	XP_016564625.1	NP_192237.1	PREDICTED: cytochrome b6-f complex iron-sulfur subunit, chloroplastic [Capsicum annuum]	47	9	614	9	9	1	8.25	3259	2484.86	119	495	6	9	0	0.929327
XP_016537889.1	A0A1U8E2B0,A0A2G2YX77	XP_016537889.1	NP_197927.1	PREDICTED: cytochrome b-c1 complex subunit 7 [Capsicum annuum]	18	2	21	2	2	1	9.26	97	65.68	3	18	1	2	0	1.749
XP_016548183.1	A0A1U8ELW1,A0A2G2YHC3	XP_016548183.1	NP_190841.1	PREDICTED: cytochrome b-c1 complex subunit 9 [Capsicum annuum]	16	1	3	1	1	1	9.25		11.31		3		1	0	1.04577
XP_016572322.1	A0A1U8GM36	XP_016572322.1	NP_568288.1	PREDICTED: cytochrome b-c1 complex subunit Rieske, mitochondrial [Capsicum annuum]	32	8	94	8	8	1	9.06	378	253.71	19	75	3	8	0	0.965465
XP_016560777.1	A0A1U8FNI4	XP_016560777.1	NP_051088.1	PREDICTED: cytochrome b-like [Capsicum annuum]	22	9	484	0	9	1	9.06	3040	1472.02	135	349	6	8	0	0.779937
XP_016538968.1	A0A1U8DVD3,A0A2G2Y1Q2	XP_016538968.1	NP_192742.1	PREDICTED: cytochrome c [Capsicum annuum]	41	4	90	3	4	1	9.32	423	270.22	16	74	3	3	0	1.08241
XP_016581226.1	A0A1U8HCW6	XP_016581226.1	NP_001327629.1	PREDICTED: cytochrome c oxidase copper chaperone 2-like [Capsicum annuum]	16	2	7	2	2	1	7.15		28.54		7		2	0	1.40402
XP_016552588.1	A0A1U8EZG2,A0A2G2Y8M5	XP_016552588.1	NP_001078161.1	PREDICTED: cytochrome c oxidase subunit 5b-1, mitochondrial-like isoform X1 [Capsicum annuum]	31	4	70	2	3	1	5.71	212	261.51	7	63	1	4	1	1.4683
XP_016540115.1	A0A1U8E9W6	XP_016540115.1	NP_001319820.1	PREDICTED: cytochrome c oxidase subunit 5C-2-like [Capsicum annuum]	24	2	13	2	2	1	8.6		34.48		13		2	0	0.71241
XP_016560891.1	A0A1U8FNT4,A0A2G3AB13	XP_016560891.1		PREDICTED: cytochrome c oxidase subunit 6a, mitochondrial [Capsicum annuum]	13	1	2	1	1	1	9.47		5.72		2		1	0	2.26402
XP_016569190.1	A0A1U8GDM4,A0A2G2ZQN4	XP_016569190.1	NP_194535.2	PREDICTED: cytochrome c oxidase subunit 6b-1-like [Capsicum annuum]	39	7	70	3	3	1	4.41	152	240.58	9	61	3	6	0	2.62818
XP_016551437.1	A0A1U8EW60,A0A2G2Y8P5	XP_016551437.1	NP_194535.2	PREDICTED: cytochrome c oxidase subunit 6b-1-like isoform X2 [Capsicum annuum]	29	7	92	1	3	1	4.46	197	279.48	15	77	3	7	4	0.754996
XP_016578633.1	A0A1U8HBX7	XP_016578633.1	NP_198897.1	PREDICTED: cytochrome c1-1, heme protein, mitochondrial [Capsicum annuum]	32	7	37	5	5	1	7.55	22	111.82	4	33	1	7	3	1.96406
XP_016559008.1	A0A1U8FRH4	XP_016559008.1	NP_051072.1	PREDICTED: cytochrome f-like [Capsicum annuum]	28	16	1537	2	16	1	6.95	6991	4963.04	336	1201	9	16	0	0.984443
XP_016567673.1	A0A1U8GG24	XP_016567673.1		PREDICTED: cytochrome P450 71A3-like [Capsicum annuum]	7	3	9	1	3	1	7.03	28	19.82	2	7	2	3	0	2.10065
XP_016563738.1	A0A1U8G4V2	XP_016563738.1		PREDICTED: cytochrome P450 71A4-like [Capsicum annuum]	9	4	5	3	4	1	8.05		15.06		5		4	0	1.16926
XP_016573803.1	A0A1U8GYB0	XP_016573803.1	OAO90265.1	PREDICTED: cytochrome P450 77A2 [Capsicum annuum]	2	1	1	0	1	1	9.03		2.48		1		1	0	0.549692
XP_016568822.1	A0A1U8GBW9,A0A2G2ZRK4	XP_016568822.1		PREDICTED: cytochrome P450 81F3-like [Capsicum annuum]	2	1	5	0	1	1	8.88	48	7.59	2	3	1	1	0	2.30638
XP_016568688.1	A0A1U8GIY9	XP_016568688.1		PREDICTED: cytochrome P450 82A3-like [Capsicum annuum]	3	2	3	0	1	1	8.1		8.66		3		2	0	0.767281
XP_016550657.1	A0A1U8ETW4,A0A2G2YBI9	XP_016550657.1		PREDICTED: cytochrome P450 82C2-like [Capsicum annuum]	5	4	9	2	2	1	5.5	0	15.3	3	6	3	4	0	2.95228
XP_016552500.1	A0A1U8F9V9	XP_016552500.1		PREDICTED: cytochrome P450 82C3-like [Capsicum annuum]	10	3	5	1	1	1	5.49	0	6.38	2	3	2	3	0	0.544928
XP_016565550.1	A0A1U8G321	XP_016565550.1		PREDICTED: cytochrome P450 82C4-like [Capsicum annuum]	7	4	7	1	2	1	8.37	29	11.38	2	5	2	4	1	0.662048
XP_016566225.1	A0A1U8G528	XP_016566225.1		PREDICTED: cytochrome P450 83B1-like [Capsicum annuum]	3	1	2	0	1	1	8.38		6.28		2		1	0	2.00303
XP_016560557.1	A0A1U8FMW2	XP_016560557.1	CAC26936.1	PREDICTED: cytochrome P450 84A1-like [Capsicum annuum]	8	3	10	3	3	1	6.55	75	23.8	3	7	2	3	0	0.282032
XP_016564140.1	A0A1U8FZ84	XP_016564140.1		PREDICTED: cytochrome P450 89A2-like [Capsicum annuum]	8	4	14	1	4	1	7.05	48	29.92	5	9	2	4	0	0.40807
XP_016543938.1	A0A1U8E9N8,A0A2G2Y116	XP_016543938.1	NP_191222.1	PREDICTED: cytochrome P450 94B3 [Capsicum annuum]	2	1	1	1	1	1	7.42		2.09		1		1	0	2.07666
XP_016576023.1	A0A1U8H4M1,A0A2G2Z7F7	XP_016576023.1	NP_193247.2	PREDICTED: cytochrome P450 97B2, chloroplastic isoform X1 [Capsicum annuum]	28	13	66	1	13	1	6.76	154	179.36	13	53	4	13	0	0.84992
XP_016538302.1	A0A1U8DTG0	XP_016538302.1	NP_850337.1	PREDICTED: cytochrome P450 98A2-like [Capsicum annuum]	12	5	31	4	5	1	8.27	78	96.27	7	24	2	5	0	1.80981
XP_016580932.1	A0A1U8HBW9	XP_016580932.1		PREDICTED: cytochrome P450 CYP72A219-like [Capsicum annuum]	18	6	25	1	2	1	9.1	55	57.97	6	19	2	6	0	0.809059
XP_016580931.1	A0A1U8HBX0	XP_016580931.1		PREDICTED: cytochrome P450 CYP72A219-like [Capsicum annuum]	7	3	22	1	1	1	8.15	283	50.71	7	15	1	3	0	0.149528
XP_016580933.1	A0A1U8HIC6,A0A2G2Z432	XP_016580933.1		PREDICTED: cytochrome P450 CYP72A219-like isoform X1 [Capsicum annuum]	13	7	37	1	2	1	8.21	55	76.66	8	29	3	7	6	0.595477
XP_016581126.1	A0A1U8HCK8,A0A2G2Z574	XP_016581126.1		PREDICTED: cytochrome P450 CYP72A219-like isoform X1 [Capsicum annuum]	12	7	35	1	6	1	8.84	283	93.93	7	28	1	7	1	0.602077
XP_016551314.1	A0A1U8F588,A0A2G2Y7V4	XP_016551314.1		PREDICTED: cytochrome P450 CYP736A12-like [Capsicum annuum]	18	9	57	9	9	1	8.72	233	139.46	17	40	5	9	0	0.665493
XP_016552346.1	A0A1U8F117	XP_016552346.1		PREDICTED: cytochrome P450 CYP736A12-like [Capsicum annuum]	2	1	1	0	1	1	7.64		1.89		1		1	0	0.542484
XP_016568499.1	A0A1U8GK66	XP_016568499.1	NP_177678.2	PREDICTED: cytokinin dehydrogenase 5 [Capsicum annuum]	9	3	7	3	3	1	6.76	23	16.33	2	5	1	3	0	5.49296
XP_016537530.1	A0A1U8E2I5	XP_016537530.1	NP_196756.2	PREDICTED: cytokinin riboside 5'-monophosphate phosphoribohydrolase LOG8 [Capsicum annuum]	12	2	4	2	2	1	5.55	16	9.74	1	3	1	2	0	0.455864
XP_016577722.1	A0A1U8H2N4	XP_016577722.1	NP_180516.1	PREDICTED: cytosolic enolase 3 [Capsicum annuum]	10	3	6	3	3	1	5.86		23.1		6		3	0	2.40387
XP_016551480.1	A0A1U8F6W5,A0A2G2YAL5	XP_016551480.1	NP_568748.1	PREDICTED: cytosolic Fe-S cluster assembly factor NBP35 [Capsicum annuum]	3	1	2	1	1	1	4.96		6.58		2		1	0	0.818182
XP_016548449.1	A0A1U8EX34	XP_016548449.1		PREDICTED: cytosolic sulfotransferase 12-like [Capsicum annuum]	3	1	2	1	1	1	7.49		6.5		2		1	0	0.867962
XP_016558760.1	A0A1U8FJ61,A0A2G3A481	XP_016558760.1	NP_974692.1	PREDICTED: D-2-hydroxyglutarate dehydrogenase, mitochondrial isoform X1 [Capsicum annuum]	3	1	1	0	1	1	7.68		3.96		1		1	0	1.83647
XP_016545813.1	A0A1U8EF31	XP_016545813.1	NP_195146.1	PREDICTED: D-3-phosphoglycerate dehydrogenase 1, chloroplastic-like [Capsicum annuum]	15	8	77	3	3	1	8.75	379	197.43	22	55	5	8	0	2.8597
XP_016563720.1	A0A1U8FY27,A0A2G2ZZG2	XP_016563720.1	NP_195146.1	PREDICTED: D-3-phosphoglycerate dehydrogenase 3, chloroplastic-like [Capsicum annuum]	30	12	207	9	9	1	7.05	763	777.32	42	165	7	12	5	0.911258
XP_016562394.1	A0A1U8G334,A0A2G3A3R8	XP_016562394.1	NP_564034.1	PREDICTED: D-3-phosphoglycerate dehydrogenase 3, chloroplastic-like [Capsicum annuum]	18	10	61	7	7	1	6.99	201	159.98	13	48	4	10	2	1.0375
XP_016560032.1	A0A1U8FLD2,A0A2G3A8P7	XP_016560032.1	AAM65001.1	PREDICTED: DAG protein, chloroplastic [Capsicum annuum]	18	2	49	2	2	1	8.91		232.9		49		2	0	1.39518
XP_016546949.1	A0A1U8ESS2	XP_016546949.1	OAO96331.1	PREDICTED: D-amino-acid transaminase, chloroplastic-like [Capsicum annuum]	9	4	12	4	4	1	6.98		37.01		12		4	0	1.26169
XP_016581181.1	A0A1U8HCR3	XP_016581181.1	OAO96331.1	PREDICTED: D-amino-acid transaminase, chloroplastic-like isoform X1 [Capsicum annuum]	10	3	12	0	3	1	5.44	67	26.14	3	9	1	3	0	2.74499
XP_016555898.1	A0A1U8F9A2,A0A2G2ZC80	XP_016555898.1	NP_001325274.1	PREDICTED: D-aminoacyl-tRNA deacylase [Capsicum annuum]	8	2	8	2	2	1	8.41	25	36.49	1	7	1	2	0	1.07409
XP_016562845.1	A0A1U8FVH7,A0A2G3A2G3	XP_016562845.1	AAM65780.1	PREDICTED: DCC family protein At1g52590, chloroplastic [Capsicum annuum]	5	1	1	1	1	1	8.29		3.64		1		1	0	2.78605
XP_016581594.1	A0A1U8HM51	XP_016581594.1	AAK93603.1	PREDICTED: DCN1-like protein 1 isoform X1 [Capsicum annuum]	14	3	14	0	3	1	5.29	83	29.43	5	9	1	3	0	0.811349
XP_016562913.1	A0A1U8G2K4,A0A2G3A2J2	XP_016562913.1	OAP18715.1	PREDICTED: DCN1-like protein 4 isoform X1 [Capsicum annuum]	7	1	1	1	1	1	5.54		4.42		1		1	0	2.64374
XP_016550372.1	A0A1U8ET22,A0A2G2Y8Q5	XP_016550372.1	NP_175911.1	PREDICTED: DEAD-box ATP-dependent RNA helicase 20 [Capsicum annuum]	21	9	45	7	7	1	8.7	49	106.93	7	38	5	9	3	0.878041
XP_016563686.1	A0A1U8FX35	XP_016563686.1	NP_974985.1	PREDICTED: DEAD-box ATP-dependent RNA helicase 20 [Capsicum annuum]	12	7	26	4	4	1	9.77	134	63.96	5	21	2	7	0	1.29596
XP_016560208.1	A0A1U8FUW0,A0A2G3A9J5	XP_016560208.1	NP_180929.1	PREDICTED: DEAD-box ATP-dependent RNA helicase 21 [Capsicum annuum]	3	2	11	2	2	1	8.53	0	20.48	3	8	1	2	0	2.29265
XP_016540087.1	A0A1U8DYH7,A0A1U8DYJ3	XP_016540087.1	OAP08262.1	PREDICTED: DEAD-box ATP-dependent RNA helicase 24 [Capsicum annuum]	2	1	3	1	1	1	6.43		5.66		3		1	0	2.4563
XP_016537495.1	A0A1U8E2F0,A0A2G2YWD4	XP_016537495.1	CAA09196.1	PREDICTED: DEAD-box ATP-dependent RNA helicase 3, chloroplastic [Capsicum annuum]	20	13	57	13	13	1	8.12	122	147.37	12	45	4	13	0	0.791239
XP_016538237.1	A0A1U8DT92,A0A2G2YY64	XP_016538237.1	OAO94137.1	PREDICTED: DEAD-box ATP-dependent RNA helicase 31-like [Capsicum annuum]	3	2	9	2	2	1	9.35	166	19.64	4	5	1	2	0	2.36165
XP_016556850.1	A0A1U8FDR7	XP_016556850.1		PREDICTED: DEAD-box ATP-dependent RNA helicase 32 [Capsicum annuum]	1	1	24	1	1	1	8.81		56.16		24		1	0	0.705154
XP_016565115.1	A0A1U8G172	XP_016565115.1	OAP10091.1	PREDICTED: DEAD-box ATP-dependent RNA helicase 37-like [Capsicum annuum]	22	10	48	6	6	1	7.36	323	119.78	11	37	3	10	3	0.877848
XP_016550934.1	A0A1U8F452	XP_016550934.1	OAP10091.1	PREDICTED: DEAD-box ATP-dependent RNA helicase 37-like [Capsicum annuum]	15	7	32	0	3	1	8.63	281	98.66	7	25	2	7	0	2.66943
XP_016543143.1	A0A1U8E7D4	XP_016543143.1	NP_190879.1	PREDICTED: DEAD-box ATP-dependent RNA helicase 38 [Capsicum annuum]	37	16	88	16	16	1	5.92	226	287.28	13	75	5	16	0	0.843154
XP_016550146.1	A0A1U8ESE2,A0A1U8ESM7	XP_016550146.1	NP_173516.1	PREDICTED: DEAD-box ATP-dependent RNA helicase 42-like [Capsicum annuum]	1	1	1	1	1	1	6.44		1.78		1		1	0	1.17915
XP_016581010.1	A0A1U8HC96	XP_016581010.1	NP_001331250.1	PREDICTED: DEAD-box ATP-dependent RNA helicase 46-like [Capsicum annuum]	4	3	7	3	3	1	9.91	87	19.56	2	5	1	3	0	0.653202
XP_016547561.1	A0A1U8EMF9,A0A2G2YF97	XP_016547561.1	NP_187354.1	PREDICTED: DEAD-box ATP-dependent RNA helicase 50 [Capsicum annuum]	3	1	2	1	1	1	9.22		5.12		2		1	0	1.60547
XP_016580376.1	A0A1U8HA76,A0A2G2Z203	XP_016580376.1	AAC13590.1	PREDICTED: DEAD-box ATP-dependent RNA helicase 53-like [Capsicum annuum]	10	3	9	3	3	1	9.39	35	27.31	1	8	1	3	0	2.70545
XP_016574966.1	A0A1U8GUP3	XP_016574966.1	NP_568245.1	PREDICTED: DEAD-box ATP-dependent RNA helicase 56-like [Capsicum annuum]	30	10	95	1	3	1	5.82	233	223	20	75	5	10	9	0.44065
XP_016575505.1	A0A1U8GWM0,A0A2G2Z8P9	XP_016575505.1	CAB96655.1	PREDICTED: DEAD-box ATP-dependent RNA helicase 56-like isoform X1 [Capsicum annuum]	18	8	77	0	1	1	5.72	188	176.97	17	60	4	8	0	0.560403
XP_016553918.1	A0A1U8F390	XP_016553918.1	OAO93770.1	PREDICTED: DEAD-box ATP-dependent RNA helicase 7-like [Capsicum annuum]	5	2	2	2	2	1	9.1		6.14		2		2	0	2.04646
XP_016538043.1	A0A1U8DSQ7	XP_016538043.1	NP_191975.2	PREDICTED: DEAD-box ATP-dependent RNA helicase 8 [Capsicum annuum]	20	8	47	1	1	1	8.32	291	154.11	9	38	3	8	0	3.61157
XP_016545103.1	A0A1U8ED01	XP_016545103.1	NP_191975.2	PREDICTED: DEAD-box ATP-dependent RNA helicase 8-like [Capsicum annuum]	24	9	51	2	2	1	8.5	354	162.27	11	40	4	9	7	1.00775
XP_016555549.1	A0A1U8FGV7	XP_016555549.1	NP_178319.1	PREDICTED: defensin Ec-AMP-D1-like [Capsicum annuum]	19	2	25	1	1	1	8.35	76	38.38	7	18	1	2	1	3.59604
XP_016537481.1	A0A1U8DTJ3,O65740	XP_016537481.1	NP_178319.1	PREDICTED: defensin J1-2 [Capsicum annuum]	35	2	115	1	1	1	8.94	1122	394.94	41	74	1	2	0	3.68959
XP_016552766.1	A0A1U8F298	XP_016552766.1		PREDICTED: defensin-like protein [Capsicum annuum]	44	5	5807	4	4	1	6.92	64245	22213.3	2148	3659	3	5	2	8.91526
XP_016579691.1	A0A1U8H869	XP_016579691.1		PREDICTED: defensin-like protein [Capsicum annuum]	43	3	13	2	2	1	7.83	17	45.56	1	12	1	3	0	6.27547
XP_016567668.1	A0A1U8GG20	XP_016567668.1		PREDICTED: defensin-like protein 10 [Capsicum annuum]	22	2	37	2	2	1	8.78	323	83.5	12	25	1	2	0	1.17473
XP_016573547.1	A0A1U8GQK5,Q2VT57	XP_016573547.1		PREDICTED: dehydrin HIRD11-like [Capsicum annuum]	42	5	39	1	5	1	7.9		85.86		39		5	0	1.12058
XP_016553424.1	A0A1U8FAX7	XP_016553424.1	NP_200685.1	PREDICTED: dehydrodolichyl diphosphate synthase 2-like [Capsicum annuum]	14	4	26	3	4	1	6.38	147	80.77	4	22	1	4	0	0.341471
XP_016580500.1	A0A1U8HAW0,A0A2G2Z2Q6	XP_016580500.1		PREDICTED: dehydrogenase/reductase SDR family member 4 [Capsicum annuum]	35	7	138	7	7	1	7.71	1882	365.13	46	92	3	7	0	1.12373
XP_016550286.1	A0A1U8EV70,A0A2G2Y7P4	XP_016550286.1	NP_186983.2	PREDICTED: dehydrogenase/reductase SDR family member 7 isoform X1 [Capsicum annuum]	6	2	5	0	2	1	9.35	28	13.23	1	4	1	2	0	0.302985
XP_016575740.1	A0A1U8GXC1,A0A2G2Z942	XP_016575740.1	AAM61233.1	PREDICTED: delta(1)-pyrroline-2-carboxylate reductase [Capsicum annuum]	26	5	38	5	5	1	6.65		169.7		38		5	0	1.44968
XP_016576054.1	A0A1U8GY66,A0A1U8H6J5	XP_016576054.1	NP_187819.1	PREDICTED: delta(12)-acyl-lipid-desaturase-like [Capsicum annuum]	18	5	16	5	5	1	8.32		55.34		16		5	0	1.13428
XP_016542888.1	A0A1U8E6M8	XP_016542888.1	NP_566975.1	PREDICTED: delta(14)-sterol reductase isoform X1 [Capsicum annuum]	3	1	3	0	1	1	8.94		9.1		3		1	0	0.930392
XP_016558623.1	A0A1U8FQK2,A0A2G3A6X0	XP_016558623.1	NP_188616.1	PREDICTED: delta(24)-sterol reductase [Capsicum annuum]	26	14	87	13	14	1	7.55	360	235.22	23	64	6	13	0	0.992939
XP_016561410.1	A0A1U8FRN2,A0A2G3ACC8	XP_016561410.1	NP_199142.1	PREDICTED: delta(3,5)-Delta(2,4)-dienoyl-CoA isomerase, peroxisomal [Capsicum annuum]	44	9	32	8	9	1	7.61	115	99.17	4	28	1	9	0	1.36507
XP_016560770.1	A0A1U8FPX0,A0A2G3AAX6	XP_016560770.1	AAD38120.1	PREDICTED: delta(7)-sterol-C5(6)-desaturase [Capsicum annuum]	4	1	1	1	1	1	7.71		4.07		1		1	0	3.79221
XP_016537780.1	A0A1U8E393	XP_016537780.1	NP_191120.2	PREDICTED: delta-1-pyrroline-5-carboxylate synthase [Capsicum annuum]	13	7	31	6	6	1	6.71	153	86.03	9	22	4	7	0	0.91429
XP_016575520.1	A0A1U8GWN7	XP_016575520.1	NP_181510.1	PREDICTED: delta-1-pyrroline-5-carboxylate synthase-like [Capsicum annuum]	22	12	75	11	11	1	6.47	639	214.4	22	53	8	12	0	1.49736
XP_016556567.1	A0A1U8FBG2,A0A2G3AGR2	XP_016556567.1	NP_177132.1	PREDICTED: delta-aminolevulinic acid dehydratase, chloroplastic [Capsicum annuum]	25	8	96	8	8	1	7.05	1439	240.62	22	74	5	8	0	1.12317
XP_016560142.1	A0A1U8FLP6,A0A2G3A9D0	XP_016560142.1	NP_196211.1	PREDICTED: deoxyhypusine synthase [Capsicum annuum]	14	3	8	3	3	1	5.49	65	25.37	2	6	1	3	0	0.944032
XP_016568067.1	A0A1U8G9Q6,A0A2G3AEE3	XP_016568067.1	NP_849651.1	PREDICTED: deoxyribodipyrimidine photo-lyase [Capsicum annuum]	10	3	9	3	3	1	8.66	61	26.76	3	6	1	2	0	2.36515
XP_016582252.1	A0A1U8HFQ9,A0A2G2XYC9	XP_016582252.1	NP_190278.1	PREDICTED: deoxyuridine 5'-triphosphate nucleotidohydrolase [Capsicum annuum]	20	2	3	2	2	1	5.6		10.65		3		2	0	2.14023
XP_016582222.1	A0A1U8HFM8	XP_016582222.1	NP_190278.1	PREDICTED: deoxyuridine 5'-triphosphate nucleotidohydrolase-like [Capsicum annuum]	29	3	50	2	2	1	6.57	21	176.93	4	46	2	3	0	1.49414
XP_016572784.1	A0A1U8GXA6	XP_016572784.1	NP_194662.2	PREDICTED: derlin-1 [Capsicum annuum]	19	3	22	3	3	1	9.82	208	54.11	9	13	3	3	0	2.52092
XP_016538159.1	A0A1U8E307,Q8H6D8	XP_016538159.1		PREDICTED: desiccation protectant protein Lea14 homolog [Capsicum annuum]	42	6	80	6	6	1	4.88	158	226.59	10	70	1	6	0	1.11699
XP_016538160.1	A0A1U8E4C6	XP_016538160.1		PREDICTED: desiccation protectant protein Lea14 homolog [Capsicum annuum]	5	1	3	1	1	1	4.78		10.03		3		1	0	0.939626
XP_016538644.1	A0A1U8E4D3	XP_016538644.1		PREDICTED: desiccation-related protein PCC13-62-like [Capsicum annuum]	31	10	127	9	10	1	8.31	737	333.32	34	93	5	10	0	1.49813
XP_016541910.1	A0A1U8EF13	XP_016541910.1	OAP05155.1	PREDICTED: desumoylating isopeptidase 1 [Capsicum annuum]	17	4	13	4	4	1	6.44	13	40.49	1	12	1	4	0	1.64949
XP_016560300.1	A0A1U8FNJ9	XP_016560300.1		PREDICTED: desumoylating isopeptidase 2-like [Capsicum annuum]	7	2	3	2	2	1	5.82		12.11		3		2	0	1.39705
XP_016562496.1	A0A1U8G1F9	XP_016562496.1	OAP12075.1	PREDICTED: developmentally-regulated G-protein 2 [Capsicum annuum]	28	8	34	4	8	1	8.87	53	98.14	3	31	2	8	0	1.79621
XP_016550990.1	A0A1U8F5L1	XP_016550990.1	NP_195662.1	PREDICTED: developmentally-regulated G-protein 3 [Capsicum annuum]	33	9	35	9	9	1	8.41	67	107.56	5	30	2	9	0	1.55023
XP_016573159.1	A0A1U8GWI9,A0A1U8GYD6	XP_016573159.1	AAL11446.1	PREDICTED: DExH-box ATP-dependent RNA helicase DExH10 [Capsicum annuum]	2	2	4	2	2	1	7.15		10.78		4		2	0	1.72999
XP_016562710.1	A0A1U8FV49,A0A2G3A3M5	XP_016562710.1	NP_849912.1	PREDICTED: D-glycerate 3-kinase, chloroplastic [Capsicum annuum]	45	13	238	13	13	1	6.13	922	977.75	35	203	8	13	0	0.847758
XP_016545352.1	A0A1U8EDQ9	XP_016545352.1	NP_565492.1	PREDICTED: diacylglycerol kinase 5 [Capsicum annuum]	24	7	31	5	5	1	6.35	83	110.74	5	26	2	6	2	1.13757
XP_016557247.1	A0A1U8FD57,A0A2G2Z3D7	XP_016557247.1	NP_565492.1	PREDICTED: diacylglycerol kinase 5 isoform X2 [Capsicum annuum]	14	4	16	1	2	1	7.09	99	68.03	3	13	1	3	0	2.24143
XP_016579663.1	A0A1U8HET1	XP_016579663.1	NP_567845.4	PREDICTED: diacylglycerol kinase 7 isoform X1 [Capsicum annuum]	5	2	12	0	1	1	6.95	37	16.32	3	9	1	2	1	1.33302
XP_016539768.1	A0A1U8DXL4	XP_016539768.1	BAB01044.1	PREDICTED: diaminopimelate decarboxylase 1, chloroplastic-like [Capsicum annuum]	34	10	133	10	10	1	7.78	338	355.87	32	101	7	10	0	0.805733
XP_016542621.1	A0A1U8E845	XP_016542621.1	NP_190926.1	PREDICTED: diaminopimelate epimerase, chloroplastic [Capsicum annuum]	44	12	84	12	12	1	6.68	171	310.27	12	72	5	12	0	0.539933
XP_016547657.1	A0A1U8EKC3	XP_016547657.1	NP_568283.2	PREDICTED: dicarboxylate transporter 1, chloroplastic [Capsicum annuum]	5	2	25	2	2	1	9.77	156	69.25	6	19	1	2	0	1.13828
XP_016539277.1	A0A1U8DW87	XP_016539277.1	NP_201234.1	PREDICTED: dicarboxylate transporter 2.1, chloroplastic [Capsicum annuum]	10	5	36	5	5	1	9.32	94	97.69	5	31	2	5	0	0.692009
XP_016538757.1	A0A1U8DUS2	XP_016538757.1	OAP01052.1	PREDICTED: dihydrolipoyl dehydrogenase 2, chloroplastic-like [Capsicum annuum]	23	12	74	9	9	1	7.11	191	275.07	3	71	1	12	5	1.33541
XP_016573540.1	A0A1U8GQV4	XP_016573540.1	NP_001078165.1	PREDICTED: dihydrolipoyl dehydrogenase 2, chloroplastic-like isoform X4 [Capsicum annuum]	14	7	98	0	4	1	6.98	685	369.86	18	80	4	7	0	1.48826
XP_016550118.1	A0A1U8ESJ5	XP_016550118.1	NP_851005.1	PREDICTED: dihydrolipoyl dehydrogenase, mitochondrial [Capsicum annuum]	36	15	245	5	5	1	6.86	842	799.92	30	215	8	15	0	1.6351
XP_016550998.1	A0A1U8EV09	XP_016550998.1	AAD55140.1	PREDICTED: dihydrolipoyllysine-residue acetyltransferase component 1 of pyruvate dehydrogenase complex, mitochondrial isoform X1 [Capsicum annuum]	27	12	98	0	12	1	5.91	277	261.16	27	71	9	12	0	1.23963
XP_016579643.1	A0A1U8HER3,A0A2G2YZK9	XP_016579643.1	NP_564654.1	PREDICTED: dihydrolipoyllysine-residue acetyltransferase component 3 of pyruvate dehydrogenase complex, mitochondrial-like [Capsicum annuum]	44	25	393	25	25	1	8.29	1336	1184.79	48	345	8	25	0	1.44032
XP_016546988.1	A0A1U8EIE7,A0A2G2YCC8	XP_016546988.1	OAP01316.1	PREDICTED: dihydrolipoyllysine-residue acetyltransferase component 4 of pyruvate dehydrogenase complex, chloroplastic [Capsicum annuum]	20	8	102	7	7	1	8	169	376.78	10	92	2	8	1	2.06943
XP_016569741.1	A0A1U8GEI7	XP_016569741.1	AAM60857.1	PREDICTED: dihydrolipoyllysine-residue acetyltransferase component 5 of pyruvate dehydrogenase complex, chloroplastic [Capsicum annuum]	16	5	37	4	4	1	7.94	195	70.37	16	21	2	5	0	0.796519
XP_016553576.1	A0A1U8F4M2	XP_016553576.1	OAP00116.1	PREDICTED: dihydrolipoyllysine-residue succinyltransferase component of 2-oxoglutarate dehydrogenase complex 1, mitochondrial-like [Capsicum annuum]	26	11	157	8	8	1	8.48	1304	455.9	44	113	3	11	0	0.831755
XP_016581336.1	A0A1U8HD70	XP_016581336.1	OAP00116.1	PREDICTED: dihydrolipoyllysine-residue succinyltransferase component of 2-oxoglutarate dehydrogenase complex 2, mitochondrial [Capsicum annuum]	35	13	241	10	10	1	8.81	1545	714.68	55	186	4	13	3	0.858713
XP_016571846.1	A0A1U8GKP6	XP_016571846.1	NP_187781.1	PREDICTED: dihydroneopterin aldolase 2-like [Capsicum annuum]	63	6	37	6	6	1	8.15		168.18		37		6	0	0.755395
XP_016559598.1	A0A1U8FT91,A0A2G3A7R1	XP_016559598.1	NP_194024.1	PREDICTED: dihydroorotase, mitochondrial isoform X1 [Capsicum annuum]	14	4	11	0	4	1	8.32	48	23.59	3	8	1	4	0	0.901837
XP_016537365.1	A0A1U8E220,A0A2G2YVT6	XP_016537365.1	NP_568428.1	PREDICTED: dihydroorotate dehydrogenase (quinone), mitochondrial [Capsicum annuum]	35	12	108	12	12	1	9.29	519	297.74	25	83	5	12	0	1.36488
XP_016564042.1	A0A1U8FXZ2	XP_016564042.1	NP_188408.1	PREDICTED: dihydropyrimidine dehydrogenase (NADP(+)), chloroplastic [Capsicum annuum]	17	7	41	7	7	1	6.65	78	122.19	6	35	3	7	0	1.16092
XP_016550596.1	A0A1U8EW31	XP_016550596.1	NP_189036.1	PREDICTED: dihydroxy-acid dehydratase, chloroplastic-like [Capsicum annuum]	16	7	84	4	7	1	6.48	127	288.2	14	70	4	7	0	0.919523
XP_016551358.1	A0A1U8EW18	XP_016551358.1	OAP02434.1	PREDICTED: diphosphomevalonate decarboxylase MVD2-like [Capsicum annuum]	26	10	88	10	10	1	6.32	237	240.98	15	73	4	10	0	0.996251
XP_016549596.1	A0A1U8ET92	XP_016549596.1		PREDICTED: dirigent protein 21-like [Capsicum annuum]	4	1	3	1	1	1	9.76		8.06		3		1	0	3.60521
XP_016548706.1	A0A1U8EQM5	XP_016548706.1		PREDICTED: dirigent protein 21-like [Capsicum annuum]	9	2	10	2	2	1	9.1		27.71		10		2	0	1.00837
XP_016556089.1	A0A1U8FIF0	XP_016556089.1	OAP17578.1	PREDICTED: dirigent protein 22-like [Capsicum annuum]	7	1	1	1	1	1	9.31		4.67		1		1	0	0.431639
XP_016564258.1	A0A1U8G6C6,A0A2G2ZGH6	XP_016564258.1		PREDICTED: disease resistance protein RPP13-like [Capsicum annuum]	1	1	1	1	1	1	7.12		3.21		1		1	0	1.48485
XP_016580696.1	A0A1U8HB79,A0A1U8HHR0	XP_016580696.1		PREDICTED: disease resistance RPP13-like protein 4 [Capsicum annuum]	3	2	6	1	2	1	6.29	29	14.37	2	4	1	2	0	1.02537
XP_016542212.1	A0A1U8E4N5,A0A2G3ALI4	XP_016542212.1	NP_197367.1	PREDICTED: divinyl chlorophyllide a 8-vinyl-reductase, chloroplastic [Capsicum annuum]	12	4	12	4	4	1	6.6		37.2		12		4	0	0.534778
XP_016556705.1	A0A1U8FDC9	XP_016556705.1	NP_568170.1	PREDICTED: D-lactate dehydrogenase [cytochrome], mitochondrial [Capsicum annuum]	1	1	4	1	1	1	6.87		10.94		4		1	0	2.49236
XP_016550959.1	A0A1U8F477	XP_016550959.1		PREDICTED: DNA (cytosine-5)-methyltransferase CMT3 [Capsicum annuum]	5	3	11	2	3	1	5.41		49.38		11		3	0	2.31406
XP_016557036.1	A0A1U8FCR7	XP_016557036.1	NP_192451.1	PREDICTED: DNA damage-binding protein 1 isoform X1 [Capsicum annuum]	9	9	35	0	9	1	5.29	98	81.9	10	25	3	9	0	1.03841
XP_016545323.1	A0A1U8EDM0,A0A2G2YIK1	XP_016545323.1	NP_001189876.1	PREDICTED: DNA damage-inducible protein 1 [Capsicum annuum]	37	12	100	12	12	1	5.19	390	340.62	16	84	4	12	0	1.76947
XP_016553409.1	A0A1U8FAW4,A0A2G2ZX45	XP_016553409.1	OAO92461.1	PREDICTED: DNA gyrase subunit B, chloroplastic/mitochondrial [Capsicum annuum]	3	2	3	2	2	1	7.56	26	5.8	1	2	1	2	0	2.12273
XP_016581419.1	A0A1U8HJM3	XP_016581419.1		PREDICTED: DNA ligase 1 [Capsicum annuum]	3	2	8	1	1	1	5.31		31.87		8		2	1	2.08591
XP_016547744.1	A0A1U8EV20,A0A2G2YHI0	XP_016547744.1	NP_172293.2	PREDICTED: DNA ligase 1-like [Capsicum annuum]	1	1	1	1	1	1	8.15		3.78		1		1	0	0.362237
XP_016574435.1	A0A1U8GTH2	XP_016574435.1	NP_181742.2	PREDICTED: DNA polymerase delta small subunit isoform X1 [Capsicum annuum]	3	1	1	0	1	1	6.52		3.78		1		1	0	1.43214
XP_016581567.1	A0A1U8HDS0	XP_016581567.1	NP_565198.1	PREDICTED: DNA repair protein recA homolog 1, chloroplastic [Capsicum annuum]	5	2	4	2	2	1	7.87		13.68		4		2	0	1.12735
XP_016573833.1	A0A1U8GYE1	XP_016573833.1	NP_179539.2	PREDICTED: DNA repair protein recA homolog 3, mitochondrial [Capsicum annuum]	5	2	5	2	2	1	7.81	23	6.82	2	3	1	2	0	0.959072
XP_016573461.1	A0A1U8GXD2	XP_016573461.1	NP_001119399.1	PREDICTED: DNA replication complex GINS protein SLD5-like [Capsicum annuum]	7	1	1	1	1	1	5.1		4.12		1		1	0	3.15314
XP_016559524.1	A0A1U8FUX5,A0A2G3A7B2	XP_016559524.1	NP_199440.1	PREDICTED: DNA replication licensing factor MCM3 homolog 2 isoform X1 [Capsicum annuum]	11	7	23	0	7	1	6.38	143	86.15	3	20	2	7	0	1.12444
XP_016539815.1	A0A1U8E919	XP_016539815.1	NP_179236.3	PREDICTED: DNA replication licensing factor MCM4 [Capsicum annuum]	6	4	26	4	4	1	6.2	262	55.33	8	18	2	4	0	0.878844
XP_016579843.1	A0A1U8HFB1	XP_016579843.1	NP_178812.1	PREDICTED: DNA replication licensing factor MCM5 [Capsicum annuum]	18	11	40	11	11	1	7.84	589	87.7	13	27	5	11	0	1.48255
XP_016560317.1	A0A1U8FM65	XP_016560317.1	NP_680393.1	PREDICTED: DNA replication licensing factor MCM6 [Capsicum annuum]	12	8	16	8	8	1	6.15	0	44.08	1	15	1	8	0	1.11789
XP_016554045.1	A0A1U8FE76,A0A2G3AKW1	XP_016554045.1	AAC37429.1	PREDICTED: DNA replication licensing factor MCM7 isoform X1 [Capsicum annuum]	8	5	17	0	5	1	5.86	104	39.43	4	13	2	5	0	1.88121
XP_016565650.1	A0A1U8GC75	XP_016565650.1	OAO91519.1	PREDICTED: DNA topoisomerase 1-like [Capsicum annuum]	1	1	1	1	1	1	9.45		3.06		1		1	0	0.302044
XP_016563759.1	A0A1U8G6W0	XP_016563759.1	CAB41156.1	PREDICTED: DNA-(apurinic or apyrimidinic site) lyase isoform X1 [Capsicum annuum]	3	1	2	0	1	1	8.9		6.7		2		1	0	2.74825
XP_016559531.1	A0A1U8FJU7	XP_016559531.1	NP_564336.1	PREDICTED: DNA-binding protein DDB_G0278111 [Capsicum annuum]	14	2	15	2	2	1	6.87	27	38.41	2	13	1	2	0	1.41277
XP_016548665.1	A0A1U8EZ49,A0A2G2YFG7	XP_016548665.1	NP_188718.1	PREDICTED: DNA-damage-repair/toleration protein DRT100 [Capsicum annuum]	33	10	98	10	10	1	8.19	393	207.79	30	68	6	10	0	1.33219
XP_016537766.1	A0A1U8DUC8	XP_016537766.1	NP_188718.1	PREDICTED: DNA-damage-repair/toleration protein DRT100-like [Capsicum annuum]	8	2	4	2	2	1	6.84		14.49		4		2	0	2.47082
XP_016538454.1	A0A1U8E3U1	XP_016538454.1	AAG51425.1	PREDICTED: DNA-damage-repair/toleration protein DRT102 isoform X1 [Capsicum annuum]	31	7	23	0	7	1	5.45	186	64.66	5	18	2	7	0	0.963274
XP_016559360.1	A0A1U8FKU8,A0A2G3A6M2	XP_016559360.1	NP_174336.1	PREDICTED: DNA-damage-repair/toleration protein DRT111, chloroplastic [Capsicum annuum]	6	2	2	2	2	1	6.05		6.53		2		2	0	0.883929
XP_016560439.1	A0A1U8FXJ4,A0A2G3A9T8	XP_016560439.1	NP_195305.2	PREDICTED: DNA-directed RNA polymerase II subunit 1 [Capsicum annuum]	1	1	1	1	1	1	6.02		3.71		1		1	0	1.64709
XP_016577998.1	A0A1U8HA52,A0A2G2XX09	XP_016577998.1	NP_196554.1	PREDICTED: DNA-directed RNA polymerase II subunit 4 [Capsicum annuum]	7	1	1	1	1	1	4.83		4.02		1		1	0	1.46004
XP_016575833.1	A0A1U8H425,A0A2G2Z7Z3	XP_016575833.1	NP_200726.1	PREDICTED: DNA-directed RNA polymerase II subunit RPB7 [Capsicum annuum]	6	1	3	1	1	1	6.68		7.05		3		1	0	1.14329
XP_016557264.1	A0A1U8FLQ0	XP_016557264.1	AAB95288.1	PREDICTED: DNA-directed RNA polymerase V subunit 1 [Capsicum annuum]	2	3	5	3	3	1	6.68	79	10.72	2	3	2	3	0	1.37762
XP_016559503.1	A0A1U8FJU5,A0A1U8FSY3	XP_016559503.1	NP_193202.2	PREDICTED: DNA-directed RNA polymerase V subunit 7 [Capsicum annuum]	6	1	5	1	1	1	7.94		18.09		5		1	0	1.35605
XP_016577519.1	A0A1U8HAS7,A0A2G2ZE62	XP_016577519.1	NP_849640.1	PREDICTED: DNA-directed RNA polymerases I, II, and III subunit RPABC5 [Capsicum annuum]	48	2	16	2	2	1	5.06	299	48.11	5	11	1	2	0	1.66223
XP_016550374.1	A0A1U8EFM4,A0A1U8F2I4	XP_016550374.1	NP_188871.1	PREDICTED: DNA-directed RNA polymerases II and IV subunit 5A-like isoform X1 [Capsicum annuum]	16	2	8	1	2	1	9.26	0	17.29	2	6	1	2	0	2.1063
XP_016570444.1	A0A1U8GGL6,A0A1U8GQQ1	XP_016570444.1	NP_175827.1	PREDICTED: DNA-directed RNA polymerases II and V subunit 8A-like [Capsicum annuum]	6	1	1	1	1	1	6.02		2.54		1		1	0	1.03564
XP_016548724.1	A0A1U8EXT9	XP_016548724.1	NP_190777.1	PREDICTED: DNA-directed RNA polymerases II, IV and V subunit 11 [Capsicum annuum]	8	1	2	1	1	1	7.06		5.6		2		1	0	0.530683
XP_016553286.1	A0A1U8F3S8,A0A2G2YCF1	XP_016553286.1	NP_179145.1	PREDICTED: DNA-directed RNA polymerases II, IV and V subunit 3-like [Capsicum annuum]	22	5	10	4	5	1	4.92	66	29.29	2	8	2	5	0	0.941516
XP_016571967.1	A0A1U8GLC2	XP_016571967.1		PREDICTED: DNA-directed RNA polymerases IV and V subunit 4 [Capsicum annuum]	10	2	4	2	2	1	9.03		16.12		4		2	0	1.6814
XP_016580825.1	A0A1U8HBS6	XP_016580825.1	NP_179646.1	PREDICTED: dnaJ homolog subfamily B member 1 [Capsicum annuum]	21	4	17	3	4	1	9.16	78	43.52	6	11	3	4	0	2.03859
XP_016542018.1	A0A1U8E435	XP_016542018.1	NP_195759.1	PREDICTED: dnaJ homolog subfamily B member 13 [Capsicum annuum]	9	2	10	2	2	1	9.22	0	35.58	1	9	1	2	0	3.14103
XP_016548049.1	A0A1U8EVX7,A0A2G2YE01	XP_016548049.1		PREDICTED: dnaJ homolog subfamily B member 1-like [Capsicum annuum]	3	1	11	1	1	1	9.14		29.49		11		1	0	1.18051
XP_016537526.1	A0A1U8DR94	XP_016537526.1	OAP09465.1	PREDICTED: dnaJ homolog subfamily C GRV2 isoform X1 [Capsicum annuum]	1	2	3	0	2	1	6.27		8.65		3		2	0	1.80201
XP_016538305.1	A0A1U8E3E2	XP_016538305.1	OAP07095.1	PREDICTED: dnaJ homolog subfamily C member 2-like [Capsicum annuum]	5	2	16	2	2	1	8.22		88.67		16		2	0	3.48497
XP_016564524.1	A0A1U8G094	XP_016564524.1	NP_178112.2	PREDICTED: dnaJ protein ERDJ2A [Capsicum annuum]	14	6	31	2	6	1	5.43	198	101.79	5	26	2	6	0	1.9189
XP_016542916.1	A0A1U8E6Q0	XP_016542916.1	NP_178112.2	PREDICTED: dnaJ protein ERDJ2A-like [Capsicum annuum]	3	2	5	2	2	1	5.49		14.24		5		2	0	1.96942
XP_016555605.1	A0A1U8FIL7	XP_016555605.1	NP_191819.1	PREDICTED: dnaJ protein ERDJ3B [Capsicum annuum]	19	5	32	5	5	1	7.01	21	96.48	4	28	3	5	0	1.08769
XP_016573763.1	A0A1U8H027,A0A2G2ZKI9	XP_016573763.1	NP_568412.1	PREDICTED: dnaJ protein homolog [Capsicum annuum]	26	9	79	6	6	1	6.42	72	260.45	8	71	3	9	5	0.766763
XP_016550717.1	A0A1U8EU22	XP_016550717.1	NP_568412.1	PREDICTED: dnaJ protein homolog [Capsicum annuum]	28	9	72	5	5	1	6.61	178	241.03	9	63	3	9	1	0.44137
XP_016559819.1	A0A1U8FVS2,A0A2G3A8H4	XP_016559819.1	NP_179646.1	PREDICTED: dnaJ protein homolog 1-like [Capsicum annuum]	20	4	15	4	4	1	9.16		76.13		15		4	0	1.99079
XP_016572283.1	A0A1U8GVV8,A0A2G2ZGE2	XP_016572283.1	NP_568412.1	PREDICTED: dnaJ protein homolog 2-like isoform X1 [Capsicum annuum]	18	5	51	2	2	1	6.55	159	191.02	5	46	2	5	0	1.22236
XP_016553529.1	A0A1U8FB61	XP_016553529.1	NP_195936.1	PREDICTED: dnaJ protein P58IPK homolog isoform X1 [Capsicum annuum]	23	9	33	3	9	1	6.38	34	101.89	1	32	1	9	0	1.33528
XP_016539730.1	A0A1U8E8T7,A0A2G2Y3Z5	XP_016539730.1	NP_569038.1	PREDICTED: dolichyl-diphosphooligosaccharide--protein glycosyltransferase 48 kDa subunit [Capsicum annuum]	31	11	119	10	11	1	6.29	459	365.55	16	103	5	11	0	1.56277
XP_016568219.1	A0A1U8GJE2,A0A2G2ZSW7	XP_016568219.1	NP_177766.1	PREDICTED: dolichyl-diphosphooligosaccharide--protein glycosyltransferase subunit 1A [Capsicum annuum]	23	13	82	13	13	1	7.62	202	171.55	22	60	5	13	0	0.952809
XP_016573919.1	A0A1U8H0H8,A0A2G2ZKU1	XP_016573919.1	OAP07562.1	PREDICTED: dolichyl-diphosphooligosaccharide--protein glycosyltransferase subunit 1B [Capsicum annuum]	32	14	66	14	14	1	7.97	87	175.07	9	57	4	14	0	1.36344
XP_016572660.1	A0A1U8GNB7,A0A2G2ZIN6	XP_016572660.1	OAO98223.1	PREDICTED: dolichyl-diphosphooligosaccharide--protein glycosyltransferase subunit 2-like [Capsicum annuum]	35	22	168	19	19	1	7.17	945	399.71	44	124	8	22	2	1.33679
XP_016580151.1	A0A1U8H9L5,A0A2G2Z1M2	XP_016580151.1		PREDICTED: dolichyl-diphosphooligosaccharide--protein glycosyltransferase subunit 2-like [Capsicum annuum]	26	17	117	14	14	1	6.68	273	278.16	26	91	5	17	0	1.84942
XP_016540449.1	A0A1U8E9D4	XP_016540449.1	NP_568380.1	PREDICTED: dolichyl-diphosphooligosaccharide--protein glycosyltransferase subunit STT3A isoform X2 [Capsicum annuum]	9	6	22	1	6	1	9.17	0	42.89	5	17	3	5	0	2.01128
XP_016563937.1	A0A1U8FXN2	XP_016563937.1	OAP16819.1	PREDICTED: dolichyl-diphosphooligosaccharide--protein glycosyltransferase subunit STT3B [Capsicum annuum]	14	10	63	10	10	1	8.94	324	198.77	10	53	2	10	0	1.15366
XP_016572181.1	A0A1U8GLN2,A0A2G2ZKD4	XP_016572181.1	NP_181493.1	PREDICTED: dolichyl-phosphate beta-glucosyltransferase [Capsicum annuum]	3	1	3	1	1	1	8.78		7.87		3		1	0	1.17442
XP_016581137.1	A0A1U8HCI0	XP_016581137.1	OAP12729.1	PREDICTED: dol-P-Man:Man(6)GlcNAc(2)-PP-Dol alpha-1,2-mannosyltransferase [Capsicum annuum]	3	1	1	1	1	1	8.51		2.2		1		1	0	13.3721
XP_016560840.1	A0A1U8FQ40,A0A2G3AAX2	XP_016560840.1		PREDICTED: double-stranded RNA-binding protein 4-like [Capsicum annuum]	23	7	20	7	7	1	9.19	159	33.23	6	14	2	6	0	0.716633
XP_016538008.1	A0A1U8DSM1,A0A2G2YXJ7	XP_016538008.1	NP_191965.2	PREDICTED: dTDP-4-dehydrorhamnose reductase [Capsicum annuum]	5	1	3	0	1	1	5.62		8.35		3		1	0	3.07481
XP_016540979.1	A0A1U8EAV2	XP_016540979.1	NP_193160.3	PREDICTED: DUF21 domain-containing protein At4g14240-like [Capsicum annuum]	7	3	7	3	3	1	5.96	71	14.61	2	5	1	3	0	1.04379
XP_016576676.1	A0A1U8GZJ9	XP_016576676.1	NP_188715.2	PREDICTED: D-xylose dehydrogenase [Capsicum annuum]	28	11	94	11	11	1	6.62	133	247.48	18	76	5	11	0	1.03773
XP_016564148.1	A0A1U8G616	XP_016564148.1	NP_850835.2	PREDICTED: D-xylose-proton symporter-like 2 [Capsicum annuum]	5	2	28	2	2	1	5.55	0	123.05	1	27	1	2	0	1.68327
XP_016541776.1	A0A1U8E5R6,A0A2G2YT28	XP_016541776.1	NP_200733.2	PREDICTED: D-xylose-proton symporter-like 3, chloroplastic [Capsicum annuum]	6	4	20	4	4	1	9.03		66.42		20		4	0	0.852128
XP_016569843.1	A0A1U8GM57,A0A2G2ZNX9	XP_016569843.1	NP_176170.1	PREDICTED: dynamin-2A-like [Capsicum annuum]	40	30	177	25	30	1	8.87	922	511.99	35	142	10	30	0	1.28086
XP_016545445.1	A0A1U8EQ06	XP_016545445.1	NP_188606.2	PREDICTED: dynamin-like protein ARC5 isoform X1 [Capsicum annuum]	2	1	1	0	1	1	6.55		0		1		1	0	2.42105
XP_016572653.1	A0A1U8GV53	XP_016572653.1	NP_851120.1	PREDICTED: dynamin-related protein 1A-like [Capsicum annuum]	40	17	85	10	10	1	7.81	520	247.43	20	65	7	17	7	1.02391
XP_016537434.1	A0A1U8E109	XP_016537434.1	NP_172936.1	PREDICTED: dynamin-related protein 1C [Capsicum annuum]	9	3	20	1	1	1	7.23	138	43.28	7	13	2	3	0	2.49487
XP_016544224.1	A0A1U8EK16,A0A2G3AM34	XP_016544224.1	NP_567094.1	PREDICTED: dynamin-related protein 1E [Capsicum annuum]	44	21	135	16	19	1	7.5	1205	379.19	38	97	10	21	2	1.11986
XP_016539327.1	A0A1U8DWD5	XP_016539327.1	NP_567931.1	PREDICTED: dynamin-related protein 3B-like isoform X1 [Capsicum annuum]	20	12	80	0	12	1	6.81	469	159.93	30	50	7	12	0	1.45262
XP_016538224.1	A0A1U8E366	XP_016538224.1	NP_851120.1	PREDICTED: dynamin-related protein 5A [Capsicum annuum]	20	9	44	2	2	1	7.77	220	123.86	10	34	4	9	0	3.21951
XP_016542306.1	A0A1U8E792,A0A2G2YRU9	XP_016542306.1	OAO93742.1	PREDICTED: E3 ubiquitin-protein ligase Hakai [Capsicum annuum]	2	1	29	1	1	1	6.83	74	36.65	13	16	1	1	0	2.15897
XP_016537470.1	A0A1U8E2C2	XP_016537470.1		PREDICTED: E3 ubiquitin-protein ligase KEG isoform X1 [Capsicum annuum]	1	1	3	0	1	1	6.9		6.98		3		1	0	1.55264
XP_016573667.1	A0A1U8GQX3,A0A2G2ZKA9	XP_016573667.1	NP_565206.1	PREDICTED: E3 ubiquitin-protein ligase RGLG2 isoform X1 [Capsicum annuum]	4	1	3	0	1	1	8.51		11.22		3		1	0	1.60158
XP_016563938.1	A0A1U8G5E7	XP_016563938.1		PREDICTED: E3 ubiquitin-protein ligase RING1-like [Capsicum annuum]	4	1	1	1	1	1	4.63		2.95		1		1	0	0.61421
XP_016554967.1	A0A1U8F6L3,A0A2G2ZQI0	XP_016554967.1		PREDICTED: E3 ubiquitin-protein ligase UPL1-like [Capsicum annuum]	3	9	24	8	9	1	5.17	85	45.84	10	14	4	9	0	1.67982
XP_016539955.1	A0A1U8E9F6,A0A2G2Y2V7	XP_016539955.1	NP_849567.2	PREDICTED: E3 ubiquitin-protein ligase UPL3 [Capsicum annuum]	2	3	9	3	3	1	6.13	78	24.22	2	7	1	3	0	0.854383
XP_016547115.1	A0A1U8EUS2	XP_016547115.1		PREDICTED: E3 UFM1-protein ligase 1 homolog isoform X2 [Capsicum annuum]	2	1	1	0	1	1	5.4		5.65		1		1	0	1.84231
XP_016555428.1	A0A1U8F7Y0	XP_016555428.1		PREDICTED: early endosome antigen 1 [Capsicum annuum]	3	3	5	3	3	1	4.75	0	5.78	3	2	1	2	0	1.84981
XP_016541659.1	A0A1U8ECS7	XP_016541659.1		PREDICTED: early nodulin-like protein 2 [Capsicum annuum]	20	8	117	8	8	1	8.78	733	303.68	31	86	5	8	0	2.37066
XP_016557705.1	A0A1U8FG73	XP_016557705.1		PREDICTED: early nodulin-like protein 3 [Capsicum annuum]	12	2	6	2	2	1	6.79		16.95		6		2	0	2.41302
XP_016557704.1	A0A1U8FPL8,A0A2G3ANE0	XP_016557704.1		PREDICTED: early nodulin-like protein 3 [Capsicum annuum]	12	2	3	2	2	1	8.73		4.77		3		2	0	2.45211
XP_016556833.1	A0A1U8FKH8	XP_016556833.1		PREDICTED: early nodulin-like protein 3 [Capsicum annuum]	6	1	3	1	1	1	6.27		9.16		3		1	0	3.26681
XP_016580070.1	A0A1U8H9N9,A0A2G2Z155	XP_016580070.1	NP_194697.1	PREDICTED: ectonucleotide pyrophosphatase/phosphodiesterase family member 1-like [Capsicum annuum]	7	3	12	3	3	1	6.58	219	27.4	4	8	1	3	0	1.15872
XP_016581347.1	A0A1U8HD35	XP_016581347.1	NP_566657.1	PREDICTED: EH domain-containing protein 1 [Capsicum annuum]	7	2	3	2	2	1	6.86		20.22		3		2	0	2.87852
XP_016577396.1	A0A1U8H1N9,A0A2G2ZEY7	XP_016577396.1	NP_568482.1	PREDICTED: EKC/KEOPS complex subunit bud32-like [Capsicum annuum]	10	2	3	1	2	1	9.52	17	5.58	1	2	1	2	0	1.88841
XP_016539599.1	A0A1U8DX45	XP_016539599.1	NP_680763.2	PREDICTED: EKC/KEOPS complex subunit TPRKB isoform X2 [Capsicum annuum]	10	1	21	1	1	1	5.86	60	62.19	6	15	1	1	0	2.34481
XP_016581323.1	A0A1U8HJD8	XP_016581323.1	NP_200269.1	PREDICTED: ELAV-like protein 4 [Capsicum annuum]	13	1	1	1	1	1	9.6		3.6		1		1	0	1.68513
XP_016567144.1	A0A1U8GGE2	XP_016567144.1	NP_175507.1	PREDICTED: electron transfer flavoprotein subunit alpha, mitochondrial [Capsicum annuum]	32	6	64	6	6	1	8.09	190	190.9	17	47	4	6	0	1.95816
XP_016566496.1	A0A1U8G568,A0A2G2ZUR2	XP_016566496.1	AAM61464.1	PREDICTED: electron transfer flavoprotein subunit beta, mitochondrial [Capsicum annuum]	47	9	54	9	9	1	8.6		235.76		54		9	0	1.52746
XP_016565236.1	A0A1U8G1K3	XP_016565236.1	NP_181868.1	PREDICTED: electron transfer flavoprotein-ubiquinone oxidoreductase, mitochondrial [Capsicum annuum]	11	5	12	5	5	1	7.5	46	28.99	2	10	1	5	0	1.6741
XP_016572134.1	A0A1U8GVG7	XP_016572134.1		PREDICTED: elicitor-responsive protein 1 isoform X1 [Capsicum annuum]	14	2	6	0	2	1	5.21		19.39		6		2	0	2.83209
XP_016567402.1	A0A1U8G7S5	XP_016567402.1	NP_176511.1	PREDICTED: elicitor-responsive protein 3 [Capsicum annuum]	42	5	24	5	5	1	4.23	38	67.12	6	18	1	5	0	1.13293
XP_016575781.1	A0A1U8GX11,A0A1U8GXG2	XP_016575781.1	NP_200847.1	PREDICTED: elongation factor 1-alpha [Capsicum annuum]	47	19	1573	0	1	1	9.11	7048	4540.82	259	1314	8	19	32	1.17567
XP_016547064.1	A0A1U8EL12,A0A2G2YHW8	XP_016547064.1	NP_200847.1	PREDICTED: elongation factor 1-alpha-like [Capsicum annuum]	47	19	1633	1	1	1	9.11	7052	4857.43	260	1373	9	19	0	1.87194
XP_016547181.1	A0A1U8ELC6,A0A2G2YI83	XP_016547181.1	NP_200847.1	PREDICTED: elongation factor 1-alpha-like [Capsicum annuum]	39	16	601	2	2	1	9.13	2727	1579.09	99	502	6	16	0	0.960538
XP_016548084.1	A0A1U8EW17,A0A2G2XZT1	XP_016548084.1	NP_196772.1	PREDICTED: elongation factor 1-beta 2-like [Capsicum annuum]	56	11	381	8	8	1	4.75	788	1203.49	54	327	7	10	0	1.49729
XP_016543254.1	A0A1U8EH89	XP_016543254.1	CAA52751.1	PREDICTED: elongation factor 1-delta 1-like [Capsicum annuum]	54	13	266	6	6	1	4.61	339	841.77	25	241	7	11	9	1.22949
XP_016557185.1	A0A1U8FEQ7	XP_016557185.1	AAM64977.1	PREDICTED: elongation factor 1-delta 1-like [Capsicum annuum]	54	11	194	4	4	1	4.61	236	467.67	23	171	6	10	0	2.57541
XP_016547315.1	A0A1U8EVB5	XP_016547315.1	NP_563848.1	PREDICTED: elongation factor 1-gamma 2-like isoform X1 [Capsicum annuum]	62	21	754	1	21	1	5.85	1691	2399.76	78	676	13	20	0	1.29876
XP_016537811.1	A0A1U8DS26,A0A1U8DUH5	XP_016537811.1	NP_849818.1	PREDICTED: elongation factor 2 [Capsicum annuum]	55	40	1162	2	2	1	6.11	5515	3391.89	268	894	23	39	0	1.69701
XP_016537814.1	A0A1U8E233,A0A2G2YX02	XP_016537814.1	NP_849818.1	PREDICTED: elongation factor 2-like [Capsicum annuum]	58	41	1211	3	3	1	6.18	5791	3553.32	274	937	23	40	56	0.951038
XP_016568877.1	A0A1U8GC23	XP_016568877.1	NP_564801.1	PREDICTED: elongation factor G, chloroplastic [Capsicum annuum]	44	28	393	28	28	1	5.74	1831	1414.43	68	325	15	28	0	0.644264
XP_016545905.1	A0A1U8ERC8	XP_016545905.1	OAP04512.1	PREDICTED: elongation factor P isoform X1 [Capsicum annuum]	38	7	64	1	7	1	8.37	23	248.03	2	62	1	7	0	1.3139
XP_016540300.1	A0A1U8EAF2	XP_016540300.1	NP_192850.2	PREDICTED: elongation factor Ts, mitochondrial [Capsicum annuum]	20	6	34	6	6	1	9.04	0	128.79	2	32	1	6	0	0.997707
XP_016565607.1	A0A1U8G2I0	XP_016565607.1	NP_192202.1	PREDICTED: elongation factor Tu, mitochondrial [Capsicum annuum]	41	16	172	7	14	1	6.92	651	613.86	35	137	5	16	0	0.651919
XP_016563708.1	A0A1U8G4T0	XP_016563708.1	NP_193769.1	PREDICTED: elongation factor TuA, chloroplastic [Capsicum annuum]	54	22	903	7	7	1	6.7	7199	2797.37	237	666	15	22	0	0.695829
XP_016578249.1	A0A1U8HCV1	XP_016578249.1	NP_193769.1	PREDICTED: elongation factor TuB, chloroplastic [Capsicum annuum]	61	25	1151	10	10	1	6.67	9186	3597.9	294	857	17	25	24	0.554219
XP_016547541.1	A0A1U8EMD6	XP_016547541.1	NP_188938.1	PREDICTED: elongation factor-like GTPase 1 [Capsicum annuum]	3	2	3	2	2	1	5.72		10.61		3		2	0	1.98873
XP_016565194.1	A0A1U8GAW5	XP_016565194.1	OAP06789.1	PREDICTED: embryogenesis-associated protein EMB8 isoform X1 [Capsicum annuum]	6	1	1	0	1	1	7.02		4.85		1		1	0	2.44595
XP_016545213.1	A0A1U8EDB5	XP_016545213.1	NP_566732.1	PREDICTED: endo-1,3;1,4-beta-D-glucanase-like isoform X1 [Capsicum annuum]	52	10	120	0	10	1	6.07	140	542.61	10	110	2	10	0	1.14565
XP_016541032.1	A0A1U8E1A0	XP_016541032.1	OAP05319.1	PREDICTED: endo-1,3;1,4-beta-D-glucanase-like isoform X1 [Capsicum annuum]	14	4	17	0	4	1	5.59	80	43.88	5	12	1	4	0	0.48138
XP_016580739.1	A0A1U8HJM9,A0A2G2Z3U0	XP_016580739.1	AAK96819.1	PREDICTED: endochitinase 4 [Capsicum annuum]	60	14	687	10	10	1	8.38	4834	2828.35	157	530	8	14	4	2.94072
XP_016555529.1	A0A1U8FGT7	XP_016555529.1	NP_191010.1	PREDICTED: endochitinase EP3-like [Capsicum annuum]	33	9	134	0	9	1	5.17	1017	386.17	19	115	4	9	0	2.58524
XP_016568383.1	A0A1U8GI29	XP_016568383.1	OAP15434.1	PREDICTED: endoglucanase 10 [Capsicum annuum]	6	2	8	2	2	1	6.99	113	17.44	2	6	1	2	0	3.17496
XP_016565793.1	A0A1U8GAQ4	XP_016565793.1	NP_192138.1	PREDICTED: endoglucanase 17 [Capsicum annuum]	12	4	19	3	3	1	9.1	126	56.98	7	12	2	4	0	2.13325
XP_016566330.1	A0A1U8G5D5	XP_016566330.1	NP_849349.1	PREDICTED: endoglucanase 18-like isoform X1 [Capsicum annuum]	5	2	8	0	1	1	8.25	56	13.89	3	5	1	2	0	1.62135
XP_016538895.1	A0A1U8E6G6,A0A2G2XXJ3	XP_016538895.1	NP_199783.1	PREDICTED: endoglucanase 25-like [Capsicum annuum]	7	3	5	1	3	1	8.87	41	13.07	1	4	1	3	0	2.64799
XP_016565142.1	A0A1U8G143	XP_016565142.1	NP_192138.1	PREDICTED: endoglucanase CX-like [Capsicum annuum]	12	5	18	3	3	1	6.24	59	49.15	6	12	2	5	2	1.87986
XP_016554443.1	A0A1U8F4T7	XP_016554443.1	3W52_A	PREDICTED: endonuclease 2, partial [Capsicum annuum]	4	1	1	1	1	1	5.6		3.24		1		1	0	0.258167
XP_016559943.1	A0A1U8FU41	XP_016559943.1	NP_680734.1	PREDICTED: endonuclease 4-like [Capsicum annuum]	41	8	141	8	8	1	6.62	640	541.7	26	115	6	8	0	1.03699
XP_016547368.1	A0A1U8EJJ3,A0A2G2YCA6	XP_016547368.1	NP_197566.1	PREDICTED: endoplasmic reticulum metallopeptidase 1 isoform X1 [Capsicum annuum]	4	3	13	0	3	1	7.53	30	26.05	3	10	1	3	0	2.02914
XP_016541220.1	A0A1U8E1R0	XP_016541220.1	NP_188868.2	PREDICTED: endoplasmic reticulum-Golgi intermediate compartment protein 3 isoform X1 [Capsicum annuum]	18	6	16	0	2	1	7.4	19	42.2	4	12	2	6	0	1.76367
XP_016539216.1	A0A1U8DYI4	XP_016539216.1	NP_001154394.1	PREDICTED: endoplasmic reticulum-Golgi intermediate compartment protein 3-like [Capsicum annuum]	12	4	19	4	4	1	6.65	291	45.37	7	12	2	4	0	1.37673
XP_016569314.1	A0A1U8GMI7	XP_016569314.1	NP_001154394.1	PREDICTED: endoplasmic reticulum-Golgi intermediate compartment protein 3-like isoform X1 [Capsicum annuum]	12	6	20	0	6	1	6.52	71	65.59	3	17	1	6	0	1.29113
XP_016553112.1	A0A1U8FBK3	XP_016553112.1	NP_188868.2	PREDICTED: endoplasmic reticulum-Golgi intermediate compartment protein 3-like isoform X1 [Capsicum annuum]	24	7	26	0	3	1	6.77	98	50.15	10	16	4	7	2	0.408329
XP_016568362.1	A0A1U8GAJ4,A0A2G2ZSN1	XP_016568362.1	BAB86368.1	PREDICTED: endoplasmin homolog [Capsicum annuum]	45	42	580	39	40	1	5.02	1329	1829.77	74	506	13	42	4	3.09846
XP_016550310.1	A0A1U8F3R1	XP_016550310.1		PREDICTED: endoribonuclease Dicer homolog 2-like [Capsicum annuum]	1	1	1	1	1	1	6.73		2.27		1		1	0	0.422351
XP_016581485.1	A0A1U8HDM6	XP_016581485.1	BAD93855.1	PREDICTED: enhancer of mRNA-decapping protein 4-like [Capsicum annuum]	16	16	75	14	14	1	5.92	663	160.77	28	47	11	16	0	0.974067
XP_016545070.1	A0A1U8ENX6	XP_016545070.1	BAD93855.1	PREDICTED: enhancer of mRNA-decapping protein 4-like isoform X1 [Capsicum annuum]	7	7	18	0	5	1	5.99	185	34.43	6	12	3	7	0	2.28475
XP_016542903.1	A0A1U8E6P3	XP_016542903.1	NP_181192.1	PREDICTED: enolase [Capsicum annuum]	75	27	2615	27	27	1	6.11	12146	9828.57	446	2169	16	27	0	1.43333
XP_016563413.1	A0A1U8G3Z4	XP_016563413.1	OAP18503.1	PREDICTED: enolase 1, chloroplastic [Capsicum annuum]	35	12	92	11	12	1	5.85	352	271.56	12	80	5	12	0	1.69579
XP_016543876.1	A0A1U8EBT1,B5LAU3	XP_016543876.1	NP_565331.1	PREDICTED: enoyl-[acyl-carrier-protein] reductase [NADH] 1, chloroplastic-like [Capsicum annuum]	33	9	78	7	7	1	8.78	139	250.6	13	65	3	9	4	1.54628
XP_016575954.1	A0A1U8H6A0	XP_016575954.1	OAP09094.1	PREDICTED: enoyl-[acyl-carrier-protein] reductase [NADH], chloroplastic-like isoform X1 [Capsicum annuum]	34	9	311	0	7	1	8.63	508	1021.48	60	251	5	9	0	2.21783
XP_016575560.1	A0A1U8GWT2	XP_016575560.1		PREDICTED: enoyl-CoA delta isomerase 1, peroxisomal-like [Capsicum annuum]	33	7	44	7	7	1	7.8	274	124.58	12	32	3	7	0	0.797324
XP_016550454.1	A0A1U8F2R5	XP_016550454.1	NP_177742.2	PREDICTED: enoyl-CoA hydratase 2, peroxisomal isoform X1 [Capsicum annuum]	15	4	16	0	4	1	7.49	44	29.82	5	11	2	3	0	0.522883
XP_016560361.1	A0A1U8FM84	XP_016560361.1		PREDICTED: epidermal growth factor receptor substrate 15-like 1 [Capsicum annuum]	11	9	21	9	9	1	5.73	23	61.94	2	19	2	9	0	1.59492
XP_016581125.1	A0A1U8HCL2	XP_016581125.1		PREDICTED: epidermis-specific secreted glycoprotein EP1-like [Capsicum annuum]	25	7	57	2	7	1	9.36	331	158.32	14	43	5	7	0	2.01077
XP_016552713.1	A0A1U8EZT9,A0A2G2ZTP1	XP_016552713.1	NP_001324767.1	PREDICTED: epimerase family protein SDR39U1 homolog, chloroplastic [Capsicum annuum]	30	10	78	10	10	1	9.29	117	233.77	9	69	3	10	0	0.668608
XP_016537402.1	A0A1U8DQW7	XP_016537402.1	NP_564987.2	PREDICTED: equilibrative nucleotide transporter 1 [Capsicum annuum]	3	1	3	1	1	1	6.67		11.28		3		1	0	2.10008
XP_016542834.1	A0A1U8EG33	XP_016542834.1	OAO90802.1	PREDICTED: ER membrane protein complex subunit 1 isoform X1 [Capsicum annuum]	20	16	117	0	16	1	6.76	245	342.16	22	95	7	16	0	1.50027
XP_016572889.1	A0A1U8GVQ4,A0A2G2ZI06	XP_016572889.1	AAM66002.1	PREDICTED: ER membrane protein complex subunit 10 isoform X1 [Capsicum annuum]	19	4	17	0	4	1	7.55	35	53.83	3	14	1	4	0	1.06595
XP_016538437.1	A0A1U8DTU5,A0A2G2YYV1	XP_016538437.1	NP_850995.1	PREDICTED: ER membrane protein complex subunit 2 [Capsicum annuum]	4	1	1	1	1	1	7.33		2.41		1		1	0	2.88769
XP_016554177.1	A0A1U8F473,A0A2G2ZK27	XP_016554177.1	NP_192996.1	PREDICTED: ER membrane protein complex subunit 3 [Capsicum annuum]	19	3	11	3	3	1	9.5	14	27.05	3	8	1	3	0	1.14616
XP_016548921.1	A0A1U8ER87,A0A2G2Y488	XP_016548921.1	OAO91316.1	PREDICTED: ER membrane protein complex subunit 4 [Capsicum annuum]	21	3	11	3	3	1	7.4	19	35.06	1	10	1	3	0	3.28964
XP_016537588.1	A0A1U8DRE1	XP_016537588.1	NP_180103.2	PREDICTED: ER membrane protein complex subunit 7 homolog [Capsicum annuum]	12	3	14	3	3	1	6.57	117	33.59	3	11	1	3	0	0.931236
XP_016579769.1	A0A1U8HGZ8,A0A2G2YZY2	XP_016579769.1	AAM64789.1	PREDICTED: ER membrane protein complex subunit 8/9 homolog [Capsicum annuum]	25	4	7	4	4	1	5.6		25.18		7		4	0	1.62316
XP_016577680.1	A0A1U8H2T8,A0A2G2XZK8	XP_016577680.1	NP_001190060.1	PREDICTED: ERBB-3 BINDING PROTEIN 1 [Capsicum annuum]	59	17	249	10	10	1	6.86	444	833.35	26	223	7	17	13	1.1812
XP_016575792.1	A0A1U8GX12	XP_016575792.1	NP_001190060.1	PREDICTED: ERBB-3 BINDING PROTEIN 1-like [Capsicum annuum]	35	14	192	7	7	1	6.7	784	526.92	32	160	5	14	0	0.889101
XP_016548469.1	A0A1U8EX51	XP_016548469.1	NP_027545.1	PREDICTED: erlin-2-B [Capsicum annuum]	34	11	68	11	11	1	6.64	284	144.35	19	49	6	11	0	0.921824
XP_016559751.1	A0A1U8FKH6	XP_016559751.1		PREDICTED: ervatamin-C-like [Capsicum annuum]	33	5	30	4	5	1	5.08	29	82.16	4	26	2	5	0	2.40637
XP_016562611.1	A0A1U8FTW0,A0A2G2XVY1	XP_016562611.1	NP_173215.1	PREDICTED: ESCRT-related protein CHMP1A [Capsicum annuum]	12	2	16	1	2	1	7.33	67	44.45	3	13	1	2	0	1.86225
XP_016545021.1	A0A1U8EF55	XP_016545021.1	NP_181401.1	PREDICTED: ethanolamine-phosphate cytidylyltransferase isoform X2 [Capsicum annuum]	9	3	8	0	3	1	7.42	139	16.84	3	5	1	3	0	0.823776
XP_016542746.1	A0A1U8E8G2	XP_016542746.1		PREDICTED: ethylene-insensitive protein 2 [Capsicum annuum]	5	5	12	5	5	1	6.24	45	33.81	2	10	2	5	0	1.79948
XP_016550699.1	A0A1U8EU79,A0A2G2YA42	XP_016550699.1	NP_566469.1	PREDICTED: eukaryotic initiation factor 4A-11-like [Capsicum annuum]	68	24	741	1	4	1	5.8	3267	2116.12	173	568	17	23	27	0.667178
XP_016537584.1	A0A1U8E1F5,A0A2G2XZD8	XP_016537584.1	NP_566469.1	PREDICTED: eukaryotic initiation factor 4A-2-like [Capsicum annuum]	60	22	610	0	2	1	5.68	2402	1864.65	125	485	14	21	0	0.652477
XP_016554349.1	A0A1U8FDH0	XP_016554349.1	OAP03867.1	PREDICTED: eukaryotic initiation factor 4A-3 [Capsicum annuum]	41	17	112	15	15	1	6.47	357	333.14	21	91	6	17	0	0.777878
XP_016555910.1	A0A1U8FJH4	XP_016555910.1	OAP18899.1	PREDICTED: eukaryotic peptide chain release factor GTP-binding subunit ERF3A-like isoform X1 [Capsicum annuum]	31	17	98	0	17	1	5.29	165	263.38	14	84	5	17	0	0.831965
XP_016540275.1	A0A1U8EAC7,A0A2G2YVH3	XP_016540275.1	NP_189295.3	PREDICTED: eukaryotic peptide chain release factor subunit 1-3 [Capsicum annuum]	12	5	24	1	2	1	5.52	54	43.15	7	17	3	5	0	1.82669
XP_016550760.1	A0A1U8F4Z8	XP_016550760.1	NP_189295.3	PREDICTED: eukaryotic peptide chain release factor subunit 1-3-like [Capsicum annuum]	19	8	48	2	2	1	5.5	97	119.97	10	38	5	7	5	1.01457
XP_016573771.1	A0A1U8GR87,A0A2G2ZKN2	XP_016573771.1	NP_189295.3	PREDICTED: eukaryotic peptide chain release factor subunit 1-3-like [Capsicum annuum]	19	8	40	2	2	1	5.43	97	87.85	10	30	5	7	0	2.27482
XP_016554036.1	A0A1U8F5V2,Q4PZB3	XP_016554036.1	AAB66906.1	PREDICTED: eukaryotic translation initiation factor [Capsicum annuum]	26	6	18	2	6	1	6.37	15	43.52	2	16	1	6	0	0.552832
XP_016543304.1	A0A1U8EHD6	XP_016543304.1	NP_178531.1	PREDICTED: eukaryotic translation initiation factor 1A [Capsicum annuum]	26	4	33	0	4	1	5.15	195	86	8	25	2	4	0	0.763903
XP_016565984.1	A0A1U8GD41	XP_016565984.1	AAK29673.1	PREDICTED: eukaryotic translation initiation factor 2 subunit alpha-like isoform X2 [Capsicum annuum]	35	12	124	0	12	1	5.29	716	385.57	23	101	5	12	0	1.28741
XP_016577601.1	A0A1U8H294,A0A2G2ZEM4	XP_016577601.1	NP_974817.1	PREDICTED: eukaryotic translation initiation factor 2 subunit beta [Capsicum annuum]	21	5	31	5	5	1	6.29	208	58.07	11	20	4	5	0	1.58425
XP_016550359.1	A0A1U8F2G9	XP_016550359.1	NP_171913.1	PREDICTED: eukaryotic translation initiation factor 2 subunit gamma-like [Capsicum annuum]	26	9	35	0	2	1	8.62	74	120.85	5	30	3	9	0	0.505004
XP_016582455.1	A0A1U8HGG1,A0A1U8HPE6	XP_016582455.1	NP_171913.1	PREDICTED: eukaryotic translation initiation factor 2 subunit gamma-like isoform X2 [Capsicum annuum]	30	10	39	3	3	1	8.47	92	126.92	7	32	3	10	8	0.686236
XP_016547489.1	A0A1U8EUB9	XP_016547489.1	NP_565058.1	PREDICTED: eukaryotic translation initiation factor 2A [Capsicum annuum]	10	4	5	4	4	1	8.75		15.9		5		4	0	1.40686
XP_016555101.1	A0A1U8F8T2,A0A2G2YF49	XP_016555101.1	OAP15641.1	PREDICTED: eukaryotic translation initiation factor 2D [Capsicum annuum]	3	1	1	1	1	1	7.55		2.78		1		1	0	1.57277
XP_016542540.1	A0A1U8EGT3,A0A2G2YQW6	XP_016542540.1	OAO99611.1	PREDICTED: eukaryotic translation initiation factor 3 subunit A [Capsicum annuum]	18	14	63	14	14	1	9.33	214	203.39	8	55	3	14	0	1.15424
XP_016544058.1	A0A1U8E9Z5,A0A2G3AM00	XP_016544058.1	NP_568498.1	PREDICTED: eukaryotic translation initiation factor 3 subunit B [Capsicum annuum]	19	12	65	12	12	1	5.08	417	161.8	17	48	4	12	0	0.922759
XP_016538896.1	A0A1U8DXK3	XP_016538896.1	NP_191174.1	PREDICTED: eukaryotic translation initiation factor 3 subunit C-like [Capsicum annuum]	2	2	5	1	2	1	5.49		12.52		5		2	0	0.733875
XP_016559851.1	A0A1U8FKT0,A0A2G3A8A9	XP_016559851.1	NP_193830.1	PREDICTED: eukaryotic translation initiation factor 3 subunit D-like [Capsicum annuum]	31	13	95	13	13	1	5.76	755	236.65	32	63	8	13	0	1.3954
XP_016569898.1	A0A1U8GMA9,A0A2G2ZNJ0	XP_016569898.1	AAL32634.1	PREDICTED: eukaryotic translation initiation factor 3 subunit F [Capsicum annuum]	39	9	100	9	9	1	5.08	313	236.3	27	73	6	8	0	1.23146
XP_016573558.1	A0A1U8GXM8,A0A2G3AGA1	XP_016573558.1	NP_187747.1	PREDICTED: eukaryotic translation initiation factor 3 subunit G [Capsicum annuum]	40	11	96	11	11	1	8.73	222	264.11	24	72	7	11	0	1.48498
XP_016566271.1	A0A1U8G4J9	XP_016566271.1	NP_563880.1	PREDICTED: eukaryotic translation initiation factor 3 subunit H [Capsicum annuum]	26	7	42	7	7	1	4.78	36	126.83	5	37	3	7	0	1.27608
XP_016569750.1	A0A1U8GF57	XP_016569750.1	NP_182152.2	PREDICTED: eukaryotic translation initiation factor 3 subunit I-like [Capsicum annuum]	42	12	112	12	12	1	7.37	605	285.78	29	83	7	12	0	0.857451
XP_016559975.1	A0A1U8FMM1	XP_016559975.1	NP_850918.1	PREDICTED: eukaryotic translation initiation factor 3 subunit J-like [Capsicum annuum]	57	10	70	10	10	1	5.03	138	245.07	9	61	3	10	0	1.38061
XP_016556695.1	A0A1U8FDB9,A0A2G2Z1F7	XP_016556695.1	NP_195051.1	PREDICTED: eukaryotic translation initiation factor 3 subunit K [Capsicum annuum]	42	9	41	9	9	1	6.34	99	82.95	11	30	7	9	0	1.3435
XP_016537979.1	A0A1U8E2J5	XP_016537979.1	NP_680222.1	PREDICTED: eukaryotic translation initiation factor 3 subunit L-like [Capsicum annuum]	38	14	69	14	14	1	6.33	275	179	14	55	7	13	0	1.02898
XP_016561294.1	A0A1U8G000	XP_016561294.1	NP_850826.1	PREDICTED: eukaryotic translation initiation factor 3 subunit M isoform X2 [Capsicum annuum]	38	13	55	1	13	1	5.19	372	145.94	12	43	5	12	0	0.623849
XP_016547258.1	A0A1U8EJ85	XP_016547258.1	AAF27293.1	PREDICTED: eukaryotic translation initiation factor 4B2 [Capsicum annuum]	14	8	24	8	8	1	8.82	87	58.94	4	20	3	8	0	1.97248
XP_016539913.1	A0A1U8DY07	XP_016539913.1		PREDICTED: eukaryotic translation initiation factor 4B3 [Capsicum annuum]	30	10	25	10	10	1	6.05	118	72.52	3	22	2	10	0	2.67689
XP_016570599.1	A0A1U8GR65	XP_016570599.1	NP_193538.1	PREDICTED: eukaryotic translation initiation factor 4E-1-like [Capsicum annuum]	11	2	7	2	2	1	5.49	119	16.22	3	4	1	2	0	0.367891
XP_016544330.1	A0A1U8ELU3	XP_016544330.1		PREDICTED: eukaryotic translation initiation factor 4G-like [Capsicum annuum]	11	12	32	10	12	1	8.4	259	91.82	6	26	4	12	0	1.62257
XP_016561210.1	A0A1U8FR60	XP_016561210.1	NP_001078317.1	PREDICTED: eukaryotic translation initiation factor 4G-like [Capsicum annuum]	27	4	20	4	4	1	4.87	33	109.24	1	19	1	4	0	1.78158
XP_016579792.1	A0A1U8H8M7	XP_016579792.1	NP_172848.1	PREDICTED: eukaryotic translation initiation factor 5A-2 [Capsicum annuum]	69	11	216	2	2	1	5.99	699	521.55	39	177	6	10	0	0.8906
XP_016540299.1	A0A1U8E8Y5,Q6S021	XP_016540299.1	NP_172848.1	PREDICTED: eukaryotic translation initiation factor 5A-4 [Capsicum annuum]	75	12	266	3	3	1	5.99	990	704.21	45	221	7	11	10	1.11053
XP_016578949.1	A0A1U8HES8,A0A2G3AJC7	XP_016578949.1	NP_172848.1	PREDICTED: eukaryotic translation initiation factor 5A-4 [Capsicum annuum]	69	11	152	4	4	1	5.78	619	372.2	26	126	4	11	2	0.981691
XP_016563279.1	A0A1U8G5J2,A0A2G3A228	XP_016563279.1	NP_172848.1	PREDICTED: eukaryotic translation initiation factor 5A-5 [Capsicum annuum]	71	11	226	2	2	1	6.14	785	583.14	38	188	5	10	0	1.28121
XP_016575267.1	A0A1U8GVJ1	XP_016575267.1	AAF04442.1	PREDICTED: eukaryotic translation initiation factor 5B-like isoform X1 [Capsicum annuum]	1	2	3	0	2	1	5.4	0	4.19	1	2	1	2	0	1.189
XP_016560822.1	A0A1U8FNM8	XP_016560822.1	NP_174877.1	PREDICTED: eukaryotic translation initiation factor 5-like [Capsicum annuum]	4	1	2	1	1	1	7.21		7.82		2		1	0	2.46033
XP_016570159.1	A0A1U8GN36,A0A1U8GPW8	XP_016570159.1	AAL07057.1	PREDICTED: eukaryotic translation initiation factor 5-like [Capsicum annuum]	9	3	12	1	3	1	6.95	132	16.59	7	5	2	2	0	0.437404
XP_016548322.1	A0A1U8EM87,A0A2G2YNK3	XP_016548322.1	AAC17220.1	PREDICTED: eukaryotic translation initiation factor NCBP [Capsicum annuum]	19	4	11	4	4	1	8.15	194	27.65	3	8	1	4	0	2.59655
XP_016579721.1	A0A1U8H894	XP_016579721.1	OAO91122.1	PREDICTED: eukaryotic translation initiation factor-like [Capsicum annuum]	24	17	101	10	10	1	8.27	761	240.55	28	73	7	17	8	0.849028
XP_016540286.1	A0A1U8E1I5	XP_016540286.1	OAO91122.1	PREDICTED: eukaryotic translation initiation factor-like isoform X1 [Capsicum annuum]	21	16	59	0	9	1	8.56	256	133.02	13	46	6	16	0	0.890523
XP_016572287.1	A0A1U8GM04,A0A2G2ZG62	XP_016572287.1	NP_195974.2	PREDICTED: exocyst complex component EXO70A1-like [Capsicum annuum]	6	3	7	2	3	1	8.06	17	13.35	3	4	2	3	0	1.65287
XP_016558901.1	A0A1U8FI37,A0A1U8FT20	XP_016558901.1	NP_001031871.1	PREDICTED: exocyst complex component SEC10 [Capsicum annuum]	4	3	12	2	3	1	5.2	87	22.9	4	8	2	3	0	0.526462
XP_016565786.1	A0A1U8G343	XP_016565786.1	OAO99728.1	PREDICTED: exocyst complex component SEC15B [Capsicum annuum]	3	2	2	2	2	1	6.34		7.11		2		2	0	1.84531
XP_016550721.1	A0A1U8EWG0	XP_016550721.1	NP_566372.1	PREDICTED: exocyst complex component SEC8 isoform X1 [Capsicum annuum]	5	4	10	0	4	1	5.71	44	26.46	3	7	1	4	0	2.53529
XP_016550830.1	A0A1U8F565,A0A2G2Y8D9	XP_016550830.1	NP_568559.2	PREDICTED: exosome complex component CSL4 isoform X1 [Capsicum annuum]	5	1	7	0	1	1	7.44	34	9.58	3	4	1	1	0	6.21053
XP_016565611.1	A0A1U8G2K7,A0A2G2ZWF0	XP_016565611.1	NP_171835.1	PREDICTED: exosome complex component RRP4 homolog isoform X1 [Capsicum annuum]	3	1	1	1	1	1	7.85		3.64		1		1	0	1
XP_016575998.1	A0A1U8H4J5	XP_016575998.1	NP_001320075.1	PREDICTED: exosome complex component RRP41-like [Capsicum annuum]	5	1	1	1	1	1	5.67		3.38		1		1	0	0.991176
XP_016572662.1	A0A1U8GN26,A0A2G2ZIW0	XP_016572662.1	NP_191609.1	PREDICTED: exosome complex component RRP45A-like [Capsicum annuum]	8	2	2	2	2	1	5.81		6.78		2		2	0	3.9341
XP_016560346.1	A0A1U8FM69	XP_016560346.1	NP_565418.1	PREDICTED: exosome complex exonuclease RRP44 homolog A [Capsicum annuum]	2	1	1	1	1	1	6.61		3.67		1		1	0	2.62013
XP_016570260.1	A0A1U8GGL3,A0A2G2ZMK2	XP_016570260.1	NP_190207.1	PREDICTED: exosome complex exonuclease RRP46 homolog isoform X1 [Capsicum annuum]	10	2	27	0	2	1	8.06	134	71.86	7	20	2	2	0	2.8282
XP_016561392.1	A0A1U8FQ88	XP_016561392.1	AAC32927.1	PREDICTED: expansin-A10 [Capsicum annuum]	28	3	10	2	2	1	9.28	0	20.87	2	8	1	3	1	0.726525
XP_016568344.1	A0A1U8GJQ6	XP_016568344.1	AAM61082.1	PREDICTED: expansin-A11-like [Capsicum annuum]	15	4	33	3	4	1	8.53	27	85.5	3	30	2	4	0	2.39173
XP_016548266.1	A0A1U8EPE5	XP_016548266.1	NP_177112.1	PREDICTED: expansin-A1-like [Capsicum annuum]	12	2	17	1	1	1	8.69	0	40.2	2	15	1	2	0	3.16549
XP_016560136.1	A0A1U8FLL6,A0A2G3A960	XP_016560136.1	NP_181500.1	PREDICTED: expansin-A4-like [Capsicum annuum]	3	1	1	0	1	1	9.77		3.37		1		1	0	0.535921
XP_016575848.1	A0A1U8H441,A0A2G2Z803	XP_016575848.1	NP_181500.1	PREDICTED: expansin-A6-like [Capsicum annuum]	8	1	1	1	1	1	9.33		2.46		1		1	0	2.28416
XP_016540019.1	A0A1U8E862,A0A2G2XYL3	XP_016540019.1	NP_190183.1	PREDICTED: expansin-like A1 [Capsicum annuum]	29	8	53	8	8	1	7.99	113	143.83	5	48	3	8	0	1.64692
XP_016570641.1	A0A1U8GH71,A0A2G3AF26	XP_016570641.1		PREDICTED: expansin-like B1 [Capsicum annuum]	10	2	3	2	2	1	5.6	39	5.26	1	2	1	2	0	1.94102
XP_016570629.1	A0A1U8GR95	XP_016570629.1		PREDICTED: expansin-like B1 [Capsicum annuum]	6	1	2	1	1	1	8.7		11.18		2		1	0	2.58542
XP_016538210.1	A0A1U8E4H1	XP_016538210.1	OAP09857.1	PREDICTED: exportin-2 [Capsicum annuum]	6	4	5	4	4	1	5.5	0	10.47	1	4	1	4	0	1.10972
XP_016567367.1	A0A1U8G7P3	XP_016567367.1	OAP07414.1	PREDICTED: extensin-2-like [Capsicum annuum]	2	2	17	1	2	1	9.1	39	48.29	3	14	2	2	0	2.01156
XP_016545309.1	A0A1U8EN49	XP_016545309.1	NP_567801.1	PREDICTED: external alternative NAD(P)H-ubiquinone oxidoreductase B1, mitochondrial [Capsicum annuum]	16	7	24	4	6	1	6.95	86	63.1	5	19	3	7	1	1.16926
XP_016559989.1	A0A1U8FW90	XP_016559989.1	AAD48975.1	PREDICTED: external alternative NAD(P)H-ubiquinone oxidoreductase B2, mitochondrial [Capsicum annuum]	3	2	3	0	1	1	8		9.17		3		2	0	0.841423
XP_016548552.1	A0A1U8EMW0	XP_016548552.1	NP_178399.1	PREDICTED: extracellular ribonuclease LE [Capsicum annuum]	38	4	28	4	4	1	4.84	106	105.42	10	18	1	4	0	3.00615
XP_016579666.1	A0A1U8H847	XP_016579666.1		PREDICTED: extracellular ribonuclease LE-like [Capsicum annuum]	36	9	391	9	9	1	8.43	1197	1289.74	48	343	6	9	0	3.48429
XP_016545138.1	A0A1U8ED39	XP_016545138.1	NP_192809.1	PREDICTED: FACT complex subunit SPT16-like [Capsicum annuum]	1	1	1	0	1	1	5.59		2.47		1		1	0	0.551976
XP_016561433.1	A0A1U8FYB7,A0A2G3AC84	XP_016561433.1	NP_189515.1	PREDICTED: FACT complex subunit SSRP1 [Capsicum annuum]	11	6	21	6	6	1	5.91	112	30.41	6	15	1	5	0	1.24774
XP_016562903.1	A0A1U8G2J6,A0A2G3A2H5	XP_016562903.1		PREDICTED: factor of DNA methylation 1 [Capsicum annuum]	7	4	15	4	4	1	5.82	74	30.23	5	10	3	4	0	2.33418
XP_016542803.1	A0A1U8E6E7	XP_016542803.1	AAK62461.1	PREDICTED: FAD synthase [Capsicum annuum]	3	1	2	1	1	1	6.07		6.11		2		1	0	2.44533
XP_016575083.1	A0A1U8H1Z0	XP_016575083.1	AAD08696.1	PREDICTED: FAD-dependent urate hydroxylase-like [Capsicum annuum]	18	7	19	5	5	1	8.21	24	69.33	1	18	1	7	2	0.62416
XP_016570429.1	A0A1U8GQN7,A0A2G3AF28	XP_016570429.1	AAD08696.1	PREDICTED: FAD-dependent urate hydroxylase-like [Capsicum annuum]	15	6	14	4	4	1	9.23	28	36.52	2	12	1	6	0	1.91873
XP_016568819.1	A0A1U8GL49	XP_016568819.1	NP_567663.1	PREDICTED: FAM10 family protein At4g22670 isoform X1 [Capsicum annuum]	32	15	312	0	15	1	5.06	1472	820.29	67	245	6	15	0	2.11554
XP_016547202.1	A0A1U8EJ16,A0A2G2YEU9	XP_016547202.1		PREDICTED: far upstream element-binding protein 1 isoform X1 [Capsicum annuum]	18	10	55	0	9	1	5.21	242	177.73	5	50	1	10	0	1.04927
XP_016550125.1	A0A1U8F394	XP_016550125.1	OAP10210.1	PREDICTED: far upstream element-binding protein 2 [Capsicum annuum]	24	12	199	11	11	1	5.96	1692	619.84	41	158	7	12	1	1.07289
XP_016565335.1	A0A2G2ZX50	XP_016565335.1	OAO94430.1	PREDICTED: farnesyl pyrophosphate synthase 1-like [Capsicum annuum]	25	8	75	7	7	1	5.41	396	231.12	14	61	3	8	1	1.04819
XP_016545482.1	A0A1U8EE36,A0A2G2YIG0	XP_016545482.1	OAO94430.1	PREDICTED: farnesyl pyrophosphate synthase 1-like [Capsicum annuum]	20	7	20	6	6	1	6.27	20	63.67	1	19	1	7	0	1.42319
XP_016550747.1	A0A1U8EU51,A0A2G2Y9B7	XP_016550747.1	NP_201196.1	PREDICTED: farnesylcysteine lyase [Capsicum annuum]	20	6	27	6	6	1	6.58	61	68.89	4	23	2	6	0	0.971674
XP_016544814.1	A0A1U8ELQ6	XP_016544814.1	OAO92967.1	PREDICTED: fasciclin-like arabinogalactan protein 1 [Capsicum annuum]	2	1	8	1	1	1	6.24	0	20.58	1	7	1	1	0	1.08632
XP_016575572.1	A0A1U8GWF3,A0A2G3AGS6	XP_016575572.1	OAP04160.1	PREDICTED: fasciclin-like arabinogalactan protein 10 [Capsicum annuum]	16	6	13	6	6	1	6.8	0	39.47	1	12	1	5	0	0.964843
XP_016555049.1	A0A1U8FFF5	XP_016555049.1	NP_196257.2	PREDICTED: fasciclin-like arabinogalactan protein 15 [Capsicum annuum]	2	1	2	1	1	1	6.1		5.89		2		1	0	4.11869
XP_016580478.1	A0A1U8HH39,A0A2G2Z1J4	XP_016580478.1		PREDICTED: fasciclin-like arabinogalactan protein 2 [Capsicum annuum]	5	2	8	2	2	1	6.34		34.44		8		2	0	0.481962
XP_016580855.1	A0A1U8HBV4,A0A2G2Z437	XP_016580855.1		PREDICTED: fasciclin-like arabinogalactan protein 9 [Capsicum annuum]	26	8	76	8	8	1	7.4	412	178.34	16	60	3	8	0	3.04434
XP_016539362.1	A0A1U8DWG9	XP_016539362.1	NP_201249.2	PREDICTED: fatty acid amide hydrolase-like [Capsicum annuum]	8	4	11	2	4	1	5.87	49	23.64	3	8	2	4	0	0.823097
XP_016539365.1	A0A1U8E7S1	XP_016539365.1	NP_201249.2	PREDICTED: fatty acid amide hydrolase-like [Capsicum annuum]	6	3	5	3	3	1	6.93	0	14.15	1	4	1	3	0	2.33616
XP_016577921.1	A0A1U8H367,A0A2G2ZDE6	XP_016577921.1		PREDICTED: fatty acyl-CoA reductase 3-like isoform X1 [Capsicum annuum]	5	2	3	1	2	1	7.87		5.19		3		2	0	2.01318
XP_016577384.1	A0A1U8HAC4,A0A2G2ZEN0	XP_016577384.1		PREDICTED: fatty-acid-binding protein 1 [Capsicum annuum]	25	7	63	6	7	1	8.82	196	190.7	11	52	4	7	0	1.39684
XP_016581060.1	A0A1U8HCE7	XP_016581060.1	4DOL_A	PREDICTED: fatty-acid-binding protein 3, chloroplastic isoform X1 [Capsicum annuum]	18	4	43	0	4	1	8.78	527	117.94	13	30	3	4	0	0.619332
XP_016538414.1	A0A1U8DW83	XP_016538414.1		PREDICTED: F-box protein At5g49610-like [Capsicum annuum]	5	1	1	1	1	1	7.97		4.03		1		1	0	0.772552
XP_016573634.1	A0A1U8GZQ4	XP_016573634.1		PREDICTED: F-box protein PP2-B11-like [Capsicum annuum]	26	4	20	1	4	1	7.18	27	40.9	1	19	1	4	0	2.44491
XP_016556355.1	A0A1U8FKR5	XP_016556355.1		PREDICTED: F-box/kelch-repeat protein At1g51550 [Capsicum annuum]	2	1	1	1	1	1	7.85		2.47		1		1	0	1.77933
XP_016553822.1	A0A1U8F372	XP_016553822.1		PREDICTED: F-box/kelch-repeat protein At3g23880-like [Capsicum annuum]	25	9	43	8	9	1	5	129	111.47	6	37	2	9	0	0.63958
XP_016562925.1	A0A1U8FVQ4	XP_016562925.1		PREDICTED: F-box/LRR-repeat protein 3-like [Capsicum annuum]	1	1	2	0	1	1	6.14		4.33		2		1	0	1.20597
XP_016539057.1	A0A1U8DVL9,A0A2G2Y1U0	XP_016539057.1	NP_176291.1	PREDICTED: ferredoxin, chloroplastic [Capsicum annuum]	59	3	681	3	3	1	4.54	3688	3354.12	176	505	2	3	0	0.52712
XP_016539055.1	A0A1U8E6X3	XP_016539055.1	NP_176291.1	PREDICTED: ferredoxin, chloroplastic-like [Capsicum annuum]	30	2	227	2	2	1	4.74	1522	1146.18	56	171	1	2	0	0.549373
XP_016547746.1	A0A1U8EMZ6	XP_016547746.1	NP_180320.1	PREDICTED: ferredoxin, root R-B1 [Capsicum annuum]	34	2	12	1	1	1	5.26		44.66		12		2	0	2.35849
XP_016577945.1	A0A1U8H3J6	XP_016577945.1	4ZHO_A	PREDICTED: ferredoxin, root R-B1-like isoform X1 [Capsicum annuum]	42	3	28	0	2	1	5.47	120	78.68	3	25	1	3	2	1.53909
XP_016552228.1	A0A1U8EYF9	XP_016552228.1	NP_176291.1	PREDICTED: ferredoxin, root R-B2-like [Capsicum annuum]	37	3	8	3	3	1	5	0	26.18	1	7	1	3	0	0.771686
XP_016570668.1	A0A1U8GPJ3	XP_016570668.1	AAM64315.1	PREDICTED: ferredoxin-1 [Capsicum annuum]	25	3	9	3	3	1	6	68	28.03	2	7	1	3	0	1.67541
XP_016575718.1	A0A1U8GXA1,A0A1U8H3S1	XP_016575718.1	NP_174533.1	PREDICTED: ferredoxin-2 [Capsicum annuum]	6	1	1	1	1	1	6.52		3.45		1		1	0	0.662242
XP_016552812.1	A0A1U8F0B4	XP_016552812.1	NP_568134.1	PREDICTED: ferredoxin-dependent glutamate synthase, chloroplastic [Capsicum annuum]	49	56	1519	56	56	1	6.54	8943	4969.74	315	1204	35	56	0	0.968687
XP_016560507.1	A0A2G3AA29	XP_016560507.1	NP_173431.1	PREDICTED: ferredoxin--NADP reductase, leaf-type isozyme, chloroplastic [Capsicum annuum]	54	21	1108	21	21	1	8.38	3798	3609.72	154	954	11	21	0	0.695879
XP_016559391.1	A0A1U8FJG3,A0A2G3A6S2	XP_016559391.1	OAP18472.1	PREDICTED: ferredoxin--NADP reductase, root-type isozyme, chloroplastic [Capsicum annuum]	51	16	146	16	16	1	8.62	234	425.68	25	121	6	16	0	1.04218
XP_016539603.1	A0A1U8DX49	XP_016539603.1	NP_179164.1	PREDICTED: ferredoxin--nitrite reductase, chloroplastic-like [Capsicum annuum]	42	20	145	16	16	1	6.51	315	395.54	29	116	8	20	5	0.982819
XP_016559220.1	A0A1U8FKH0	XP_016559220.1	NP_179164.1	PREDICTED: ferredoxin--nitrite reductase, chloroplastic-like [Capsicum annuum]	18	10	65	6	6	1	7.62	388	156.94	16	49	4	10	0	1.24643
XP_016561489.1	A0A1U8G0H7	XP_016561489.1	NP_178547.1	PREDICTED: ferredoxin-thioredoxin reductase catalytic chain, chloroplastic [Capsicum annuum]	30	5	64	5	5	1	6.73	120	139.64	7	57	2	5	0	0.611703
XP_016538434.1	A0A1U8E3S1,A0A2G3AKD9	XP_016538434.1	NP_197735.1	PREDICTED: ferredoxin-thioredoxin reductase, variable chain-like [Capsicum annuum]	42	5	70	5	5	1	9.28	132	193.43	11	59	2	5	0	0.522386
XP_016538897.1	A0A1U8DV63	XP_016538897.1	NP_001331052.1	PREDICTED: ferric reduction oxidase 7, chloroplastic-like [Capsicum annuum]	5	3	6	3	3	1	7.77		34.98		6		3	0	1.14594
XP_016573409.1	A0A1U8GZ34,A0A2G2ZJ82	XP_016573409.1	AAM65872.1	PREDICTED: ferritin-2, chloroplastic [Capsicum annuum]	26	5	42	2	2	1	5.64	91	109.5	5	37	1	5	0	1.03705
XP_016575544.1	A0A1U8H549	XP_016575544.1	AAM65872.1	PREDICTED: ferritin-2, chloroplastic-like [Capsicum annuum]	39	10	137	7	7	1	5.5	171	425.74	10	127	2	10	5	0.990445
XP_016540535.1	A0A1U8EB40,A0A2G2YUU1	XP_016540535.1	NP_189086.1	PREDICTED: fe-S cluster assembly factor HCF101, chloroplastic [Capsicum annuum]	10	4	13	4	4	1	5.22	85	37.58	3	10	2	4	0	1.1983
XP_016579642.1	A0A1U8H877	XP_016579642.1	NP_194760.2	PREDICTED: FGGY carbohydrate kinase domain-containing protein [Capsicum annuum]	11	5	13	5	5	1	6.25	0	45.37	1	12	1	5	0	0.677343
XP_016581369.1	A0A1U8HJH8,A0A1U8HLH2	XP_016581369.1	NP_198420.1	PREDICTED: fimbrin-1 [Capsicum annuum]	4	2	8	2	2	1	5.06	162	17.81	3	5	1	2	0	0.687432
XP_016542163.1	A0A1U8E4J0	XP_016542163.1	NP_199669.1	PREDICTED: FK506-binding protein 2-like [Capsicum annuum]	33	5	86	5	5	1	5.06	743	242.81	22	64	2	5	0	1.7921
XP_016563669.1	A0A1U8G6M8	XP_016563669.1	NP_190985.1	PREDICTED: FKBP12-interacting protein of 37 kDa [Capsicum annuum]	4	1	1	1	1	1	4.92		3.87		1		1	0	1.51669
XP_016548333.1	A0A1U8EMB4	XP_016548333.1	NP_565656.1	PREDICTED: flagellar radial spoke protein 5 isoform X1 [Capsicum annuum]	38	11	83	1	11	1	7.99	475	218.3	23	60	7	11	0	0.651188
XP_016538873.1	A0A1U8DV35	XP_016538873.1	NP_001332058.1	PREDICTED: flap endonuclease 1 isoform X1 [Capsicum annuum]	14	5	15	0	5	1	8.43	14	53.01	1	14	1	5	0	1.51763
XP_016575145.1	A0A1U8GVK1	XP_016575145.1		PREDICTED: flavin-containing monooxygenase FMO GS-OX-like 4 isoform X1 [Capsicum annuum]	3	1	1	0	1	1	6.27		3.78		1		1	0	1.47151
XP_016559346.1	A0A1U8FJC8,A0A2G3A6I6	XP_016559346.1	OAO92893.1	PREDICTED: flavin-dependent oxidoreductase FOX2-like [Capsicum annuum]	7	4	13	1	4	1	8.68	78	22.87	4	9	2	4	0	1.01119
XP_016563358.1	A0A1U8G3V0	XP_016563358.1	NP_196416.1	PREDICTED: flavonoid 3'-monooxygenase [Capsicum annuum]	8	3	4	3	3	1	7.59	0	8.68	1	3	1	3	0	0.99698
XP_016568782.1	A0A1U8GBT0	XP_016568782.1	CAB45979.1	PREDICTED: flavonoid 3'-monooxygenase-like [Capsicum annuum]	11	5	15	0	3	1	8.38	68	31.24	4	11	3	5	1	1.25932
XP_016563473.1	A0A1U8G631	XP_016563473.1		PREDICTED: flavonol 3-sulfotransferase-like isoform X1 [Capsicum annuum]	2	1	1	0	1	1	5.92		2.49		1		1	0	2.04856
XP_016575819.1	A0A1U8H5X1	XP_016575819.1		PREDICTED: flavonol sulfotransferase-like [Capsicum annuum]	8	3	16	2	2	1	6.24		50.86		16		3	2	1.24984
XP_016554723.1	A0A1U8F5M5	XP_016554723.1		PREDICTED: flavonol sulfotransferase-like [Capsicum annuum]	9	2	13	0	1	1	6.33		64.33		13		2	0	2.38105
XP_016562931.1	A0A1U8FUW3,A0A2G3A2L2	XP_016562931.1	NP_197908.1	PREDICTED: flotillin-like protein 3 [Capsicum annuum]	12	5	12	5	5	1	6.49	68	39.36	2	10	2	5	0	1.67254
XP_016574934.1	A0A1U8H3E8	XP_016574934.1	NP_197907.1	PREDICTED: flotillin-like protein 4 [Capsicum annuum]	20	9	27	8	9	1	6	132	55.62	9	18	3	9	0	1.99053
XP_016538346.1	A0A1U8DW12,A0A2G2YYP4	XP_016538346.1	AAX51268.1	PREDICTED: flowering locus K homology domain [Capsicum annuum]	35	12	86	11	11	1	4.89	244	283.5	17	69	6	12	1	0.861404
XP_016577430.1	A0A1U8H230,A0A2G2ZER1	XP_016577430.1	OAP03235.1	PREDICTED: flowering locus K homology domain-like [Capsicum annuum]	30	9	45	8	8	1	5.49	333	139.62	11	34	4	9	0	0.946416
XP_016580829.1	A0A1U8HJW0	XP_016580829.1		PREDICTED: flowering time control protein FCA isoform X1 [Capsicum annuum]	4	3	21	0	3	1	8.53	244	24.84	10	11	3	3	0	3.05008
XP_016575323.1	A0A1U8GVP5,A0A1U8GVQ3	XP_016575323.1		PREDICTED: flowering time control protein FPA isoform X1 [Capsicum annuum]	4	3	8	0	3	1	6.86	16	15.13	2	6	1	3	0	2.1837
XP_016537887.1	A0A1U8DS94	XP_016537887.1	NP_196852.3	PREDICTED: flowering time control protein FY [Capsicum annuum]	5	3	8	3	3	1	8.35		20.82		8		3	0	1.0914
XP_016579689.1	A0A1U8HGT2,B0FYW8	XP_016579689.1		PREDICTED: flower-specific defensin-like [Capsicum annuum]	47	4	600	4	4	1	5.97	2577	2198.16	113	487	3	4	0	5.84988
XP_016579688.1	A0A1U8HEV4	XP_016579688.1		PREDICTED: flower-specific defensin-like [Capsicum annuum]	42	7	540	4	6	1	7.87	5742	1233.73	148	392	5	7	1	4.33927
XP_016579692.1	A0A1U8H8C8	XP_016579692.1		PREDICTED: flower-specific defensin-like [Capsicum annuum]	36	4	215	4	4	1	8.24	271	633.48	28	187	3	4	0	5.52857
XP_016552759.1	A0A1U8F945,A0A2G2YZB8	XP_016552759.1		PREDICTED: flower-specific defensin-like [Capsicum annuum]	26	3	295	1	1	1	6.93	1974	708.45	71	224	2	3	0	2.53057
XP_016579288.1	A0A1U8HDQ1	XP_016579288.1		PREDICTED: flower-specific defensin-like [Capsicum annuum]	27	4	222	4	4	1	6.95	816	622.64	36	186	4	4	0	0.785578
XP_016552762.1	A0A1U8F068	XP_016552762.1		PREDICTED: flower-specific defensin-like [Capsicum annuum]	11	2	136	2	2	1	8.1	553	273.13	39	97	2	2	0	1.59303
XP_016549594.1	A0A1U8F0A6,A0A2G2Y6F3	XP_016549594.1		PREDICTED: flower-specific defensin-like [Capsicum annuum]	21	3	79	3	3	1	7.58	69	328.57	8	71	1	3	0	0.521639
XP_016552760.1	A0A1U8FAN2	XP_016552760.1		PREDICTED: flower-specific defensin-like [Capsicum annuum]	45	4	144	0	4	1	6.49	499	236.05	65	79	1	4	0	1.84516
XP_016579291.1	A0A1U8H718	XP_016579291.1		PREDICTED: flower-specific defensin-like [Capsicum annuum]	24	3	9	1	2	1	6.92		27.99		9		3	0	0.841095
XP_016579289.1	A0A1U8HFP1	XP_016579289.1		PREDICTED: flower-specific defensin-like [Capsicum annuum]	17	2	26	1	1	1	8.05	97	66.57	5	21	1	2	0	0.443925
XP_016579698.1	A0A1U8HEV9	XP_016579698.1		PREDICTED: flower-specific defensin-like isoform X1 [Capsicum annuum]	55	5	131	0	2	1	7.09	335	490.12	18	113	4	5	1	0.748329
XP_016579700.1	A0A1U8H8P4	XP_016579700.1		PREDICTED: flower-specific defensin-like isoform X3 [Capsicum annuum]	55	5	231	0	1	1	7.88	421	585.15	33	198	4	5	3	3.70869
XP_016547158.1	A0A1U8EIY2,A0A2G2YD17	XP_016547158.1	NP_194729.1	PREDICTED: folate synthesis bifunctional protein, mitochondrial [Capsicum annuum]	10	4	6	4	4	1	7.08	25	13.4	2	4	2	4	0	0.47687
XP_016554703.1	A0A1U8F5K9	XP_016554703.1	OAO96078.1	PREDICTED: folylpolyglutamate synthase-like [Capsicum annuum]	6	4	17	4	4	1	6.46	52	25.9	7	10	2	4	0	0.371014
XP_016573555.1	A0A1U8GQW7	XP_016573555.1	NP_001031840.1	PREDICTED: folylpolyglutamate synthase-like isoform X1 [Capsicum annuum]	22	3	4	0	3	1	6.21	38	10.66	1	3	1	3	0	1.084
XP_016562965.1	A0A1U8FVU6	XP_016562965.1	AAC97952.1	PREDICTED: formamidopyrimidine-DNA glycosylase isoform X3 [Capsicum annuum]	8	4	8	0	4	1	9.03		23.12		8		4	0	0.999917
XP_016561545.1	A0A1U8FS04	XP_016561545.1	NP_196982.1	PREDICTED: formate dehydrogenase, mitochondrial [Capsicum annuum]	72	22	409	22	22	1	7.31	919	1106.99	69	340	11	22	0	0.522854
XP_016576447.1	A0A1U8GYY8	XP_016576447.1	OAP15315.1	PREDICTED: formate--tetrahydrofolate ligase [Capsicum annuum]	47	21	237	21	21	1	6.84	929	743.58	32	205	8	21	0	0.563669
XP_016543232.1	A0A1U8E7P3	XP_016543232.1		PREDICTED: formin-2-like [Capsicum annuum]	4	2	2	2	2	1	5.4		5.76		2		2	0	0.917828
XP_016572405.1	A0A1U8GMK8,A0A1U8GUE5	XP_016572405.1		PREDICTED: FRIGIDA-like protein 3 isoform X1 [Capsicum annuum]	2	1	2	0	1	1	5.8		5.33		2		1	0	2.70377
XP_016547308.1	A0A1U8EJD5,A0A2G2YI05	XP_016547308.1		PREDICTED: FRIGIDA-like protein 4a [Capsicum annuum]	6	3	5	3	3	1	8.72		13.88		5		3	0	0.595659
XP_016578084.1	A0A1U8HCC9,A0A2G2ZD45	XP_016578084.1	AAM64445.1	PREDICTED: fructokinase-2 [Capsicum annuum]	65	18	352	17	17	1	5.94	2383	980.2	82	270	11	18	0	1.50992
XP_016551693.1	A0A1U8EX09	XP_016551693.1	OAP02260.1	PREDICTED: fructokinase-like 1, chloroplastic [Capsicum annuum]	6	2	5	2	2	1	7.43		18.1		5		2	0	2.01977
XP_016547156.1	A0A1U8ELA2,A0A2G2YDK5	XP_016547156.1	NP_177080.3	PREDICTED: fructokinase-like 2, chloroplastic [Capsicum annuum]	3	1	2	1	1	1	6.42		8.16		2		1	0	0.59788
XP_016539319.1	A0A1U8E675,A0A2G2Y3I7	XP_016539319.1	NP_201243.1	PREDICTED: fructose-1,6-bisphosphatase class 1 [Capsicum annuum]	40	12	84	12	12	1	6.8	81	323.29	6	78	2	12	0	1.01083
XP_016542325.1	A0A1U8EG73,A0A2G2YRR8	XP_016542325.1	OAP04789.1	PREDICTED: fructose-1,6-bisphosphatase, chloroplastic-like [Capsicum annuum]	40	15	501	10	10	1	5.5	2748	1507.14	108	393	11	15	5	0.820879
XP_016545995.1	A0A1U8ERL7	XP_016545995.1	OAP04789.1	PREDICTED: fructose-1,6-bisphosphatase, chloroplastic-like [Capsicum annuum]	18	7	161	2	2	1	6.37	1082	343.29	47	114	5	7	0	1.02786
XP_016569491.1	A0A1U8GDS4	XP_016569491.1	NP_175032.1	PREDICTED: fructose-1,6-bisphosphatase, cytosolic [Capsicum annuum]	40	15	132	7	7	1	6.01	78	400.44	10	122	5	15	10	0.678907
XP_016550847.1	A0A1U8EUF0	XP_016550847.1	NP_175032.1	PREDICTED: fructose-1,6-bisphosphatase, cytosolic-like [Capsicum annuum]	39	14	99	6	6	1	5.9	79	270.02	12	87	6	14	0	1.80272
XP_016539832.1	A0A1U8DXT6	XP_016539832.1	NP_568049.1	PREDICTED: fructose-bisphosphate aldolase 1, chloroplastic [Capsicum annuum]	62	22	982	12	12	1	7.69	4711	3314.72	157	825	14	22	5	0.604229
XP_016558766.1	A0A1U8FHQ4	XP_016558766.1	NP_568049.1	PREDICTED: fructose-bisphosphate aldolase 1, chloroplastic-like [Capsicum annuum]	61	22	1625	11	11	1	8.25	8362	5660.53	280	1345	16	22	18	0.574548
XP_016560542.1	A0A1U8FMT7	XP_016560542.1	NP_568049.1	PREDICTED: fructose-bisphosphate aldolase 1, chloroplastic-like [Capsicum annuum]	51	18	1321	5	5	1	8.25	9878	4410.86	291	1030	13	18	0	0.455371
XP_016553860.1	A0A1U8FDP6	XP_016553860.1	NP_181187.1	PREDICTED: fructose-bisphosphate aldolase cytoplasmic isozyme [Capsicum annuum]	63	21	744	1	14	1	7.25	4433	2439.56	140	604	12	21	12	1.06489
XP_016543474.1	A0A1U8EHW1,A0A2G2YMR6	XP_016543474.1	NP_181187.1	PREDICTED: fructose-bisphosphate aldolase cytoplasmic isozyme-like [Capsicum annuum]	63	19	600	12	12	1	7.33	3237	1901.77	115	485	12	19	0	1.4295
XP_016544215.1	A0A1U8ELI5	XP_016544215.1		PREDICTED: fructose-bisphosphate aldolase, chloroplastic-like [Capsicum annuum]	13	2	50	1	1	1	7.24	753	119.97	16	34	1	2	0	0.263506
XP_016581480.1	A0A1U8HDM1	XP_016581480.1	NP_194383.1	PREDICTED: fructose-bisphosphate aldolase, cytoplasmic isozyme 1 isoform X2 [Capsicum annuum]	70	18	443	1	15	1	7.75	2436	1640.96	63	380	9	18	0	0.357978
XP_016555174.1	A0A1U8FFS9	XP_016555174.1	NP_563963.1	PREDICTED: fruit protein pKIWI502-like isoform X2 [Capsicum annuum]	29	9	202	0	9	1	9.22	753	590.18	37	165	7	9	0	0.580857
XP_016571747.1	A0A1U8GKF0	XP_016571747.1		PREDICTED: fruit-specific protein-like [Capsicum annuum]	11	2	36	2	2	1	8.48		93.8		36		2	0	2.00227
XP_016555618.1	A0A1U8F8H2	XP_016555618.1	NP_182273.1	PREDICTED: fumarate hydratase 1, mitochondrial [Capsicum annuum]	32	10	39	6	6	1	7.91	80	107.72	7	32	4	10	0	0.809893
XP_016565807.1	A0A1U8G367,A0A2G2ZVP4	XP_016565807.1	NP_182273.1	PREDICTED: fumarate hydratase 1, mitochondrial-like [Capsicum annuum]	30	10	46	6	6	1	7.53	138	108.9	9	37	5	10	4	0.829923
XP_016551724.1	A0A1U8F691,A0A2G2Y4H6	XP_016551724.1	NP_172669.2	PREDICTED: fumarylacetoacetase-like [Capsicum annuum]	19	6	110	6	6	1	5.54	182	415.28	10	100	3	6	0	1.83646
XP_016581206.1	A0A1U8HCU7	XP_016581206.1	AAB94084.1	PREDICTED: galactokinase-like [Capsicum annuum]	37	13	80	13	13	1	5.87	571	255.86	21	59	6	13	0	0.705019
XP_016577522.1	A0A1U8H237,A0A2G2ZE70	XP_016577522.1	OAP06157.1	PREDICTED: galacturonosyltransferase 8 [Capsicum annuum]	3	2	7	2	2	1	9.1		18.72		7		2	0	1.26533
XP_016563845.1	A0A1U8FYE7	XP_016563845.1	NP_566700.1	PREDICTED: gamma aminobutyrate transaminase 1, mitochondrial [Capsicum annuum]	61	22	374	17	21	1	7.97	1986	1249.25	68	306	9	22	0	1.51573
XP_016560708.1	A0A1U8FWA4,A0A2G3AAM4	XP_016560708.1	AAM61583.1	PREDICTED: gamma carbonic anhydrase 1, mitochondrial-like [Capsicum annuum]	39	8	122	7	7	1	6.61	627	320.22	30	92	5	8	0	1.64308
XP_016558674.1	A0A1U8FSF3,A0A2G3A479	XP_016558674.1	AAM61583.1	PREDICTED: gamma carbonic anhydrase 1, mitochondrial-like [Capsicum annuum]	13	3	10	2	2	1	7.21	48	17.28	4	6	1	3	0	1.00186
XP_016568538.1	A0A1U8GII0,A0A2G2ZS83	XP_016568538.1	NP_175159.1	PREDICTED: gamma carbonic anhydrase 2, mitochondrial [Capsicum annuum]	47	9	118	9	9	1	6.8	145	431.97	15	103	6	9	0	1.54897
XP_016563910.1	A0A1U8FYL3,A0A2G3A0W5	XP_016563910.1	NP_190437.1	PREDICTED: gamma carbonic anhydrase-like 2, mitochondrial [Capsicum annuum]	32	5	50	5	5	1	8.56	196	115.64	16	34	3	5	0	1.49533
XP_016545539.1	A0A1U8ENT1,A0A2G2YIR0	XP_016545539.1	OAP17030.1	PREDICTED: gamma-glutamyl hydrolase 2-like [Capsicum annuum]	36	9	49	9	9	1	7.14	117	133.12	8	41	1	9	0	1.58481
XP_016573308.1	A0A1U8GWX9	XP_016573308.1	NP_195674.2	PREDICTED: gamma-glutamyltranspeptidase 1-like isoform X1 [Capsicum annuum]	17	8	49	0	8	1	9.64	118	142.14	9	40	2	8	0	0.991994
XP_016540382.1	A0A1U8DZD1	XP_016540382.1	NP_194650.1	PREDICTED: gamma-glutamyltranspeptidase 3 isoform X1 [Capsicum annuum]	2	1	1	0	1	1	7.14		3.32		1		1	0	5.58768
XP_016576003.1	A0A1U8H4K0	XP_016576003.1		PREDICTED: gamma-interferon-inducible lysosomal thiol reductase-like isoform X1 [Capsicum annuum]	18	5	180	1	1	1	7.85	201	322.56	16	164	2	5	7	3.13784
XP_016559341.1	A0A1U8FJC3	XP_016559341.1	AAM63730.1	PREDICTED: gamma-soluble NSF attachment protein [Capsicum annuum]	11	3	9	3	3	1	5.06		24.29		9		3	0	0.678111
XP_016580446.1	A0A1U8HAE7,A0A2G2Z163	XP_016580446.1		PREDICTED: GBF-interacting protein 1 isoform X1 [Capsicum annuum]	2	1	2	0	1	1	7.23		8.08		2		1	0	3.54651
XP_016538382.1	A0A1U8DTN9,A0A2G2YZ74	XP_016538382.1	2C59_A	PREDICTED: GDP-mannose 3,5-epimerase 1 [Capsicum annuum]	58	20	465	8	8	1	6.47	2775	1278.24	101	364	13	19	19	0.615422
XP_016566587.1	A0A1U8G5F8,A0A2G2ZUX2	XP_016566587.1	NP_198236.1	PREDICTED: GDP-mannose 3,5-epimerase 2 [Capsicum annuum]	54	19	467	7	7	1	6.47	2693	1298.71	97	370	13	19	0	1.48668
XP_016563064.1	A0A1U8G4Y2	XP_016563064.1	1N7G_A	PREDICTED: GDP-mannose 4,6 dehydratase 1 [Capsicum annuum]	11	4	7	4	4	1	7.2	0	22.87	1	6	1	3	0	0.82218
XP_016562628.1	A0A1U8G1S6	XP_016562628.1	NP_188258.1	PREDICTED: GDSL esterase/lipase APG-like [Capsicum annuum]	27	6	27	6	6	1	8.13	98	76.31	5	22	2	6	0	1.5062
XP_016562629.1	A0A1U8G3R4	XP_016562629.1	NP_188258.1	PREDICTED: GDSL esterase/lipase APG-like [Capsicum annuum]	34	9	26	8	9	1	9.31	46	88.31	1	25	1	9	0	0.545596
XP_016566634.1	A0A1U8GF03	XP_016566634.1	NP_188258.1	PREDICTED: GDSL esterase/lipase APG-like [Capsicum annuum]	20	1	6	1	1	1	5.31		20.62		6		1	0	1.65046
XP_016573492.1	A0A1U8GQF3,A0A2G2XXR5	XP_016573492.1	NP_172410.1	PREDICTED: GDSL esterase/lipase At1g09390-like [Capsicum annuum]	25	6	76	6	6	1	8.38	720	241.42	22	54	5	6	0	2.29365
XP_016559653.1	A0A1U8FTF5,A0A2G3A786	XP_016559653.1		PREDICTED: GDSL esterase/lipase At1g29670-like [Capsicum annuum]	38	10	114	10	10	1	5.97	187	345.03	22	92	3	10	0	1.17531
XP_016571377.1	A0A1U8GJB1	XP_016571377.1		PREDICTED: GDSL esterase/lipase At1g29670-like [Capsicum annuum]	17	4	32	4	4	1	8.95	300	77.37	12	20	4	4	0	3.3752
XP_016559650.1	A0A1U8FLP2	XP_016559650.1		PREDICTED: GDSL esterase/lipase At1g29670-like [Capsicum annuum]	11	3	8	3	3	1	7.39	21	23.55	1	7	1	3	0	2.58922
XP_016554094.1	A0A1U8F3T1,A0A1U8FCS3	XP_016554094.1	NP_001321992.1	PREDICTED: GDSL esterase/lipase At1g29670-like isoform X2 [Capsicum annuum]	42	10	89	6	10	1	8.69	743	241.61	33	56	6	10	0	2.21067
XP_016538514.1	A0A1U8E400	XP_016538514.1	NP_564668.1	PREDICTED: GDSL esterase/lipase At1g54790 [Capsicum annuum]	7	2	5	2	2	1	6.67		15.85		5		2	0	1.93519
XP_016553157.1	A0A1U8F1C2	XP_016553157.1		PREDICTED: GDSL esterase/lipase At2g38180-like [Capsicum annuum]	34	7	156	2	2	1	9.22	298	435.63	27	129	5	7	0	1.36068
XP_016563765.1	A0A1U8FY66	XP_016563765.1		PREDICTED: GDSL esterase/lipase At3g48460 [Capsicum annuum]	15	4	46	4	4	1	9	477	144.64	7	39	1	4	0	2.02717
XP_016538166.1	A0A1U8DVJ1,A0A2G2YY29	XP_016538166.1	NP_192022.1	PREDICTED: GDSL esterase/lipase At4g01130-like [Capsicum annuum]	32	7	53	7	7	1	8.56	92	215.97	8	45	1	7	0	1.63511
XP_016542955.1	A0A1U8EI05,A0A2G2YPB9	XP_016542955.1		PREDICTED: GDSL esterase/lipase At5g03610 [Capsicum annuum]	6	2	2	2	2	1	9.14		4.64		2		2	0	1.96998
XP_016543150.1	A0A1U8EIK3,A0A2G2YLR5	XP_016543150.1	NP_001318474.1	PREDICTED: GDSL esterase/lipase At5g03820 [Capsicum annuum]	3	1	1	1	1	1	8.57		2.87		1		1	0	2.02151
XP_016538593.1	A0A1U8DUA9	XP_016538593.1		PREDICTED: GDSL esterase/lipase At5g03980-like [Capsicum annuum]	24	6	53	4	6	1	6.7	164	133.71	13	40	3	6	0	1.7059
XP_016551009.1	A0A1U8F4D0	XP_016551009.1	OAO94633.1	PREDICTED: GDSL esterase/lipase At5g33370-like [Capsicum annuum]	37	8	156	7	8	1	7.97	1556	418.57	52	104	7	8	0	1.35327
XP_016570532.1	A0A1U8GGU8	XP_016570532.1		PREDICTED: GDSL esterase/lipase At5g45910-like [Capsicum annuum]	14	5	27	5	5	1	8.66	137	62.43	5	22	1	5	0	0.954702
XP_016559763.1	A0A1U8FTP2,A0A2G3A6U1	XP_016559763.1	NP_199404.3	PREDICTED: GDSL esterase/lipase At5g45920 [Capsicum annuum]	19	4	8	4	4	1	5.3	45	16.29	2	6	1	4	0	1.21873
XP_016559781.1	A0A1U8FKK8,A0A2G3A6V0	XP_016559781.1		PREDICTED: GDSL esterase/lipase At5g45950 [Capsicum annuum]	22	7	54	7	7	1	7.75	183	148.1	13	41	4	7	0	1.7852
XP_016556902.1	A0A1U8FC38,A0A2G2Z5L2	XP_016556902.1		PREDICTED: GDSL esterase/lipase At5g55050-like [Capsicum annuum]	6	2	5	2	2	1	8.84		17.46		5		2	0	3.9531
XP_016578282.1	A0A1U8H499,A0A2G2ZCX7	XP_016578282.1	NP_201098.1	PREDICTED: GDSL esterase/lipase At5g62930-like [Capsicum annuum]	9	2	2	2	2	1	6.73		6.63		2		2	0	2.90108
XP_016546318.1	A0A1U8EGI7,A0A1U8EGJ2	XP_016546318.1	AAM63310.1	PREDICTED: GDSL esterase/lipase CPRD49 [Capsicum annuum]	9	2	5	2	2	1	5.48		19.64		5		2	0	0.657207
XP_016543591.1	A0A1U8EB00	XP_016543591.1		PREDICTED: GDSL esterase/lipase CPRD49-like [Capsicum annuum]	47	12	365	1	7	1	5.83	476	939.91	42	323	7	12	8	1.05322
XP_016544768.1	A0A1U8EC24	XP_016544768.1		PREDICTED: GDSL esterase/lipase CPRD49-like [Capsicum annuum]	31	9	99	8	8	1	5.27	165	226.41	16	83	5	9	0	0.388122
XP_016566408.1	A0A1U8GCH5,A0A2G2ZU21	XP_016566408.1	NP_193095.2	PREDICTED: GDT1-like protein 2, chloroplastic [Capsicum annuum]	12	3	34	3	3	1	8.72	37	107.82	3	31	1	3	0	2.26009
XP_016548632.1	A0A1U8EN43	XP_016548632.1	NP_173923.1	PREDICTED: GDT1-like protein 4 [Capsicum annuum]	4	1	3	1	1	1	5.86		9.57		3		1	0	0.726571
XP_016572489.1	A0A1U8GWG0,A0A2G2ZH60	XP_016572489.1	NP_174141.1	PREDICTED: GEM-like protein 1 [Capsicum annuum]	37	8	39	7	7	1	6.79	52	108.08	4	35	3	8	1	1.52478
XP_016569666.1	A0A1U8GEB3	XP_016569666.1	NP_196824.1	PREDICTED: GEM-like protein 5 [Capsicum annuum]	26	6	52	4	6	1	6.28	94	153.63	10	42	4	6	0	2.65749
XP_016553572.1	A0A1U8F2H7	XP_016553572.1	NP_568361.1	PREDICTED: general negative regulator of transcription subunit 3 isoform X1 [Capsicum annuum]	4	2	2	0	2	1	5.44		9.3		2		2	0	2.25334
XP_016563120.1	A0A1U8FWA3,A0A2G3A3B0	XP_016563120.1	NP_563681.1	PREDICTED: general transcription factor IIE subunit 1-like [Capsicum annuum]	2	1	2	1	1	1	5.11		5.4		2		1	0	2.30625
XP_016563245.1	A0A1U8FWP4	XP_016563245.1	NP_177587.1	PREDICTED: geranylgeranyl diphosphate reductase, chloroplastic [Capsicum annuum]	49	19	196	17	17	1	9.1	801	627.28	34	162	9	19	2	1.19785
XP_016568624.1	A0A1U8GKK2,P80042	XP_016568624.1	NP_195399.1	PREDICTED: geranylgeranyl pyrophosphate synthase, chloroplastic [Capsicum annuum]	21	9	60	8	8	1	6.55	270	170.3	11	49	4	9	2	0.746358
XP_016555191.1	A0A1U8F928,A0A2G3AAC8	XP_016555191.1	NP_195399.1	PREDICTED: geranylgeranyl pyrophosphate synthase, chloroplastic-like [Capsicum annuum]	17	6	27	5	5	1	6.4	51	81.91	5	22	2	6	0	1.64142
XP_016566182.1	A0A1U8G481,A0A1U8G4A2	XP_016566182.1		PREDICTED: germacrene C synthase-like isoform X2 [Capsicum annuum]	9	4	15	1	4	1	5.44	42	36.42	3	12	2	4	0	1.86448
XP_016555400.1	A0A1U8FI09,A0A2G3AKW4	XP_016555400.1		PREDICTED: germin-like protein subfamily 1 member 11 [Capsicum annuum]	28	4	34	4	4	1	9.14	114	122.84	3	31	1	4	0	1.48464
XP_016538938.1	A0A1U8DVA2,A0A2G2Y1T8	XP_016538938.1	P92997.2	PREDICTED: germin-like protein subfamily 1 member 13 [Capsicum annuum]	26	3	10	1	2	1	6.06	0	19.61	1	9	1	3	0	0.546806
XP_016567630.1	A0A1U8G916,A0A2G3A1J1	XP_016567630.1	AAB51565.1	PREDICTED: germin-like protein subfamily T member 2 [Capsicum annuum]	12	2	6	1	2	1	6.67	21	10.78	2	4	1	2	0	1.35751
XP_016576004.1	A0A1U8H6E6	XP_016576004.1		PREDICTED: GILT-like protein F37H8.5 isoform X2 [Capsicum annuum]	19	5	170	0	1	1	7.21	158	332.46	7	163	1	5	0	0.879785
XP_016572067.1	A0A1U8GLD0	XP_016572067.1	OAP00146.1	PREDICTED: GLABRA2 expression modulator-like [Capsicum annuum]	20	5	17	4	4	1	5.73		50.14		17		5	0	0.845478
XP_016550350.1	A0A1U8F3V0	XP_016550350.1	NP_195174.6	PREDICTED: glucan endo-1,3-beta-D-glucosidase isoform X1 [Capsicum annuum]	16	7	39	0	7	1	5.06	19	128.85	3	36	1	7	0	3.89842
XP_016551415.1	A0A1U8F6Q1,A0A2G2Y921	XP_016551415.1	NP_174563.2	PREDICTED: glucan endo-1,3-beta-glucosidase 11-like [Capsicum annuum]	3	1	2	0	1	1	7.39		5.31		2		1	0	1.11391
XP_016540374.1	A0A1U8E959	XP_016540374.1	NP_200470.1	PREDICTED: glucan endo-1,3-beta-glucosidase 13 [Capsicum annuum]	18	6	43	6	6	1	7.11	225	127.97	6	37	1	6	0	1.41944
XP_016565149.1	A0A1U8GAS5,A0A2G2ZWL7	XP_016565149.1	NP_568822.1	PREDICTED: glucan endo-1,3-beta-glucosidase 13-like [Capsicum annuum]	2	1	5	1	1	1	6.39		16.13		5		1	0	3.17047
XP_016572618.1	A0A1U8GV17	XP_016572618.1	NP_565269.1	PREDICTED: glucan endo-1,3-beta-glucosidase 3-like [Capsicum annuum]	5	2	3	2	2	1	5.71		7.65		3		2	0	3.72968
XP_016576128.1	A0A1U8H6R1	XP_016576128.1	NP_187965.1	PREDICTED: glucan endo-1,3-beta-glucosidase 4 [Capsicum annuum]	5	2	16	2	2	1	5.8	173	41.88	5	11	1	2	0	3.13337
XP_016574050.1	A0A1U8GSD0,A0A2G3AGE9	XP_016574050.1	NP_194843.1	PREDICTED: glucan endo-1,3-beta-glucosidase 5 [Capsicum annuum]	9	3	7	2	2	1	5.97		24.13		7		3	0	1.81521
XP_016573018.1	A0A1U8GW41	XP_016573018.1	NP_200617.2	PREDICTED: glucan endo-1,3-beta-glucosidase 6 [Capsicum annuum]	11	4	15	3	3	1	7.15	106	35.23	4	11	1	4	1	0.90745
XP_016568581.1	A0A1U8GB86	XP_016568581.1	NP_199086.2	PREDICTED: glucan endo-1,3-beta-glucosidase 7 [Capsicum annuum]	9	3	3	3	3	1	6.55		8.22		3		3	0	1.20673
XP_016565274.1	A0A1U8GB40,A0A2G2ZWY5	XP_016565274.1	OAP13217.1	PREDICTED: glucan endo-1,3-beta-glucosidase 8-like [Capsicum annuum]	5	1	8	1	1	1	5.1	26	27.38	2	6	1	1	0	2.59867
XP_016543968.1	A0A1U8E9Q3,A0A2G2Y0Y4	XP_016543968.1	OAP13217.1	PREDICTED: glucan endo-1,3-beta-glucosidase 8-like isoform X1 [Capsicum annuum]	9	2	4	0	2	1	5.39		20.55		4		2	0	1.79386
XP_016555384.1	A0A1U8FGD7,A0A2G3AI71	XP_016555384.1		PREDICTED: glucan endo-1,3-beta-glucosidase A-like [Capsicum annuum]	27	6	28	6	6	1	5.88	217	78.13	6	22	2	6	0	2.42348
XP_016554393.1	A0A1U8F4N5	XP_016554393.1		PREDICTED: glucan endo-1,3-beta-glucosidase, acidic, partial [Capsicum annuum]	29	7	175	7	7	1	7.52	1488	504.87	53	122	6	7	0	8.97218
XP_016562300.1	A0A1U8FTX7	XP_016562300.1		PREDICTED: glucan endo-1,3-beta-glucosidase, acidic-like [Capsicum annuum]	11	3	9	3	3	1	7.01	43	23.12	3	6	2	3	0	2.85038
XP_016543744.1	A0A1U8EIN8,A0A2G2YNT9	XP_016543744.1	NP_191283.2	PREDICTED: glucan endo-1,3-beta-glucosidase, acidic-like [Capsicum annuum]	5	1	1	1	1	1	9.03		2.37		1		1	0	1.42243
XP_016581736.1	A0A1U8HEC1,A0A2G3AJ20	XP_016581736.1		PREDICTED: glucan endo-1,3-beta-glucosidase, basic [Capsicum annuum]	48	11	275	11	11	1	6.89	1787	649.92	84	191	6	11	0	3.67535
XP_016579820.1	A0A1U8H907	XP_016579820.1		PREDICTED: glucan endo-1,3-beta-glucosidase-like [Capsicum annuum]	14	5	86	4	5	1	9.17	719	161.84	37	49	3	5	0	1.60516
XP_016577909.1	A0A1U8HBW8,A0A2G2ZDL4	XP_016577909.1	NP_197666.1	PREDICTED: glucomannan 4-beta-mannosyltransferase 2-like [Capsicum annuum]	2	1	1	0	1	1	8.66		4.1		1		1	0	3.55913
XP_016541514.1	A0A1U8E2K1,A0A2G2YPD0	XP_016541514.1	NP_197081.1	PREDICTED: glucosamine 6-phosphate N-acetyltransferase-like [Capsicum annuum]	4	1	5	0	1	1	6.79	0	8.32	1	4	1	1	0	0.577058
XP_016539764.1	A0A1U8E7G3	XP_016539764.1	NP_195632.1	PREDICTED: glucose-1-phosphate adenylyltransferase large subunit 1 [Capsicum annuum]	27	12	83	10	10	1	7.05	523	192.86	27	56	6	12	0	0.642388
XP_016554220.1	A0A1U8FD43	XP_016554220.1	NP_174089.1	PREDICTED: glucose-1-phosphate adenylyltransferase large subunit 2, chloroplastic/amyloplastic isoform X1 [Capsicum annuum]	24	9	39	0	7	1	7.64	165	84.89	11	28	4	9	0	0.597931
XP_016540507.1	A0A1U8DZQ7,A0A2G3AL42	XP_016540507.1	NP_197423.1	PREDICTED: glucose-1-phosphate adenylyltransferase large subunit 3, chloroplastic/amyloplastic [Capsicum annuum]	54	24	393	22	22	1	8.6	2946	1024.46	114	279	13	24	2	0.74877
XP_016581019.1	A0A1U8HKG3,A0A2G2Z4N2	XP_016581019.1	NP_199641.1	PREDICTED: glucose-1-phosphate adenylyltransferase small subunit, chloroplastic/amyloplastic [Capsicum annuum]	45	20	294	13	13	1	6.8	717	786.23	34	260	8	20	9	0.535607
XP_016580465.1	A0A1U8HAS8,A0A2G2Z1J2	XP_016580465.1	NP_198428.1	PREDICTED: glucose-6-phosphate 1-dehydrogenase, chloroplastic [Capsicum annuum]	27	13	62	9	9	1	6.8	270	144.11	15	47	7	13	2	0.897315
XP_016570698.1	A0A1U8GPM1,A0A2G2XVF7	XP_016570698.1	NP_196815.2	PREDICTED: glucose-6-phosphate 1-dehydrogenase, chloroplastic [Capsicum annuum]	13	7	37	3	3	1	8.54	204	75	10	27	3	7	0	2.36839
XP_016561686.1	A0A1U8FR40,A0A1U8FSB9	XP_016561686.1	NP_198892.1	PREDICTED: glucose-6-phosphate 1-dehydrogenase, cytoplasmic isoform [Capsicum annuum]	47	21	279	19	19	1	6.71	1687	806.8	73	206	13	21	2	0.992991
XP_016569084.1	A0A1U8GLX0,A0A2G2ZQT7	XP_016569084.1	NP_194193.2	PREDICTED: glucose-6-phosphate isomerase 1, chloroplastic [Capsicum annuum]	43	19	161	19	19	1	5.74	864	452.68	36	125	11	19	0	0.960484
XP_016564883.1	A0A1U8G846	XP_016564883.1	BAB17636.1	PREDICTED: glucose-6-phosphate isomerase, cytosolic 2B isoform X3 [Capsicum annuum]	47	18	141	1	18	1	6.99	541	445.04	22	119	6	18	0	0.750476
XP_016570482.1	A0A1U8GGP7	XP_016570482.1	OAP18081.1	PREDICTED: glucose-induced degradation protein 8 homolog isoform X1 [Capsicum annuum]	11	2	3	0	2	1	4.74		11.29		3		2	0	1.35972
XP_016568481.1	A0A1U8GAY8,A0A2G2ZSB2	XP_016568481.1	NP_001322834.1	PREDICTED: glucose-induced degradation protein 8 homolog isoform X1 [Capsicum annuum]	7	1	3	0	1	1	5.76		13.13		3		1	0	1.98135
XP_016551045.1	A0A1U8F5Q5	XP_016551045.1	AAK82489.1	PREDICTED: glucosidase 2 subunit beta isoform X1 [Capsicum annuum]	24	11	38	0	11	1	4.94	355	90.34	10	28	4	11	0	1.88858
XP_016561628.1	A0A1U8FZ04,A0A2G3ACJ4	XP_016561628.1	NP_001327199.1	PREDICTED: glucuronokinase 1-like [Capsicum annuum]	3	1	3	1	1	1	6.74		9.06		3		1	0	2.20102
XP_016573656.1	A0A1U8GQY1	XP_016573656.1	NP_173986.2	PREDICTED: glutamate 5-kinase isoform X1 [Capsicum annuum]	7	2	4	0	2	1	6.29		8.83		4		2	0	0.271065
XP_016550679.1	A0A1U8F3F5	XP_016550679.1	NP_197235.1	PREDICTED: glutamate decarboxylase [Capsicum annuum]	50	22	504	13	22	1	6.13	2978	1144.52	146	358	14	22	0	0.81383
XP_016543934.1	A0A1U8E9N3,A0A2G2Y113	XP_016543934.1	NP_197318.1	PREDICTED: glutamate dehydrogenase [Capsicum annuum]	53	19	257	17	19	1	6.96	876	993.56	31	226	7	19	0	1.67729
XP_016556446.1	A0A1U8FCM6	XP_016556446.1	OAO96248.1	PREDICTED: glutamate synthase 1 [NADH], chloroplastic [Capsicum annuum]	7	10	30	9	10	1	7.05	81	98.13	7	23	2	10	0	2.12838
XP_016564271.1	A0A1U8FYQ4	XP_016564271.1	OAO91692.1	PREDICTED: glutamate-1-semialdehyde 2,1-aminomutase, chloroplastic [Capsicum annuum]	42	16	466	16	16	1	7.01	2255	1659.76	85	381	10	16	0	0.968298
XP_016566920.1	A0A1U8G711	XP_016566920.1	NP_194041.1	PREDICTED: glutamate--cysteine ligase, chloroplastic isoform X1 [Capsicum annuum]	31	10	134	4	10	1	6.8	575	523.22	23	111	3	10	0	1.14117
XP_016547661.1	A0A1U8EMR4	XP_016547661.1	NP_177215.1	PREDICTED: glutamate--glyoxylate aminotransferase 2 [Capsicum annuum]	56	20	412	15	20	1	6.79	1810	1333.01	89	323	12	19	0	0.212613
XP_016564079.1	A0A1U8G7T4	XP_016564079.1	NP_179544.1	PREDICTED: glutamate-rich WD repeat-containing protein 1 isoform X1 [Capsicum annuum]	6	2	3	0	2	1	5.72		6		3		2	0	1.38685
XP_016540079.1	A0A1U8E8C4,A0A2G2XW52	XP_016540079.1	NP_201210.1	PREDICTED: glutamate--tRNA ligase, chloroplastic/mitochondrial isoform X1 [Capsicum annuum]	25	9	49	1	9	1	7.5	457	121.79	14	35	5	9	0	0.885136
XP_016538878.1	A0A1U8DV40	XP_016538878.1	NP_850874.1	PREDICTED: glutamate--tRNA ligase, cytoplasmic [Capsicum annuum]	31	17	82	17	17	1	7.17	299	209.68	19	63	4	17	0	1.17541
XP_016572561.1	A0A1U8GMR8,A0A2G2Y4T8	XP_016572561.1	NP_198576.1	PREDICTED: glutamine synthetase [Capsicum annuum]	37	12	297	8	11	1	6.07	1802	827.78	74	223	6	12	0	0.819055
XP_016572050.1	A0A1U8GLK3	XP_016572050.1	NP_176794.1	PREDICTED: glutamine synthetase cytosolic isozyme 1-1 [Capsicum annuum]	49	13	480	10	10	1	6.25	976	1973.44	77	403	7	12	1	1.74045
XP_016541181.1	A0A1U8E436,B5LAU9	XP_016541181.1	NP_198413.1	PREDICTED: glutamine synthetase, chloroplastic [Capsicum annuum]	58	19	2215	17	17	1	6.93	7517	7431.1	406	1809	16	19	4	0.808645
XP_016565547.1	A0A1U8G2C1,A0A2G3ADB6	XP_016565547.1	NP_175906.1	PREDICTED: glutamine-dependent NAD(+) synthetase [Capsicum annuum]	3	2	15	2	2	1	6.58	165	33.2	4	11	1	2	0	0.247317
XP_016554561.1	A0A1U8F7B0	XP_016554561.1	NP_189051.3	PREDICTED: glutamine--fructose-6-phosphate aminotransferase [isomerizing] 2 [Capsicum annuum]	5	3	22	3	3	1	6.93	111	26.93	10	12	1	3	0	2.06924
XP_016547951.1	A0A1U8ENI2	XP_016547951.1	NP_173906.2	PREDICTED: glutamine--tRNA ligase isoform X1 [Capsicum annuum]	18	13	51	0	13	1	6.52	105	145.6	8	43	2	13	0	0.794588
XP_016568985.1	A0A1U8GD30	XP_016568985.1	4N7R_A	PREDICTED: glutamyl-tRNA reductase 1, chloroplastic [Capsicum annuum]	9	4	13	4	4	1	7.65	107	30.59	4	9	2	4	0	1.28281
XP_016562378.1	A0A1U8G144	XP_016562378.1	4N7R_C	PREDICTED: glutamyl-tRNA reductase-binding protein, chloroplastic isoform X1 [Capsicum annuum]	10	2	2	1	2	1	7.14		8.28		2		2	0	1.40728
XP_016563029.1	A0A1U8G4V1	XP_016563029.1	NP_196353.2	PREDICTED: glutamyl-tRNA(Gln) amidotransferase subunit A-like [Capsicum annuum]	7	3	6	2	3	1	5.48		21.36		6		3	0	1.42699
XP_016566459.1	A0A1U8G530	XP_016566459.1	NP_564530.1	PREDICTED: glutamyl-tRNA(Gln) amidotransferase subunit B, chloroplastic/mitochondrial [Capsicum annuum]	26	9	44	9	9	1	7.05	108	139.59	9	35	4	9	0	1.93903
XP_016561585.1	A0A1U8FS37,A0A2G3ABU7	XP_016561585.1	NP_198853.1	PREDICTED: glutaredoxin [Capsicum annuum]	68	7	73	7	7	1	7.87	152	277.04	7	66	4	7	0	1.29476
XP_016563638.1	A0A1U8G4L4,A0A2G2XZ27	XP_016563638.1	OAO90123.1	PREDICTED: glutaredoxin [Capsicum annuum]	38	4	14	4	4	1	7.24	28	39.24	3	11	2	4	0	2.8506
XP_016548845.1	A0A1U8EZM8,A0A2G2YHM8	XP_016548845.1	NP_197550.1	PREDICTED: glutaredoxin-C4 [Capsicum annuum]	41	5	50	5	5	1	7.94	402	178.16	11	39	1	5	0	0.613997
XP_016566116.1	A0A1U8G435	XP_016566116.1	NP_189059.1	PREDICTED: glutathione reductase, chloroplastic [Capsicum annuum]	31	12	212	8	12	1	6.48	1508	544.72	70	142	8	12	0	1.52585
XP_016565503.1	A0A1U8GBS1	XP_016565503.1	NP_191026.1	PREDICTED: glutathione reductase, chloroplastic isoform X1 [Capsicum annuum]	30	12	141	0	12	1	8.03	956	369.21	42	99	9	12	0	0.587532
XP_016576141.1	A0A1U8GY32,A0A2G2Y0K8	XP_016576141.1	1GNW_A	PREDICTED: glutathione S-transferase [Capsicum annuum]	57	11	446	11	11	1	6.89	1903	1603.42	94	352	7	11	0	3.06585
XP_016573719.1	A0A1U8GZY4	XP_016573719.1	AAM65005.1	PREDICTED: glutathione S-transferase DHAR2-like [Capsicum annuum]	90	17	592	17	17	1	6.29	2160	2121.67	81	511	10	16	0	1.20557
XP_016572502.1	A0A1U8GMM5	XP_016572502.1	NP_568336.1	PREDICTED: glutathione S-transferase DHAR3, chloroplastic-like isoform X1 [Capsicum annuum]	54	14	390	2	14	1	7.94	520	1525.62	28	362	6	14	0	0.857692
XP_016543322.1	A0A1U8E7Y8	XP_016543322.1	NP_195899.1	PREDICTED: glutathione S-transferase L3-like isoform X1 [Capsicum annuum]	60	14	281	0	10	1	5.39	641	968.06	28	253	5	14	9	1.91221
XP_016542454.1	A0A1U8EF00	XP_016542454.1	NP_195899.1	PREDICTED: glutathione S-transferase L3-like isoform X4 [Capsicum annuum]	58	11	176	1	7	1	5.77	515	600.6	25	151	5	10	0	1.48334
XP_016551499.1	A0A1U8F5P8,A0A2G2Y8W1	XP_016551499.1	NP_198937.1	PREDICTED: glutathione S-transferase T1-like [Capsicum annuum]	66	11	103	10	11	1	6.95	218	390.15	15	88	4	11	0	1.04739
XP_016566773.1	A0A1U8GDH9,A0A2G3ADW7	XP_016566773.1	NP_198937.1	PREDICTED: glutathione S-transferase T1-like [Capsicum annuum]	35	8	25	7	7	1	9.28	96	65.89	3	22	1	8	1	0.555738
XP_016566720.1	A0A1U8G6I2	XP_016566720.1		PREDICTED: glutathione S-transferase T1-like [Capsicum annuum]	20	5	24	2	2	1	9.17		89.36		24		5	2	1.78875
XP_016566727.1	A0A1U8G5V6,A0A2G3ADW5	XP_016566727.1		PREDICTED: glutathione S-transferase T1-like isoform X1 [Capsicum annuum]	10	3	6	0	1	1	9.26		20.15		6		3	0	2.08142
XP_016568149.1	A0A1U8GJ75	XP_016568149.1		PREDICTED: glutathione S-transferase U10-like [Capsicum annuum]	30	6	48	1	2	1	6.54	161	170.13	3	45	1	6	0	2.75669
XP_016554831.1	A0A1U8F819,A0A2G3A650	XP_016554831.1		PREDICTED: glutathione S-transferase U10-like [Capsicum annuum]	5	1	1	1	1	1	6.57		3.41		1		1	0	2.82163
XP_016548200.1	A0A1U8EXR8	XP_016548200.1	NP_172508.4	PREDICTED: glutathione S-transferase U17-like [Capsicum annuum]	18	4	63	4	4	1	6.6	250	184.89	12	51	2	4	0	0.853581
XP_016538663.1	A0A1U8DUH6	XP_016538663.1		PREDICTED: glutathione S-transferase U7-like [Capsicum annuum]	12	2	7	2	2	1	5.5		22.59		7		2	0	1.19941
XP_016542377.1	A0A1U8E552	XP_016542377.1		PREDICTED: glutathione S-transferase U8-like [Capsicum annuum]	17	4	11	4	4	1	7.23	0	29.03	1	10	1	4	0	1.67023
XP_016566547.1	A0A1U8G5B7	XP_016566547.1		PREDICTED: glutathione S-transferase U9-like [Capsicum annuum]	38	8	81	1	4	1	6.7	378	245.65	13	68	3	8	6	2.39336
XP_016538903.1	A0A1U8DV66	XP_016538903.1	NP_178344.1	PREDICTED: glutathione S-transferase zeta class-like isoform X1 [Capsicum annuum]	49	8	108	7	7	1	5.17	121	418.65	8	100	3	8	2	1.30774
XP_016551798.1	A0A1U8EX92	XP_016551798.1		PREDICTED: glutathione S-transferase-like [Capsicum annuum]	56	12	204	12	12	1	6.6	1892	613.26	60	144	5	12	0	0.709166
XP_016538548.1	A0A1U8DU66	XP_016538548.1	NP_568495.2	PREDICTED: glutathione synthetase, chloroplastic isoform X1 [Capsicum annuum]	19	8	34	0	8	1	6.83	379	97.9	8	26	3	8	0	1.00039
XP_016543596.1	A0A1U8EB05,A0A2G3ALR9	XP_016543596.1		PREDICTED: glutathione transferase GST 23-like [Capsicum annuum]	31	8	93	7	8	1	6.8	413	222	25	68	3	8	0	0.971133
XP_016555929.1	A0A1U8FHY9	XP_016555929.1		PREDICTED: glutathione transferase GST 23-like isoform X1 [Capsicum annuum]	10	2	10	0	2	1	6.8		30.91		10		2	0	2.64189
XP_016577460.1	A0A1U8H258	XP_016577460.1	BAB09060.1	PREDICTED: glutathionyl-hydroquinone reductase YqjG [Capsicum annuum]	14	4	10	4	4	1	8.34		46.41		10		4	0	0.442607
XP_016559244.1	A0A1U8FU52,A0A2G3A6H4	XP_016559244.1	NP_193723.3	PREDICTED: glutathionyl-hydroquinone reductase YqjG-like isoform X1 [Capsicum annuum]	30	9	50	0	9	1	7.24	183	167.66	9	41	4	9	0	1.69447
XP_016548547.1	A0A1U8EMV4	XP_016548547.1	OAP16399.1	PREDICTED: glutelin type-A 1-like [Capsicum annuum]	3	1	5	0	1	1	6.25		20.59		5		1	0	2.39802
XP_016539087.1	A0A1U8DVP8	XP_016539087.1		PREDICTED: glutelin type-B 2-like [Capsicum annuum]	41	14	403	14	14	1	6.27	2787	1119.05	80	323	8	14	0	0.938442
XP_016572357.1	A0A1U8GM67	XP_016572357.1	NP_001321059.1	PREDICTED: glyceraldehyde-3-phosphate dehydrogenase A, chloroplastic [Capsicum annuum]	69	26	3714	7	7	1	8.27	23623	12168.7	817	2897	17	26	0	0.633318
XP_016579877.1	A0A1U8H8W6	XP_016579877.1	NP_001321059.1	PREDICTED: glyceraldehyde-3-phosphate dehydrogenase A, chloroplastic-like [Capsicum annuum]	70	28	4025	9	9	1	8.46	25477	13113.5	876	3149	15	28	25	0.5191
XP_016568223.1	A0A2G2XUW8	XP_016568223.1	NP_174996.1	PREDICTED: glyceraldehyde-3-phosphate dehydrogenase B, chloroplastic [Capsicum annuum]	63	27	986	11	12	1	6.98	2352	3550.6	98	888	15	27	13	0.412932
XP_016551558.1	A0A1U8EWL5	XP_016551558.1	NP_174996.1	PREDICTED: glyceraldehyde-3-phosphate dehydrogenase B, chloroplastic [Capsicum annuum]	61	26	2243	11	11	1	7.42	14619	6857.1	507	1736	15	26	0	0.396017
XP_016544999.1	A0A1U8EM93	XP_016544999.1	AAO22684.1	PREDICTED: glyceraldehyde-3-phosphate dehydrogenase GAPCP1, chloroplastic [Capsicum annuum]	36	12	64	10	10	1	8.75	37	223.98	2	62	2	12	0	1.50695
XP_016578224.1	A0A1U8HCS6	XP_016578224.1	NP_187062.1	PREDICTED: glyceraldehyde-3-phosphate dehydrogenase, cytosolic [Capsicum annuum]	72	21	3668	8	8	1	7.47	24156	13035.1	752	2916	14	21	24	1.00478
XP_016553268.1	A0A1U8F1D8,A0A2G2YFD1	XP_016553268.1	NP_187062.1	PREDICTED: glyceraldehyde-3-phosphate dehydrogenase, cytosolic [Capsicum annuum]	57	17	1732	6	8	1	6.57	7586	6337.33	286	1446	10	17	1	1.27518
XP_016563829.1	A0A1U8G731	XP_016563829.1	NP_187062.1	PREDICTED: glyceraldehyde-3-phosphate dehydrogenase, cytosolic-like [Capsicum annuum]	60	17	1372	6	6	1	8.95	4892	4965.53	183	1189	10	17	0	1.27536
XP_016539968.1	A0A1U8DY61	XP_016539968.1	NP_176968.1	PREDICTED: glycerate dehydrogenase [Capsicum annuum]	80	24	779	21	22	1	6.7	10101	2508.33	236	543	18	23	4	0.592666
XP_016576446.1	A0A1U8GYX0	XP_016576446.1	BAH20207.1	PREDICTED: glycerate dehydrogenase HPR, peroxisomal-like [Capsicum annuum]	10	3	27	1	1	1	8.29		70.34		27		3	0	0.705184
XP_016562961.1	A0A1U8FUZ6,A0A2G3A2Q6	XP_016562961.1	ABK32113.1	PREDICTED: glycerol kinase [Capsicum annuum]	26	10	74	10	10	1	6.48	81	235.53	8	66	4	10	0	1.58243
XP_016538077.1	A0A1U8DST3	XP_016538077.1	NP_171667.1	PREDICTED: glycerol-3-phosphate 2-O-acyltransferase 4 [Capsicum annuum]	16	7	59	6	7	1	9.36	392	138.65	20	39	4	7	0	1.00624
XP_016540031.1	A0A1U8E0T3	XP_016540031.1	NP_568925.1	PREDICTED: glycerol-3-phosphate acyltransferase 3-like [Capsicum annuum]	2	1	2	0	1	1	8.95		2.16		2		1	0	2.23168
XP_016573325.1	A0A1U8GQ90	XP_016573325.1	NP_174499.1	PREDICTED: glycerol-3-phosphate acyltransferase, chloroplastic [Capsicum annuum]	19	7	23	7	7	1	6.33	22	89.14	2	21	2	7	0	1.05827
XP_016551199.1	A0A1U8F4X7	XP_016551199.1	NP_187648.1	PREDICTED: glycerol-3-phosphate dehydrogenase SDP6, mitochondrial isoform X1 [Capsicum annuum]	15	8	30	8	8	1	8.07	125	80.1	8	22	2	8	0	1.58825
XP_016555945.1	A0A1U8FJK9	XP_016555945.1	NP_177561.1	PREDICTED: glycerophosphodiester phosphodiesterase GDPD6 [Capsicum annuum]	12	4	17	4	4	1	6.55		52.32		17		4	0	0.8941
XP_016581375.1	A0A1U8HDB2	XP_016581375.1		PREDICTED: glycerophosphodiester phosphodiesterase GDPDL4 [Capsicum annuum]	3	1	1	1	1	1	5.87		2.67		1		1	0	1.93817
XP_016559210.1	A0A1U8FKG0,A0A2G3A6E8	XP_016559210.1	NP_181057.1	PREDICTED: glycine cleavage system H protein 2, mitochondrial [Capsicum annuum]	36	5	46	5	5	1	4.81	24	135.34	5	41	2	5	0	0.848742
XP_016575037.1	A0A1U8GUW6,A0A2G2ZAD4	XP_016575037.1	NP_174525.1	PREDICTED: glycine cleavage system H protein, mitochondrial [Capsicum annuum]	44	5	216	3	3	1	4.89	254	679.76	17	199	4	5	0	0.582549
XP_016555439.1	A0A1U8FGI9	XP_016555439.1	NP_174525.1	PREDICTED: glycine cleavage system H protein, mitochondrial-like [Capsicum annuum]	44	5	93	3	3	1	5.03	120	268.9	7	86	3	5	4	0.931062
XP_016537620.1	A0A1U8E2S3,A0A2G2YW52	XP_016537620.1	AAK68740.1	PREDICTED: glycine dehydrogenase (decarboxylating), mitochondrial [Capsicum annuum]	39	35	657	3	3	1	7.11	3092	2115.57	129	528	18	35	0	0.384719
XP_016550439.1	A0A1U8F2Q0	XP_016550439.1	NP_195027.1	PREDICTED: glycine dehydrogenase (decarboxylating), mitochondrial-like [Capsicum annuum]	50	43	980	11	11	1	7.33	4310	3174.19	207	773	23	43	41	0.260964
XP_016566004.1	A0A1U8GD59	XP_016566004.1		PREDICTED: glycine-rich cell wall structural protein [Capsicum annuum]	15	2	2	2	2	1	9.67		8.07		2		2	0	4.11696
XP_016549049.1	A0A1U8EYQ9	XP_016549049.1		PREDICTED: glycine-rich cell wall structural protein 1-like [Capsicum annuum]	7	1	4	1	1	1	10.01		11.81		4		1	0	1.37008
XP_016539927.1	A0A1U8DY30	XP_016539927.1		PREDICTED: glycine-rich protein 2 [Capsicum annuum]	32	4	117	3	3	1	5.6	1823	424.27	32	85	3	4	0	1.69329
XP_016545560.1	A0A1U8EQC0	XP_016545560.1	NP_179702.1	PREDICTED: glycine-rich protein 2-like [Capsicum annuum]	60	8	143	8	8	1	5.62	1420	537.06	29	114	5	8	0	1.1757
XP_016539926.1	A0A1U8E0J0	XP_016539926.1	BAH56877.1	PREDICTED: glycine-rich protein 2-like [Capsicum annuum]	49	5	130	4	4	1	5.92	1836	526.89	30	100	4	5	1	1.31759
XP_016568033.1	A0A1U8GH39	XP_016568033.1		PREDICTED: glycine-rich protein 3-like [Capsicum annuum]	10	1	23	1	1	1	9.26	393	58.68	9	14	1	1	0	4.05119
XP_016566205.1	A0A1U8G509	XP_016566205.1	AWM95681.1	PREDICTED: glycine-rich protein DC7.1-like isoform X2 [Capsicum annuum]	27	3	60	1	1	1	6.51	347	188.92	12	48	2	3	0	5.55949
XP_016566203.1	A0A1U8GBX2	XP_016566203.1	NP_001325419.1	PREDICTED: glycine-rich protein-like [Capsicum annuum]	5	1	3	1	1	1	8.81		7.32		3		1	0	0.637059
XP_016566125.1	A0A1U8G422	XP_016566125.1	NP_001078385.1	PREDICTED: glycine-rich RNA-binding protein 2, mitochondrial-like [Capsicum annuum]	43	4	17	4	4	1	8.12	135	61.24	2	15	1	4	0	1.99637
XP_016561308.1	A0A1U8FXZ8	XP_016561308.1	NP_200911.1	PREDICTED: glycine-rich RNA-binding protein 3, mitochondrial-like [Capsicum annuum]	11	3	30	2	2	1	4.65	274	64.65	11	19	2	3	1	1.13659
XP_016541627.1	A0A1U8E304	XP_016541627.1	NP_200269.1	PREDICTED: glycine-rich RNA-binding protein 3, mitochondrial-like [Capsicum annuum]	19	2	9	2	2	1	9.11	89	25.35	2	7	1	2	0	1.88054
XP_016573651.1	A0A1U8GQX6	XP_016573651.1	NP_001078385.1	PREDICTED: glycine-rich RNA-binding protein 4, mitochondrial-like [Capsicum annuum]	30	3	44	3	3	1	6.68	28	156.85	1	43	1	3	0	1.54917
XP_016559015.1	A0A1U8FJW1	XP_016559015.1		PREDICTED: glycine-rich RNA-binding protein 4, mitochondrial-like [Capsicum annuum]	13	2	9	1	1	1	4.86		70.55		9		2	0	1.70208
XP_016543603.1	A0A1U8E8S0	XP_016543603.1	NP_200911.1	PREDICTED: glycine-rich RNA-binding protein 7 [Capsicum annuum]	21	4	208	4	4	1	4.79	566	843.53	37	171	3	4	0	2.00137
XP_016539185.1	A0A1U8E5U9,D0V0M9	XP_016539185.1	AAL09710.1	PREDICTED: glycine-rich RNA-binding protein RZ1A [Capsicum annuum]	33	6	30	6	6	1	8.44	93	79.09	5	25	2	6	0	0.346329
XP_016550902.1	A0A1U8EUK6	XP_016550902.1		PREDICTED: glycine-rich RNA-binding protein RZ1B isoform X1 [Capsicum annuum]	6	2	5	0	2	1	9.33		17.59		5		2	0	0.627997
XP_016539754.1	A0A097KV30,A0A1U8E7F5	XP_016539754.1	NP_849524.1	PREDICTED: glycine-rich RNA-binding protein-like isoform X2 [Capsicum annuum]	80	12	639	1	11	1	5.71	4648	1738.33	173	466	10	12	1	1.18633
XP_016545078.1	A0A1U8ECX6	XP_016545078.1	NP_190394.3	PREDICTED: glycine--tRNA ligase, chloroplastic/mitochondrial 2 isoform X1 [Capsicum annuum]	8	6	17	0	6	1	6.28	0	55.96	1	16	1	6	0	0.855278
XP_016572321.1	A0A1U8GM20,A0A2G2ZG80	XP_016572321.1	NP_564337.1	PREDICTED: glycine--tRNA ligase, mitochondrial 1-like [Capsicum annuum]	44	30	319	18	18	1	7.55	1525	850.06	69	250	11	30	17	0.744646
XP_016563046.1	A0A1U8FV83	XP_016563046.1	AAK92832.1	PREDICTED: glycine--tRNA ligase, mitochondrial 1-like [Capsicum annuum]	44	27	410	15	15	1	6.33	2247	1223.75	80	330	14	27	0	0.74224
XP_016577453.1	A0A1U8H8M4	XP_016577453.1	NP_565766.1	PREDICTED: glycolipid transfer protein 1 [Capsicum annuum]	22	4	4	4	4	1	6.68		13.88		4		4	0	1.08816
XP_016556477.1	A0A1U8FB75	XP_016556477.1	AAM77473.1	PREDICTED: glycoprotein 3-alpha-L-fucosyltransferase A-like isoform X1 [Capsicum annuum]	8	3	5	0	3	1	6.24	16	11.02	2	3	2	3	0	7.2
XP_016562533.1	A0A1U8G1J2	XP_016562533.1	NP_568846.1	PREDICTED: glycylpeptide N-tetradecanoyltransferase 1-like [Capsicum annuum]	30	9	28	5	5	1	7.58	106	85.35	4	24	2	9	5	1.50287
XP_016574644.1	A0A1U8H2L5	XP_016574644.1		PREDICTED: glyoxylate/hydroxypyruvate reductase HPR3-like [Capsicum annuum]	3	1	2	1	1	1	5.68		6.86		2		1	0	2.2531
XP_016574648.1	A0A1U8H0S4	XP_016574648.1		PREDICTED: glyoxylate/hydroxypyruvate reductase HPR3-like [Capsicum annuum]	9	2	8	2	2	1	6.98	46	14.5	3	5	1	2	0	1.59313
XP_016541146.1	A0A1U8E404,A0A2G2YRY7	XP_016541146.1	AAK94781.1	PREDICTED: glyoxylate/succinic semialdehyde reductase 1 [Capsicum annuum]	41	9	120	9	9	1	7.17	102	365.3	15	105	4	9	0	0.716503
XP_016562555.1	A0A1U8FUP0	XP_016562555.1	AAM13134.1	PREDICTED: glyoxylate/succinic semialdehyde reductase 2, chloroplastic [Capsicum annuum]	40	9	206	9	9	1	7.66	411	802.85	25	181	5	9	0	1.29369
XP_016550653.1	A0A1U8EU39	XP_016550653.1	OAP01244.1	PREDICTED: glyoxysomal fatty acid beta-oxidation multifunctional protein MFP-a isoform X1 [Capsicum annuum]	34	22	217	0	21	1	9.01	400	701.3	30	187	7	22	2	0.775897
XP_016567152.1	A0A1U8G741	XP_016567152.1	OAP14809.1	PREDICTED: GMP synthase [glutamine-hydrolyzing] [Capsicum annuum]	19	7	31	7	7	1	6.73		106.92		31		7	0	1.81363
XP_016545586.1	A0A1U8EGS6,A0A2G3AMG1	XP_016545586.1	NP_182045.1	PREDICTED: Golgi SNAP receptor complex member 1-2 isoform X1 [Capsicum annuum]	20	4	17	0	4	1	9.39	306	41.01	7	10	3	4	0	1.65104
XP_016537544.1	A0A1U8E1B5,A0A2G2YWG3	XP_016537544.1	NP_201127.2	PREDICTED: Golgi to ER traffic protein 4 homolog isoform X1 [Capsicum annuum]	6	2	4	0	2	1	6.29		10.9		4		2	0	0.740723
XP_016538153.1	A0A1U8DT17	XP_016538153.1		PREDICTED: golgin candidate 4 isoform X1 [Capsicum annuum]	4	2	2	0	2	1	5.67		5.49		2		2	0	0.97387
XP_016578616.1	A0A1U8H552	XP_016578616.1	NP_178101.3	PREDICTED: golgin candidate 5 isoform X1 [Capsicum annuum]	3	2	3	0	2	1	4.87		5.14		3		2	0	2.1648
XP_016542180.1	A0A1U8EFT5,A0A2G2YSG5	XP_016542180.1	NP_974245.1	PREDICTED: GPI transamidase component PIG-S isoform X1 [Capsicum annuum]	1	1	1	0	1	1	5.67		2.74		1		1	0	1.22261
XP_016542101.1	A0A1U8E6P0,A0A2G2YS72	XP_016542101.1		PREDICTED: GPI transamidase component PIG-T [Capsicum annuum]	4	2	3	2	2	1	7.08		8.46		3		2	0	1.7406
XP_016581509.1	A0A1U8HLW5	XP_016581509.1		PREDICTED: GPI-anchored protein LORELEI [Capsicum annuum]	9	1	2	1	1	1	6.46		7.51		2		1	0	2.55732
XP_016566624.1	A0A1U8G689,A0A2G3ADR7	XP_016566624.1	OAO98281.1	PREDICTED: GPN-loop GTPase 1 [Capsicum annuum]	6	1	6	1	1	1	4.68		31.77		6		1	0	1.28097
XP_016564893.1	A0A1U8G856,A0A2G3AD18	XP_016564893.1	NP_174566.1	PREDICTED: granule-bound starch synthase 1, chloroplastic/amyloplastic isoform X1 [Capsicum annuum]	11	6	13	0	6	1	7.68	32	36.16	1	12	1	6	0	0.743767
XP_016561397.1	A0A1U8FQ92,A0A2G3ACA0	XP_016561397.1	OAP03251.1	PREDICTED: granule-bound starch synthase 2, chloroplastic/amyloplastic [Capsicum annuum]	17	9	70	9	9	1	6.7	291	196.28	22	48	7	9	0	0.714871
XP_016549664.1	A0A1U8F0I3	XP_016549664.1	NP_198216.2	PREDICTED: GRF1-interacting factor 1-like isoform X1 [Capsicum annuum]	8	1	3	0	1	1	6.42	18	8.45	1	2	1	1	0	1.72569
XP_016547394.1	A0A1U8EU19	XP_016547394.1	OAP18186.1	PREDICTED: GTPase LSG1-2 [Capsicum annuum]	4	1	1	1	1	1	6.14		4.45		1		1	0	3.30387
XP_016540598.1	A0A1U8E002	XP_016540598.1	NP_200330.1	PREDICTED: GTP-binding nuclear protein Ran-3 [Capsicum annuum]	70	13	333	1	13	1	6.86	718	1004.35	46	287	7	12	0	0.795258
XP_016540466.1	A0A1U8E222,A0A2G3AKV6	XP_016540466.1	NP_192117.1	PREDICTED: GTP-binding protein SAR1A [Capsicum annuum]	58	9	215	0	2	1	7.47	624	711.64	41	174	6	9	10	1.01974
XP_016538756.1	A0A1U8DX63,A0A2G2XVP2	XP_016538756.1	NP_192117.1	PREDICTED: GTP-binding protein SAR1A-like [Capsicum annuum]	54	8	212	1	1	1	7.47	633	678.12	46	166	7	8	0	1.27067
XP_016581588.1	A0A1U8HK32,A0A2G3AJ42	XP_016581588.1	NP_191815.1	PREDICTED: GTP-binding protein SAR2 [Capsicum annuum]	54	8	159	4	4	1	6.55	342	528.97	23	136	7	8	0	2.72829
XP_016564884.1	A0A1U8GA11,A0A2G2ZXE8	XP_016564884.1	NP_851035.1	PREDICTED: GTP-binding protein TypA/BipA homolog [Capsicum annuum]	8	4	11	4	4	1	7.02	45	34.94	1	10	1	4	0	0.316465
XP_016580862.1	A0A1U8HBP9	XP_016580862.1	NP_001031452.1	PREDICTED: GTP-binding protein TypA/BipA homolog [Capsicum annuum]	3	2	4	2	2	1	6.93	0	10.26	1	3	1	2	0	0.980387
XP_016570417.1	A0A1U8GGH9	XP_016570417.1	NP_171715.1	PREDICTED: GTP-binding protein YPTM2 [Capsicum annuum]	42	7	152	0	1	1	5.68	708	401.4	35	117	4	7	0	2.63266
XP_016546653.1	A0A1U8EHH7	XP_016546653.1		PREDICTED: G-type lectin S-receptor-like serine/threonine-protein kinase At4g27290 [Capsicum annuum]	2	2	5	0	1	1	7.55		13.41		5		2	1	3.07617
XP_016568933.1	A0A1U8GJM6	XP_016568933.1		PREDICTED: G-type lectin S-receptor-like serine/threonine-protein kinase At4g27290 [Capsicum annuum]	2	2	3	0	1	1	8.44		8.01		3		2	0	2.03834
XP_016543283.1	A0A1U8E7U2,A0A2G3ALY2	XP_016543283.1		PREDICTED: G-type lectin S-receptor-like serine/threonine-protein kinase RLK1 [Capsicum annuum]	6	2	7	2	2	1	5.77	107	12.29	3	4	1	2	0	1.71324
XP_016580943.1	A0A1U8HID5	XP_016580943.1		PREDICTED: G-type lectin S-receptor-like serine/threonine-protein kinase SD2-5 [Capsicum annuum]	2	1	1	1	1	1	8.43		2.65		1		1	0	2.97015
XP_016538466.1	A0A1U8DWD3	XP_016538466.1	NP_198157.1	PREDICTED: guanine deaminase-like [Capsicum annuum]	35	5	73	5	5	1	5.41	555	208.37	18	55	3	5	0	2.07757
XP_016550181.1	A0A1U8EUX3	XP_016550181.1	NP_195172.1	PREDICTED: guanine nucleotide-binding protein subunit beta-2 [Capsicum annuum]	15	5	15	5	5	1	7.3	32	21.78	5	10	2	5	0	2.15659
XP_016563172.1	A0A2G3A326	XP_016563172.1	NP_173248.1	PREDICTED: guanine nucleotide-binding protein subunit beta-like protein [Capsicum annuum]	70	19	836	8	8	1	7.42	4960	2399.52	221	615	17	18	18	1.11529
XP_016555915.1	A0A1U8FJH9,A0A2G2ZC66	XP_016555915.1	NP_173248.1	PREDICTED: guanine nucleotide-binding protein subunit beta-like protein [Capsicum annuum]	62	17	725	6	6	1	7.44	4215	2116.16	172	553	15	16	0	1.62939
XP_016537547.1	A0A1U8DRB7,A0A2G2YWT1	XP_016537547.1	NP_191551.1	PREDICTED: guanosine nucleotide diphosphate dissociation inhibitor 2-like isoform X1 [Capsicum annuum]	53	21	329	0	21	1	5.88	716	1022.46	40	289	7	21	0	1.00614
XP_016564934.1	A0A1U8GA61,A0A2G3A8G6	XP_016564934.1	NP_199419.2	PREDICTED: guanylate-binding protein 1-like isoform X1 [Capsicum annuum]	2	2	6	0	1	1	6.87		25.92		6		2	0	1.7131
XP_016563411.1	A0A1U8FWA1	XP_016563411.1	NP_196435.1	PREDICTED: H/ACA ribonucleoprotein complex subunit 2-like protein [Capsicum annuum]	17	2	4	2	2	1	9.28		13.91		4		2	0	0.258076
XP_016560265.1	A0A1U8FNG5	XP_016560265.1	NP_191274.1	PREDICTED: H/ACA ribonucleoprotein complex subunit 4 [Capsicum annuum]	13	6	19	6	6	1	9.22	21	67.62	3	16	2	5	0	1.43134
XP_016560267.1	A0A1U8FLZ1	XP_016560267.1	NP_199286.1	PREDICTED: haloacid dehalogenase-like hydrolase domain-containing protein 3 [Capsicum annuum]	4	1	4	1	1	1	6.9		14.07		4		1	0	2.69234
XP_016579918.1	A0A1U8HFI3	XP_016579918.1	AAT85766.1	PREDICTED: haloacid dehalogenase-like hydrolase domain-containing protein 3 [Capsicum annuum]	10	1	2	1	1	1	8.21		10.62		2		1	0	2.81538
XP_016566445.1	A0A1U8G5P7	XP_016566445.1	NP_850204.2	PREDICTED: haloacid dehalogenase-like hydrolase domain-containing protein At2g33255 [Capsicum annuum]	10	2	5	2	2	1	6.44		20.74		5		2	0	0.472123
XP_016563758.1	A0A1U8G4W6,A0A2G2ZW00	XP_016563758.1	AAM63700.1	PREDICTED: haloacid dehalogenase-like hydrolase domain-containing protein At3g48420 [Capsicum annuum]	47	15	248	15	15	1	7.09	732	782.37	31	217	6	15	0	0.424695
XP_016559308.1	A0A1U8FSC8,A0A2G2Y2D0	XP_016559308.1	OAO91389.1	PREDICTED: haloacid dehalogenase-like hydrolase domain-containing protein At3g48420 [Capsicum annuum]	28	8	37	8	8	1	7.85	91	113.41	4	33	2	8	0	0.815144
XP_016552268.1	A0A1U8EYJ8,A0A2G2XU37	XP_016552268.1	OAO99135.1	PREDICTED: haloacid dehalogenase-like hydrolase domain-containing protein At4g39970 [Capsicum annuum]	45	10	128	10	10	1	6.11	561	430.9	26	102	7	10	0	0.983138
XP_016570887.1	A0A1U8GHW7,A0A2G3AF72	XP_016570887.1	NP_565895.1	PREDICTED: haloacid dehalogenase-like hydrolase domain-containing protein Sgpp [Capsicum annuum]	19	4	19	4	4	1	5.02	58	41.05	4	15	2	4	0	0.282708
XP_016553209.1	A0A1U8FAB6,A0A2G2ZBW6	XP_016553209.1	NP_175660.2	PREDICTED: haloalkane dehalogenase [Capsicum annuum]	28	8	47	7	8	1	6.58	148	170.23	8	39	1	8	0	0.261572
XP_016554751.1	A0A1U8F7V0,A0A2G2XZ19	XP_016554751.1	OAP09163.1	PREDICTED: HD domain-containing protein 2 isoform X1 [Capsicum annuum]	4	1	2	0	1	1	7.37		6.59		2		1	0	0.285192
XP_016562980.1	A0A1U8FVW2,A0A2G3A2P2	XP_016562980.1	NP_173055.1	PREDICTED: heat shock 70 kDa protein [Capsicum annuum]	35	18	1084	3	4	1	5.33	5081	3832.59	209	875	13	18	0	1.30983
XP_016550426.1	A0A1U8EVK6,A0A2G2Y8P7	XP_016550426.1	OAP14345.1	PREDICTED: heat shock 70 kDa protein 15-like [Capsicum annuum]	42	32	393	11	11	1	5.36	1773	1155.21	93	300	19	31	25	0.814987
XP_016550655.1	A0A1U8F4Q1,A0A2G2Y8T0	XP_016550655.1	AAL38353.1	PREDICTED: heat shock 70 kDa protein 15-like [Capsicum annuum]	40	30	336	9	9	1	5.36	1338	1018.16	68	268	17	29	0	1.16083
XP_016560112.1	A0A1U8FLL2,A0A2G3A951	XP_016560112.1	NP_172631.2	PREDICTED: heat shock 70 kDa protein 16 [Capsicum annuum]	14	8	34	8	8	1	6.18	115	69.27	13	21	6	8	0	2.40551
XP_016580434.1	A0A1U8HIT8,A0A2G2Z1I3	XP_016580434.1	OAO99562.1	PREDICTED: heat shock 70 kDa protein 17 [Capsicum annuum]	26	18	98	18	18	1	5.67	164	314	13	85	5	18	0	1.29478
XP_016565867.1	A0A1U8G3D9	XP_016565867.1	NP_180771.1	PREDICTED: heat shock 70 kDa protein 8 [Capsicum annuum]	13	6	22	6	6	1	5.48	33	57.55	5	17	2	5	0	1.23627
XP_016539373.1	A0A1U8DWH7	XP_016539373.1	OAO95919.1	PREDICTED: heat shock 70 kDa protein, mitochondrial [Capsicum annuum]	55	38	602	18	18	1	6.2	3464	1796.5	115	487	15	38	23	1.08997
XP_016539370.1	A0A1U8E7S7,A0A2G2Y3B0	XP_016539370.1	OAO95919.1	PREDICTED: heat shock 70 kDa protein, mitochondrial-like [Capsicum annuum]	40	24	419	4	4	1	6.76	2798	1187.87	98	321	11	24	0	1.34973
XP_016547022.1	A0A1U8EIH1	XP_016547022.1	NP_195870.1	PREDICTED: heat shock cognate 70 kDa protein [Capsicum annuum]	59	29	2121	4	4	1	5.21	12236	7601.93	470	1651	23	29	1	0.72761
XP_016577786.1	A0A1U8H2T0	XP_016577786.1	NP_195870.1	PREDICTED: heat shock cognate 70 kDa protein 1 [Capsicum annuum]	74	37	2169	11	11	1	5.22	10827	7497.98	436	1733	25	37	0	0.945484
XP_016542521.1	A0A1U8E7U4	XP_016542521.1	NP_187864.1	PREDICTED: heat shock cognate 70 kDa protein 2 [Capsicum annuum]	75	38	2721	4	4	1	5.22	13720	9163.22	580	2141	26	38	18	1.30091
XP_016543065.1	A0A1U8EIB5,A0A2G2YLF4	XP_016543065.1	NP_187864.1	PREDICTED: heat shock cognate 70 kDa protein 2 [Capsicum annuum]	75	38	2701	5	5	1	5.19	14160	9052.37	590	2111	24	38	1	1.22322
XP_016572150.1	A0A1U8GLV8,A0A2G2ZFW8	XP_016572150.1	NP_187864.1	PREDICTED: heat shock cognate 70 kDa protein 2-like [Capsicum annuum]	77	40	2399	7	14	1	5.19	12832	8273.11	516	1883	27	40	35	1.31597
XP_016581469.1	A0A1U8HLS7	XP_016581469.1	NP_200411.1	PREDICTED: heat shock cognate protein 80 [Capsicum annuum]	44	32	730	5	6	1	5.06	2851	2015.06	131	599	15	32	2	0.90664
XP_016544958.1	A0A1U8ECK6	XP_016544958.1	NP_200411.1	PREDICTED: heat shock cognate protein 80-like isoform X1 [Capsicum annuum]	46	33	820	0	12	1	5.06	3335	2411.43	134	686	16	33	21	0.719664
XP_016552298.1	A0A1U8EYM8	XP_016552298.1	NP_849392.4	PREDICTED: heat shock factor-binding protein 1 [Capsicum annuum]	92	6	66	4	4	1	4.36	595	203.44	14	52	3	6	2	1.66522
XP_016554469.1	A0A1U8FDU3	XP_016554469.1	NP_849392.4	PREDICTED: heat shock factor-binding protein 1-like [Capsicum annuum]	44	3	53	1	1	1	4.53	586	161.68	12	41	2	3	0	2.51912
XP_016575736.1	A0A1U8GWW6	XP_016575736.1	BAA98082.1	PREDICTED: heat shock protein 83 [Capsicum annuum]	41	35	507	5	7	1	5.12	2121	1399.06	100	407	14	35	37	0.783289
XP_016564510.1	A0A1U8G078	XP_016564510.1	BAA98082.1	PREDICTED: heat shock protein 83-like [Capsicum annuum]	34	31	464	3	3	1	5.06	2270	1251.44	99	365	15	31	0	0.643428
XP_016547276.1	A0A1U8ELM1,A0A2G2Y1G7	XP_016547276.1	NP_178487.1	PREDICTED: heat shock protein 90-5, chloroplastic [Capsicum annuum]	38	21	214	17	17	1	5.03	1078	643.88	49	165	11	21	5	1.56051
XP_016580498.1	A0A1U8HH57	XP_016580498.1	OAP02302.1	PREDICTED: heat shock protein 90-6, mitochondrial [Capsicum annuum]	27	18	217	12	12	1	5.62	953	659.59	48	169	9	18	0	0.5499
XP_016539965.1	A0A1U8E9G8,A0A2G2Y2S8	XP_016539965.1	NP_195570.1	PREDICTED: heavy metal-associated isoprenylated plant protein 26-like [Capsicum annuum]	21	4	13	4	4	1	8.66	79	32.52	3	10	2	4	0	1.42709
XP_016553745.1	A0A1U8FDD2	XP_016553745.1		PREDICTED: heavy metal-associated isoprenylated plant protein 3 isoform X1 [Capsicum annuum]	3	1	2	0	1	1	8.6		6.08		2		1	0	1.4025
XP_016540162.1	A0A1U8DYR9,A0A2G2YVL3	XP_016540162.1	NP_180235.1	PREDICTED: heme oxygenase 1, chloroplastic-like [Capsicum annuum]	14	5	45	4	5	1	8.76	161	124.76	8	37	2	5	0	0.968363
XP_016552572.1	A0A1U8EZN1,A0A2G2Z4Q9	XP_016552572.1	NP_173153.1	PREDICTED: heme-binding protein 2-like [Capsicum annuum]	52	11	868	5	5	1	8.21	3751	2754.09	161	707	9	11	12	1.73683
XP_016552577.1	A0A1U8EZN6,A0A2G2Z535	XP_016552577.1	NP_173153.1	PREDICTED: heme-binding protein 2-like [Capsicum annuum]	41	10	645	4	4	1	7.94	2696	2042.96	98	547	8	10	0	0.832129
XP_016552573.1	A0A1U8EZE6,A0A2G2Z4T0	XP_016552573.1		PREDICTED: heme-binding protein 2-like [Capsicum annuum]	43	10	497	6	6	1	5.67	2131	1424.71	85	412	6	10	0	3.18127
XP_016563652.1	A0A1U8FWU4,A0A2G2XZ26	XP_016563652.1		PREDICTED: heme-binding protein 2-like [Capsicum annuum]	19	4	14	3	3	1	8.85	149	34.58	5	9	2	4	1	0.591705
XP_016553444.1	A0A1U8FAZ4,A0A2G2YM47	XP_016553444.1	OAP10828.1	PREDICTED: heme-binding-like protein At3g10130, chloroplastic [Capsicum annuum]	26	5	21	5	5	1	8.46	50	71.42	1	20	1	5	0	1.34826
XP_016579951.1	A0A1U8H8Z4	XP_016579951.1	NP_179204.1	PREDICTED: hemoglobin-2 [Capsicum annuum]	28	4	28	2	4	1	8.35	24	76.54	3	25	1	4	0	2.21888
XP_016563307.1	A0A1U8FVW4	XP_016563307.1		PREDICTED: heparanase-like protein 1 isoform X1 [Capsicum annuum]	19	9	42	0	9	1	9.17	167	110.92	9	33	4	9	0	1.454
XP_016555874.1	A0A1U8F976	XP_016555874.1		PREDICTED: heparanase-like protein 2 isoform X1 [Capsicum annuum]	3	1	1	0	1	1	7.01		3.42		1		1	0	1.29739
XP_016543229.1	A0A1U8EH62,A0A2G2YM39	XP_016543229.1		PREDICTED: heparanase-like protein 3 [Capsicum annuum]	19	9	19	8	8	1	8.06	0	51.2	2	17	2	9	1	0.813724
XP_016552930.1	A0A1U8FB32,A0A2G2Z0I2	XP_016552930.1	OAO94828.1	PREDICTED: heparanase-like protein 3 isoform X1 [Capsicum annuum]	18	6	17	0	5	1	7.88		57.3		17		6	0	1.56299
XP_016574942.1	A0A1U8GUL7,A0A2G2ZB36	XP_016574942.1		PREDICTED: hepatoma-derived growth factor-related protein 2 [Capsicum annuum]	6	3	7	3	3	1	6.47		27.19		7		3	0	2.07631
XP_016542879.1	A0A1U8E6L8	XP_016542879.1	OAP00364.1	PREDICTED: heterodimeric geranylgeranyl pyrophosphate synthase small subunit, chloroplastic [Capsicum annuum]	20	8	51	8	8	1	5.48	189	106.47	12	39	2	8	0	0.447098
XP_016566062.1	A0A1U8G3W5	XP_016566062.1		PREDICTED: heterogeneous nuclear ribonucleoprotein 1 [Capsicum annuum]	17	7	163	4	4	1	6.83	1155	524.45	37	126	4	7	3	1.65847
XP_016554478.1	A0A1U8F4X3	XP_016554478.1	BAF01381.1	PREDICTED: heterogeneous nuclear ribonucleoprotein 1 [Capsicum annuum]	42	10	169	8	8	1	8.32	875	583.89	33	136	5	10	2	0.930422
XP_016561611.1	A0A1U8FQW6	XP_016561611.1	NP_198865.1	PREDICTED: heterogeneous nuclear ribonucleoprotein 1 [Capsicum annuum]	33	11	98	11	11	1	7.15	363	252.03	24	74	5	11	0	1.30691
XP_016562554.1	A0A1U8G3J5	XP_016562554.1		PREDICTED: heterogeneous nuclear ribonucleoprotein 1-like [Capsicum annuum]	24	6	34	6	6	1	6.3	20	150.53	1	33	1	6	0	1.88891
XP_016570622.1	A0A1U8GH41	XP_016570622.1	NP_193166.2	PREDICTED: heterogeneous nuclear ribonucleoprotein 1-like [Capsicum annuum]	15	6	121	3	3	1	6.42	887	409.29	25	96	3	6	0	1.21178
XP_016580560.1	A0A1U8HB17	XP_016580560.1	AAK92717.1	PREDICTED: heterogeneous nuclear ribonucleoprotein 1-like [Capsicum annuum]	5	2	6	0	1	1	8.76		20.08		6		2	1	1.52833
XP_016554485.1	A0A1U8FFF8	XP_016554485.1	AAK92717.1	PREDICTED: heterogeneous nuclear ribonucleoprotein 1-like [Capsicum annuum]	6	2	8	1	1	1	7.25		29.71		8		2	0	2.55049
XP_016579008.1	A0A1U8HCX3	XP_016579008.1	BAF01381.1	PREDICTED: heterogeneous nuclear ribonucleoprotein A2 homolog 1-like [Capsicum annuum]	31	7	70	5	5	1	8.6	530	163.58	23	47	2	7	0	2.29376
XP_016547283.1	A0A1U8EJA8	XP_016547283.1		PREDICTED: heterogeneous nuclear ribonucleoprotein F [Capsicum annuum]	16	5	28	5	5	1	5.3	116	79.3	7	21	3	5	0	1.10688
XP_016558639.1	A0A1U8FSC0	XP_016558639.1		PREDICTED: heterogeneous nuclear ribonucleoprotein H2-like isoform X1 [Capsicum annuum]	8	2	10	1	2	1	8.37	0	28.49	1	9	1	2	0	1.17485
XP_016545105.1	A0A1U8EFE0	XP_016545105.1	OAP00697.1	PREDICTED: heterogeneous nuclear ribonucleoprotein Q [Capsicum annuum]	20	8	48	8	8	1	4.94	51	168.75	7	41	2	8	0	1.01497
XP_016542984.1	A0A1U8EGH2	XP_016542984.1	NP_190834.1	PREDICTED: heterogeneous nuclear ribonucleoprotein R [Capsicum annuum]	13	5	16	5	5	1	4.93	16	48.04	2	14	1	5	0	1.7218
XP_016562641.1	A0A1U8FU08	XP_016562641.1	NP_194642.1	PREDICTED: hexokinase-1 [Capsicum annuum]	23	9	53	7	7	1	6.27	217	163.01	6	47	2	9	3	1.46843
XP_016578594.1	A0A1U8HDS9	XP_016578594.1	AAO24584.1	PREDICTED: hexokinase-2 [Capsicum annuum]	9	5	26	3	3	1	6.43	50	77.03	3	23	1	5	0	1.19817
XP_016540421.1	A0A1U8E1X6	XP_016540421.1	NP_179576.1	PREDICTED: hexokinase-2 isoform X1 [Capsicum annuum]	9	3	13	0	3	1	5.83	226	26.57	5	8	1	3	0	2.71284
XP_016568397.1	A0A1U8GAM8	XP_016568397.1	NP_175220.2	PREDICTED: hexokinase-2, chloroplastic [Capsicum annuum]	15	6	27	6	6	1	6.48	26	108.82	1	26	1	6	0	1.65144
XP_016563555.1	A0A1U8FXK4	XP_016563555.1	NP_177617.2	PREDICTED: HIPL1 protein-like [Capsicum annuum]	9	5	8	3	4	1	5.17	0	20.91	1	7	1	5	1	2.58526
XP_016547351.1	A0A1U8ELU1,A0A2G2YDX6	XP_016547351.1	NP_177617.2	PREDICTED: HIPL1 protein-like [Capsicum annuum]	3	2	4	1	1	1	5.24	0	7.3	1	3	1	2	0	2.96863
XP_016564504.1	A0A1U8G905	XP_016564504.1		PREDICTED: hippocampus abundant transcript-like protein 1 [Capsicum annuum]	2	1	1	1	1	1	7.53		2.49		1		1	0	3.31217
XP_016552244.1	A0A1U8F7P2	XP_016552244.1	NP_174469.1	PREDICTED: histidine biosynthesis bifunctional protein hisIE, chloroplastic [Capsicum annuum]	15	3	18	3	3	1	7.83	160	54.78	4	14	2	3	0	0.984207
XP_016538521.1	A0A1U8DWI6,A0A2G2YZJ9	XP_016538521.1	NP_188788.1	PREDICTED: histidine-containing phosphotransfer protein 1-like [Capsicum annuum]	7	1	1	1	1	1	5.34		3.11		1		1	0	1.58005
XP_016577355.1	A0A1U8H1V8	XP_016577355.1	NP_188788.1	PREDICTED: histidine-containing phosphotransfer protein 1-like [Capsicum annuum]	9	1	1	1	1	1	5.58		2.53		1		1	0	4.00307
XP_016563158.1	A0A1U8G3A1	XP_016563158.1	NP_190196.1	PREDICTED: histidine--tRNA ligase, chloroplastic/mitochondrial isoform X1 [Capsicum annuum]	8	4	13	1	4	1	8.07	137	23	5	8	1	4	0	0.873379
XP_016538917.1	A0A1U8DV83,A0A2G2XXI4	XP_016538917.1	AAF26984.1	PREDICTED: histidine--tRNA ligase, cytoplasmic [Capsicum annuum]	24	17	70	17	17	1	6.43	55	214.5	7	63	4	17	0	0.935954
XP_016559619.1	A0A1U8FV75,A0A2G3A7Y2	XP_016559619.1	BAB11037.1	PREDICTED: histidinol dehydrogenase, chloroplastic isoform X1 [Capsicum annuum]	25	8	134	0	8	1	6.02	1112	418.55	40	94	5	8	0	1.30212
XP_016554368.1	A0A1U8F4L3	XP_016554368.1	NP_568226.1	PREDICTED: histidinol-phosphate aminotransferase, chloroplastic isoform X1 [Capsicum annuum]	28	10	84	0	10	1	7.15	124	210.86	13	71	4	10	0	0.634918
XP_016569865.1	A0A1U8GFG3	XP_016569865.1	OAO89791.1	PREDICTED: histone acetyltransferase of the MYST family 1-like [Capsicum annuum]	7	2	2	1	2	1	7.3		8.78		2		2	0	1.77082
XP_016537754.1	A0A1U8E1X2,A0A2G2YWY2	XP_016537754.1		PREDICTED: histone acetyltransferase type B catalytic subunit [Capsicum annuum]	8	3	7	3	3	1	6.6	0	14.6	2	5	2	3	0	3.6323
XP_016560812.1	A0A1U8FNL8,A0A2G3AAU6	XP_016560812.1	NP_198627.1	PREDICTED: histone chaperone ASF1B-like isoform X1 [Capsicum annuum]	11	1	1	0	1	1	4.31		4.28		1		1	0	3.82143
XP_016572708.1	A0A1U8GVA3,A0A2G2ZTZ5	XP_016572708.1	NP_195526.1	PREDICTED: histone deacetylase 19 [Capsicum annuum]	4	2	6	2	2	1	5.49	0	7.27	2	4	1	2	0	1.94897
XP_016563341.1	A0A1U8FW29	XP_016563341.1	NP_200914.2	PREDICTED: histone deacetylase 5 [Capsicum annuum]	8	4	11	4	4	1	5.97	55	23.27	3	8	1	4	0	0.701439
XP_016553057.1	A0A1U8F105	XP_016553057.1	NP_566050.1	PREDICTED: histone deacetylase complex subunit SAP18 [Capsicum annuum]	18	3	12	3	3	1	9.79	0	38.58	1	11	1	3	0	0.810934
XP_016542887.1	A0A1U8E6M1	XP_016542887.1		PREDICTED: histone deacetylase HDT1 [Capsicum annuum]	25	5	39	4	4	1	4.87	119	101.06	8	31	2	5	1	0.607909
XP_016543197.1	A0A1U8E7K8	XP_016543197.1		PREDICTED: histone deacetylase HDT1-like [Capsicum annuum]	16	4	20	3	3	1	4.87	31	48.98	5	15	1	4	0	1.33282
XP_016548179.1	A0A1U8EWB3	XP_016548179.1		PREDICTED: histone deacetylase HDT2 [Capsicum annuum]	6	2	6	2	2	1	4.74		16.52		6		2	0	0.817411
XP_016560534.1	A0A1U8FXU2	XP_016560534.1		PREDICTED: histone H1 [Capsicum annuum]	8	2	10	2	2	1	10.64	0	27.33	1	9	1	2	0	0.889083
XP_016565517.1	A0A1U8G284	XP_016565517.1	BAH57180.1	PREDICTED: histone H1-like [Capsicum annuum]	33	9	35	9	9	1	10.65	122	89.33	4	31	1	8	0	0.505351
XP_016577429.1	A0A1U8HAG8,A0A2G2ZEW1	XP_016577429.1	NP_180620.1	PREDICTED: histone H1-like [Capsicum annuum]	26	6	20	5	5	1	10.54	44	43.63	4	16	2	5	2	0.504801
XP_016542549.1	A0A1U8EFA0,A0A2G2YQU9	XP_016542549.1	NP_195876.1	PREDICTED: histone H2A [Capsicum annuum]	32	4	132	1	2	1	10.64	609	431.48	27	105	3	4	0	1.17665
XP_016538626.1	A0A1U8DWT7,A0A2G2XW15	XP_016538626.1	NP_198119.1	PREDICTED: histone H2A.1 [Capsicum annuum]	37	6	219	0	1	1	10.59	451	735.17	17	202	2	6	0	1.67345
XP_016566238.1	A0A1U8GC06	XP_016566238.1	NP_198119.1	PREDICTED: histone H2A.1-like [Capsicum annuum]	56	7	79	1	2	1	10.62	451	158.16	17	62	2	7	7	0.591598
XP_016541618.1	A0A1U8E2W4,A0A2G2YTI3	XP_016541618.1	NP_175517.1	PREDICTED: histone H2A.6 [Capsicum annuum]	44	5	102	1	1	1	10.05	635	198.15	35	67	2	5	0	2.95426
XP_016545190.1	A0A1U8EPA3,A0A2G2XZG4	XP_016545190.1	NP_194453.1	PREDICTED: histone H2A.6-like [Capsicum annuum]	40	5	101	1	1	1	10.05	635	197.64	35	66	2	5	4	0.705667
XP_016577873.1	A0A1U8H9S4,A0A240EUV5	XP_016577873.1	NP_190184.1	PREDICTED: histone H2B isoform X1 [Capsicum annuum]	63	10	332	0	1	1	10.08	788	681.76	52	280	4	10	0	1.22147
XP_016577886.1	A0A1U8H332	XP_016577886.1	NP_180440.1	PREDICTED: histone H2B.1-like isoform X2 [Capsicum annuum]	59	11	322	1	1	1	10.26	788	661.63	52	270	4	11	16	1.15954
XP_016565405.1	A0A1U8G1W0,A0A2G2WA58	XP_016565405.1	NP_190184.1	PREDICTED: histone H2B.2-like [Capsicum annuum]	59	9	343	1	1	1	10.18	788	764.33	55	288	5	9	0	2.7191
XP_016551096.1	A0A1U8EXG3,A0A2G2Y609	XP_016551096.1	NP_190184.1	PREDICTED: histone H2B.3-like [Capsicum annuum]	64	11	400	3	3	1	10.14	790	935.2	56	344	6	11	5	0.890918
XP_016573809.1	A0A1U8H068	XP_016573809.1	NP_190184.1	PREDICTED: histone H2B.3-like [Capsicum annuum]	54	9	341	2	2	1	10.17	788	819.81	55	286	5	9	1	0.947956
XP_016575882.1	A0A1U8GXA4,A0A2G2Z7S3	XP_016575882.1	NP_190184.1	PREDICTED: histone H2B.7-like [Capsicum annuum]	47	7	302	1	1	1	9.98	788	742.2	55	247	5	7	0	0.840371
XP_016565081.1	A0A1U8G135,A0A2G2ZYA2	XP_016565081.1	NP_190184.1	PREDICTED: histone H2B-like [Capsicum annuum]	52	8	334	1	1	1	10.15	788	754.58	55	279	5	8	0	0.182445
XP_016554909.1	A0A1U8FF14,A0A2G3AL94	XP_016554909.1	NP_189372.1	PREDICTED: histone H3.2-like [Capsicum annuum]	43	5	93	0	1	1	11.3	346	200.41	16	77	2	5	0	1.92288
XP_016573193.1	A0A1U8EUX8,A0A1U8GKB4,Q6RUR1	XP_016573193.1	NP_195713.1	PREDICTED: histone H3.3 [Capsicum annuum]	44	5	84	2	2	1	11.15	346	165.04	16	68	2	5	0	1.29774
XP_016544017.1	A0A1U8EC85	XP_016544017.1		PREDICTED: histone-lysine N-methyltransferase, H3 lysine-9 specific SUVH1-like [Capsicum annuum]	25	13	42	10	12	1	7.85	282	95.31	13	29	5	13	1	1.24761
XP_016565843.1	A0A1U8GAV3,A0A2G2ZVD0	XP_016565843.1		PREDICTED: histone-lysine N-methyltransferase, H3 lysine-9 specific SUVH1-like [Capsicum annuum]	6	3	16	2	2	1	8.59	66	37.27	7	9	2	3	0	1.30702
XP_016560374.1	A0A1U8FXD2	XP_016560374.1	NP_001031074.1	PREDICTED: HMG1/2-like protein [Capsicum annuum]	23	4	26	4	4	1	8.15	108	81.44	2	24	1	4	0	1.77364
XP_016570359.1	A0A1U8GQG7	XP_016570359.1	NP_001031074.1	PREDICTED: HMG1/2-like protein [Capsicum annuum]	11	2	5	2	2	1	6.62		20.88		5		2	0	5.04233
XP_016572616.1	A0A1U8GMX5	XP_016572616.1		PREDICTED: HMG-Y-related protein A isoform X1 [Capsicum annuum]	41	5	22	0	5	1	10.36		72.92		22		5	0	0.848839
XP_016573182.1	A0A1U8GPJ7	XP_016573182.1		PREDICTED: HMG-Y-related protein A-like [Capsicum annuum]	53	9	70	9	9	1	9.38	257	231.84	7	63	1	9	0	0.531687
XP_016569047.1	A0A1U8GCJ4	XP_016569047.1	NP_565276.1	PREDICTED: homeobox protein Hox-A10 [Capsicum annuum]	10	3	11	2	3	1	9.33	21	25.6	2	9	1	3	0	1.53598
XP_016541804.1	A0A1U8ED63	XP_016541804.1	AAF23822.1	PREDICTED: homocysteine S-methyltransferase 2-like isoform X1 [Capsicum annuum]	3	1	1	0	1	1	5.39		4.23		1		1	0	3.2954
XP_016541760.1	A0A1U8EEL3	XP_016541760.1	AAM65958.1	PREDICTED: homogentisate 1,2-dioxygenase [Capsicum annuum]	30	8	38	8	8	1	6.02	235	91.41	12	26	3	8	0	0.710636
XP_016572423.1	A0A1U8GUG5	XP_016572423.1	AAD33097.1	PREDICTED: homoserine kinase [Capsicum annuum]	20	5	37	5	5	1	7.72	55	143.36	2	35	1	5	0	3.33896
XP_016554333.1	A0A1U8F4H8	XP_016554333.1		PREDICTED: hsp70 nucleotide exchange factor FES1 [Capsicum annuum]	11	4	5	4	4	1	5.06		14.76		5		4	0	1.24393
XP_016552047.1	A0A1U8EY65,A0A2G2YB07	XP_016552047.1	NP_566349.1	PREDICTED: hsp70-binding protein 1-like [Capsicum annuum]	18	5	18	1	1	1	5.12	171	42.03	6	12	2	5	0	4.59483
XP_016542971.1	A0A1U8E6V4	XP_016542971.1	NP_566349.1	PREDICTED: hsp70-binding protein 1-like isoform X1 [Capsicum annuum]	21	6	21	0	2	1	5.12	190	48.31	7	14	3	6	3	1.28877
XP_016568921.1	A0A1U8GC69,A0A2G3AEJ5	XP_016568921.1	OAP15159.1	PREDICTED: hsp70-Hsp90 organizing protein 2-like [Capsicum annuum]	60	35	400	35	35	1	6.38	1912	1250.64	70	330	15	35	0	1.0952
XP_016550452.1	A0A1U8ET96,A0A2G2YBA3	XP_016550452.1	NP_566288.1	PREDICTED: huntingtin-interacting protein K [Capsicum annuum]	33	3	11	3	3	1	5.07		35.77		11		3	0	1.86599
XP_016538197.1	A0A1U8DT51	XP_016538197.1	NP_192016.1	PREDICTED: hydroquinone glucosyltransferase-like [Capsicum annuum]	23	8	32	8	8	1	6.01	32	95.07	1	31	1	8	0	0.548557
XP_016575515.1	A0A1U8GWN2	XP_016575515.1	OAP03083.1	PREDICTED: hydroxyacylglutathione hydrolase cytoplasmic isoform X1 [Capsicum annuum]	16	4	10	0	4	1	6.47	48	30.44	3	7	2	4	0	1.66869
XP_016567879.1	A0A1U8GIF8	XP_016567879.1	CAA58763.1	PREDICTED: hydroxymethylglutaryl-CoA synthase-like [Capsicum annuum]	16	6	48	4	6	1	6.65	388	110.6	13	35	2	6	0	1.0924
XP_016562682.1	A0A1U8FU65,A0A2G3A3N3	XP_016562682.1	NP_178105.1	PREDICTED: hydroxyphenylpyruvate reductase-like [Capsicum annuum]	45	12	245	12	12	1	6.79	1474	740.84	60	185	9	12	0	0.796718
XP_016562683.1	A0A1U8G1Y7,A0A2G3A3K8	XP_016562683.1	NP_178105.1	PREDICTED: hydroxyphenylpyruvate reductase-like [Capsicum annuum]	4	1	1	1	1	1	6.29		2.92		1		1	0	0.77101
XP_016566255.1	A0A1U8G556,A0A2G3ADR6	XP_016566255.1	NP_568791.1	PREDICTED: hydroxyproline O-galactosyltransferase HPGT1-like [Capsicum annuum]	3	1	1	1	1	1	9.1		2.24		1		1	0	1.45358
XP_016580431.1	A0A1U8HAD2,A0A2G2Z207	XP_016580431.1		PREDICTED: hyoscyamine 6-dioxygenase-like [Capsicum annuum]	17	6	34	6	6	1	6.06	28	92.55	4	30	3	6	0	1.63062
XP_016563585.1	A0A1U8FWN7,A0A1U8FXN8	XP_016563585.1	NP_201080.1	PREDICTED: hypersensitive-induced response protein 1 [Capsicum annuum]	36	11	60	2	2	1	6.16	31	188.31	3	57	3	11	2	1.75608
XP_016578336.1	A0A1U8H4C5	XP_016578336.1	NP_201080.1	PREDICTED: hypersensitive-induced response protein 1-like [Capsicum annuum]	41	13	68	4	4	1	5.43	89	198.91	6	62	3	13	10	1.44366
XP_016559061.1	A0A1U8FIJ4	XP_016559061.1	NP_201080.1	PREDICTED: hypersensitive-induced response protein 1-like [Capsicum annuum]	37	10	53	5	5	1	5.58	67	166.15	4	49	2	10	0	0.946602
XP_016566204.1	A0A1U8GDS6	XP_016566204.1		PREDICTED: hyphal wall protein 1-like isoform X1 [Capsicum annuum]	16	4	71	2	2	1	7.11	352	215.34	15	56	3	4	4	2.77287
XP_016556103.1	A0A1U8F9W7,A0A2G2ZPZ7	XP_016556103.1	NP_177320.1	PREDICTED: hypoxanthine-guanine phosphoribosyltransferase [Capsicum annuum]	8	1	2	1	1	1	5.6		7.98		2		1	0	2.25472
XP_016546451.1	A0A1U8EJ84,A0A2G3AMZ8	XP_016546451.1		PREDICTED: IAA-amino acid hydrolase ILR1-like 3 [Capsicum annuum]	8	2	5	2	2	1	5.77	0	6.75	2	3	1	2	0	3.60345
XP_016562622.1	A0A1U8FU03,A0A2G3A3Y6	XP_016562622.1	NP_175587.1	PREDICTED: IAA-amino acid hydrolase ILR1-like 4 [Capsicum annuum]	15	5	16	4	4	1	5.64	67	40.42	4	12	3	5	1	2.27407
XP_016540387.1	A0A1U8DZD6,A0A2G2YUV8	XP_016540387.1	NP_175587.1	PREDICTED: IAA-amino acid hydrolase ILR1-like 4 [Capsicum annuum]	7	3	11	2	2	1	6.18	43	30.1	2	9	2	3	0	0.614623
XP_016581337.1	A0A1U8HD25	XP_016581337.1	NP_194420.1	PREDICTED: imidazole glycerol phosphate synthase hisHF, chloroplastic [Capsicum annuum]	29	13	41	13	13	1	6.99	42	117.55	7	34	5	13	0	0.818389
XP_016566273.1	A0A1U8GC41,A0A2G2ZT61	XP_016566273.1	OAP09401.1	PREDICTED: importin beta-like SAD2 [Capsicum annuum]	12	9	25	9	9	1	4.96	136	66.1	6	19	3	9	0	0.598633
XP_016555594.1	A0A1U8FH02	XP_016555594.1	NP_187328.1	PREDICTED: importin subunit alpha [Capsicum annuum]	32	12	74	6	8	1	5.14	328	171.98	23	51	7	12	2	1.0722
XP_016581379.1	A0A1U8HLI2	XP_016581379.1	CAA74965.1	PREDICTED: importin subunit alpha-2-like [Capsicum annuum]	54	17	175	14	14	1	5.3	1041	528.39	41	134	8	17	3	1.13933
XP_016537529.1	A0A1U8E1A1,A0A2G2YX01	XP_016537529.1	NP_187328.1	PREDICTED: importin subunit alpha-2-like [Capsicum annuum]	34	12	86	7	7	1	5.21	380	264.47	19	67	7	12	0	1.54363
XP_016538824.1	A0A1U8E4V2	XP_016538824.1	NP_172398.1	PREDICTED: importin subunit alpha-4 [Capsicum annuum]	25	9	55	6	6	1	5.39	467	145.58	15	40	5	9	0	0.920146
XP_016543357.1	A0A1U8E822	XP_016543357.1	NP_195927.2	PREDICTED: importin subunit alpha-9 [Capsicum annuum]	3	1	1	1	1	1	5.83		5.97		1		1	0	2.03777
XP_016564342.1	A0A1U8G6K9	XP_016564342.1	NP_200160.1	PREDICTED: importin subunit beta-1 [Capsicum annuum]	17	9	29	6	9	1	4.73	47	66.26	6	23	3	8	0	0.77257
XP_016580421.1	A0A1U8HAC2	XP_016580421.1	OAO95112.1	PREDICTED: importin-5 [Capsicum annuum]	14	12	43	12	12	1	4.86	115	126.66	7	36	4	12	0	0.999518
XP_016542148.1	A0A1U8EE59	XP_016542148.1	OAP19134.1	PREDICTED: IN2-2 protein-like [Capsicum annuum]	34	8	58	1	1	1	7.68	427	157.39	14	44	4	8	0	0.646851
XP_016561457.1	A0A1U8FQE9	XP_016561457.1	OAP03278.1	PREDICTED: inactive LRR receptor-like serine/threonine-protein kinase BIR2 [Capsicum annuum]	11	5	9	5	5	1	7.31		34.2		9		5	0	1.6192
XP_016566579.1	A0A1U8GEU4	XP_016566579.1		PREDICTED: inactive protein RESTRICTED TEV MOVEMENT 1-like [Capsicum annuum]	8	1	9	0	1	1	5.8	92	28.93	2	7	1	1	0	3.53318
XP_016548698.1	A0A1U8ENF1,A0A2G2YGU9	XP_016548698.1		PREDICTED: inactive protein RESTRICTED TEV MOVEMENT 2-like [Capsicum annuum]	21	6	28	6	6	1	8.37		88.07		28		6	0	3.34549
XP_016568214.1	A0A1U8GJD7,A0A2G2ZSW2	XP_016568214.1		PREDICTED: increased DNA methylation 3 [Capsicum annuum]	22	2	2	2	2	1	6.76		8.18		2		2	0	2.96169
XP_016547272.1	A0A1U8EJ83,A0A2G2YGV2	XP_016547272.1		PREDICTED: indole-3-acetaldehyde oxidase-like [Capsicum annuum]	12	14	59	6	9	1	6.46	805	127.01	19	40	5	14	3	1.81234
XP_016563733.1	A0A1U8G4U8	XP_016563733.1	NP_199633.1	PREDICTED: indole-3-glycerol phosphate synthase, chloroplastic-like [Capsicum annuum]	44	14	126	14	14	1	7.23	90	381.31	6	120	3	14	0	1.2378
XP_016550784.1	A0A1U8F3Q7,Q6S4N4	XP_016550784.1		PREDICTED: induced stolen tip protein TUB8-like [Capsicum annuum]	36	4	36	4	4	1	3.6	232	43.79	21	15	2	2	0	1.38919
XP_016574168.1	A0A1U8GZE8,A0A2G3AGH3	XP_016574168.1		PREDICTED: inner centromere protein [Capsicum annuum]	29	12	111	11	12	1	9.31	556	305.42	28	83	6	12	0	0.700317
XP_016547532.1	A0A1U8EMC7	XP_016547532.1	NP_180446.1	PREDICTED: inner membrane protein PPF-1, chloroplastic [Capsicum annuum]	10	4	20	4	4	1	9.31	21	43.51	4	16	2	4	0	0.869805
XP_016566491.1	A0A1U8G563	XP_016566491.1	NP_181428.1	PREDICTED: inorganic phosphate transporter 1-4-like [Capsicum annuum]	2	1	7	0	1	1	8.29	19	20.13	1	6	1	1	0	2.3355
XP_016554681.1	A0A1U8F7N1	XP_016554681.1	NP_850633.1	PREDICTED: inorganic phosphate transporter 2-1, chloroplastic [Capsicum annuum]	4	2	3	2	2	1	8.94		10.71		3		2	0	0.264812
XP_016566391.1	A0A1U8G4W2	XP_016566391.1	NP_001328955.1	PREDICTED: inosine triphosphate pyrophosphatase [Capsicum annuum]	15	3	9	3	3	1	6.92		34.55		9		3	0	1.58426
XP_016546915.1	A0A1U8EU66,A0A2G3AMW1	XP_016546915.1		PREDICTED: inositol 1,3,4-trisphosphate 5/6-kinase 4 isoform X1 [Capsicum annuum]	5	2	2	0	2	1	6.05		3.34		2		2	0	2.61487
XP_016561442.1	A0A1U8FQD4	XP_016561442.1	NP_001330694.1	PREDICTED: inositol hexakisphosphate and diphosphoinositol-pentakisphosphate kinase 2-like isoform X1 [Capsicum annuum]	2	1	10	0	1	1	7.08		26.21		10		1	0	0.955208
XP_016572013.1	A0A1U8GTA1	XP_016572013.1	NP_186936.1	PREDICTED: inositol monophosphatase 1 [Capsicum annuum]	12	2	8	1	1	1	5.34		25.09		8		2	0	2.11919
XP_016551877.1	A0A1U8EXP7	XP_016551877.1	NP_186936.1	PREDICTED: inositol monophosphatase 3 [Capsicum annuum]	24	6	61	5	5	1	5.5	239	159.25	14	47	3	6	2	0.707692
XP_016551473.1	A0A1U8EW89	XP_016551473.1		PREDICTED: inositol polyphosphate multikinase alpha-like [Capsicum annuum]	4	1	1	1	1	1	6.47		3.38		1		1	0	2.06245
XP_016551672.1	A0A1U8EZ39	XP_016551672.1	NP_193381.1	PREDICTED: inositol transporter 4 [Capsicum annuum]	2	1	2	0	1	1	9.13		5.46		2		1	0	1.39324
XP_016550873.1	A0A1U8EUP0,A0A2G2Y7W0	XP_016550873.1	OAO91569.1	PREDICTED: inositol-3-phosphate synthase [Capsicum annuum]	12	5	23	3	3	1	5.77		63.87		23		5	1	0.82787
XP_016573222.1	A0A1U8GPN3	XP_016573222.1	NP_179812.1	PREDICTED: inositol-3-phosphate synthase-like [Capsicum annuum]	6	3	7	1	1	1	5.55		13.79		7		3	0	0.454465
XP_016550942.1	A0A1U8EUP7,A0A2G2XWS6	XP_016550942.1		PREDICTED: inositol-tetrakisphosphate 1-kinase 1-like [Capsicum annuum]	2	1	1	0	1	1	6.06		1.76		1		1	0	1.00951
XP_016578126.1	A0A1U8H3S2,A0A2G2ZCZ8	XP_016578126.1		PREDICTED: inositol-tetrakisphosphate 1-kinase 5-like [Capsicum annuum]	4	1	5	1	1	1	8.32	43	8.58	2	3	1	1	0	1.35231
XP_016571952.1	A0A1U8GL11	XP_016571952.1	NP_181710.1	PREDICTED: insulin-degrading enzyme-like 1, peroxisomal [Capsicum annuum]	24	19	132	19	19	1	6.42	707	318.79	32	100	8	19	0	1.52053
XP_016571954.1	A0A1U8GUY7	XP_016571954.1	NP_181710.1	PREDICTED: insulin-degrading enzyme-like 1, peroxisomal isoform X1 [Capsicum annuum]	8	5	11	0	5	1	5.96	0	35.75	1	10	1	5	0	2.4497
XP_016557207.1	A0A1U8FD20	XP_016557207.1		PREDICTED: integrator complex subunit 3 homolog [Capsicum annuum]	4	2	3	2	2	1	5.9		9.15		3		2	0	1.58661
XP_016575747.1	A0A1U8GWW8	XP_016575747.1	AAM61225.1	PREDICTED: internal alternative NAD(P)H-ubiquinone oxidoreductase A1, mitochondrial [Capsicum annuum]	14	5	23	5	5	1	8.69	17	73.44	2	21	2	5	0	0.665044
XP_016559941.1	A0A1U8FL25,A0A2G3A8L9	XP_016559941.1	NP_180560.1	PREDICTED: internal alternative NAD(P)H-ubiquinone oxidoreductase A2, mitochondrial-like [Capsicum annuum]	12	4	15	4	4	1	8.79	22	50.64	3	12	1	4	0	1.14401
[truncated: 3,188 more rows]

## Sheet: Meristem
Accession	Gene ID(Capsicum)	Master Accession	AT Protein ID (BLAST)	Description	Coverage [%]	# Peptides	# PSMs	# Protein Unique Peptides	# Unique Peptides	# Protein Groups	calc. pI	Score Mascot: Mascot	Score Sequest HT: Sequest HT	# PSMs (by Search Engine): Mascot	# PSMs (by Search Engine): Sequest HT	# Peptides (by Search Engine): Mascot	# Peptides (by Search Engine): Sequest HT	# Razor Peptides	Fold change
YP_006666020.1	A0A1U8QCC7,J7H3P8	YP_006666020.1	NP_051049.1	RNA polymerase beta'' subunit (chloroplast) [Capsicum annuum]	1	2	5	0	2	1	9.07	0	1.71	2	3	1	2	0	0.754258
YP_006666062.1	A0A1U8QD90,J7H6Z3	YP_006666062.1	NP_051090.1	RNA polymerase alpha subunit (chloroplast) [Capsicum annuum]	8	2	9	2	2	1	7.09	49	25.66	2	7	1	2	0	0.520886
YP_006666038.1	A0A1U8QD66,J7H3S0	YP_006666038.1	NP_051067.1	ribulose-1,5-bisphosphate carboxylase/oxygenase large subunit (chloroplast) [Capsicum annuum]	67	31	19703	2	2	1	7.02	111135	62567.9	5352	14351	24	31	51	0.59822
YP_006666065.1	A0A1U8QCH6,J7H3X7	YP_006666065.1	NP_051093.1	ribosomal protein S8 (chloroplast) [Capsicum annuum]	31	4	109	4	4	1	11.28	1675	275.45	45	64	4	4	0	0.767636
YP_006666089.1	A0A1U8QCI3,J7HAU5	YP_006666089.1	NP_051104.1	ribosomal protein S7 (chloroplast) [Capsicum annuum]	35	5	63	1	5	1	11.31	155	149.54	14	49	3	5	0	0.615182
YP_006666032.1	A0A1U8QD65,J7H6V9	YP_006666032.1	NP_051061.1	ribosomal protein S4 (chloroplast) [Capsicum annuum]	45	8	47	8	8	1	10.62	80	124.84	8	39	3	8	0	0.63508
YP_006666068.1	A0A1U8QD95,J7H3V0	YP_006666068.1	NP_051096.1	ribosomal protein S3 (chloroplast) [Capsicum annuum]	39	8	81	8	8	1	9.76	292	197.15	14	67	4	8	0	0.569011
YP_006666019.1	A0A1U8QCC8,J7H9F7	YP_006666019.1	NP_051048.1	ribosomal protein S2 (chloroplast) [Capsicum annuum]	29	4	31	4	4	1	9.52	221	71.62	10	21	1	4	0	0.641336
YP_006666070.1	A0A1U8QCI1,J7H3Y1	YP_006666070.1	NP_051098.1	ribosomal protein S19 (chloroplast) [Capsicum annuum]	24	3	5	3	3	1	10.4		11.24		5		3	0	0.75273
YP_006666052.1	A0A1U8QD82,J7H6Y3	YP_006666052.1	NP_051081.1	ribosomal protein S18 (chloroplast) [Capsicum annuum]	35	4	34	4	4	1	11.91	69	81.78	5	29	2	4	0	0.620797
YP_006666012.1	A0A1U8QD46,J7H6Q0	YP_006666012.1	NP_051041.1	ribosomal protein S16 (chloroplast) [Capsicum annuum]	52	5	61	5	5	1	10.4	85	239.43	3	58	1	5	0	0.527903
YP_006666087.1	A0A1U8QDB9,J7H721	YP_006666087.1	NP_051116.1	ribosomal protein S15 (chloroplast) [Capsicum annuum]	54	7	56	7	7	1	10.7	192	152.89	10	46	2	7	0	0.671008
YP_006666028.1	A0A1U8QD59,J7H3Q9	YP_006666028.1	P56804.2	ribosomal protein S14 (chloroplast) [Capsicum annuum]	23	2	15	2	2	1	11.02	29	44.44	3	12	1	2	0	0.648261
YP_006666009.1	A0A1U8QC72,J7H9E5	YP_006666009.1	NP_051038.1	ribosomal protein S12 (chloroplast) [Capsicum annuum]	14	2	3	2	2	1	11.58		7.67		3		2	0	0.382996
YP_006666064.1	A0A1U8QCI5,J7H9N4	YP_006666064.1	NP_051092.1	ribosomal protein L36 (chloroplast) [Capsicum annuum]	24	1	5	1	1	1	11.91	24	11.34	1	4	1	1	0	0.373124
YP_006666078.1	A0A1U8QDA4,J7H3W2	YP_006666078.1	NP_051107.1	ribosomal protein L32 (chloroplast) [Capsicum annuum]	29	3	8	3	3	1	12.03		17.3		8		3	0	0.495177
YP_006666072.1	A0A1U8QDA0,J7H704	YP_006666072.1	NP_051100.1	ribosomal protein L23 (chloroplast) [Capsicum annuum]	8	1	8	1	1	1	10.65		21.44		8		1	0	0.906394
YP_006666069.1	A0A1U8QCJ2,J7H9N8	YP_006666069.1	NP_051097.1	ribosomal protein L22 (chloroplast) [Capsicum annuum]	18	4	47	4	4	1	9.69	172	89.91	14	33	1	4	0	0.531616
YP_006666094.1	A0A1U8QCL6,J7HAU1	YP_006666094.1	NP_051099.1	ribosomal protein L2 (chloroplast) [Capsicum annuum]	31	6	47	3	6	1	10.93	259	168.74	7	40	3	6	0	0.689615
YP_006666067.1	A0A1U8QD94,J7H6Z8	YP_006666067.1	NP_051095.1	ribosomal protein L16 (chloroplast) [Capsicum annuum]	54	6	55	6	6	1	11.78	275	183.04	9	46	2	6	0	0.546928
YP_006666066.1	A0A1U8QCG9,J7HAT6	YP_006666066.1	NP_051094.1	ribosomal protein L14 (chloroplast) [Capsicum annuum]	53	5	59	5	5	1	8.51	158	174.98	11	48	3	5	0	0.763134
XP_016570536.1	A0A1U8GGW1	XP_016570536.1		PREDICTED: zingipain-2-like [Capsicum annuum]	26	5	77	5	5	1	5.58	324	240.85	17	60	3	5	0	1.93439
XP_016562035.1	A0A1U8FT89	XP_016562035.1		PREDICTED: zingipain-2-like [Capsicum annuum]	6	1	1	1	1	1	6.23		5.34		1		1	0	1.01124
XP_016571526.1	A0A1U8GJS2	XP_016571526.1		PREDICTED: zinc-finger homeodomain protein 2-like [Capsicum annuum]	13	2	7	2	2	1	7.53	106	12.79	4	3	2	1	0	0.56702
XP_016539588.1	A0A1U8DX36	XP_016539588.1	CAA89858.1	PREDICTED: zinc-binding alcohol dehydrogenase domain-containing protein 2 isoform X1 [Capsicum annuum]	25	12	128	0	12	1	8.88	455	331.2	36	92	9	12	0	1.22526
XP_016543696.1	A0A1U8EBA9	XP_016543696.1	NP_001318977.1	PREDICTED: zinc transporter 4, chloroplastic-like [Capsicum annuum]	5	2	4	2	2	1	7.36		9.59		4		2	0	1.41828
XP_016562706.1	A0A1U8FU71	XP_016562706.1	AAN31930.1	PREDICTED: zinc phosphodiesterase ELAC protein 2-like isoform X1 [Capsicum annuum]	3	2	4	0	2	1	7.65		14.37		4		2	0	0.609875
XP_016563213.1	A0A1U8G3E9	XP_016563213.1	OAP18659.1	PREDICTED: zinc finger protein VAR3, chloroplastic [Capsicum annuum]	3	1	1	1	1	1	8.19		0		1		1	0	0.927273
XP_016545153.1	A0A1U8ED55	XP_016545153.1	AAF87117.1	PREDICTED: zinc finger protein GIS2 isoform X1 [Capsicum annuum]	5	1	9	0	1	1	9.14	21	27.23	2	7	1	1	0	1.03235
XP_016539193.1	A0A1U8DW01	XP_016539193.1	NP_566094.2	PREDICTED: zinc finger protein 598 [Capsicum annuum]	3	2	7	2	2	1	8.05	39	19.43	2	5	1	2	0	0.937759
XP_016550988.1	A0A1U8EV01,A0A2G2Y5D6	XP_016550988.1	NP_566183.1	PREDICTED: zinc finger CCCH domain-containing protein ZFN-like [Capsicum annuum]	11	4	10	4	4	1	8.44	28	29.24	2	8	2	4	0	1.25454
XP_016563762.1	A0A1U8FX52,A0A2G2ZW18	XP_016563762.1		PREDICTED: zinc finger CCCH domain-containing protein 67 isoform X1 [Capsicum annuum]	4	1	1	0	1	1	5.36		2.71		1		1	0	1.03085
XP_016571856.1	A0A1U8GKQ6	XP_016571856.1	NP_563788.1	PREDICTED: zinc finger CCCH domain-containing protein 49-like [Capsicum annuum]	2	1	2	1	1	1	7.39		6.59		2		1	0	0.838795
XP_016543845.1	A0A1U8EIY0	XP_016543845.1		PREDICTED: zinc finger CCCH domain-containing protein 30-like isoform X1 [Capsicum annuum]	5	1	1	1	1	1	6.37		3.59		1		1	0	1.34359
XP_016563138.1	A0A1U8G385,A0A2G3A393	XP_016563138.1	NP_001327717.1	PREDICTED: zinc finger CCCH domain-containing protein 25-like [Capsicum annuum]	4	1	2	0	1	1	8.97		3.76		2		1	0	1.38371
XP_016547449.1	A0A1U8EU75	XP_016547449.1		PREDICTED: zinc finger CCCH domain-containing protein 24 [Capsicum annuum]	1	1	2	1	1	1	5.19		6.47		2		1	0	1.60759
XP_016572470.1	A0A1U8GMS0,A0A2G2ZH10	XP_016572470.1		PREDICTED: zinc finger CCCH domain-containing protein 17-like [Capsicum annuum]	4	2	2	2	2	1	6.34		6.17		2		2	0	0.979452
XP_016543677.1	A0A1U8E901,A0A2G2YNQ2	XP_016543677.1	BAB01961.1	PREDICTED: zinc finger CCCH domain-containing protein 14-like [Capsicum annuum]	26	7	18	7	7	1	9.23	34	58.8	2	16	2	7	0	0.518965
XP_016543877.1	A0A1U8E9J7,A0A2G2YP54	XP_016543877.1	AAM63810.1	PREDICTED: zinc finger CCCH domain-containing protein 14-like [Capsicum annuum]	19	5	75	5	5	1	9.23	382	122.04	33	42	3	5	0	0.715384
XP_016542466.1	A0A1U8E7N5	XP_016542466.1	OAP08440.1	PREDICTED: zinc finger CCCH domain-containing protein 11 [Capsicum annuum]	10	3	30	3	3	1	5.45	63	63.75	10	20	2	3	0	1.15672
XP_016560307.1	A0A1U8FV53	XP_016560307.1	NP_171642.2	PREDICTED: zinc finger CCCH domain-containing protein 1 [Capsicum annuum]	3	1	1	1	1	1	7.01		2.25		1		1	0	1.1164
XP_016540182.1	A0A1U8DYT8	XP_016540182.1	NP_189803.1	PREDICTED: zinc finger BED domain-containing protein DAYSLEEPER-like isoform X1 [Capsicum annuum]	4	3	6	0	3	1	5.41		16.24		6		3	0	1.02563
XP_016543692.1	A0A1U8E915	XP_016543692.1	NP_189803.1	PREDICTED: zinc finger BED domain-containing protein DAYSLEEPER [Capsicum annuum]	3	1	1	1	1	1	5.63		4.55		1		1	0	0.650919
XP_016538451.1	A0A1U8DWB8	XP_016538451.1	NP_187138.1	PREDICTED: zeta-carotene desaturase, chloroplastic/chromoplastic [Capsicum annuum]	20	9	40	9	9	1	8.31	212	118.22	7	33	2	9	0	0.830306
XP_016555539.1	A0A1U8FGU7	XP_016555539.1	NP_175644.1	PREDICTED: zerumbone synthase-like isoform X1 [Capsicum annuum]	22	6	77	0	6	1	7.11	764	178.96	26	51	3	6	0	1.3871
XP_016561102.1	A0A1U8FPE9,A0A2G3A742	XP_016561102.1	NP_851285.1	PREDICTED: zeaxanthin epoxidase, chloroplastic [Capsicum annuum]	23	12	53	12	12	1	7.17	291	134.95	13	40	8	12	0	0.880636
XP_016571892.1	A0A1U8GKU6	XP_016571892.1		PREDICTED: zeatin O-xylosyltransferase-like [Capsicum annuum]	22	10	94	3	4	1	5.63	519	246.5	19	75	5	10	3	0.840408
XP_016572494.1	A0A1U8GWG5	XP_016572494.1		PREDICTED: zeatin O-xylosyltransferase-like [Capsicum annuum]	22	10	66	4	5	1	5.34	360	147.5	12	54	3	10	2	0.858897
XP_016554379.1	A0A1U8FDK0	XP_016554379.1		PREDICTED: zeatin O-xylosyltransferase-like [Capsicum annuum]	13	5	6	2	4	1	5.95		20.48		6		5	0	1.67772
XP_016543818.1	A0A1U8E9C3	XP_016543818.1		PREDICTED: zeatin O-glucosyltransferase-like isoform X2 [Capsicum annuum]	10	5	20	2	5	1	6.65	62	58.94	1	19	1	5	0	0.338293
XP_016572491.1	A0A1U8GMK1	XP_016572491.1		PREDICTED: zeatin O-glucosyltransferase-like isoform X1 [Capsicum annuum]	40	18	134	0	12	1	5.91	604	367.51	31	103	8	18	5	0.733151
XP_016571893.1	A0A1U8GSY5	XP_016571893.1		PREDICTED: zeatin O-glucosyltransferase-like [Capsicum annuum]	19	9	79	3	7	1	5.64	451	214.96	24	55	2	9	0	1.41881
XP_016543816.1	A0A1U8EBM2	XP_016543816.1		PREDICTED: zeatin O-glucosyltransferase-like [Capsicum annuum]	4	2	8	1	2	1	6.62		25.25		8		2	0	1.08013
XP_016540285.1	A0A1U8EAD7	XP_016540285.1		PREDICTED: zeatin O-glucosyltransferase-like [Capsicum annuum]	7	3	9	3	3	1	5.48		29.85		9		3	0	0.953856
XP_016543732.1	A0A1U8E955	XP_016543732.1		PREDICTED: zeatin O-glucosyltransferase-like [Capsicum annuum]	3	1	5	1	1	1	6.54	28	10.03	1	4	1	1	0	0.896625
XP_016572384.1	A0A1U8GW57	XP_016572384.1		PREDICTED: zeatin O-glucosyltransferase-like [Capsicum annuum]	19	8	49	1	1	1	6.06	199	113.3	12	37	3	8	0	0.912302
XP_016575009.1	A0A1U8H3M4	XP_016575009.1		PREDICTED: zeatin O-glucosyltransferase-like [Capsicum annuum]	3	1	1	1	1	1	6.6		2.16		1		1	0	2.85714
XP_016579325.1	A0A1U8H7L7	XP_016579325.1		PREDICTED: YTH domain-containing family protein 2-like [Capsicum annuum]	17	11	43	4	4	1	7.77	176	123.9	6	37	2	11	0	0.544527
XP_016543555.1	A0A1U8EJP8	XP_016543555.1	NP_194848.1	PREDICTED: YLP motif-containing protein 1-like [Capsicum annuum]	5	3	5	2	3	1	6.7	33	15.07	1	4	1	3	0	0.831448
XP_016576775.1	A0A1U8H075	XP_016576775.1	NP_200633.1	PREDICTED: ycf54-like protein [Capsicum annuum]	52	8	177	6	8	1	8.32	53	598.57	4	173	2	8	0	0.441102
XP_016545493.1	A0A1U8EE39	XP_016545493.1		PREDICTED: ycf3-interacting protein 1, chloroplastic isoform X1 [Capsicum annuum]	8	2	13	0	2	1	4.96	124	53.01	2	11	1	2	0	0.882176
XP_016552167.1	A0A1U8EYI5,A0A2G2Y796	XP_016552167.1	OAP09564.1	PREDICTED: xylulose kinase isoform X1 [Capsicum annuum]	4	1	1	0	1	1	6.48		4.52		1		1	0	1.18434
XP_016568969.1	A0A1U8GLJ6	XP_016568969.1	NP_199776.1	PREDICTED: xylulose kinase [Capsicum annuum]	17	8	39	8	8	1	6.48	316	105.93	10	29	3	8	0	1.07819
XP_016579624.1	A0A1U8H8G3,A0A1U8HGM4	XP_016579624.1	NP_568861.3	PREDICTED: xylose isomerase [Capsicum annuum]	36	15	187	15	15	1	5.97	346	586.85	23	164	8	15	0	1.03342
XP_016580612.1	A0A1U8HAZ3,A0A2G2Z3G0	XP_016580612.1		PREDICTED: xyloglucan galactosyltransferase XLT2-like [Capsicum annuum]	6	3	7	3	3	1	7.68	24	13.49	2	5	2	3	0	0.638817
XP_016580693.1	A0A1U8HHQ6	XP_016580693.1	AAM62971.1	PREDICTED: xyloglucan endotransglucosylase/hydrolase protein 9 [Capsicum annuum]	25	5	30	5	5	1	6.21	41	93.09	4	26	3	5	0	0.856524
XP_016566191.1	A0A1U8G4B2,A0A2G2XZ51	XP_016566191.1	NP_566738.1	PREDICTED: xyloglucan endotransglucosylase/hydrolase 2 [Capsicum annuum]	4	1	5	1	1	1	9.22	24	9.35	2	3	1	1	0	3.76914
XP_016541636.1	A0A1U8E2X4,A0A1U8E5E1	XP_016541636.1	NP_191831.1	PREDICTED: xyloglucan 6-xylosyltransferase 2-like [Capsicum annuum]	7	3	6	3	3	1	7.3		23.5		6		3	0	0.788914
XP_016559707.1	A0A1U8FKF9	XP_016559707.1		PREDICTED: xylem cysteine proteinase 2-like [Capsicum annuum]	4	1	1	1	1	1	5.54		3.36		1		1	0	1.33889
XP_016568216.1	A0A1U8GA74	XP_016568216.1	NP_567983.1	PREDICTED: xylem cysteine proteinase 1 [Capsicum annuum]	6	2	3	2	2	1	5.52		7.98		3		2	0	1.23355
XP_016555542.1	A0A1U8F896,A0A2G2ZPZ8	XP_016555542.1	NP_175644.1	PREDICTED: xanthoxin dehydrogenase-like isoform X1 [Capsicum annuum]	10	2	6	0	2	1	6.37	25	20.15	1	5	1	2	0	0.845508
XP_016554053.1	A0A1U8F3N8	XP_016554053.1	NP_195215.2	PREDICTED: xanthine dehydrogenase 1-like [Capsicum annuum]	2	4	5	4	4	1	7.17		13.9		5		4	0	1.31858
XP_016563914.1	A0A1U8G7B9	XP_016563914.1		PREDICTED: wound-induced proteinase inhibitor 2-like [Capsicum annuum]	33	4	156	4	4	1	6.02	644	121.82	66	90	2	4	0	2.63932
XP_016550920.1	A0A1U8F5E6,A0A2G2YAB4	XP_016550920.1		PREDICTED: Werner Syndrome-like exonuclease isoform X1 [Capsicum annuum]	10	2	2	0	2	1	5.47		8.92		2		2	0	0.966564
XP_016564116.1	A0A1U8FY98	XP_016564116.1		PREDICTED: WEB family protein At3g02930, chloroplastic-like [Capsicum annuum]	1	1	3	1	1	1	4.82		10.35		3		1	0	0.79383
XP_016580014.1	A0A1U8HHN6	XP_016580014.1	NP_565456.2	PREDICTED: WD-40 repeat-containing protein MSI4-like [Capsicum annuum]	19	6	55	6	6	1	5.77	347	177.48	12	43	4	6	0	0.837461
XP_016562573.1	A0A1U8G1M0	XP_016562573.1	NP_565456.2	PREDICTED: WD-40 repeat-containing protein MSI4-like [Capsicum annuum]	13	4	19	3	4	1	6.05	180	70.75	5	14	1	4	0	0.65499
XP_016539964.1	A0A1U8E808	XP_016539964.1	NP_179269.1	PREDICTED: WD-40 repeat-containing protein MSI2-like [Capsicum annuum]	7	3	5	3	3	1	4.97	24	10.3	1	4	1	3	0	0.750372
XP_016539143.1	A0A1U8DVW0,A0A2G2XXV5	XP_016539143.1	NP_200631.1	PREDICTED: WD-40 repeat-containing protein MSI1 [Capsicum annuum]	3	1	1	1	1	1	4.84		0		1		1	0	0.848485
XP_016540353.1	A0A1U8DZA7	XP_016540353.1	NP_194712.1	PREDICTED: WD repeat-containing protein VIP3 [Capsicum annuum]	4	1	3	1	1	1	6.06		14.29		3		1	0	0.897554
XP_016573655.1	A0A1U8GR88	XP_016573655.1		PREDICTED: WD repeat-containing protein 76 [Capsicum annuum]	2	1	1	1	1	1	8.63		3.11		1		1	0	0.594757
XP_016559019.1	A0A1U8FTD4	XP_016559019.1	NP_565782.1	PREDICTED: WD repeat-containing protein 55 [Capsicum annuum]	14	3	12	3	3	1	4.91	65	48.87	3	9	1	3	0	1.02355
XP_016538491.1	A0A1U8E5A9	XP_016538491.1	NP_566246.1	PREDICTED: WD repeat-containing protein 48 [Capsicum annuum]	1	1	4	1	1	1	7.15		5.64		4		1	0	1.03428
XP_016569095.1	A0A1U8GDD5	XP_016569095.1	OAO92259.1	PREDICTED: WD and tetratricopeptide repeats protein 1 isoform X1 [Capsicum annuum]	2	1	3	1	1	1	6.73		12.97		3		1	0	0.997209
XP_016540220.1	A0A1U8DYW4	XP_016540220.1	NP_189791.1	PREDICTED: V-type proton ATPase subunit H-like isoform X1 [Capsicum annuum]	6	2	13	1	1	1	7.42		41.36		13		2	0	0.823875
XP_016578744.1	A0A1U8HE72	XP_016578744.1	NP_189791.1	PREDICTED: V-type proton ATPase subunit H-like [Capsicum annuum]	47	17	233	16	16	1	6.93	1816	609.81	70	163	9	17	2	1.356
XP_016573906.1	A0A1U8GRL1,A0A2G2ZKT1	XP_016573906.1	NP_194102.1	PREDICTED: V-type proton ATPase subunit G 2 [Capsicum annuum]	8	1	1	1	1	1	6.13		4.07		1		1	0	1.60959
XP_016551528.1	A0A1U8EWI4,A0A2G2Y7T2	XP_016551528.1	NP_186788.1	PREDICTED: V-type proton ATPase subunit G 1 [Capsicum annuum]	59	7	64	7	7	1	6.8	152	172.27	13	51	5	7	0	1.77628
XP_016559185.1	A0A1U8FKD8,A0A2G3A6G5	XP_016559185.1	NP_192171.1	PREDICTED: V-type proton ATPase subunit F [Capsicum annuum]	31	3	19	3	3	1	6.57	166	49.03	6	13	1	3	0	1.11461
XP_016555457.1	A0A1U8F810,A0A2G3AP64	XP_016555457.1	OAP13508.1	PREDICTED: V-type proton ATPase subunit E-like [Capsicum annuum]	33	8	115	3	3	1	6.92	761	294.95	18	97	3	8	0	1.07451
XP_016566244.1	A0A1U8GDW0,A0A2G3ADM6	XP_016566244.1	OAP13508.1	PREDICTED: V-type proton ATPase subunit E [Capsicum annuum]	45	11	398	5	6	1	7.01	2268	1371.9	68	330	6	11	8	1.5346
XP_016543031.1	A0A1U8E719,A0A1U8E721	XP_016543031.1	NP_191432.1	PREDICTED: V-type proton ATPase subunit D-like [Capsicum annuum]	38	11	131	2	2	1	9.41	294	348.15	23	108	6	11	13	1.37004
XP_016569738.1	A0A1U8GEJ0,A0A2G2ZPE1	XP_016569738.1	NP_191432.1	PREDICTED: V-type proton ATPase subunit D-like [Capsicum annuum]	35	10	117	1	1	1	9.63	267	314.41	21	96	5	10	0	1.12785
XP_016555045.1	A0A1U8FH10,A0A2G2YNA6	XP_016555045.1	NP_189513.1	PREDICTED: V-type proton ATPase subunit d2 [Capsicum annuum]	26	8	67	8	8	1	5.01	123	169.01	13	54	4	8	0	1.48525
XP_016564050.1	A0A1U8FYZ7,A0A2G3A0Q2	XP_016564050.1	NP_563916.1	PREDICTED: V-type proton ATPase subunit C-like [Capsicum annuum]	63	19	415	4	4	1	5.78	2314	1131.47	127	288	13	19	13	1.21266
XP_016559651.1	A0A1U8FK77,A0A2G3A7D2	XP_016559651.1	NP_563916.1	PREDICTED: V-type proton ATPase subunit C-like [Capsicum annuum]	54	17	364	2	2	1	5.78	2122	975.38	113	251	10	17	0	1.3159
XP_016539985.1	A0A1U8E0P9	XP_016539985.1	NP_001190954.1	PREDICTED: V-type proton ATPase subunit B2 [Capsicum annuum]	57	25	656	6	6	1	5.06	4774	2159.84	165	491	18	25	23	1.40721
XP_016539814.1	A0A1U8E7L3	XP_016539814.1	NP_568051.1	PREDICTED: V-type proton ATPase subunit a3-like [Capsicum annuum]	32	23	251	22	23	1	6.05	1368	765.38	52	199	10	23	0	1.47148
XP_016550400.1	A0A1U8F3Z9	XP_016550400.1	NP_178011.1	PREDICTED: V-type proton ATPase catalytic subunit A-like [Capsicum annuum]	65	36	1382	12	12	1	5.29	7852	3983.57	354	1028	26	36	37	1.39943
XP_016556378.1	A0A1U8FAN4,A0A2G2ZB82	XP_016556378.1	NP_178011.1	PREDICTED: V-type proton ATPase catalytic subunit A [Capsicum annuum]	48	25	1148	1	1	1	5.45	6873	3204.17	313	835	19	25	0	1.29498
XP_016568440.1	A0A1U8GBD5,A0A2G2ZSF4	XP_016568440.1	NP_177693.1	PREDICTED: V-type proton ATPase 16 kDa proteolipid subunit-like [Capsicum annuum]	11	1	3	0	1	1	8.85		10.31		3		1	0	2.43452
XP_016543733.1	A0A1U8E946,A0A2G2YNS1	XP_016543733.1	NP_568386.1	PREDICTED: VTE6-related protein At5g19930 [Capsicum annuum]	3	1	5	1	1	1	9.61		13.68		5		1	0	1.44468
XP_016550433.1	A0A1U8ETF5,A0A2G2Y7P2	XP_016550433.1	NP_172331.1	PREDICTED: violaxanthin de-epoxidase, chloroplastic isoform X1 [Capsicum annuum]	34	13	181	0	13	1	6.62	986	540.67	36	145	7	13	0	0.997611
XP_016557970.1	A0A1U8FGX7	XP_016557970.1	NP_194745.1	PREDICTED: villin-4-like isoform X2 [Capsicum annuum]	18	15	66	1	15	1	6.1	131	204.46	10	56	5	15	0	1.13273
XP_016571918.1	A0A1U8GKX4	XP_016571918.1	NP_565958.1	PREDICTED: villin-2 isoform X1 [Capsicum annuum]	39	28	270	0	28	1	5.8	1003	842.79	44	226	12	28	0	0.986764
XP_016556957.1	A0A1U8FCA5	XP_016556957.1		PREDICTED: vicianin hydrolase-like [Capsicum annuum]	19	9	37	7	9	1	8.72	40	84.65	6	31	3	9	0	0.730109
XP_016573057.1	A0A1U8GP80	XP_016573057.1	1VDY_A	PREDICTED: VHS domain-containing protein At3g16270 [Capsicum annuum]	8	4	14	4	4	1	5.31	123	32.13	5	9	2	4	0	0.845445
XP_016550911.1	A0A1U8EWZ2,A0A2G2Y7G7	XP_016550911.1		PREDICTED: vestitone reductase-like isoform X1 [Capsicum annuum]	5	2	10	0	2	1	6.73	25	21.45	3	7	1	2	0	1.31932
XP_016554191.1	A0A1U8F6A1	XP_016554191.1		PREDICTED: vestitone reductase-like [Capsicum annuum]	8	2	3	2	2	1	6.46		6.54		3		2	0	0.891511
XP_016574871.1	A0A1U8GUE3	XP_016574871.1	NP_192400.2	PREDICTED: vesicle-fusing ATPase [Capsicum annuum]	23	14	63	14	14	1	6.4	357	161.19	17	46	6	14	0	1.10457
XP_016552854.1	A0A1U8F9E1,A0A2G2YTI0	XP_016552854.1	NP_567627.1	PREDICTED: vesicle-associated protein 4-1-like [Capsicum annuum]	7	1	5	1	1	1	9.2		12.64		5		1	0	0.954306
XP_016538478.1	A0A1U8DTZ1	XP_016538478.1		PREDICTED: vesicle-associated protein 2-2-like [Capsicum annuum]	7	2	3	2	2	1	7.24		17.38		3		2	0	1.16842
XP_016570468.1	A0A1U8GGP2,A0A2G3AF70	XP_016570468.1	NP_199529.1	PREDICTED: vesicle-associated protein 2-1-like [Capsicum annuum]	6	1	3	1	1	1	7.75		9.84		3		1	0	1.2205
XP_016545571.1	A0A1U8EGR2,A0A2G3AMI8	XP_016545571.1	NP_567153.1	PREDICTED: vesicle-associated protein 1-3 [Capsicum annuum]	4	1	4	1	1	1	8.69		10.37		4		1	0	1.10368
XP_016545490.1	A0A1U8EQ51	XP_016545490.1	NP_182039.1	PREDICTED: vesicle-associated protein 1-2-like isoform X2 [Capsicum annuum]	21	5	21	2	5	1	8.09	54	58.2	3	18	1	5	0	0.848923
XP_016575695.1	A0A1U8GX77,A0A2G2Z913	XP_016575695.1		PREDICTED: vesicle-associated protein 1-2-like isoform X1 [Capsicum annuum]	12	2	6	0	2	1	6.3	0	11.84	1	5	1	2	0	0.901258
XP_016545508.1	A0A1U8EE53,A0A2G2XV74	XP_016545508.1	NP_182039.1	PREDICTED: vesicle-associated protein 1-2-like [Capsicum annuum]	27	5	25	5	5	1	7.72	62	96.02	3	22	1	5	0	0.943681
XP_016553910.1	A0A1U8FDU6	XP_016553910.1	NP_190998.1	PREDICTED: vesicle-associated membrane protein 727 [Capsicum annuum]	11	3	15	1	2	1	6.4	91	28.44	5	10	2	3	0	0.681492
XP_016559268.1	A0A1U8FS92	XP_016559268.1	NP_171968.1	PREDICTED: vesicle-associated membrane protein 721-like [Capsicum annuum]	28	8	37	5	5	1	8.56	65	73.98	10	27	3	8	3	1.00002
XP_016577495.1	A0A1U8H291,A0A2G2ZEH4	XP_016577495.1	NP_171968.1	PREDICTED: vesicle-associated membrane protein 721 [Capsicum annuum]	21	6	28	2	3	1	8.85	65	56.57	7	21	3	6	0	0.753396
XP_016574920.1	A0A1U8GUV8,A0A2G2ZAM5	XP_016574920.1	NP_196676.1	PREDICTED: vesicle-associated membrane protein 711-like [Capsicum annuum]	17	4	50	2	3	1	9.55	909	125.03	20	30	3	4	0	0.911744
XP_016563267.1	A0A1U8FVS4,A0A2G3A237	XP_016563267.1	NP_001327544.1	PREDICTED: vesicle transport v-SNARE 13-like [Capsicum annuum]	28	5	17	5	5	1	9.29	242	32.38	8	9	3	4	0	1.03419
XP_016572183.1	A0A1U8GTT2,A0A2G2ZKG2	XP_016572183.1	NP_191096.1	PREDICTED: very-long-chain enoyl-CoA reductase isoform X1 [Capsicum annuum]	25	8	45	2	8	1	9.72	144	125.47	11	34	2	8	0	0.870423
XP_016561654.1	A0A1U8G113,A0A2G3ACR9	XP_016561654.1	NP_564905.1	PREDICTED: very-long-chain 3-oxoacyl-CoA reductase 1 [Capsicum annuum]	30	9	28	9	9	1	9.55	24	90.63	3	25	2	9	0	0.783738
XP_016537898.1	A0A1U8DSB1	XP_016537898.1		PREDICTED: vegetative cell wall protein gp1 [Capsicum annuum]	4	2	19	2	2	1	10.3	86	42.48	5	14	1	2	0	1.20915
XP_016557032.1	A0A1U8FCJ1,A0A2G2Z052	XP_016557032.1	NP_200614.1	PREDICTED: VAMP-like protein YKT61 [Capsicum annuum]	13	4	7	0	4	1	7.01		19.59		7		4	0	0.83641
XP_016552558.1	A0A1U8EZD1	XP_016552558.1	NP_195381.6	PREDICTED: vam6/Vps39-like protein [Capsicum annuum]	5	3	5	3	3	1	7.27	22	11.75	1	4	1	3	0	1.41419
XP_016542706.1	A0A1U8E8C7	XP_016542706.1	NP_172913.1	PREDICTED: valine--tRNA ligase, mitochondrial 1 [Capsicum annuum]	22	19	98	19	19	1	6.3	554	247.37	24	74	6	19	0	1.05777
XP_016565336.1	A0A1U8G1U5,A0A2G2ZWS6	XP_016565336.1	OAO96035.1	PREDICTED: valine--tRNA ligase, chloroplastic/mitochondrial 2 isoform X1 [Capsicum annuum]	24	19	84	2	18	1	7.15	619	230.26	26	58	8	19	1	0.755406
XP_016539430.1	A0A1U8E7Y4	XP_016539430.1	NP_179081.1	PREDICTED: vacuolar-sorting receptor 3 isoform X1 [Capsicum annuum]	31	18	186	0	18	1	5.71	645	546.42	29	157	10	18	0	0.837111
XP_016545918.1	A0A1U8EFD4	XP_016545918.1	NP_190853.1	PREDICTED: vacuolar-sorting receptor 1-like isoform X1 [Capsicum annuum]	36	19	129	0	13	1	5.68	122	407.54	16	113	6	19	9	0.971704
XP_016541820.1	A0A1U8EES5,A0A2G2YSY5	XP_016541820.1	OAP10334.1	PREDICTED: vacuolar-sorting receptor 1-like [Capsicum annuum]	23	13	106	7	7	1	5.69	335	358.04	12	94	3	13	0	1.09366
XP_016550106.1	A0A2G2YAN9	XP_016550106.1	OAP07711.1	PREDICTED: vacuolar-processing enzyme [Capsicum annuum]	6	3	20	3	3	1	6.3	384	71.84	6	14	1	3	0	1.43754
XP_016573849.1	A0A1U8H0A5	XP_016573849.1	NP_567009.1	PREDICTED: vacuolar protein-sorting-associated protein 33 homolog [Capsicum annuum]	5	1	1	1	1	1	6.54		5.71		1		1	0	1.51449
XP_016538342.1	A0A1U8DTK0,A0A2G2YYQ9	XP_016538342.1	NP_566645.1	PREDICTED: vacuolar protein sorting-associated protein 9A-like [Capsicum annuum]	5	2	8	2	2	1	4.72	37	10.88	3	5	1	2	0	1.20116
XP_016569587.1	A0A1U8GE27,A0A1U8GE37	XP_016569587.1	NP_565150.1	PREDICTED: vacuolar protein sorting-associated protein 45 homolog isoform X1 [Capsicum annuum]	9	5	13	0	5	1	7.39	47	20.72	4	9	3	5	0	0.900943
XP_016570305.1	A0A1U8GGQ6,A0A2G2ZMF8	XP_016570305.1	NP_177713.3	PREDICTED: vacuolar protein sorting-associated protein 35A-like [Capsicum annuum]	6	3	6	2	3	1	5.38	0	9.39	1	5	1	3	0	1.00269
XP_016537806.1	A0A1U8E3B9,A0A2G2YWU8	XP_016537806.1	NP_179573.1	PREDICTED: vacuolar protein sorting-associated protein 32 homolog 2-like isoform X1 [Capsicum annuum]	13	3	5	0	1	1	5.26		18.22		5		3	1	1.33027
XP_016563609.1	A0A1U8FXR4,A0A1U8G6G2	XP_016563609.1	NP_190365.3	PREDICTED: vacuolar protein sorting-associated protein 29 [Capsicum annuum]	31	7	29	7	7	1	6.52	80	81.89	4	25	1	7	0	0.976787
XP_016575625.1	A0A1U8GX02	XP_016575625.1		PREDICTED: vacuolar protein sorting-associated protein 27 isoform X1 [Capsicum annuum]	5	1	1	0	1	1	7.96		4.14		1		1	0	0.976441
XP_016550819.1	A0A1U8F3U2	XP_016550819.1	NP_200165.1	PREDICTED: vacuolar protein sorting-associated protein 26A [Capsicum annuum]	20	5	44	5	5	1	7.9	244	133.81	11	33	4	5	0	1.1034
XP_016551834.1	A0A1U8F6J1,A0A2G2YAJ6	XP_016551834.1	NP_196488.1	PREDICTED: vacuolar protein sorting-associated protein 20 homolog 2 [Capsicum annuum]	9	2	2	1	2	1	4.75		5.97		2		2	0	1.2015
XP_016550783.1	A0A1U8EUF8	XP_016550783.1	NP_850312.1	PREDICTED: vacuolar amino acid transporter 1 [Capsicum annuum]	2	1	3	1	1	1	6.2	0	5.34	1	2	1	1	0	1.14865
XP_016571511.1	A0A1U8GJQ7,A0A2G3AFQ9	XP_016571511.1		PREDICTED: UV-B-induced protein At3g17800, chloroplastic [Capsicum annuum]	8	2	3	2	2	1	5.35		11.74		3		2	0	0.875301
XP_016543326.1	A0A1U8EA71	XP_016543326.1		PREDICTED: UTP--glucose-1-phosphate uridylyltransferase-like [Capsicum annuum]	8	4	10	4	4	1	7.83	17	25	1	9	1	4	0	0.742715
XP_016554189.1	A0A1U8FD18	XP_016554189.1	NP_197233.1	PREDICTED: UTP--glucose-1-phosphate uridylyltransferase-like [Capsicum annuum]	19	8	91	2	2	1	5.58	411	253.56	12	79	2	8	0	1.04639
XP_016551309.1	A0A1U8F581	XP_016551309.1	NP_197233.1	PREDICTED: UTP--glucose-1-phosphate uridylyltransferase [Capsicum annuum]	79	33	1290	27	27	1	6.18	4031	4235.13	219	1071	20	32	9	1.0347
XP_016568727.1	A0A1U8GJ24	XP_016568727.1	CAC85287.1	PREDICTED: uroporphyrinogen-III synthase, chloroplastic [Capsicum annuum]	4	1	1	1	1	1	8.95		3.11		1		1	0	0.830846
XP_016578090.1	A0A1U8H3Z2	XP_016578090.1	NP_181581.1	PREDICTED: uroporphyrinogen decarboxylase, chloroplastic [Capsicum annuum]	49	12	202	12	12	1	6.34	569	777	33	169	4	12	0	0.457829
XP_016545367.1	A0A1U8EDS3,A0A2G2YIS7	XP_016545367.1	OAP06533.1	PREDICTED: uroporphyrinogen decarboxylase 1, chloroplastic isoform X1 [Capsicum annuum]	24	6	32	0	6	1	7.3	87	107.07	5	27	1	6	0	0.64689
XP_016564912.1	A0A1U8G0D1,A0A2G2ZWS3	XP_016564912.1	NP_188498.1	PREDICTED: uridylate kinase isoform X2 [Capsicum annuum]	17	4	16	2	4	1	8.73	95	48.13	4	12	2	4	0	0.701859
XP_016563408.1	A0A1U8G3Y9	XP_016563408.1	NP_177538.1	PREDICTED: uridine-cytidine kinase C isoform X2 [Capsicum annuum]	5	3	11	0	3	1	7.77	13	37.24	1	10	1	3	0	1.43873
XP_016574910.1	A0A1U8GUU8	XP_016574910.1	NP_198903.1	PREDICTED: uridine kinase-like protein 1, chloroplastic [Capsicum annuum]	11	4	7	3	4	1	6.83	94	16.8	2	5	1	4	0	0.997182
XP_016547917.1	A0A1U8EL35,A0A2G2YH88	XP_016547917.1	AAK69440.1	PREDICTED: uridine 5'-monophosphate synthase [Capsicum annuum]	31	12	155	12	12	1	7.12	1302	435.65	40	115	8	12	0	0.945687
XP_016552524.1	A0A1U8F8G0,A0A2G2Y6K0	XP_016552524.1	NP_180191.1	PREDICTED: uricase-2 isozyme 1 [Capsicum annuum]	23	6	35	6	6	1	6.76	235	94.36	9	26	2	6	0	1.24838
XP_016544145.1	A0A1U8ELB3,A0A2G3ALZ5	XP_016544145.1		PREDICTED: uric acid degradation bifunctional protein TTL isoform X1 [Capsicum annuum]	12	3	7	0	3	1	7.17	0	15.39	2	5	1	3	0	1.0822
XP_016566525.1	A0A1U8G5Y4,A0A2G2ZV26	XP_016566525.1	OAO92680.1	PREDICTED: ureidoglycolate hydrolase [Capsicum annuum]	46	14	104	13	14	1	5.39	167	390.84	6	98	4	14	0	0.818241
XP_016553754.1	A0A1U8FBT1	XP_016553754.1	NP_001031481.1	PREDICTED: urease accessory protein G isoform X2 [Capsicum annuum]	23	5	20	5	5	1	6.57	15	65.09	3	17	1	5	0	0.811817
XP_016542360.1	A0A1U8EGA7	XP_016542360.1	NP_850699.1	PREDICTED: uracil phosphoribosyltransferase [Capsicum annuum]	31	7	27	7	7	1	8.7	79	76.82	3	24	1	7	0	0.824889
XP_016550025.1	A0A1U8F300	XP_016550025.1	AAM65610.1	PREDICTED: upstream activation factor subunit UAF30-like [Capsicum annuum]	27	2	19	2	2	1	10.05	91	68.42	2	17	1	2	0	0.502224
XP_016556059.1	A0A1U8FIC0	XP_016556059.1	NP_565204.1	PREDICTED: UPF0678 fatty acid-binding protein-like protein At1g79260 [Capsicum annuum]	13	2	9	2	2	1	7.55	27	15.01	2	7	1	2	0	1.32681
XP_016540836.1	A0A1U8E334	XP_016540836.1	OAO95544.1	PREDICTED: UPF0613 protein PB24D3.06c [Capsicum annuum]	7	2	11	2	2	1	5.1	158	23.38	5	6	2	2	0	1.10903
XP_016538515.1	A0A1U8E5D6,A0A2G2YZA7	XP_016538515.1	NP_564667.1	PREDICTED: UPF0603 protein At1g54780, chloroplastic [Capsicum annuum]	44	13	541	13	13	1	7.36	1786	1919.49	89	452	10	13	0	1.09902
XP_016573252.1	A0A1U8GPR1,A0A2G2YI71	XP_016573252.1	NP_567911.1	PREDICTED: UPF0587 protein C1orf123 homolog [Capsicum annuum]	17	2	5	2	2	1	5.86		20.2		5		2	0	0.777555
XP_016560452.1	A0A1U8FMK1	XP_016560452.1	NP_849965.1	PREDICTED: UPF0548 protein At2g17695 isoform X1 [Capsicum annuum]	6	1	1	0	1	1	8.82		2.65		1		1	0	0.664179
XP_016551896.1	A0A1U8EZR1,A0A2G2Y573	XP_016551896.1	BAB11562.1	PREDICTED: UPF0483 protein CG5412-like [Capsicum annuum]	22	4	9	2	3	1	6.29		35.8		9		4	0	1.33531
XP_016575132.1	A0A1U8GV60	XP_016575132.1		PREDICTED: UPF0483 protein C25G4.2-like [Capsicum annuum]	18	4	11	3	3	1	5.68	0	31.72	2	9	1	4	1	0.759867
XP_016548408.1	A0A1U8EMJ0	XP_016548408.1		PREDICTED: UPF0481 protein At3g47200-like isoform X1 [Capsicum annuum]	5	1	2	0	1	1	8.1		9.78		2		1	0	1.75625
XP_016574015.1	A0A1U8GS90	XP_016574015.1		PREDICTED: UPF0481 protein At3g47200-like [Capsicum annuum]	1	1	1	0	1	1	6.54		2.39		1		1	0	1.28212
XP_016563882.1	A0A1U8FXG7,A0A2G3A0Z0	XP_016563882.1	NP_564301.1	PREDICTED: UPF0426 protein At1g28150, chloroplastic [Capsicum annuum]	23	3	17	3	3	1	4.79	18	66.21	2	15	2	3	0	1.11826
XP_016569854.1	A0A1U8GP18	XP_016569854.1	AAF97283.1	PREDICTED: UPF0301 protein TC_0483 [Capsicum annuum]	10	3	5	3	3	1	7.52	22	10.46	1	4	1	3	0	0.977337
XP_016559031.1	A0A1U8FIG7,A0A2G3A5U5	XP_016559031.1		PREDICTED: UPF0301 protein CHU_1773-like [Capsicum annuum]	5	2	3	1	2	1	6.68		6.65		3		2	0	1.10976
XP_016569913.1	A0A1U8GMC4,A0A2G2ZNT3	XP_016569913.1	OAO95425.1	PREDICTED: UPF0160 protein-like [Capsicum annuum]	35	12	82	12	12	1	6.68	309	183.6	24	58	6	12	0	0.886781
XP_016576574.1	A0A1U8H818	XP_016576574.1	AAK25868.1	PREDICTED: UPF0061 protein azo1574-like isoform X1 [Capsicum annuum]	17	9	42	0	7	1	6.05	466	89.95	15	27	6	9	0	1.1383
XP_016548998.1	A0A1U8EPA6	XP_016548998.1	AAK25868.1	PREDICTED: UPF0061 protein azo1574-like [Capsicum annuum]	5	3	12	1	1	1	5.41	51	12.61	5	7	2	3	0	1.83741
XP_016560111.1	A0A1U8FLJ5	XP_016560111.1	OAO96949.1	PREDICTED: UPF0051 protein ABCI8, chloroplastic-like [Capsicum annuum]	14	6	26	6	6	1	5.4	329	59.28	10	16	3	6	0	0.935366
XP_016551539.1	A0A1U8F5S3	XP_016551539.1	BAE98624.1	PREDICTED: UPF0047 protein YjbQ isoform X1 [Capsicum annuum]	16	3	17	1	3	1	8.1	38	45.9	3	14	1	3	0	0.833738
XP_016569031.1	A0A1U8GCI3,A0A2G2ZQT8	XP_016569031.1	AAB60745.1	PREDICTED: universal stress protein MT2085 [Capsicum annuum]	28	3	11	3	3	1	6.27	0	44.3	1	10	1	3	0	1.42491
XP_016569904.1	A0A1U8GP74,A0A2G2ZN03	XP_016569904.1	NP_196972.1	PREDICTED: universal stress protein A-like protein [Capsicum annuum]	49	8	97	8	8	1	5.8	289	296.03	13	84	4	8	0	1.16363
XP_016577321.1	A0A1U8H1G1	XP_016577321.1	NP_566108.1	PREDICTED: universal stress protein A-like protein [Capsicum annuum]	5	1	6	1	1	1	7.53	44	10.52	2	4	1	1	0	1.76533
XP_016568446.1	A0A1U8GAV6,A0A2G2ZSG5	XP_016568446.1	OAP17241.1	PREDICTED: uncharacterized TPR repeat-containing protein At1g05150-like [Capsicum annuum]	2	1	1	1	1	1	6.52		2.66		1		1	0	1.13672
XP_016547999.1	A0A1U8EVS6	XP_016547999.1	NP_196080.1	PREDICTED: uncharacterized RNA-binding protein C1827.05c-like [Capsicum annuum]	6	1	1	1	1	1	10.02		3.32		1		1	0	0.849943
XP_016537855.1	A0A1U8E3H0,A0A2G2YXL2	XP_016537855.1	NP_188189.1	PREDICTED: uncharacterized RNA-binding protein C17H9.04c-like [Capsicum annuum]	7	1	2	1	1	1	8.28		6.83		2		1	0	0.659161
XP_016562248.1	A0A1U8G0S8,A0A2G3ABK8	XP_016562248.1	NP_198706.1	PREDICTED: uncharacterized protein YwbO isoform X1 [Capsicum annuum]	7	1	3	0	1	1	6.21		8.52		3		1	0	1.30212
XP_016557893.1	A0A1U8FNH0,A0A2G3A557	XP_016557893.1	NP_173176.1	PREDICTED: uncharacterized protein YpgQ [Capsicum annuum]	6	1	1	1	1	1	6.54		4.24		1		1	0	1.35976
XP_016581270.1	A0A1U8HD03	XP_016581270.1		PREDICTED: uncharacterized protein YnbB-like [Capsicum annuum]	8	2	7	2	2	1	6.77	18	18.45	1	6	1	2	0	0.854828
XP_016561734.1	A0A1U8G186	XP_016561734.1	OAP02483.1	PREDICTED: uncharacterized protein YciO [Capsicum annuum]	15	4	11	4	4	1	8.87		34.39		11		4	0	1.03065
XP_016540029.1	A0A1U8E872	XP_016540029.1	NP_195251.1	PREDICTED: uncharacterized protein ycf39 [Capsicum annuum]	36	13	144	12	12	1	8.54	755	412.83	33	111	6	13	1	0.93012
XP_016569743.1	A0A1U8GLW1,A0A2G2ZP31	XP_016569743.1	NP_564178.2	PREDICTED: uncharacterized protein ycf37 isoform X1 [Capsicum annuum]	20	7	57	0	7	1	8.82	181	175.8	8	49	2	6	0	0.902564
XP_016551013.1	A0A1U8EUW6,A0A1U8EV24	XP_016551013.1	NP_201299.2	PREDICTED: uncharacterized protein sll1770 [Capsicum annuum]	11	8	16	8	8	1	8.98	122	31.13	5	11	4	8	0	0.614343
XP_016580481.1	A0A1U8HAU2	XP_016580481.1	NP_566315.1	PREDICTED: uncharacterized protein sll1770 [Capsicum annuum]	4	2	6	2	2	1	9.54	24	18.82	1	5	1	2	0	1.50219
XP_016566092.1	A0A1U8G3Z6	XP_016566092.1	NP_566745.1	PREDICTED: uncharacterized protein sll0005 [Capsicum annuum]	4	2	2	2	2	1	6.15		9.59		2		2	0	1.20823
XP_016569406.1	A0A1U8GDI8	XP_016569406.1		PREDICTED: uncharacterized protein OsI_027940-like [Capsicum annuum]	13	3	9	3	3	1	4.46		21.83		9		3	0	0.64808
XP_016556193.1	A0A1U8FA54	XP_016556193.1	NP_001154201.1	PREDICTED: uncharacterized protein OsI_027940 [Capsicum annuum]	36	6	161	6	6	1	4.55	269	674.91	22	139	2	6	0	0.614571
XP_016582471.1	A0A1U8HGF7	XP_016582471.1	NP_564691.1	PREDICTED: uncharacterized protein LOC107880062 [Capsicum annuum]	46	16	299	16	16	1	7.72	1871	970.78	74	225	5	16	0	0.872873
XP_016582295.1	A0A1U8HFZ8,A0A2G2Y1U1	XP_016582295.1		PREDICTED: uncharacterized protein LOC107879878 [Capsicum annuum]	47	8	104	6	6	1	9.11	395	283.7	18	86	2	8	4	1.45742
XP_016582260.1	A0A1U8HFW2	XP_016582260.1	NP_564720.1	PREDICTED: uncharacterized protein LOC107879834 [Capsicum annuum]	21	4	28	3	3	1	6.09	87	82.45	4	24	1	3	0	0.414908
XP_016582132.1	A0A1U8HFD6	XP_016582132.1	OAP18963.1	PREDICTED: uncharacterized protein LOC107879659, partial [Capsicum annuum]	8	1	4	1	1	1	9.54		20.47		4		1	0	0.530565
XP_016582083.1	A0A1U8HLF0	XP_016582083.1		PREDICTED: uncharacterized protein LOC107879577 [Capsicum annuum]	3	1	2	1	1	1	7.08		6.16		2		1	0	0.937294
XP_016581797.1	A0A1U8HEE7	XP_016581797.1	NP_001326283.1	PREDICTED: uncharacterized protein LOC107879228 [Capsicum annuum]	14	9	44	2	5	1	7.5	0	142.92	3	41	2	9	4	0.915165
XP_016581694.1	A0A1U8HME9	XP_016581694.1	OAP00192.1	PREDICTED: uncharacterized protein LOC107879087 isoform X1 [Capsicum annuum]	13	7	28	2	7	1	6.84	326	91.78	7	21	2	7	0	1.00437
XP_016581569.1	A0A1U8HM27	XP_016581569.1		PREDICTED: uncharacterized protein LOC107878909 [Capsicum annuum]	2	1	1	1	1	1	5.62		3.12		1		1	0	1.45518
XP_016581464.1	A0A1U8HLS1,A0A2G2Z6D2	XP_016581464.1	NP_568833.1	PREDICTED: uncharacterized protein LOC107878831 isoform X1 [Capsicum annuum]	2	1	17	0	1	1	6.39	19	24.68	6	11	1	1	0	1.60171
XP_016581387.1	A0A1U8HD75	XP_016581387.1		PREDICTED: uncharacterized protein LOC107878780 [Capsicum annuum]	18	6	21	6	6	1	4.96	31	64.28	2	19	2	6	0	1.11664
XP_016581299.1	A0A1U8HLA5,A0A2G2Z5A9	XP_016581299.1		PREDICTED: uncharacterized protein LOC107878719 [Capsicum annuum]	26	5	31	5	5	1	7.84	181	84.54	7	24	1	5	0	0.987627
XP_016581246.1	A0A1U8HCY3,A0A2G2Z567	XP_016581246.1	NP_566516.1	PREDICTED: uncharacterized protein LOC107878681 [Capsicum annuum]	6	1	2	1	1	1	8.62		6.73		2		1	0	0.831586
XP_016581225.1	A0A1U8HCV4,A0A2G2Z5I1	XP_016581225.1		PREDICTED: uncharacterized protein LOC107878660 [Capsicum annuum]	15	3	17	1	3	1	8.47	118	49.03	3	14	1	3	0	0.565305
XP_016581184.1	A0A1U8HKZ2	XP_016581184.1		PREDICTED: uncharacterized protein LOC107878638 isoform X1 [Capsicum annuum]	3	1	1	0	1	1	5.41		4.58		1		1	0	1.11993
XP_016581165.1	A0A1U8HCQ5	XP_016581165.1	NP_564623.2	PREDICTED: uncharacterized protein LOC107878624 [Capsicum annuum]	8	5	24	5	5	1	5.77	53	57.55	7	17	4	5	0	1.34246
XP_016581103.1	A0A1U8HIU4	XP_016581103.1	NP_563947.1	PREDICTED: uncharacterized protein LOC107878580 [Capsicum annuum]	10	2	9	2	2	1	9.41	25	11.46	3	6	1	2	0	0.898112
XP_016581014.1	A0A1U8HKF8	XP_016581014.1	NP_850380.1	PREDICTED: uncharacterized protein LOC107878508 [Capsicum annuum]	10	1	1	1	1	1	9.03		4.83		1		1	0	1.11821
XP_016580922.1	A0A1U8HBW0	XP_016580922.1	AAM64960.1	PREDICTED: uncharacterized protein LOC107878440 [Capsicum annuum]	6	1	2	1	1	1	8.72		8.05		2		1	0	1.28769
XP_016580853.1	A0A1U8HI51	XP_016580853.1		PREDICTED: uncharacterized protein LOC107878393 [Capsicum annuum]	7	2	2	2	2	1	5.21		5.57		2		2	0	0.908264
XP_016580620.1	A0A1U8HB73,A0A2G2Z370	XP_016580620.1		PREDICTED: uncharacterized protein LOC107878214 [Capsicum annuum]	38	9	125	9	9	1	9.14	663	326.69	21	104	4	9	0	0.978432
XP_016580584.1	A0A1U8HJ77	XP_016580584.1	NP_001321355.1	PREDICTED: uncharacterized protein LOC107878181 isoform X1 [Capsicum annuum]	4	1	1	0	1	1	8.4		2.68		1		1	0	0.878754
XP_016580558.1	A0A1U8HHC2,A0A2G2Z2Q3	XP_016580558.1		PREDICTED: uncharacterized protein LOC107878161 [Capsicum annuum]	17	5	12	5	5	1	4.81	28	36.57	2	10	2	5	0	0.96994
XP_016580462.1	A0A1U8HAL1	XP_016580462.1	NP_178517.2	PREDICTED: uncharacterized protein LOC107878095 [Capsicum annuum]	9	2	3	2	2	1	7.75		9.42		3		2	0	1.12102
XP_016580444.1	A0A1U8HIU8	XP_016580444.1	OAP11018.1	PREDICTED: uncharacterized protein LOC107878081 [Capsicum annuum]	18	9	45	4	9	1	5.57	312	105.71	12	33	4	9	0	0.893418
XP_016580417.1	A0A1U8HAG5,A0A2G2Z1Y8	XP_016580417.1		PREDICTED: uncharacterized protein LOC107878063 [Capsicum annuum]	10	2	4	2	2	1	7.93		12.89		4		2	0	1.04485
XP_016580379.1	A0A1U8HIN1,A0A2G3AIZ5	XP_016580379.1		PREDICTED: uncharacterized protein LOC107878025 [Capsicum annuum]	28	4	94	4	4	1	6.1	131	276.59	12	82	2	4	0	1.35683
XP_016580299.1	A0A1U8HIF2	XP_016580299.1	NP_194688.1	PREDICTED: uncharacterized protein LOC107877980 isoform X1 [Capsicum annuum]	24	6	17	6	6	1	9.01		57.83		17		6	0	0.9739
XP_016580247.1	A0A1U8H9Z1	XP_016580247.1	OAO96302.1	PREDICTED: uncharacterized protein LOC107877937 isoform X1 [Capsicum annuum]	7	4	12	0	4	1	6.14		48.27		12		4	0	0.995737
XP_016580073.1	A0A1U8HFZ5	XP_016580073.1		PREDICTED: uncharacterized protein LOC107877833 isoform X1 [Capsicum annuum]	1	1	1	0	1	1	5.14		3.67		1		1	0	1.17335
XP_016579856.1	A0A1U8H8P5,A0A2G2Z089	XP_016579856.1	BAF01492.1	PREDICTED: uncharacterized protein LOC107877681 isoform X1 [Capsicum annuum]	2	2	2	0	1	1	5.59		7		2		2	0	1.04197
XP_016579796.1	A0A1U8H727,A0A2G2YZZ7	XP_016579796.1		PREDICTED: uncharacterized protein LOC107877616 isoform X1 [Capsicum annuum]	13	3	6	0	3	1	9.69	32	12.02	2	4	2	3	0	0.897272
XP_016579798.1	A0A1U8HF69	XP_016579798.1	NP_189112.1	PREDICTED: uncharacterized protein LOC107877615 [Capsicum annuum]	10	3	28	3	3	1	5.26	583	64.72	11	17	3	3	0	1.19688
XP_016579667.1	A0A1U8H8A4	XP_016579667.1		PREDICTED: uncharacterized protein LOC107877518 [Capsicum annuum]	37	15	884	15	15	1	8.31	2413	2345.14	231	653	10	15	0	1.71796
XP_016579318.1	A0A1U8HDS8	XP_016579318.1		PREDICTED: uncharacterized protein LOC107877050 isoform X1 [Capsicum annuum]	22	14	55	0	7	1	7.53	186	138.84	10	45	4	14	8	0.789864
XP_016579216.1	A0A1U8H6U5	XP_016579216.1	NP_563888.2	PREDICTED: uncharacterized protein LOC107876914, partial [Capsicum annuum]	34	6	56	2	2	1	4.73	144	153.1	9	47	3	6	0	0.98135
XP_016579104.1	A0A1U8HF62	XP_016579104.1	NP_850245.2	PREDICTED: uncharacterized protein LOC107876760 isoform X1 [Capsicum annuum]	24	6	33	0	6	1	7.2	40	103.31	5	28	2	6	0	1.10043
XP_016578305.1	A0A1U8H4L8,A0A2G2ZCK3	XP_016578305.1		PREDICTED: uncharacterized protein LOC107875918 [Capsicum annuum]	15	2	2	1	2	1	9.47		7.14		2		2	0	1.34516
XP_016578256.1	A0A1U8H449,A0A2G3AIB5	XP_016578256.1		PREDICTED: uncharacterized protein LOC107875889 [Capsicum annuum]	35	6	83	6	6	1	5.2	318	270.69	19	64	3	6	0	0.97467
XP_016578030.1	A0A1U8HC75	XP_016578030.1		PREDICTED: uncharacterized protein LOC107875726 [Capsicum annuum]	2	1	13	1	1	1	8.82	98	19.71	5	8	1	1	0	0.873712
XP_016577982.1	A0A1U8H3D2,A0A2G2XWZ9	XP_016577982.1		PREDICTED: uncharacterized protein LOC107875688 [Capsicum annuum]	3	1	3	1	1	1	8.73		8.11		3		1	0	1.4295
XP_016577342.1	A0A1U8H1L3	XP_016577342.1	OAO99064.1	PREDICTED: uncharacterized protein LOC107875234 [Capsicum annuum]	40	4	15	4	4	1	5.06	171	32.67	5	10	2	4	0	1.23234
XP_016577318.1	A0A1U8H898	XP_016577318.1	NP_567238.2	PREDICTED: uncharacterized protein LOC107875220 isoform X1 [Capsicum annuum]	3	3	16	1	1	1	7.09		40.61		16		3	0	0.947195
XP_016577304.1	A0A1U8HA45	XP_016577304.1	NP_567252.1	PREDICTED: uncharacterized protein LOC107875211 [Capsicum annuum]	13	2	3	2	2	1	5.24		5.15		3		2	0	1.00406
XP_016577166.1	A0A1U8H105,A0A2G2Z8Z0	XP_016577166.1	NP_191188.1	PREDICTED: uncharacterized protein LOC107875009 [Capsicum annuum]	5	1	1	1	1	1	9.17		1.64		1		1	0	0.877382
XP_016576713.1	A0A1U8H6L6	XP_016576713.1	NP_180441.1	PREDICTED: uncharacterized protein LOC107874440 [Capsicum annuum]	44	7	629	0	1	1	11.34	3532	1417.06	195	434	7	7	0	1.04549
XP_016576670.1	A0A1U8GZX0,A0A2G2Z839	XP_016576670.1		PREDICTED: uncharacterized protein LOC107874389 [Capsicum annuum]	65	6	101	6	6	1	9.79	357	250.37	19	82	2	6	0	1.06553
XP_016576586.1	A0A1U8GZB0	XP_016576586.1	NP_568379.2	PREDICTED: uncharacterized protein LOC107874265 [Capsicum annuum]	8	1	2	1	1	1	9.2		3.14		2		1	0	1.50511
XP_016576345.1	A0A1U8GZ09	XP_016576345.1	OAO89322.1	PREDICTED: uncharacterized protein LOC107873936 [Capsicum annuum]	38	5	19	5	5	1	9.32		81.03		19		5	0	0.969259
XP_016576242.1	A0A1U8GYD3	XP_016576242.1	NP_180441.1	PREDICTED: uncharacterized protein LOC107873824 [Capsicum annuum]	33	7	780	0	1	1	10.98	5067	1700.99	256	524	7	7	9	0.755205
XP_016576233.1	A0A1U8H584,A0A2G2ZE49	XP_016576233.1		PREDICTED: uncharacterized protein LOC107873810 [Capsicum annuum]	54	6	219	6	6	1	9.31	867	620.65	42	177	2	6	0	0.872094
XP_016576224.1	A0A1U8H716,A0A2G3AHT8	XP_016576224.1		PREDICTED: uncharacterized protein LOC107873795 [Capsicum annuum]	7	2	3	2	2	1	5.63	22	5.9	1	2	1	2	0	1.02791
XP_016576032.1	A0A1U8GXR2,A0A2G2Y3W0	XP_016576032.1		PREDICTED: uncharacterized protein LOC107873627 [Capsicum annuum]	9	1	3	1	1	1	9.85		14.85		3		1	0	1.62005
XP_016575956.1	A0A1U8GXI8	XP_016575956.1		PREDICTED: uncharacterized protein LOC107873569 isoform X1 [Capsicum annuum]	12	2	8	0	2	1	6.42	63	13.44	3	5	2	2	0	1.59707
XP_016575953.1	A0A1U8H4E8	XP_016575953.1	NP_191209.1	PREDICTED: uncharacterized protein LOC107873567 [Capsicum annuum]	4	1	1	1	1	1	10.55		2.16		1		1	0	1.13702
XP_016575890.1	A0A1U8GXS5	XP_016575890.1		PREDICTED: uncharacterized protein LOC107873530 isoform X1 [Capsicum annuum]	4	1	5	0	1	1	9.73	44	14.03	1	4	1	1	0	1.14581
XP_016575861.1	A0A1U8GXN8	XP_016575861.1		PREDICTED: uncharacterized protein LOC107873503 [Capsicum annuum]	9	4	5	4	4	1	6.33	28	10.89	1	4	1	4	0	1.06307
XP_016575823.1	A0A1U8H419,A0A2G2Z827	XP_016575823.1		PREDICTED: uncharacterized protein LOC107873479 [Capsicum annuum]	26	3	42	3	3	1	4.89	82	161.47	3	39	1	3	0	0.401242
XP_016575440.1	A0A1U8GWF7,A0A1U8H4U7	XP_016575440.1	NP_974446.1	PREDICTED: uncharacterized protein LOC107873203 isoform X1 [Capsicum annuum]	45	8	166	0	8	1	8.97	1287	578.38	43	123	3	8	0	0.609943
XP_016575432.1	A0A1U8GW12	XP_016575432.1	AAM64747.1	PREDICTED: uncharacterized protein LOC107873199 [Capsicum annuum]	7	1	3	1	1	1	9.63		10.48		3		1	0	0.810614
XP_016575416.1	A0A1U8GVZ5	XP_016575416.1	NP_191640.1	PREDICTED: uncharacterized protein LOC107873179 [Capsicum annuum]	9	2	10	2	2	1	9.17		23.2		10		2	0	1.23709
XP_016575371.1	A0A1U8GVV0	XP_016575371.1	NP_191135.1	PREDICTED: uncharacterized protein LOC107873148 [Capsicum annuum]	5	2	3	2	2	1	5.69		9.45		3		2	0	0.885559
XP_016575359.1	A0A1U8H4L9	XP_016575359.1	OAP19032.1	PREDICTED: uncharacterized protein LOC107873135 [Capsicum annuum]	5	1	1	1	1	1	6.98		2.58		1		1	0	0.946821
XP_016575249.1	A0A1U8H4B8	XP_016575249.1	OAP10522.1	PREDICTED: uncharacterized protein LOC107873057 [Capsicum annuum]	20	5	22	4	4	1	6.65	286	60.97	4	18	1	5	0	0.689549
XP_016575038.1	A0A1U8H1U2	XP_016575038.1		PREDICTED: uncharacterized protein LOC107872896 [Capsicum annuum]	3	1	2	1	1	1	9.45		7.69		2		1	0	0.81767
XP_016575035.1	A0A1U8GV72	XP_016575035.1	NP_174530.2	PREDICTED: uncharacterized protein LOC107872894 [Capsicum annuum]	6	1	2	1	1	1	7.11		5.89		2		1	0	1.20267
XP_016574936.1	A0A1U8GUL3,A0A2G2ZAN5	XP_016574936.1	NP_568055.1	PREDICTED: uncharacterized protein LOC107872828 [Capsicum annuum]	17	1	3	1	1	1	6.77		12.48		3		1	0	1.0321
XP_016574857.1	A0A1U8GUD0	XP_016574857.1	NP_565413.1	PREDICTED: uncharacterized protein LOC107872773 [Capsicum annuum]	9	1	1	1	1	1	5.8		2.65		1		1	0	1.17917
XP_016574505.1	A0A1U8GTP6,A0A2G2ZF72	XP_016574505.1	NP_181712.1	PREDICTED: uncharacterized protein LOC107872257 [Capsicum annuum]	5	1	2	1	1	1	8.51		10.07		2		1	0	1.36731
XP_016573913.1	A0A1U8GYM3,A0A2G2ZKX4	XP_016573913.1	OAP08284.1	PREDICTED: uncharacterized protein LOC107871479 [Capsicum annuum]	13	2	4	2	2	1	9.69		14.97		4		2	0	0.909877
XP_016573855.1	A0A1U8GRS7	XP_016573855.1	NP_565726.1	PREDICTED: uncharacterized protein LOC107871438 [Capsicum annuum]	31	2	6	2	2	1	9.25	21	12.3	2	4	1	2	0	1.15763
XP_016573851.1	A0A1U8GRF8,A0A2G2ZKP1	XP_016573851.1	AAN17403.1	PREDICTED: uncharacterized protein LOC107871434 [Capsicum annuum]	15	3	13	3	3	1	4.7		40.24		13		3	0	0.780109
XP_016573827.1	A0A1U8GRC2	XP_016573827.1	AAM63745.1	PREDICTED: uncharacterized protein LOC107871411 isoform X2 [Capsicum annuum]	13	3	6	0	3	1	6.3		24.39		6		3	0	0.879021
XP_016573819.1	A0A1U8H078	XP_016573819.1	NP_566122.1	PREDICTED: uncharacterized protein LOC107871404 [Capsicum annuum]	6	1	3	1	1	1	8.68		11.08		3		1	0	0.953426
XP_016573769.1	A0A1U8H032,A0A2G2ZKI2	XP_016573769.1		PREDICTED: uncharacterized protein LOC107871366 isoform X1 [Capsicum annuum]	26	3	13	3	3	1	9.35	0	28.29	2	11	1	3	0	1.03934
XP_016573279.1	A0A1U8GYQ4	XP_016573279.1	NP_565057.1	PREDICTED: uncharacterized protein LOC107871025 isoform X1 [Capsicum annuum]	26	1	1	0	1	1	4.21		3.09		1		1	0	0.883227
XP_016573254.1	A0A1U8GYM9	XP_016573254.1		PREDICTED: uncharacterized protein LOC107871015 [Capsicum annuum]	33	9	58	9	9	1	6.58	364	97.2	22	36	5	9	0	0.857738
XP_016573106.1	A0A1U8GPD1	XP_016573106.1		PREDICTED: uncharacterized protein LOC107870928 isoform X1 [Capsicum annuum]	1	1	53	0	1	1	8.73		115.93		53		1	0	1.12265
XP_016573088.1	A0A1U8GWB5,A0A2G2ZII6	XP_016573088.1		PREDICTED: uncharacterized protein LOC107870907 [Capsicum annuum]	36	6	53	6	6	1	5.92	368	130.14	16	37	3	6	0	1.27821
XP_016573036.1	A0A1U8GP58,A0A2G2ZHU9	XP_016573036.1		PREDICTED: uncharacterized protein LOC107870866 isoform X1 [Capsicum annuum]	11	4	10	0	4	1	5.4	0	31.22	1	9	1	4	0	1.12401
XP_016573013.1	A0A1U8GXX5	XP_016573013.1	NP_200619.1	PREDICTED: uncharacterized protein LOC107870853 isoform X1 [Capsicum annuum]	24	3	5	3	3	1	5.27	23	14.9	1	4	1	3	0	0.744074
XP_016572954.1	A0A1U8GXR5	XP_016572954.1	OAO98784.1	PREDICTED: uncharacterized protein LOC107870812 isoform X4 [Capsicum annuum]	18	3	25	1	3	1	9.92	143	85.18	5	20	2	3	0	1.19265
XP_016572939.1	A0A1U8GXQ3	XP_016572939.1	OAP03208.1	PREDICTED: uncharacterized protein LOC107870804 [Capsicum annuum]	3	1	1	1	1	1	8.76		3.36		1		1	0	1.2038
XP_016572621.1	A0A1U8GMY2	XP_016572621.1		PREDICTED: uncharacterized protein LOC107870562 [Capsicum annuum]	9	4	9	4	4	1	5.34		20.38		9		4	0	0.954529
XP_016572576.1	A0A1U8GMT3	XP_016572576.1		PREDICTED: uncharacterized protein LOC107870531 [Capsicum annuum]	10	5	13	5	5	1	6.49	67	30.18	4	9	2	5	0	0.781117
XP_016572504.1	A0A1U8GWH4,A0A2G2Y4P3	XP_016572504.1		PREDICTED: uncharacterized protein LOC107870483 [Capsicum annuum]	22	13	69	12	12	1	8	278	190.25	11	58	6	13	1	1.47232
XP_016572390.1	A0A1U8GW62	XP_016572390.1		PREDICTED: uncharacterized protein LOC107870388 [Capsicum annuum]	15	3	6	2	3	1	5.74		19.39		6		3	0	0.752248
XP_016572259.1	A0A1U8GVT4	XP_016572259.1	OAP16018.1	PREDICTED: uncharacterized protein LOC107870289 isoform X1 [Capsicum annuum]	17	4	23	0	4	1	9.58	212	75.78	3	20	1	4	0	0.702257
XP_016572094.1	A0A1U8GVC5,A0A2G2ZFK8	XP_016572094.1	NP_565523.1	PREDICTED: uncharacterized protein LOC107870174 [Capsicum annuum]	25	9	52	9	9	1	8.35	103	158.64	6	46	3	9	0	1.02679
XP_016572006.1	A0A1U8GL53,A0A2G2XYV5	XP_016572006.1		PREDICTED: uncharacterized protein LOC107870105 [Capsicum annuum]	8	1	2	1	1	1	6.81		7.9		2		1	0	0.783913
XP_016571982.1	A0A1U8GL41,A0A2G2XVH8	XP_016571982.1	NP_566959.1	PREDICTED: uncharacterized protein LOC107870089 isoform X2 [Capsicum annuum]	30	5	25	1	5	1	8.44	38	72.99	3	22	1	5	0	0.99624
XP_016571948.1	A0A1U8GT38,A0A2G2ZF50	XP_016571948.1	OAP09995.1	PREDICTED: uncharacterized protein LOC107870065 [Capsicum annuum]	19	5	13	5	5	1	7.53		40.25		13		5	0	0.590806
XP_016571906.1	A0A1U8GKV6	XP_016571906.1		PREDICTED: uncharacterized protein LOC107870031 [Capsicum annuum]	33	3	7	3	3	1	5.92		22.33		7		3	0	1.27035
XP_016571877.1	A0A1U8GKT2,A0A2G2ZFB7	XP_016571877.1	BAH57254.1	PREDICTED: uncharacterized protein LOC107870011 isoform X1 [Capsicum annuum]	8	1	8	0	1	1	10.52		14.85		8		1	0	1.10809
XP_016571864.1	A0A1U8GSV6,A0A1U8GUQ4	XP_016571864.1		PREDICTED: uncharacterized protein LOC107870000 isoform X1 [Capsicum annuum]	47	4	11	0	4	1	4.54		44.46		11		4	0	1.09889
XP_016571764.1	A0A1U8GUG1	XP_016571764.1		PREDICTED: uncharacterized protein LOC107869873 [Capsicum annuum]	9	2	3	2	2	1	5.22	18	6.34	1	2	1	2	0	1.12783
XP_016571701.1	A0A1U8GKA8	XP_016571701.1	AAM63768.1	PREDICTED: uncharacterized protein LOC107869775 [Capsicum annuum]	7	1	5	1	1	1	8.46	24	9.92	1	4	1	1	0	1.17054
XP_016571626.1	A0A1U8GK31,A0A2G3AFU0	XP_016571626.1	NP_568702.1	PREDICTED: uncharacterized protein LOC107869639 [Capsicum annuum]	10	3	5	3	3	1	8.53		14.63		5		3	0	0.937826
XP_016571184.1	A0A1U8GSV8	XP_016571184.1		PREDICTED: uncharacterized protein LOC107869128 [Capsicum annuum]	30	2	24	2	2	1	4.93	283	64.85	9	15	2	2	0	0.730267
XP_016570789.1	A0A1U8GRR0	XP_016570789.1	NP_174096.3	PREDICTED: uncharacterized protein LOC107868620 [Capsicum annuum]	0	1	2	1	1	1	6.61		4.71		2		1	0	0.893898
XP_016570782.1	A0A1U8GHK0	XP_016570782.1		PREDICTED: uncharacterized protein LOC107868614 [Capsicum annuum]	57	6	76	6	6	1	8.91	372	300.09	13	63	3	6	0	1.28201
[truncated: 4,900 more rows]
