# Supplementary material for: Proteome dataset of chili pepper plant (Capsicum frutescens) infested by broad mite (Polyphagotarsonemus latus)
Source: Data Brief. 2021 Apr 25;36:107095. doi: 10.1016/j.dib.2021.107095 (PMC8142047; doi:10.1016/j.dib.2021.107095)
Supplement: Supplementary file 3 [file mmc3.xlsx]

## Sheet: kinase
Supplementary Table 1: Dataset of identified proteins belonging to different protein classes. Proteins are classified based on their activity
Checked	Protein FDR Confidence: Combined	Master	Accession	Gene ID(Capsicum)	Master Accession	AT Protein ID (BLAST)	AT Ensemble Gene ID	Description	Exp. q-value: Combined	Sum PEP Score	Coverage [%]	# Peptides	# PSMs	# Protein Unique Peptides	# Unique Peptides	# Protein Groups	# AAs	MW [kDa]	calc. pI	Score Mascot: Mascot	Score Sequest HT: Sequest HT	# PSMs (by Search Engine): Mascot	# PSMs (by Search Engine): Sequest HT	# Peptides (by Search Engine): Mascot	# Peptides (by Search Engine): Sequest HT	# Razor Peptides	Abundances (Normalized): F1: 126, Sample, 1, Infected leaf	Abundances (Normalized): F2: 126, Sample, 2, Infected leaf	Abundances (Normalized): F3: 126, Sample, 3, Infected leaf	Average_126	Abundances (Normalized): F1: 128, Sample, 1, Infected meristum	Abundances (Normalized): F2: 128, Sample, 2, Infected meristum	Abundances (Normalized): F3: 128, Sample, 3, Infected meristum	Average_128	Abundances (Normalized): F1: 129, Control, 1, Healthy meristum	Abundances (Normalized): F2: 129, Control, 2, Healthy meristum	Abundances (Normalized): F3: 129, Control, 3, Healthy meristum	Average_129	128 vs 129 p-value	Abundances (Normalized): F1: 130, Control, 1, Healthy leaf	Abundances (Normalized): F2: 130, Control, 2, Healthy leaf	Abundances (Normalized): F3: 130, Control, 3, Healthy leaf	Average_130	126 vs 130 p-value	Ratio126/130	Ratio128/129
FALSE	High	Master Protein	XP_016581535.1	A0A1U8HDS6	XP_016581535.1	NP_176015.1	AT1G56190.1,AT3G12780.1,AT1G56190.2,AT1G79550.2,AT1G79550.1,	PREDICTED: phosphoglycerate kinase, chloroplastic [Capsicum annuum]	0	592.177	72	32	3648	29	29	1	484	50.6	7.88	17600	12849.1	706	2942	25	32	5	89475	93466	98213.2	93718.1	52348.6	55661	58876.7	55628.8	60784.9	65590.6	69337.3	65237.6	0.0366203	131919	145802	153484	143735	0.0018168	0.65202	0.85271
FALSE	High	Master Protein	XP_016571704.1	A0A1U8GUA7,A0A2G3AFR1	XP_016571704.1	NP_174486.1	AT1G32060.1,	PREDICTED: phosphoribulokinase, chloroplastic [Capsicum annuum]	0	485.342	73	23	1510	23	23	1	409	45.4	6.38	8602	4616.94	337	1173	17	23	0	34078.8	36845.2	33308.4	34744.1	18627.6	19449.5	19727.2	19268.1	19261.1	20333.9	20237.3	19944.1	0.228424	36909.9	40548.2	38346.7	38601.6	0.0627095	0.90007	0.966105
FALSE	High	Master Protein	XP_016581536.1	A0A1U8HDS2,A0A2G2Z6J2	XP_016581536.1	NP_178073.1	AT1G79550.2,AT1G79550.1,AT3G12780.1,AT1G56190.1,AT1G56190.2,	PREDICTED: phosphoglycerate kinase, cytosolic [Capsicum annuum]	0	460.319	79	31	1767	28	28	1	401	42.4	5.86	5797	6558.51	294	1473	19	30	0	27879.1	26089.9	27840.5	27269.8	31135.1	32047.1	32092.8	31758.3	33823.2	33981.8	35612.4	34472.5	0.0140649	19880.4	19885.2	20215.3	19993.6	0.000265958	1.36393	0.921267
FALSE	High	Master Protein	XP_016547822.1	A0A1U8EKU6	XP_016547822.1	NP_178443.1		PREDICTED: myristoylated alanine-rich C-kinase substrate-like [Capsicum annuum]	0	393.565	81	13	792	13	13	1	165	16.9	4.61	4310	2987.33	109	683	9	13	0	26774.8	29334.7	27293.7	27801.1	15722.7	18189.3	14663.9	16192	19873.9	20886.1	18961.9	19907.3	0.034831	21893.3	22245.7	21086.8	21741.9	0.0020775	1.27868	0.813368
FALSE	High	Master Protein	XP_016543426.1	A0A1U8EAH7,A0A2G2YMU6	XP_016543426.1	OAP04217.1	AT3G52990.1,AT2G36580.1,AT3G52990.2,	PREDICTED: pyruvate kinase 1, cytosolic [Capsicum annuum]	0	235.14	49	21	264	11	16	1	527	57.3	6.73	1174	877.68	51	213	11	21	5	7396.2	7514.3	9358.3	8089.6	11438	10327	11930	11231.7	7714	7203.9	8172.8	7696.9	0.00302459	6198.8	5425.3	6502.4	6042.17	0.045139	1.33886	1.45925
FALSE	High	Master Protein	XP_016542754.1	A0A2G2YPZ3	XP_016542754.1	NP_195950.1	AT5G03300.1,AT3G09820.1,AT3G09820.2,	PREDICTED: adenosine kinase 2-like isoform X1 [Capsicum annuum]	0	229.354	54	12	475	0	9	1	341	37.2	5.22	3471	1557.54	106	369	9	12	6	7379.8	7127.1	6466.8	6991.23	12398.5	12868.5	11995.9	12421	11925.3	12384.7	11681.4	11997.1	0.263062	5718	6400.6	5859.7	5992.77	0.0434653	1.16661	1.03533
FALSE	High	Master Protein	XP_016562710.1	A0A1U8FV49,A0A2G3A3M5	XP_016562710.1	NP_849912.1	AT1G80380.2,AT1G80380.4,	PREDICTED: D-glycerate 3-kinase, chloroplastic [Capsicum annuum]	0	170.132	45	13	238	13	13	1	451	50.5	6.13	922	977.75	35	203	8	13	0	7055.3	7122.7	7363.7	7180.57	3989.9	4038.1	4245.9	4091.3	4209.2	4149.1	4407.2	4255.17	0.212813	8474.9	8128.5	8806.8	8470.07	0.0040254	0.847758	0.96149
FALSE	High	Master Protein	XP_016578084.1	A0A1U8HCC9,A0A2G2ZD45	XP_016578084.1	AAM64445.1		PREDICTED: fructokinase-2 [Capsicum annuum]	0	229.734	65	18	352	17	17	1	328	34.9	5.94	2383	980.2	82	270	11	18	0	7381.9	6868.1	6528.2	6926.07	11708.4	12286.7	11923.5	11972.9	9952.8	10572	10370.8	10298.5	0.00252715	4508.8	4884.3	4368	4587.03	0.00131895	1.50992	1.16258
FALSE	High	Master Protein	XP_016554998.1	A0A1U8F6Q9	XP_016554998.1			PREDICTED: cysteine-rich receptor-like protein kinase 10 [Capsicum annuum]	0	185.176	37	20	266	9	19	1	678	75.5	6.71	1673	732.09	72	194	11	20	1	6285.5	6227.3	5922	6144.93	7665.9	7100.2	6114.4	6960.17	3527.2	2877.7	2142.3	2849.07	0.00244349	6064.2	5610.9	4574.1	5416.4	0.184739	1.13451	2.44296
FALSE	High	Master Protein	XP_016578223.1	A0A1U8HAS3	XP_016578223.1	NP_568970.2	AT5G63310.1,	PREDICTED: nucleoside diphosphate kinase 2, chloroplastic-like isoform X2 [Capsicum annuum]	0	75.271	44	10	196	1	4	1	228	25	9.35	1129	433.62	53	143	5	10	7	7555.9	6163.5	5764	6494.47	5631.6	5757.5	5568.7	5652.6	10315.4	10629.8	10181.3	10375.5	5.15838e-06	10351.4	10716.2	10418.1	10495.2	0.00195748	0.618802	0.544803
FALSE	High	Master Protein	XP_016540227.1	A0A1U8DYY5	XP_016540227.1	NP_198367.2	AT5G35170.1,AT5G35170.2,	PREDICTED: adenylate kinase 5, chloroplastic isoform X1 [Capsicum annuum]	0	123.948	32	18	146	0	17	1	611	68.5	8.53	591	382.59	30	116	9	18	1	6654.5	5704	4115.5	5491.33	3689.8	4031.9	3431.8	3717.83	3589	4460.3	3474.1	3841.13	0.746924	6918.6	6541.2	4958.1	6139.3	0.534078	0.894456	0.9679
FALSE	High	Master Protein	XP_016560842.1	A0A1U8FNP9	XP_016560842.1	NP_564875.2	AT1G66430.1,AT5G51830.1,AT3G59480.1,AT2G31390.1,	PREDICTED: probable fructokinase-6, chloroplastic [Capsicum annuum]	0	192.863	55	18	318	16	16	1	394	42.3	5.53	1411	863.75	75	243	9	18	3	5547.8	6449.7	5619.8	5872.43	7498.8	8158.2	6902.8	7519.93	8193.2	8803.4	7609.7	8202.1	0.244346	5631	5738.2	5006.8	5458.67	0.324268	1.0758	0.91683
FALSE	High	Master Protein	XP_016547108.1	A0A1U8EIS4	XP_016547108.1	OAP15586.1	AT1G10760.1,	PREDICTED: alpha-glucan water dikinase, chloroplastic [Capsicum annuum]	0	211.574	28	30	159	30	30	1	1464	163.5	6.39	686	529.42	20	139	8	30	0	5334.5	3872.7	5811.8	5006.33	4265.4	3531.2	4982.7	4259.77	3188.2	2745.4	4178.3	3370.63	0.209904	7189.3	5852.8	7975.9	7006	0.0785469	0.714578	1.26379
FALSE	High	Master Protein	XP_016568983.1	A0A1U8GJT2,A0A2G2ZR00	XP_016568983.1	OAP00328.1	AT4G37870.1,AT5G65690.1,	PREDICTED: phosphoenolpyruvate carboxykinase [ATP]-like [Capsicum annuum]	0	265.857	47	22	297	13	22	1	662	73.3	7.02	1086	913.47	65	232	13	22	0	5791.4	4538.6	5175.2	5168.4	9848.5	8583.5	9142.7	9191.57	6222.9	5693.5	6147.3	6021.23	0.0013925	4249	3660	4100.2	4003.07	0.0443556	1.29111	1.52653
FALSE	High	Master Protein	XP_016578817.1	A0A1U8H5T7,A0A2G3AJS4	XP_016578817.1	4LSX_C	AT1G71830.1,	PREDICTED: somatic embryogenesis receptor kinase 2-like [Capsicum annuum]	0	56.271	26	4	79	2	4	1	197	21.3	7.85	196	251.49	11	68	2	4	0	4003.3	4805.7	5623.9	4810.97	2539	2742.4	3620.7	2967.37	1178.5	1126.8	1552.7	1286	0.00933219	759.2	794.7	1195.3	916.4	0.00133908	5.24985	2.30744
FALSE	High	Master Protein	XP_016569906.1	A0A1U8GF06	XP_016569906.1	NP_174408.1	AT1G31230.1,AT4G19710.2,AT4G19710.1,	PREDICTED: bifunctional aspartokinase/homoserine dehydrogenase 1, chloroplastic-like isoform X1 [Capsicum annuum]	0	244.271	34	27	203	0	17	1	941	102.8	7.09	876	628.67	40	163	13	27	12	4550.2	5781.1	4748.3	5026.53	4385.2	5903.5	4695.3	4994.67	5875.8	7688.5	6318.2	6627.5	0.0846556	4681.4	6174	4999.1	5284.83	0.685627	0.951124	0.753628
FALSE	High	Master Protein	XP_016550706.1	A0A1U8EWE5	XP_016550706.1	OAP04217.1	AT3G52990.2,AT3G52990.1,AT2G36580.1,	PREDICTED: pyruvate kinase 1, cytosolic-like [Capsicum annuum]	0	234.731	52	21	354	15	16	1	495	54.3	7.18	2109	1139.09	86	268	13	21	0	4512.4	3048.8	4593.4	4051.53	4908.8	4649.8	5570.4	5043	5005.4	4454.7	5402.4	4954.17	0.830183	4199.9	3785.1	4284.1	4089.7	0.945544	0.990668	1.01793
FALSE	High	Master Protein	XP_016544489.1	A0A1U8EKT2,A0A2G3AM91	XP_016544489.1	NP_567346.2	AT4G09320.1,AT5G63310.1,AT4G11010.1,AT4G23900.1,AT4G23895.3,	PREDICTED: nucleoside diphosphate kinase [Capsicum annuum]	0	81.542	47	7	302	6	7	1	148	16.3	6.79	1853	748.19	81	221	4	7	0	3844.5	4408.4	4446.5	4233.13	10696	11709.7	11101.8	11169.2	13126.8	14487.8	13487	13700.5	0.00729566	4581.6	5061.5	5131.1	4924.73	0.0565277	0.859566	0.815236
FALSE	High	Master Protein	XP_016563818.1	A0A1U8G525	XP_016563818.1	NP_201145.1	AT5G63400.1,AT5G50370.1,	PREDICTED: adenylate kinase 4 [Capsicum annuum]	0	127.278	62	12	232	12	12	1	233	25.5	7.36	1555	692.45	60	172	6	11	0	4133	4238.1	3798.1	4056.4	5760.8	6003.1	5759	5840.97	6219.7	6429.6	6252	6300.43	0.0115549	3702.1	3957.2	3942.5	3867.27	0.292943	1.04891	0.927074
FALSE	High	Master Protein	XP_016564461.1	A0A1U8FZ72	XP_016564461.1	NP_200104.1	AT5G52920.1,AT1G32440.1,	PREDICTED: plastidial pyruvate kinase 2 [Capsicum annuum]	0	165.518	40	16	204	13	13	1	582	63.8	7.34	1043	606	36	168	7	16	4	3489.2	3593	4220.3	3767.5	5007.8	4584.7	4903.6	4832.03	7819.5	7447.7	8637.7	7968.3	0.00110433	2028.7	2644.2	3237.3	2636.73	0.0534474	1.42885	0.606407
FALSE	High	Master Protein	XP_016572427.1	A0A1U8GME3,A0A2G2ZGQ2	XP_016572427.1	NP_201173.1	AT5G63680.1,AT5G08570.1,AT5G56350.1,AT4G26390.1,AT3G04050.1,AT3G25960.1,AT3G55650.1,AT3G55810.1,	PREDICTED: pyruvate kinase, cytosolic isozyme [Capsicum annuum]	0	149.789	56	21	180	10	10	1	510	55.1	7.53	998	515.92	35	145	6	21	11	3248.5	3192.4	3486.9	3309.27	6137.7	5824.9	6684	6215.53	4465.4	4457.7	5059.2	4660.77	0.00833169	3435.4	3455.1	3672.2	3520.9	0.147149	0.939892	1.33359
FALSE	High	Master Protein	XP_016560771.1	A0A1U8FNE1,A0A2G3AAY0	XP_016560771.1	NP_001323401.1	AT1G33590.1,	PREDICTED: probably inactive leucine-rich repeat receptor-like protein kinase At2g25790 [Capsicum annuum]	0	129.06	42	14	116	14	14	1	476	51.8	8.81	408	359.26	22	94	5	14	0	2454.4	3544.2	3223.9	3074.17	3962.6	4262.6	4804.4	4343.2	2605.7	3031.9	3263.4	2967	0.011681	1852.8	1985.8	2400.6	2079.73	0.0519446	1.47815	1.46384
FALSE	High	Master Protein	XP_016557790.1	A0A1U8FGF4	XP_016557790.1	NP_567690.1	AT4G23900.1,AT4G11010.1,AT4G23895.3,	PREDICTED: nucleoside diphosphate kinase 3-like isoform X1 [Capsicum annuum]	0	72.69	24	6	161	1	6	1	234	25.5	9.55	396	422.17	22	139	4	6	0	4001.6	2768.7	3141.5	3303.93	9923.1	9432.8	10287.1	9881	8829.9	8406.3	8866.9	8701.03	0.0149331	7047.5	6327	6909.6	6761.37	0.00126044	0.488649	1.13561
FALSE	High	Master Protein	XP_016566316.1	A0A1U8G4P2,A0A2G2Y233	XP_016566316.1	NP_001119280.1		PREDICTED: phosphoglucan, water dikinase, chloroplastic [Capsicum annuum]	0	139.668	25	20	105	20	20	1	1199	131.7	5.96	191	342.48	20	85	7	20	0	4008.1	2841.6	2761.7	3203.8	2870.5	2143	1904.5	2306	2582.9	1814.4	1702.1	2033.13	0.533819	6333.7	4123.4	4346.6	4934.57	0.0993961	0.649257	1.13421
FALSE	High	Master Protein	XP_016560833.1	A0A1U8FWL4	XP_016560833.1	NP_001078677.1	AT5G37850.2,AT5G37850.1,AT5G37850.3,	PREDICTED: pyridoxal kinase isoform X1 [Capsicum annuum]	0	72.289	39	11	89	0	11	1	339	37.4	7.09	207	265.4	18	71	5	11	0	2680.1	3601.3	2748.8	3010.07	1664.9	2116.4	1858.9	1880.07	1825.2	2121.9	1848.3	1931.8	0.765169	1375.6	1656.6	1554.4	1528.87	0.00853735	1.96882	0.97322
FALSE	High	Master Protein	XP_016562961.1	A0A1U8FUZ6,A0A2G3A2Q6	XP_016562961.1	ABK32113.1	AT1G80460.1,AT1G80460.2,	PREDICTED: glycerol kinase [Capsicum annuum]	0	89.138	26	10	74	10	10	1	522	56.4	6.48	81	235.53	8	66	4	10	0	3446.2	1912.3	2379.6	2579.37	4025.3	2789.7	2942.4	3252.47	2692.1	1757.3	1919.8	2123.07	0.0800153	2023.4	1431	1435.6	1630	0.127414	1.58243	1.53197
FALSE	High	Master Protein	XP_016539497.1	A0A1U8DWU8,A0A2G2Y2E7	XP_016539497.1	NP_564555.1		PREDICTED: methylthioribose kinase [Capsicum annuum]	0	84.716	31	10	77	10	10	1	420	47.7	5.88	149	280.9	9	68	2	9	0	2283.3	2082.8	2276.1	2214.07	2912.1	3186	2859	2985.7	2140.9	2341.2	2125.5	2202.53	0.00310554	1606.2	1590.3	1363.6	1520.03	0.00245809	1.45659	1.35558
FALSE	High	Master Protein	XP_016550244.1	A0A1U8F258	XP_016550244.1	NP_567742.1	AT4G26270.1,AT5G56630.1,AT4G32840.1,AT4G29220.1,AT5G61580.1,AT5G61580.2,	PREDICTED: ATP-dependent 6-phosphofructokinase 6-like isoform X1 [Capsicum annuum]	0	94.771	43	14	84	0	12	1	486	53.8	6.43	270	311.01	15	69	6	14	2	2353.6	2163	1797.5	2104.7	2357.3	2401.4	2805.2	2521.3	1984.3	2350.9	2853	2396.07	0.687442	1433.9	1452.1	1711.7	1532.57	0.0371951	1.37332	1.05227
FALSE	High	Master Protein	XP_016578057.1	A0A1U8H3L0	XP_016578057.1	NP_180261.1	AT2G26930.1,	PREDICTED: 4-diphosphocytidyl-2-C-methyl-D-erythritol kinase, chloroplastic/chromoplastic [Capsicum annuum]	0	73.785	37	12	76	12	12	1	408	45.1	6.34	186	238.96	9	67	5	12	0	2583.1	2158.9	1756.2	2166.07	2773.5	2716.1	2533.8	2674.47	3735.1	3570.4	3494.6	3600.03	0.000796131	2558.5	2333.6	2125.5	2339.2	0.555554	0.925986	0.742901
FALSE	High	Master Protein	XP_016551449.1	A0A1U8EW67,A0A1U8F5K8	XP_016551449.1	2RD5_A	AT3G57560.1,	PREDICTED: acetylglutamate kinase-like [Capsicum annuum]	0	75.719	24	6	127	6	6	1	346	36	8.6	1154	380.59	35	92	3	6	0	2478.5	2141.9	1896.5	2172.3	2951.4	2263.9	2221.9	2479.07	2387.3	1726.9	1742.5	1952.23	0.17646	1930.7	1498.4	1580.2	1669.77	0.0791939	1.30096	1.26986
FALSE	High	Master Protein	XP_016581068.1	A0A1U8HIQ9	XP_016581068.1	NP_173159.1	AT1G17160.1,AT1G17160.2,	PREDICTED: ribokinase isoform X1 [Capsicum annuum]	0	57.553	21	7	56	3	7	1	397	42.3	5.49	218	155.4	10	46	3	7	0	2064.2	1955.6	2195.2	2071.67	1785.9	2218.7	2050.9	2018.5	1803.5	2450	2251.8	2168.43	0.548375	1762.4	2371.9	2184.9	2106.4	0.866012	0.983511	0.930856
FALSE	High	Master Protein	XP_016562748.1	A0A1U8G246	XP_016562748.1	NP_566519.1	AT3G15610.1,AT1G52730.1,AT1G52730.2,AT1G15470.1,	PREDICTED: serine-threonine kinase receptor-associated protein-like [Capsicum annuum]	0	86.041	50	13	70	13	13	1	352	38.1	5.73	510	195.78	17	53	5	13	0	1637.9	1721.9	1888.9	1749.57	1872.5	1794.8	1866.2	1844.5	1789	1771.7	1792.6	1784.43	0.0799211	1063.8	1043.2	1029.2	1045.4	0.000696882	1.67359	1.03366
FALSE	High	Master Protein	XP_016554790.1	A0A1U8FGB1,A0A2G2YLT0	XP_016554790.1	NP_195950.1	AT5G03300.1,AT3G09820.1,AT3G09820.2,	PREDICTED: adenosine kinase 2 [Capsicum annuum]	0	130.245	32	7	188	4	4	1	340	37.6	5.06	1189	539.37	42	146	6	7	0	1690	1522.8	1791.8	1668.2	2978.9	2514.6	2914.3	2802.6	2373.7	1984.8	2396.9	2251.8	0.0492696	1280.2	922.4	1233.5	1145.37	0.0188218	1.45648	1.2446
FALSE	High	Master Protein	XP_016539059.1	A0A1U8E5G8	XP_016539059.1	AAM67112.1	AT1G60940.2,AT1G60940.1,AT1G10940.1,AT1G10940.2,AT5G63650.1,AT5G08590.1,AT2G23030.1,AT4G33950.1,AT5G66880.1,AT3G50500.1,AT1G78290.3,AT1G78290.2,AT3G50500.2,AT4G40010.1,	PREDICTED: serine/threonine-protein kinase SRK2B [Capsicum annuum]	0	74.085	24	8	79	4	5	1	358	41.1	6.04	579	195.24	23	56	5	8	4	1552.4	1559.9	1714.6	1608.97	2457.1	2189.3	2537.7	2394.7	2787	2224.1	2705.7	2572.27	0.434851	2141.1	1768	2149	2019.37	0.0395683	0.796768	0.930969
FALSE	High	Master Protein	XP_016574849.1	A0A1U8H361	XP_016574849.1	NP_199595.1	AT5G47840.1,	PREDICTED: adenylate kinase, chloroplastic-like isoform X1 [Capsicum annuum]	0	52.116	29	8	65	1	7	1	296	32.8	7.77	166	157.57	11	54	3	8	0	1528.3	1545.3	1043.6	1372.4	902.5	958.7	559.6	806.933	1832.5	2003.8	858.6	1564.97	0.115273	1642.3	1649.9	833	1375.07	0.993692	0.998061	0.515623
FALSE	High	Master Protein	XP_016578163.1	A0A1U8HAM1	XP_016578163.1	NP_188404.1	AT3G17770.1,AT1G48430.1,	PREDICTED: putative 3,4-dihydroxy-2-butanone kinase [Capsicum annuum]	0	70.959	27	11	60	11	11	1	594	61.6	5.22	206	191.67	10	50	4	11	0	1430	1524.6	1515.4	1490	1835.8	1933.8	1606.3	1791.97	2128.7	2269.2	1914.8	2104.23	0.0920199	1168.4	1864.1	1371.7	1468.07	0.921365	1.01494	0.851601
FALSE	High	Master Protein	XP_016545451.1	A0A1U8EGD8,A0A2G2YJC7	XP_016545451.1	NP_181819.1	AT2G42910.1,AT1G10700.1,	PREDICTED: ribose-phosphate pyrophosphokinase 4-like [Capsicum annuum]	0	67.951	35	9	72	5	5	1	321	36	7.31	299	231.48	14	58	4	9	4	1389.4	1430.4	1663.6	1494.47	1210.6	1519.9	1394	1374.83	1350.8	1610.2	1341.5	1434.17	0.661681	921.8	1138	1034.4	1031.4	0.0118962	1.44897	0.958629
FALSE	High	Master Protein	XP_016581206.1	A0A1U8HCU7	XP_016581206.1	AAB94084.1	AT3G06580.1,	PREDICTED: galactokinase-like [Capsicum annuum]	0	94.399	37	13	80	13	13	1	507	55.6	5.87	571	255.86	21	59	6	13	0	1430.2	1931.3	1128.2	1496.57	2291.3	2942.7	2460.5	2564.83	1761	2170.4	1840.7	1924.03	0.0506897	1995.3	2388	1984.9	2122.73	0.0805746	0.705019	1.33305
FALSE	High	Master Protein	XP_016574899.1	A0A1U8H3B5,A0A2G3AGZ6	XP_016574899.1	OAP04739.1		PREDICTED: protein-ribulosamine 3-kinase, chloroplastic [Capsicum annuum]	0	32.643	16	4	31	4	4	1	329	36.9	7.21	74	110.79	3	28	1	4	0	1422.7	1429.8	2073.9	1642.13	1522.3	1181.7	1510.3	1404.77	1709.7	1395.2	1686.3	1597.07	0.270768	1889.2	1270.2	1975.6	1711.67	0.833391	0.959377	0.879592
FALSE	High	Master Protein	XP_016562641.1	A0A1U8FU08	XP_016562641.1	NP_194642.1	AT4G29130.1,AT2G19860.1,	PREDICTED: hexokinase-1 [Capsicum annuum]	0	66.849	23	9	53	7	7	1	495	53.6	6.27	217	163.01	6	47	2	9	3	1435.4	1379.2	1427.1	1413.9	1434.2	1350.1	1822.8	1535.7	1205.6	1041.5	1566.6	1271.23	0.281667	892.8	768.3	1227.5	962.867	0.0309919	1.46843	1.20804
FALSE	High	Master Protein	XP_016572423.1	A0A1U8GUG5	XP_016572423.1	AAD33097.1	AT2G17265.1,	PREDICTED: homoserine kinase [Capsicum annuum]	0	57.162	20	5	37	5	5	1	375	39.8	7.72	55	143.36	2	35	1	5	0	1342.3	1411.8	1580.2	1444.77	884.3	713.7	955.8	851.267	831.1	792.5	1060.6	894.733	0.713555	376.9	395	526.2	432.7	0.000283144	3.33896	0.951419
FALSE	High	Master Protein	XP_016580655.1	A0A1U8HBB4	XP_016580655.1	NP_172853.1	AT1G14000.1,	PREDICTED: serine/threonine-protein kinase STY8 [Capsicum annuum]	0	26.083	15	7	23	7	7	1	438	49.3	7.72	22	70.59	1	22	1	7	0	1332.7	2002.6	1354	1563.1	1578.5	2747.5	2094.9	2140.3	1968.1	3065	2291.5	2441.53	0.555928	1726.4	2724.4	1708	2052.93	0.289304	0.761398	0.876621
FALSE	High	Master Protein	XP_016540356.1	A0A1U8E1Q7	XP_016540356.1	NP_194710.1	AT4G29810.1,AT4G29810.2,AT4G26070.3,AT4G26070.2,AT4G29810.3,AT4G26070.1,	PREDICTED: mitogen-activated protein kinase kinase 2 [Capsicum annuum]	0	51.601	31	9	49	9	9	1	357	39.4	6.07	22	169.86	1	48	1	9	0	1162.2	1270	1226.8	1219.67	2331.3	2023.4	2419.2	2257.97	2513.6	1861.5	2461.3	2278.8	0.935312	1764.2	1387.9	1736.9	1629.67	0.0305941	0.748415	0.990858
FALSE	High	Master Protein	XP_016568174.1	A0A1U8GJ99	XP_016568174.1	NP_565214.1	AT1G79600.1,	PREDICTED: uncharacterized aarF domain-containing protein kinase At1g79600, chloroplastic [Capsicum annuum]	0	77.28	18	9	69	9	9	1	718	79.6	7.09	614	182.21	22	47	5	9	0	1201.5	874.1	1404.6	1160.07	429.5	372.2	562.1	454.6	407	327.2	548.7	427.633	0.768945	813.9	529.8	916.4	753.367	0.102821	1.53984	1.06306
FALSE	High	Master Protein	XP_016556784.1	A0A1U8FM00,A0A2G2Z5F5	XP_016556784.1	NP_188676.1	AT3G20410.1,AT1G50700.1,AT4G04720.1,AT4G21940.2,AT4G21940.1,AT1G61950.1,AT5G12180.1,AT1G76040.2,AT5G19360.1,AT4G04740.1,AT4G23650.1,AT4G04740.2,AT5G04870.1,AT4G35310.1,AT4G38230.2,AT4G38230.3,AT4G04710.1,AT4G04695.1,	PREDICTED: calcium-dependent protein kinase 2-like [Capsicum annuum]	0	48.463	26	10	42	8	8	1	521	58	7.14	32	141.44	2	40	1	10	3	1312.9	1075.4	1193.4	1193.9	2071.3	1979.2	1850.5	1967	2772.4	2465.1	2345.7	2527.73	0.0169584	1363.9	1311.9	1215	1296.93	0.273627	0.920556	0.778168
FALSE	High	Master Protein	XP_016573448.1	A0A1U8GXB8,A0A2G2ZJC6	XP_016573448.1	NP_181605.2	AT2G40730.1,	PREDICTED: probable inactive serine/threonine-protein kinase scy1 [Capsicum annuum]	0	36.024	14	8	21	8	8	1	828	89.6	7.21		78.89		21		8	0	1187.8	1179.5	301.8	889.7	1616.4	1259.1	279.3	1051.6	1668.8	1201.1	251.3	1040.4	0.985459	895.4	716.4	141.1	584.3	0.45748	1.52268	1.01077
FALSE	High	Master Protein	XP_016563832.1	A0A1U8FXC0,A0A2G3A120	XP_016563832.1	NP_568970.2	AT5G63310.1,	PREDICTED: nucleoside diphosphate kinase 2, chloroplastic [Capsicum annuum]	0	66.509	35	8	178	2	2	1	231	25.3	8.25	915	403.05	46	132	5	8	0	1485.5	975	1159.2	1206.57	1145.1	770.7	1219.9	1045.23	1232.2	838.7	1390	1153.63	0.640475	1443.6	1087.5	1517.5	1349.53	0.513712	0.894062	0.906036
FALSE	High	Master Protein	XP_016553757.1	A0A1U8F311,A0A2G2YFH8	XP_016553757.1	NP_176539.4	AT1G63500.1,AT5G41260.1,AT4G00710.1,AT5G59010.1,AT3G54030.1,AT1G01740.2,AT1G01740.1,AT4G35230.1,AT3G09240.1,	PREDICTED: probable serine/threonine-protein kinase At5g41260 [Capsicum annuum]	0	44.133	16	7	38	3	7	1	487	54.8	5.96	146	91.91	10	28	4	7	0	1244.6	1131.5	559.1	978.4	1143.9	1010.4	899.2	1017.83	969.3	880	803.6	884.3	0.193025	978	931.6	769.8	893.133	0.719703	1.09547	1.151
FALSE	High	Master Protein	XP_016541315.1	A0A1U8EDB6	XP_016541315.1	NP_001078396.1	AT4G15530.6,AT4G15530.5,AT4G15530.4,AT4G15530.1,AT4G15530.2,AT4G15530.3,	PREDICTED: pyruvate, phosphate dikinase 2 isoform X3 [Capsicum annuum]	0	53.317	13	13	44	0	13	1	965	105.7	6.8	106	113.74	7	37	4	13	0	1377.6	1001.9	1125.8	1168.43	1373.1	1077.8	1403.9	1284.93	1154.2	1046.2	1307.9	1169.43	0.420305	5587.4	5412	7223.8	6074.4	0.00112366	0.192354	1.09877
FALSE	High	Master Protein	XP_016559021.1	A0A1U8FIF7	XP_016559021.1	NP_850488.1	AT3G01090.2,AT3G01090.3,AT3G01090.1,AT3G29160.2,AT3G29160.1,AT5G39440.1,	PREDICTED: SNF1-related protein kinase catalytic subunit alpha KIN10-like isoform X1 [Capsicum annuum]	0	25.48	13	6	20	0	6	1	559	63.8	7.71	16	55.65	1	19	1	6	0	655	2678.8	1078.2	1470.67	828.2	1486.7	845.9	1053.6	1069.8	2054.1	1037.1	1387	0.449156	1424.3	5644.7	1961.8	3010.27	0.351865	0.48855	0.759625
FALSE	High	Master Protein	XP_016557965.1	A0A1U8FFF7,A0A2G3A591	XP_016557965.1	NP_196474.1	AT5G08570.1,AT5G63680.1,AT5G56350.1,AT4G26390.1,AT3G04050.1,AT3G55650.1,AT3G25960.1,AT3G55810.1,	PREDICTED: pyruvate kinase, cytosolic isozyme-like [Capsicum annuum]	0	132.944	43	17	164	5	5	1	510	55.4	7.75	530	423.28	33	131	8	16	1	888	1067.9	1218.4	1058.1	1839.3	2255.8	2020.4	2038.5	1618.9	2195	1957.1	1923.67	0.607104	1817.7	2033.7	1731.7	1861.03	0.00360175	0.568555	1.0597
FALSE	High	Master Protein	XP_016570448.1	A0A1U8GNX4,A0A2G2ZLL3	XP_016570448.1	NP_192381.1	AT4G04720.1,AT4G21940.1,AT4G21940.2,AT3G20410.1,AT1G50700.1,AT1G61950.1,AT1G76040.2,AT4G04740.1,AT5G19360.1,AT5G12180.1,AT4G04740.2,AT4G23650.1,AT4G04695.1,AT4G04710.1,AT4G04700.1,AT2G17290.1,AT4G38230.3,AT4G38230.2,AT4G35310.1,AT1G35670.1,AT4G09570.1,	PREDICTED: calcium-dependent protein kinase 21-like [Capsicum annuum]	0	53.363	21	9	45	6	6	1	555	63.1	6.51	188	111.53	11	34	5	9	2	920.5	1433.1	1050.6	1134.73	876.5	1345.2	1078.9	1100.2	812.5	1156.1	1074.1	1014.23	0.641093	614.4	980.4	711.6	768.8	0.124641	1.47598	1.08476
FALSE	High	Master Protein	XP_016566588.1	A0A1U8GCZ8,A0A2G2ZV01	XP_016566588.1	NP_566720.1	AT3G22960.1,	PREDICTED: pyruvate kinase isozyme A, chloroplastic [Capsicum annuum]	0	66.21	19	9	67	8	8	1	589	64.8	5.9	124	193.9	12	55	3	9	1	1481.3	971.9	1043.2	1165.47	2933.9	2087.6	2144	2388.5	3312.8	2375.2	2429.4	2705.8	0.480824	1800.6	1228.4	1337.5	1455.5	0.288038	0.800733	0.882733
FALSE	High	Master Protein	XP_016551150.1	A0A1U8F617,A0A2G2YBC4	XP_016551150.1	NP_567082.2	AT3G59350.3,AT3G59350.1,AT2G43230.1,AT2G43230.2,AT3G59350.2,AT2G30740.1,AT1G06700.2,AT1G06700.1,AT1G48210.2,AT1G48210.1,AT2G41970.1,AT3G17410.1,AT3G62220.1,	PREDICTED: PTI1-like tyrosine-protein kinase 1 isoform X1 [Capsicum annuum]	0	81.12	28	8	54	0	4	1	401	44.7	7.36	154	204.89	8	46	2	8	2	931.5	938.9	459.3	776.567	665.9	844.6	372.3	627.6	675.2	972.1	407.3	684.867	0.801746	481.5	657.6	246.7	461.933	0.187832	1.68112	0.916383
FALSE	High	Master Protein	XP_016568397.1	A0A1U8GAM8	XP_016568397.1	NP_175220.2		PREDICTED: hexokinase-2, chloroplastic [Capsicum annuum]	0	30.663	15	6	27	6	6	1	500	54	6.48	26	108.82	1	26	1	6	0	746.9	894.4	908.2	849.833	1016	978	982	992	905.1	871.2	880.3	885.533	0.00249573	434.5	617.6	491.7	514.6	0.0109569	1.65144	1.12023
FALSE	High	Master Protein	XP_016560969.1	A0A1U8FZ14,A0A2G3ABA9	XP_016560969.1	BAA01091.1		PREDICTED: casein kinase II subunit alpha-2 [Capsicum annuum]	0	60.215	38	10	32	3	3	1	333	39.3	8.29	22	106.81	4	28	2	10	9	873.5	566.7	912.3	784.167	1012.1	521.5	994.2	842.6	1392	699.9	1396.7	1162.87	0.319156	774.9	405.7	895.5	692.033	0.641912	1.13313	0.724589
FALSE	High	Master Protein	XP_016571358.1	A0A1U8GRH5,A0A2G3AFC5	XP_016571358.1	NP_564402.1	AT1G32440.1,AT5G52920.1,	PREDICTED: pyruvate kinase isozyme G, chloroplastic [Capsicum annuum]	0	60.191	22	10	36	7	7	1	573	63	7.2	132	122.7	3	33	1	10	0	823	1760.8	837.3	1140.37	641.8	1181.6	459	760.8	624.6	956.3	346.6	642.5	0.693857	521.8	1124.4	464	703.4	0.308991	1.62122	1.18412
FALSE	High	Master Protein	XP_016545352.1	A0A1U8EDQ9	XP_016545352.1	NP_565492.1	AT2G20900.2,AT2G20900.3,AT2G20900.4,AT2G20900.1,AT4G28130.1,	PREDICTED: diacylglycerol kinase 5 [Capsicum annuum]	0	39.082	24	7	31	5	5	1	492	54.8	6.35	83	110.74	5	26	2	6	2	813.4	886.9	429.8	710.033	814.9	670.3	449.7	644.967	590.8	540.1	362.2	497.7	0.310067	767.3	649.3	455.9	624.167	0.636757	1.13757	1.29589
FALSE	High	Master Protein	XP_016568969.1	A0A1U8GLJ6	XP_016568969.1	NP_199776.1	AT5G49650.1,	PREDICTED: xylulose kinase [Capsicum annuum]	0	46.087	17	8	39	8	8	1	558	61.3	6.48	316	105.93	10	29	3	8	0	1162.7	810.7	635.5	869.633	1414.6	1025.7	837.6	1092.63	1316.9	941.3	782	1013.4	0.750301	717.4	568.1	508.8	598.1	0.179239	1.45399	1.07819
FALSE	High	Master Protein	XP_016551283.1	A0A1U8EVU5	XP_016551283.1			PREDICTED: probable serine/threonine-protein kinase kinX [Capsicum annuum]	0	48.948	28	8	36	8	8	1	480	53.6	4.5	45	122.82	5	31	3	8	0	1533.1	789.7	718.9	1013.9	599	239	214.9	350.967	641.4	473.7	179.6	431.567	0.683052	1164.9	771.6	888.3	941.6	0.812454	1.07678	0.813239
FALSE	High	Master Protein	XP_016539668.1	A0A1U8DXB3,A0A2G2Y3Q9	XP_016539668.1	NP_176789.1		PREDICTED: receptor protein kinase TMK1-like [Capsicum annuum]	0	22.956	3	2	22	2	2	1	946	102.4	6.95	72	76.06	3	19	1	2	0	862.5	744.9	615	740.8	632.9	541.8	491.2	555.3	654.2	610	550.8	605	0.38622	318.7	355.3	333.9	335.967	0.00498437	2.20498	0.917851
FALSE	High	Master Protein	XP_016551551.1	A0A1U8EYR8,A0A2G2Y5T0	XP_016551551.1	OAP08937.1	AT2G22480.1,	PREDICTED: ATP-dependent 6-phosphofructokinase 5, chloroplastic-like isoform X1 [Capsicum annuum]	0	30.552	11	5	17	0	3	1	535	58.7	7.08	60	32.46	5	12	3	5	1	732.8	347.3	1314.5	798.2	547	600.5	723.6	623.7	444.2	503.2	588.8	512.067	0.171255	767.3	547.3	808.5	707.7	0.772518	1.12788	1.21801
FALSE	High	Master Protein	XP_016559981.1	A0A1U8FL67,A0A2G3A8Y2	XP_016559981.1	NP_193878.2	AT4G21470.1,	PREDICTED: bifunctional riboflavin kinase/FMN phosphatase [Capsicum annuum]	0	15.284	10	4	15	4	4	1	385	42.3	5.96	24	34.86	2	13	1	4	0	967.2	699.3	518.5	728.333	683	724.9	484.6	630.833	548.2	670.3	484.7	567.733	0.530352	501.2	456.5	348.7	435.467	0.101044	1.67254	1.11114
FALSE	High	Master Protein	XP_016558869.1	A0A1U8FSY8	XP_016558869.1	NP_179889.1	AT2G23070.1,AT5G67380.1,AT5G67380.2,	PREDICTED: casein kinase II subunit alpha-like [Capsicum annuum]	0	58.145	28	9	35	6	6	1	418	48.8	9.33	22	113.01	4	31	3	9	0	422	704.6	667.5	598.033	535.3	830.1	819.9	728.433	741.6	1112.8	1098	984.133	0.174583	319.4	455.9	511.6	428.967	0.184161	1.39413	0.740177
FALSE	High	Master Protein	XP_016559646.1	A0A1U8FK72,A0A2G3A7W9	XP_016559646.1	NP_567568.1	AT4G18950.1,AT3G58760.1,	PREDICTED: serine/threonine-protein kinase HT1-like [Capsicum annuum]	0	27.293	20	8	20	5	7	1	459	52	6.24	26	46.93	2	18	1	8	1	1167.6	657.4	586.1	803.7	1134.9	552	413.2	700.033	1205.1	553.7	444.5	734.433	0.920663	940.2	473.2	222.5	545.3	0.406541	1.47387	0.953161
FALSE	High	Master Protein	XP_016563403.1	A0A1U8G3Y4	XP_016563403.1	NP_196433.1	AT5G08160.1,AT5G08160.2,	PREDICTED: serine/threonine-protein kinase 16 [Capsicum annuum]	0	32.14	15	4	16	4	4	1	342	38.2	6.95	0	62.22	1	15	1	4	0	655.4	359.7	821.5	612.2	630	333.1	845.5	602.867	667	377.7	1093.7	712.8	0.689233	323.7	135.1	458.2	305.667	0.135637	2.00284	0.845773
FALSE	High	Master Protein	XP_016546653.1	A0A1U8EHH7	XP_016546653.1			PREDICTED: G-type lectin S-receptor-like serine/threonine-protein kinase At4g27290 [Capsicum annuum]	0.007	4.808	2	2	5	0	1	1	816	92.4	7.55		13.41		5		2	1	1289.5	654.4	616.7	853.533	602.8	264.2	252.9	373.3	509.9	294	281	361.633	0.93609	423.5	191.2	217.7	277.467	0.0666467	3.07617	1.03226
FALSE	High	Master Protein	XP_016544185.1	A0A1U8ELF0	XP_016544185.1	NP_850868.1	AT5G26667.3,AT5G26667.2,AT5G26667.1,AT3G60180.1,AT3G60180.2,AT4G25280.1,	PREDICTED: UMP-CMP kinase 3 [Capsicum annuum]	0	35.257	32	7	55	6	6	1	209	22.9	5.36	120	114.24	10	45	1	7	1	599.5	1053.5	593.1	748.7	1870.5	2503.9	1662.6	2012.33	3055.5	4260.3	2959.6	3425.13	0.0446093	966.1	1223.5	885.1	1024.9	0.206536	0.73051	0.58752
FALSE	High	Master Protein	XP_016564890.1	A0A1U8G194,A0A2G2ZWM5	XP_016564890.1	OAO92440.1	AT5G05200.1,	PREDICTED: uncharacterized aarF domain-containing protein kinase At5g05200, chloroplastic [Capsicum annuum]	0	36.535	15	7	24	7	7	1	537	60.5	7.47	61	65.22	6	18	3	7	0	594.9	346.1	833.8	591.6	344.7	217.8	551.7	371.4	333.5	253	500.7	362.4	0.944561	526.1	313.2	1306.9	715.4	0.729127	0.82695	1.02483
FALSE	High	Master Protein	XP_016565977.1	A0A1U8G3P0	XP_016565977.1	NP_193170.1	AT4G14340.1,AT3G23340.1,AT4G28540.1,AT5G43320.1,AT1G04440.1,AT1G03930.1,AT5G44100.1,AT4G26100.1,AT1G72710.1,AT2G19470.1,	PREDICTED: casein kinase I-like [Capsicum annuum]	0	22.702	9	5	18	1	1	1	463	52.4	9.77	36	46.8	2	16	1	5	3	416.2	923.1	567.7	635.667	701.1	1303.9	1159.7	1054.9	697.3	1378	1260.8	1112.03	0.847096	265.4	597.2	493.5	452.033	0.363802	1.40624	0.948623
FALSE	High	Master Protein	XP_016572550.1	A0A1U8GMZ8	XP_016572550.1			PREDICTED: probable inactive receptor kinase At1g48480 [Capsicum annuum]	0	28.815	9	5	28	4	4	1	645	69.4	6.74	97	61.05	10	18	4	5	1	225.1	534.3	495.8	418.4	331	727.9	593.3	550.733	627.7	1092.7	969.5	896.633	0.129305	279.7	474.1	497.3	417.033	0.991406	1.00328	0.614224
FALSE	High	Master Protein	XP_016578594.1	A0A1U8HDS9	XP_016578594.1	AAO24584.1	AT2G19860.1,AT4G29130.1,	PREDICTED: hexokinase-2 [Capsicum annuum]	0	35.577	9	5	26	3	3	1	499	54.1	6.43	50	77.03	3	23	1	5	0	508.9	109.4	484.5	367.6	830.8	289.6	558.4	559.6	794.7	340.1	427.4	520.733	0.86172	446.7	190.9	282.8	306.8	0.704828	1.19817	1.07464
FALSE	High	Master Protein	XP_016561457.1	A0A1U8FQE9	XP_016561457.1	OAP03278.1	AT3G28450.1,AT1G27190.1,	PREDICTED: inactive LRR receptor-like serine/threonine-protein kinase BIR2 [Capsicum annuum]	0	19.025	11	5	9	5	5	1	605	66.5	7.31		34.2		9		5	0	497	469.7	370.6	445.767	357.3	479.4	385.1	407.267	356.8	396.8	352.5	368.7	0.384701	275.6	276.8	273.5	275.3	0.0113537	1.6192	1.1046
FALSE	High	Master Protein	XP_016554291.1	A0A1U8F6J2	XP_016554291.1	NP_192695.1	AT4G09570.1,AT1G35670.1,AT5G23580.1,AT4G35310.1,AT3G10660.1,AT2G17290.1,AT5G04870.1,AT4G38230.3,AT4G38230.2,AT2G38910.1,AT5G12180.1,AT5G19360.1,AT1G76040.2,AT4G23650.1,AT3G20410.1,AT1G50700.1,AT4G21940.1,AT4G21940.2,	PREDICTED: calcium-dependent protein kinase SK5-like [Capsicum annuum]	0	15.711	13	5	9	5	5	1	500	56	5.14	0	26.82	1	8	1	5	0	482.5	237.2	468.3	396	364.2	244.2	387.3	331.9	331.2	219.4	331	293.867	0.547199	252.4	189.6	265	235.667	0.125078	1.68034	1.12942
FALSE	High	Master Protein	XP_016580645.1	A0A1U8HBA4	XP_016580645.1	NP_001077801.1	AT1G69800.2,AT1G69800.1,	PREDICTED: SNF1-related protein kinase regulatory subunit gamma-1-like [Capsicum annuum]	0	21.96	16	6	11	6	6	1	444	47.4	6.43		39.29		11		6	0	465.6	393.3	557.9	472.267	455.6	425.2	712.5	531.1	419.1	389.9	666.3	491.767	0.771295	334.7	311.9	618.5	421.7	0.668283	1.11991	1.07998
FALSE	High	Master Protein	XP_016559626.1	A0A1U8FK47	XP_016559626.1			PREDICTED: probable LRR receptor-like serine/threonine-protein kinase At1g07650 [Capsicum annuum]	0	22.66	6	5	20	3	3	1	1003	112.6	7.9	57	47.86	4	16	2	5	3	464	422.1	810.3	565.467	690.2	1143.7	1197.7	1010.53	550.4	1153.1	1146.2	949.9	0.824754	557.3	844	856.1	752.467	0.299619	0.751484	1.06383
FALSE	High	Master Protein	XP_016560073.1	A0A1U8FUH9	XP_016560073.1			PREDICTED: putative receptor-like protein kinase At4g00960 [Capsicum annuum]	0	11.513	3	2	14	0	1	1	670	75	8	93	27.11	5	9	1	2	0	454.8			454.8	179.8			179.8	182.1			182.1	#DIV/0!	251.2			251.2	#DIV/0!	1.81051	0.98737
FALSE	High	Master Protein	XP_016563084.1	A0A1U8G503	XP_016563084.1	NP_564528.1	AT1G48480.1,AT3G17840.1,	PREDICTED: probable inactive receptor kinase At1g48480 [Capsicum annuum]	0	25.392	10	5	25	4	4	1	661	71.7	7.93	90	72.59	5	20	1	5	0	339.7	432.4	530.6	434.233	477.1	299.4	555.6	444.033	766.9	434.4	1006.8	736.033	0.184737	243.1	204.8	326.4	258.1	0.0553515	1.68242	0.603279
FALSE	High	Master Protein	XP_016547208.1	A0A1U8EJ32,A0A2G2YFR1	XP_016547208.1	NP_564946.1	AT1G68830.1,	PREDICTED: serine/threonine-protein kinase STN7, chloroplastic isoform X2 [Capsicum annuum]	0	43.069	18	8	36	1	8	1	560	63	9.48	407	73.02	11	25	4	8	0	576.4	417.4	249.7	414.5	776.2	609.8	471.6	619.2	752.5	572	409.6	578.033	0.771583	1201	978.5	511.1	896.867	0.0977236	0.462165	1.07122
FALSE	High	Master Protein	XP_016580249.1	A0A1U8HIB0	XP_016580249.1	NP_194846.1	AT4G31170.3,AT4G31170.2,AT4G31170.1,AT2G24360.1,	PREDICTED: serine/threonine-protein kinase HT1-like [Capsicum annuum]	0	20.172	11	4	17	2	4	1	415	46.4	8.22	36	35.84	5	12	2	4	0	311.8	1123	408.5	614.433	304.7	716.9	317.6	446.4	346.2	645.1	357.5	449.6	0.985625	275.1	508.4	273.7	352.4	0.382666	1.74357	0.992883
FALSE	High	Master Protein	XP_016555681.1	A0A1U8FAI2	XP_016555681.1			PREDICTED: probable serine/threonine-protein kinase DDB_G0280111 isoform X1 [Capsicum annuum]	0	16.317	5	3	9	0	3	1	698	77.5	7.74	97	19.98	2	7	1	3	0	446.9	84	407.9	312.933	530.7	295.9	467.1	431.233	539.5	321.5	453.5	438.167	0.94505	254.7	141.2	231.5	209.133	0.436241	1.49633	0.984176
FALSE	High	Master Protein	XP_016579642.1	A0A1U8H877	XP_016579642.1	NP_194760.2	AT4G30310.2,	PREDICTED: FGGY carbohydrate kinase domain-containing protein [Capsicum annuum]	0	23.315	11	5	13	5	5	1	634	69.4	6.25	0	45.37	1	12	1	5	0	552.3	354.8	402	436.367	615.2	397.4	480.5	497.7	822.7	511.4	570.6	634.9	0.297374	853.9	487.7	591.1	644.233	0.169527	0.677343	0.783903
FALSE	High	Master Protein	XP_016563408.1	A0A1U8G3Y9	XP_016563408.1	NP_177538.1	AT1G73980.1,AT1G26190.1,	PREDICTED: uridine-cytidine kinase C isoform X2 [Capsicum annuum]	0	11.661	5	3	11	0	3	1	666	74.4	7.77	13	37.24	1	10	1	3	0	870.8	159.4	394	474.733	856	250.6	599.3	568.633	591.8	143.7	450.2	395.233	0.474102	419.2	73.3	275.4	255.967	0.399271	1.85467	1.43873
FALSE	Medium	Master Protein	XP_016570057.1	A0A1U8GFG1,A0A2G2ZNB6	XP_016570057.1	OAP12436.1	AT1G35670.1,AT4G09570.1,AT5G23580.1,AT5G04870.1,AT4G35310.1,AT3G10660.1,AT2G17290.1,AT4G38230.2,AT4G38230.3,AT2G38910.1,AT5G19360.1,AT5G12180.1,AT4G04720.1,AT3G20410.1,AT4G21940.1,AT4G21940.2,AT4G23650.1,AT4G04740.2,	PREDICTED: calcium-dependent protein kinase 11-like [Capsicum annuum]	0.013	3.382	2	1	2	1	1	1	502	56.7	5.6		4.45		2		1	0		373.1		373.1		274.8		274.8		229.9		229.9	#DIV/0!		217.6		217.6	#DIV/0!	1.71461	1.1953
FALSE	High	Master Protein	XP_016572408.1	A0A1U8GUF0	XP_016572408.1			PREDICTED: probable leucine-rich repeat receptor-like protein kinase At1g35710 [Capsicum annuum]	0	34.723	13	6	24	6	6	1	594	64.4	8.9	204	60.27	8	16	3	6	0	299.5	662.9	370.6	444.333	294.5	610.5	228.3	377.767	258.8	552	194.9	335.233	0.804958	194	324.9	131.9	216.933	0.142765	2.04825	1.12688
FALSE	High	Master Protein	XP_016555053.1	A0A1U8F6W6	XP_016555053.1	NP_194096.1	AT4G23650.1,AT5G12180.1,AT5G19360.1,AT3G20410.1,AT1G50700.1,AT4G21940.1,AT4G21940.2,AT4G04720.1,AT1G76040.2,AT3G10660.1,AT5G04870.1,AT2G17290.1,AT1G61950.1,AT4G38230.2,AT4G38230.3,AT4G35310.1,AT1G35670.1,AT4G09570.1,AT5G23580.1,AT4G04740.1,AT4G04740.2,	PREDICTED: calcium-dependent protein kinase 3-like [Capsicum annuum]	0	33.794	18	6	27	4	4	1	512	57.5	5.92	77	73.93	4	23	1	6	0	228.9	508.1	352.8	363.267	288.2	404.4	647	446.533	325.1	453.3	634	470.8	0.869486	198.7	330.3	461.7	330.233	0.780539	1.10003	0.948457
FALSE	High	Master Protein	XP_016539195.1	A0A1U8E7B7	XP_016539195.1	AAK68074.1	AT4G33430.1,AT4G33430.2,AT1G71830.1,AT1G34210.1,AT2G13790.1,AT2G13800.1,	PREDICTED: BRASSINOSTEROID INSENSITIVE 1-associated receptor kinase 1 isoform X1 [Capsicum annuum]	0	17.388	8	4	8	0	4	1	617	68.3	5.45	27	21.1	1	7	1	4	0	334.5	348.5		341.5	280.4	325.9		303.15	247.5	293.7		270.6	0.421131	258.1	253.1		255.6	0.0074046	1.33607	1.12029
FALSE	High	Master Protein	XP_016573897.1	A0A1U8GRK6,A0A2G3AGK6	XP_016573897.1	NP_194867.2	AT4G31390.1,AT4G31390.2,	PREDICTED: uncharacterized aarF domain-containing protein kinase At4g31390, chloroplastic [Capsicum annuum]	0.001	9.628	4	3	6	3	3	1	665	75.2	5.58		18.01		6		3	0	220.8	338	747.6	435.467	209.8	313.9	557.2	360.3	178.1	235.2	444.5	285.933	0.600514	603.5	804.4	1419.8	942.567	0.158463	0.462001	1.26008
FALSE	High	Master Protein	XP_016550895.1	A0A1U8F5C4,A0A2G2Y6M7	XP_016550895.1	ACN59264.1	AT1G66150.1,AT2G01820.1,	PREDICTED: receptor protein kinase TMK1 [Capsicum annuum]	0.001	8.539	4	2	5	2	2	1	941	102.7	6.14		18.98		5		2	0	190.2	327.3	387	301.5	86.4	162.3	220.1	156.267	132.3	238.6	231.3	200.733	0.43832	83.7	139.1	164.2	129	0.0518311	2.33721	0.778479
FALSE	High	Master Protein	XP_016575194.1	A0A1U8H463	XP_016575194.1	OAP15868.1	AT1G21640.1,AT1G21640.2,	PREDICTED: NAD kinase 2, chloroplastic-like isoform X1 [Capsicum annuum]	0	10.966	1	1	4	0	1	1	1011	112.3	6.48	51	10.9	1	3	1	1	0	315.8	335		325.4	150.5	133.3		141.9	75.5	77.9		76.7	0.0172785	272.4	328.1		300.25	0.48318	1.08376	1.85007
FALSE	High	Master Protein	XP_016559357.1	A0A1U8FJE5,A0A2G3A6S3	XP_016559357.1	NP_177572.2	AT1G74320.1,AT1G71697.1,	PREDICTED: probable choline kinase 2 [Capsicum annuum]	0.001	7.193	8	2	5	2	2	1	352	40.9	6.47		17.41		5		2	0	106.8	353	320.8	260.2	86.3	358.9	413.3	286.167	84.6	393.2	418	298.6	0.93684	64.6	289.8	322.9	225.767	0.773939	1.15252	0.958361
FALSE	High	Master Protein	XP_016564912.1	A0A1U8G0D1,A0A2G2ZWS3	XP_016564912.1	NP_188498.1		PREDICTED: uridylate kinase isoform X2 [Capsicum annuum]	0	18.82	17	4	16	2	4	1	333	36.3	8.73	95	48.13	4	12	2	4	0	217.6	318.2	326.2	287.333	255.7	259.6	379.5	298.267	346.3	393	535.6	424.967	0.144319	184.2	174.2	295.8	218.067	0.256313	1.31764	0.701859
FALSE	High	Master Protein	XP_016548584.1	A0A1U8EXE8,A0A2G2YGR8	XP_016548584.1	NP_197605.1	AT5G21060.1,AT5G21060.2,AT5G21060.3,	PREDICTED: bifunctional aspartokinase/homoserine dehydrogenase [Capsicum annuum]	0.002	6.766	5	2	4	2	2	1	375	40.4	5.52		12.49		4		2	0	315.6	170.1	482.5	322.733	380.5	228.4	459.8	356.233	254.7	161.6	321.8	246.033	0.251408	286.1	150.4	348	261.5	0.59932	1.23416	1.44791
FALSE	High	Master Protein	XP_016551693.1	A0A1U8EX09	XP_016551693.1	OAP02260.1	AT3G54090.1,	PREDICTED: fructokinase-like 1, chloroplastic [Capsicum annuum]	0	13.462	6	2	5	2	2	1	463	52.9	7.43		18.1		5		2	0	115.2	372.2	309.4	265.6	81.7	266.2	167.6	171.833	99.7	396.2	286.8	260.9	0.430428	73.3	192.8	128.4	131.5	0.188587	2.01977	0.658618
FALSE	High	Master Protein	XP_016550102.1	A0A1U8ES94	XP_016550102.1	NP_176659.6	AT1G64790.1,AT1G64790.2,	PREDICTED: LOW QUALITY PROTEIN: eIF-2-alpha kinase activator GCN1 [Capsicum annuum]	0	32.168	4	9	24	9	9	1	2614	284.8	7.06	118	44.84	8	16	3	9	0	309.3	218.1	376.3	301.233	275	364.7	658.3	432.667	281.2	209.7	419.8	303.567	0.380681	186.8	245.6	427.2	286.533	0.87207	1.0513	1.42528
FALSE	High	Master Protein	XP_016542641.1	A0A1U8E868	XP_016542641.1	NP_181242.3	AT2G37050.1,AT2G37050.3,	PREDICTED: probable LRR receptor-like serine/threonine-protein kinase At1g67720 isoform X1 [Capsicum annuum]	0.001	9.314	5	4	10	0	3	1	961	106.9	6.33		24.48		10		4	1	654	306.4	97.9	352.767	655.5	647	386.2	562.9	901.8	565.2	357.9	608.3	0.814765	807	362.8	269.7	479.833	0.612916	0.735186	0.925366
FALSE	High	Master Protein	XP_016556571.1	A0A1U8FCZ3,A0A2G2ZQ49	XP_016556571.1	NP_565025.1	AT1G71810.1,	PREDICTED: uncharacterized aarF domain-containing protein kinase At1g71810, chloroplastic [Capsicum annuum]	0	13.403	6	3	7	3	3	1	708	79	7.42	0	20.62	1	6	1	3	0	155.9	347.9	306.3	270.033	78.1	232.3	172	160.8	55.1	197.1	145.2	132.467	0.666979	67	346.3	249	220.767	0.649663	1.22316	1.21389
FALSE	High	Master Protein	XP_016557247.1	A0A1U8FD57,A0A2G2Z3D7	XP_016557247.1	NP_565492.1	AT2G20900.2,AT2G20900.3,AT2G20900.4,AT2G20900.1,AT4G28130.1,	PREDICTED: diacylglycerol kinase 5 isoform X2 [Capsicum annuum]	0	19.503	14	4	16	1	2	1	489	54.6	7.09	99	68.03	3	13	1	3	0	319.9	281.7		300.8	238.3	215		226.65	229.4	219.1		224.25	0.867934	132.6	135.8		134.2	0.0129788	2.24143	1.0107
FALSE	High	Master Protein	XP_016568302.1	A0A1U8GAD8,A0A2G2ZSU5	XP_016568302.1	NP_567980.1		PREDICTED: probable serine/threonine-protein kinase At4g35230 [Capsicum annuum]	0	35.178	16	5	29	5	5	1	501	55.8	6.23	255	65.53	9	20	3	5	0	296.2	673.6	272.1	413.967	144.3	829.2	402.7	458.733	128.9	766.1	381.1	425.367	0.908417	125.5	496.9	237.1	286.5	0.495804	1.44491	1.07844
FALSE	High	Master Protein	XP_016582128.1	A0A1U8HLJ5,A0A2G3AIZ0	XP_016582128.1	NP_974576.1	AT4G19710.2,AT1G31230.1,AT4G19710.1,	PREDICTED: bifunctional aspartokinase/homoserine dehydrogenase 1, chloroplastic-like [Capsicum annuum]	0	90.56	16	12	66	2	2	1	921	100.8	6.1	38	217.88	7	59	4	12	0	196		445.2	320.6	122.7		354.1	238.4	176.7		416.2	296.45	0.760652	119.9		231.5	175.7	0.39975	1.8247	0.804183
FALSE	Medium	Master Protein	XP_016568933.1	A0A1U8GJM6	XP_016568933.1			PREDICTED: G-type lectin S-receptor-like serine/threonine-protein kinase At4g27290 [Capsicum annuum]	0.011	3.595	2	2	3	0	1	1	809	91.7	8.44		8.01		3		2	0	279.2		300.3	289.75	453.1		369.2	411.15	346.7		199.4	273.05	0.244801	179.9		104.4	142.15	0.0638424	2.03834	1.50577
FALSE	High	Master Protein	XP_016572819.1	A0A1U8GXD8,A0A2G2ZIH3	XP_016572819.1	NP_177415.1	AT1G72710.1,AT4G26100.1,AT5G57015.1,AT2G19470.1,AT3G23340.1,AT4G14340.1,AT4G28860.1,	PREDICTED: casein kinase I-like [Capsicum annuum]	0	29.392	12	5	15	3	4	1	471	53.1	9.45	65	43.16	2	13	2	5	0	241.6	288.2	669.3	399.7	350.5	178.6	742.6	423.9	418.8	250.2	957.2	542.067	0.685044	236.4	80.9	388.8	235.367	0.367831	1.6982	0.782007
FALSE	Medium	Master Protein	XP_016557219.1	A0A1U8FN91	XP_016557219.1	OAP09213.1	AT2G01210.1,	PREDICTED: probable inactive leucine-rich repeat receptor-like protein kinase At1g66830 [Capsicum annuum]	0.041	1.675	3	1	1	1	1	1	365	38.9	7.42		2.82		1		1	0	283.1			283.1	261.9			261.9	280.9			280.9	#DIV/0!	95.5			95.5	#DIV/0!	2.9644	0.93236
FALSE	High	Master Protein	XP_016559924.1	A0A1U8FW25	XP_016559924.1	NP_176683.1		PREDICTED: p21-activated protein kinase-interacting protein 1 [Capsicum annuum]	0.01	4.109	4	1	3	1	1	1	338	36.8	7.15		8.27		3		1	0	187.9	424.9		306.4	181.5	281.1		231.3	144.4	237.8		191.1	0.615622	71.8	148.3		110.05	0.255544	2.78419	1.21036
FALSE	High	Master Protein	XP_016581192.1	A0A1U8HCM9,A0A1U8HL01	XP_016581192.1	NP_188140.1		PREDICTED: serine/threonine-protein kinase 3/4 isoform X1 [Capsicum annuum]	0.004	6.085	3	2	3	1	2	1	705	77.4	6.79		6.9		3		2	0	299.5		259.4	279.45	181.4		231.4	206.4	176.3		214.9	195.6	0.764974	183.7		169	176.35	0.0403242	1.58463	1.05521
FALSE	High	Master Protein	XP_016580561.1	A0A1U8HAT9,A0A2G2Z2S1	XP_016580561.1	AAM62744.1	AT5G59440.1,AT5G59440.3,	PREDICTED: thymidylate kinase [Capsicum annuum]	0.001	10.689	10	3	7	3	3	1	282	32.1	8.94		18.64		7		3	0	334.7	278.7	240.9	284.767	384.9	369.7	336.5	363.7	456.1	448.8	439	447.967	0.00508523	310.3	288.4	236.9	278.533	0.866804	1.02238	0.811891
FALSE	Medium	Master Protein	XP_016579372.1	A0A1U8H7E8	XP_016579372.1			PREDICTED: LEAF RUST 10 DISEASE-RESISTANCE LOCUS RECEPTOR-LIKE PROTEIN KINASE-like 1.1 isoform X1 [Capsicum annuum]	0.026	2.153	3	1	1	0	1	1	375	43.2	5.41		3.22		1		1	0	277.5			277.5	109.6			109.6	282.7			282.7	#DIV/0!	204.4			204.4	#DIV/0!	1.35763	0.38769
FALSE	High	Master Protein	XP_016547319.1	A0A1U8ETU5,A0A2G2YD15	XP_016547319.1	OAP18755.1		PREDICTED: serine/threonine-protein kinase dst1 [Capsicum annuum]	0.007	5.027	2	1	2	1	1	1	810	89.5	4.96		8.82		2		1	0	282.7		268.6	275.65	206.9		202	204.45	184.2		167.9	176.05	0.0792654	120.9		108.5	114.7	0.00338527	2.40323	1.16132
FALSE	Medium	Master Protein	XP_016551473.1	A0A1U8EW89	XP_016551473.1			PREDICTED: inositol polyphosphate multikinase alpha-like [Capsicum annuum]	0.012	3.475	4	1	1	1	1	1	360	39.5	6.47		3.38		1		1	0			274.1	274.1			110.5	110.5			149	149	#DIV/0!			132.9	132.9	#DIV/0!	2.06245	0.741611
FALSE	High	Master Protein	XP_016573207.1	A0A1U8GPM0,A0A2G3AFP4	XP_016573207.1	OAP08313.1	AT2G35500.1,	PREDICTED: probable inactive shikimate kinase like 2, chloroplastic [Capsicum annuum]	0.001	9.225	9	2	4	2	2	1	382	41.9	5.05		13.93		4		2	0	263.8		284.8	274.3	212.4		136.3	174.35	284.8		179.9	232.35	0.465196	363.7		251.9	307.8	0.615536	0.891163	0.750377
FALSE	Medium	Master Protein	XP_016559971.1	A0A1U8FL57	XP_016559971.1	NP_001031689.2		PREDICTED: sphingosine kinase 1 isoform X1 [Capsicum annuum]	0.02	2.533	3	1	1	0	1	1	478	52.8	6.55		3.32		1		1	0		269.6		269.6		178.9		178.9		145.3		145.3	#DIV/0!		117.5		117.5	#DIV/0!	2.29447	1.23125
FALSE	Medium	Master Protein	XP_016561442.1	A0A1U8FQD4	XP_016561442.1	NP_001330694.1		PREDICTED: inositol hexakisphosphate and diphosphoinositol-pentakisphosphate kinase 2-like isoform X1 [Capsicum annuum]	0.027	2.136	2	1	10	0	1	1	1089	123.9	7.08		26.21		10		1	0	154.5	269	363.4	262.3	197.2	460.1	417.3	358.2	252.9	608.8	556.8	472.833	0.451836	155.2	339	329.6	274.6	0.891899	0.955208	0.757561
FALSE	High	Master Protein	XP_016570575.1	A0A1U8GHG7	XP_016570575.1			PREDICTED: probable LRR receptor-like serine/threonine-protein kinase At1g53420 [Capsicum annuum]	0.006	5.11	2	2	2	1	2	1	1007	112.6	5.67		5.63		2		2	0		462.4	151.8	307.1		550.9	332	441.45		601.5	240.9	421.2	0.932268		243.4	151.2	197.3	0.567806	1.55651	1.04808
FALSE	High	Master Protein	XP_016539642.1	A0A1U8DX93	XP_016539642.1	NP_567945.1	AT4G33950.1,AT5G66880.1,AT3G50500.1,AT3G50500.2,AT4G33950.2,AT1G10940.1,AT1G60940.2,AT1G60940.1,AT1G10940.2,AT5G63650.1,AT5G08590.1,AT1G78290.3,AT1G78290.2,AT4G40010.1,AT2G23030.1,	PREDICTED: serine/threonine-protein kinase SRK2E [Capsicum annuum]	0	27.573	12	4	29	1	2	1	332	37.9	6.25	155	59.9	8	21	2	4	0	261.7			261.7	420			420	337.2			337.2	#DIV/0!	348.4			348.4	#DIV/0!	0.751148	1.24555
FALSE	High	Master Protein	XP_016538110.1	A0A1U8E474,A0A2G2YXR8	XP_016538110.1			PREDICTED: probable receptor-like protein kinase At5g24010 [Capsicum annuum]	0	14.224	5	2	7	2	2	1	473	52.2	7.01	70	19.56	2	5	1	2	0	270.9	245.3		258.1	212.5	361.7		287.1	226.1	350.7		288.4	0.990543	100.2	81.3		90.75	0.00891813	2.84408	0.995492
FALSE	Medium	Master Protein	XP_016561002.1	A0A1U8FP46	XP_016561002.1			PREDICTED: probable LRR receptor-like serine/threonine-protein kinase At4g37250 [Capsicum annuum]	0.016	3.045	1	1	8	1	1	1	788	85.9	8.07		9.67		8		1	0	279.8	177.2	255.3	237.433	307.7	167.3	162.4	212.467	273.3	117.1	128.7	173.033	0.599455	652.5	338.5	442.5	477.833	0.0690698	0.496896	1.22789
FALSE	Medium	Master Protein	XP_016567554.1	A0A1U8GHI1,A0A2G2XV33	XP_016567554.1	NP_200469.1	AT5G56580.1,	PREDICTED: mitogen-activated protein kinase kinase 6 [Capsicum annuum]	0.012	3.567	3	1	2	1	1	1	354	39.5	6.33		7.06		2		1	0		242.4	229.5	235.95		149.5	176	162.75		288.6	264.2	276.4	0.0242074		88.5	83.8	86.15	0.00209345	2.73883	0.588821
FALSE	High	Master Protein	XP_016562727.1	A0A1U8FUA6	XP_016562727.1			PREDICTED: probable receptor-like protein kinase At5g24010 [Capsicum annuum]	0.001	9.627	2	2	7	0	2	1	851	94.9	6.1		20.86		7		2	0	116.2	248.1	231.9	198.733	468.3	414.6	537.3	473.4	517.4	476.3	580.3	524.667	0.333429	509.3	384.1	488.3	460.567	0.0099421	0.431497	0.902287
FALSE	High	Master Protein	XP_016538250.1	A0A1U8E4L7	XP_016538250.1	AAL58909.1		PREDICTED: CDPK-related kinase 3 [Capsicum annuum]	0.001	10.399	8	3	5	3	3	1	600	67	7.99	0	13.78	1	4	1	3	0		227.6		227.6		153.3		153.3		122		122	#DIV/0!		121.9		121.9	#DIV/0!	1.8671	1.25656
FALSE	High	Master Protein	XP_016566558.1	A0A1U8GCW6	XP_016566558.1			PREDICTED: lysM domain receptor-like kinase 4 [Capsicum annuum]	0.005	5.312	3	1	8	1	1	1	626	69.7	6.84		39.9		8		1	0	221	246.5	128.7	198.733	106.6	113.3	71.5	97.1333	95.3	121.5	60	92.2667	0.836009	112.8	123.5	71.8	102.7	0.0699718	1.93509	1.05275
FALSE	Medium	Master Protein	XP_016574519.1	A0A1U8H279	XP_016574519.1			PREDICTED: probable LRR receptor-like serine/threonine-protein kinase At3g47570 [Capsicum annuum]	0.034	1.865	1	1	4	1	1	1	1106	122	6.29		7.23		4		1	0	79.6	221	440.9	247.167	59.8	92.1	218.5	123.467	55.7	99	252	135.567	0.882364	42.7	65.8	161.8	90.1	0.230886	2.74325	0.910745
FALSE	High	Master Protein	XP_016577676.1	A0A1U8H2H0	XP_016577676.1	NP_172191.1	AT1G07110.1,	PREDICTED: 6-phosphofructo-2-kinase/fructose-2,6-bisphosphatase isoform X1 [Capsicum annuum]	0.007	5.004	2	1	1	0	1	1	770	86	8.82		4.44		1		1	0		219.7		219.7		92.1		92.1		149.9		149.9	#DIV/0!		193.9		193.9	#DIV/0!	1.13306	0.61441
FALSE	Medium	Master Protein	XP_016578746.1	A0A1U8H5H4	XP_016578746.1			PREDICTED: LEAF RUST 10 DISEASE-RESISTANCE LOCUS RECEPTOR-LIKE PROTEIN KINASE-like 1.3 [Capsicum annuum]	0.017	2.955	3	1	3	1	1	1	419	48.3	5.08		8.86		3		1	0	168	285.2		226.6	127.2	220.9		174.05	173.3	318.8		246.05	0.492894	87.8	140.1		113.95	0.22126	1.98859	0.707377
FALSE	High	Master Protein	XP_016561628.1	A0A1U8FZ04,A0A2G3ACJ4	XP_016561628.1	NP_001327199.1	AT3G01640.1,AT5G14470.1,	PREDICTED: glucuronokinase 1-like [Capsicum annuum]	0.009	4.211	3	1	3	1	1	1	356	39.4	6.74		9.06		3		1	0	306.2	206.6	218.6	243.8	155.3	302.6	278.7	245.533	178.3	297.9	285.1	253.767	0.896344	80.1	129.2	123	110.767	0.0190563	2.20102	0.967555
FALSE	High	Master Protein	XP_016552443.1	A0A1U8EZ11	XP_016552443.1	NP_173489.2	AT1G20650.1,AT1G76370.1,AT5G18610.2,AT5G18610.1,AT5G13160.1,	PREDICTED: serine/threonine-protein kinase CDL1-like [Capsicum annuum]	0.001	7.588	4	2	7	1	1	1	407	44.8	8.5		19.08		7		2	0	218.3			218.3	187.8			187.8	141.9			141.9	#DIV/0!	72.3			72.3	#DIV/0!	3.01936	1.32347
FALSE	High	Master Protein	XP_016538908.1	A0A1U8DV71	XP_016538908.1			PREDICTED: probable leucine-rich repeat receptor-like protein kinase At5g49770 [Capsicum annuum]	0	12.982	4	3	13	3	3	1	965	106.1	6.06	108	42.7	3	10	1	3	0	267.3	213.9	129.3	203.5	163.1	118.1	134.9	138.7	144.2	103.4	119.8	122.467	0.41067	193.7	139.6	147	160.1	0.375862	1.27108	1.13255
FALSE	High	Master Protein	XP_016569931.1	A0A1U8GF32,A0A2G2ZN36	XP_016569931.1	NP_186798.1	AT3G01490.1,AT5G50000.1,AT3G22750.1,AT4G14780.1,AT3G63260.1,AT3G63260.2,	PREDICTED: serine/threonine-protein kinase STY8-like [Capsicum annuum]	0.008	4.499	5	2	7	2	2	1	367	41.3	7.97	28	8.97	3	4	1	2	0			212.7	212.7			250.6	250.6			203.9	203.9	#DIV/0!			156.9	156.9	#DIV/0!	1.35564	1.22903
FALSE	Medium	Master Protein	XP_016559191.1	A0A1U8FIX8,A0A2G3A6F6	XP_016559191.1			PREDICTED: leucine-rich repeat receptor protein kinase EMS1-like [Capsicum annuum]	0.036	1.79	1	1	1	0	1	1	926	103.5	4.98		2.44		1		1	0	212			212	339.3			339.3	244			244	#DIV/0!	142			142	#DIV/0!	1.49296	1.39057
FALSE	Medium	Master Protein	XP_016577561.1	A0A1U8H277	XP_016577561.1	BAA96958.1		PREDICTED: probably inactive leucine-rich repeat receptor-like protein kinase At5g48380 [Capsicum annuum]	0.013	3.346	3	2	5	1	2	1	621	68.6	7.72		10.36		5		2	0	168.8		247.5	208.15	669.3		594.9	632.1	382.2		383.3	382.75	0.0215451	242.1		295.8	268.95	0.330018	0.773936	1.65147
FALSE	High	Master Protein	XP_016539317.1	A0A1U8DWC5	XP_016539317.1	NP_187300.3	AT3G06483.1,	PREDICTED: pyruvate dehydrogenase (acetyl-transferring) kinase, mitochondrial [Capsicum annuum]	0	17.155	10	3	7	2	3	1	372	42.3	6.61	20	20.8	1	6	1	3	0	116.4	197.5	243.4	185.767	192.7	217.4	271.8	227.3	203.5	216.4	291.7	237.2	0.797415	125.7	168.3	172.7	155.567	0.492661	1.19413	0.958263
FALSE	High	Master Protein	XP_016541724.1	A0A1U8ECY8	XP_016541724.1	ABT18100.1	AT3G51550.1,	PREDICTED: receptor-like protein kinase FERONIA [Capsicum annuum]	0.001	8.881	5	4	7	0	2	1	888	96.6	6.38	18	12.77	1	6	1	4	0			197.3	197.3			266.5	266.5			127.7	127.7	#DIV/0!			109.3	109.3	#DIV/0!	1.80512	2.08692
FALSE	High	Master Protein	XP_016537444.1	A0A1U8E118	XP_016537444.1	2CDQ_A	AT5G13280.1,AT3G02020.1,AT5G14060.2,AT5G14060.1,	PREDICTED: aspartokinase 2, chloroplastic-like isoform X2 [Capsicum annuum]	0	18.273	7	3	13	1	3	1	564	61.9	5.92	94	29.66	4	9	2	3	0	310.6	195	150.6	218.733	377.2	297.7	179.4	284.767	426.7	320.9	200.5	316.033	0.737524	232.4	175	115.6	174.333	0.48947	1.25468	0.901065
FALSE	High	Master Protein	XP_016548642.1	A0A1U8EN57,A0A2G2YI17	XP_016548642.1	NP_180364.1	AT2G27970.1,AT2G27960.1,	PREDICTED: cyclin-dependent kinases regulatory subunit 1 [Capsicum annuum]	0	11.665	19	2	26	1	2	1	88	10.6	9.09	275	42.34	11	15	2	2	0	150.7	193.6	372.5	238.933	235.6	294.9	478.8	336.433	447.9	497	779.8	574.9	0.13299	108.9	119.9	224.9	151.233	0.320119	1.5799	0.585203
FALSE	High	Master Protein	XP_016564732.1	A0A1U8FZW2,A0A2G2ZYV1	XP_016564732.1	NP_199996.1	AT5G51830.1,AT1G66430.1,AT4G10260.1,AT2G31390.1,AT3G59480.1,AT1G06030.1,AT1G06020.1,	PREDICTED: probable fructokinase-7 [Capsicum annuum]	0	12.884	7	2	10	1	1	1	347	37.4	5.14		32.7		10		2	0	193.3			193.3	133.1			133.1	112.6			112.6	#DIV/0!	266.5			266.5	#DIV/0!	0.725328	1.18206
FALSE	Medium	Master Protein	XP_016580003.1	A0A1U8HFS0	XP_016580003.1	AAF79405.1	AT1G14000.1,	PREDICTED: serine/threonine-protein kinase STY17-like isoform X2 [Capsicum annuum]	0.036	1.788	6	1	1	1	1	1	203	23.3	8.94		3.45		1		1	0			193.2	193.2			53.6	53.6			39.5	39.5	#DIV/0!			161.8	161.8	#DIV/0!	1.19407	1.35696
FALSE	Medium	Master Protein	XP_016538275.1	A0A1U8DVT9,A0A1U8E4P3	XP_016538275.1	NP_563620.1	AT1G01220.1,	PREDICTED: bifunctional fucokinase/fucose pyrophosphorylase [Capsicum annuum]	0.01	4.073	1	1	1	1	1	1	1067	117.2	6.44		3.91		1		1	0		190.4		190.4		155.1		155.1		118.7		118.7	#DIV/0!		92.1		92.1	#DIV/0!	2.06732	1.30666
FALSE	Medium	Master Protein	XP_016552051.1	A0A1U8F8K7,A0A2G2Y818	XP_016552051.1			PREDICTED: shikimate kinase, chloroplastic [Capsicum annuum]	0.011	3.671	3	1	1	1	1	1	300	33.7	7.74		2.53		1		1	0		189.8		189.8		216.1		216.1		318.7		318.7	#DIV/0!		131.5		131.5	#DIV/0!	1.44335	0.678067
FALSE	High	Master Protein	XP_016568873.1	A0A1U8GJG6	XP_016568873.1			PREDICTED: A-kinase anchor protein 17A [Capsicum annuum]	0.001	10.511	10	3	6	3	3	1	327	38.3	8.91		16.77		6		3	0	116	271.4	188.3	191.9	211.2	518.4	201.9	310.5	174.2	471.6	175.2	273.667	0.810156	113.7	261	96.8	157.167	0.640259	1.221	1.13459
FALSE	High	Master Protein	XP_016565630.1	A0A1U8G2N4,A0A1U8GA98	XP_016565630.1	OAP08681.1	AT2G17290.1,AT4G35310.1,AT4G38230.2,AT4G38230.3,AT5G04870.1,AT3G10660.1,AT2G38910.1,AT4G09570.1,AT1G35670.1,AT5G23580.1,AT5G19360.1,AT4G23650.1,AT3G20410.1,AT4G04720.1,	PREDICTED: calcium-dependent protein kinase 4 [Capsicum annuum]	0	12.095	12	4	8	1	4	1	552	61.8	5.76		22.73		8		4	0	478.3	70.3	181.9	243.5	897.5	296.4	214	469.3	853.3	251.8	250.2	451.767	0.955376	763.8	256.5	211	410.433	0.480781	0.593275	1.03881
FALSE	High	Master Protein	XP_016578126.1	A0A1U8H3S2,A0A2G2ZCZ8	XP_016578126.1			PREDICTED: inositol-tetrakisphosphate 1-kinase 5-like [Capsicum annuum]	0.004	6.297	4	1	5	1	1	1	321	36.5	8.32	43	8.58	2	3	1	1	0		175.8		175.8		151.5		151.5		130		130	#DIV/0!		130		130	#DIV/0!	1.35231	1.16538
FALSE	High	Master Protein	XP_016550744.1	A0A1U8F3L5,A0A2G2Y7W5	XP_016550744.1	OAP04892.1		PREDICTED: mitogen-activated protein kinase 9-like [Capsicum annuum]	0.001	10.658	6	3	8	2	2	1	567	64.8	7.17	27	20.47	2	6	1	3	0	294.4	97.8		196.1	342.3	151.1		246.7	270.9	113.4		192.15	0.70266	244.1	90.6		167.35	0.839115	1.1718	1.28389
FALSE	High	Master Protein	XP_016546915.1	A0A1U8EU66,A0A2G3AMW1	XP_016546915.1			PREDICTED: inositol 1,3,4-trisphosphate 5/6-kinase 4 isoform X1 [Capsicum annuum]	0.008	4.524	5	2	2	0	2	1	512	57.3	6.05		3.34		2		2	0	297.5		96.3	196.9	337		45.3	191.15	162.6		43.1	102.85	0.631704	129		21.6	75.3	0.397951	2.61487	1.85853
FALSE	High	Master Protein	XP_016547905.1	A0A1U8EWY8	XP_016547905.1	OAP13251.1	AT1G25570.1,	PREDICTED: probable leucine-rich repeat receptor-like protein kinase At2g28990 [Capsicum annuum]	0.001	8.254	5	3	3	3	3	1	624	68.3	6.54		8.75		3		3	0	158.8		176	167.4	398.3		89	243.65	409.3		147.6	278.45	0.879416	183		40.1	111.55	0.518916	1.50067	0.875022
FALSE	Medium	Master Protein	XP_016556102.1	A0A1U8F9V7	XP_016556102.1	NP_174673.3		PREDICTED: LOW QUALITY PROTEIN: probable LRR receptor-like serine/threonine-protein kinase At1g34110 [Capsicum annuum]	0.02	2.525	1	1	2	1	1	1	1069	116.5	6.42		4.89		2		1	0	201.4	137.1		169.25	491.2	330.1		410.65	473.9	380.2		427.05	0.876505	242.5	196.6		219.55	0.330863	0.770895	0.961597
FALSE	High	Master Protein	XP_016581001.1	A0A1U8HC78,A0A2G2Z4L4	XP_016581001.1	NP_181819.1	AT2G42910.1,AT1G10700.1,	PREDICTED: ribose-phosphate pyrophosphokinase 4 [Capsicum annuum]	0	39.139	24	6	38	2	2	1	321	35.8	7.3	139	122.77	5	33	2	6	0	149.7	165.5	187.5	167.567	215.9	239.3	198.9	218.033	235.2	271.1	241	249.1	0.126811	131.6	107	107.3	115.3	0.0186733	1.45331	0.875284
FALSE	High	Master Protein	XP_016563462.1	A0A1U8FWB8	XP_016563462.1	NP_199811.1	AT5G50000.1,AT3G01490.1,AT3G22750.1,AT4G14780.1,AT3G63260.1,	PREDICTED: serine/threonine-protein kinase HT1-like [Capsicum annuum]	0.001	7.759	5	2	3	1	2	1	395	43.7	7.77		10.63		3		2	0	144.7	162.4	215.9	174.333	241.1	292.1	210.3	247.833	178.4	236.8	145.9	187.033	0.163974	133.6	298.3	177.8	203.233	0.618805	0.857799	1.32508
FALSE	High	Master Protein	XP_016566239.1	A0A1U8GDV6,A0A2G2ZT36	XP_016566239.1	NP_567082.2		PREDICTED: PTI1-like tyrosine-protein kinase 1 isoform X1 [Capsicum annuum]	0	36.884	17	5	23	0	2	1	399	44.2	8	41	69.7	3	20	1	5	0	161.1	225.2	125.4	170.567	209.3	279.5	231	239.933	297.5	345.1	301.3	314.633	0.0441539	228.6	282	217.5	242.7	0.11079	0.702788	0.762581
FALSE	Medium	Master Protein	XP_016581449.1	A0A1U8HLQ6,A0A2G2Z5Z6	XP_016581449.1	OAP07029.1		PREDICTED: probably inactive leucine-rich repeat receptor-like protein kinase IMK2 [Capsicum annuum]	0.01	4.06	1	1	2	0	1	1	831	89.3	7.94		7.12		2		1	0		161	158	159.5		143.9	137.6	140.75		163.3	145.6	154.45	0.282102		104.7	50	77.35	0.0955126	2.06206	0.911298
FALSE	High	Master Protein	XP_016538117.1	A0A1U8DSX2	XP_016538117.1	NP_192046.1		PREDICTED: mitogen-activated protein kinase homolog MMK2 [Capsicum annuum]	0	37.758	12	3	30	1	2	1	373	42.9	6.4	163	76.64	9	21	2	3	0	98.9	175.6	158.4	144.3	91.6	123.6	128.5	114.567	63.8	100.4	87.1	83.7667	0.122294	68.7	86.9	74.5	76.7	0.0471273	1.88136	1.36769
FALSE	Medium	Master Protein	XP_016546284.1	A0A1U8EQX4,A0A2G3AMN6	XP_016546284.1			PREDICTED: receptor-like kinase TMK3 [Capsicum annuum]	0.016	3.198	2	2	2	1	1	1	961	105	6.19		4.34		2		2	1	176.7	120.7		148.7	135	330.7		232.85	185.5	397.3		291.4	0.724014	59.5	177.4		118.45	0.688546	1.25538	0.799073
FALSE	High	Master Protein	XP_016578745.1	A0A1U8H5W9	XP_016578745.1			PREDICTED: probable LRR receptor-like serine/threonine-protein kinase At1g07650 [Capsicum annuum]	0.004	6.21	17	2	2	1	2	1	182	20.9	5.59		6.88		2		2	0	145.9			145.9	268.2			268.2	305.6			305.6	#DIV/0!	216.6			216.6	#DIV/0!	0.673592	0.877618
FALSE	High	Master Protein	XP_016580574.1	A0A1U8HJ67	XP_016580574.1	OAP03778.1		PREDICTED: chitin elicitor receptor kinase 1-like isoform X1 [Capsicum annuum]	0	16.426	4	2	14	1	2	1	626	68.3	5.85	184	27.14	6	8	2	2	0	166.5		119.4	142.95	87.5		79.5	83.5	67		48.9	57.95	0.122924	42		44.6	43.3	0.0517136	3.30139	1.4409
FALSE	Low	Master Protein	XP_016544196.1	A0A1U8ECT1,A0A2G2YJU2	XP_016544196.1			PREDICTED: serine/threonine-protein kinase BLUS1-like [Capsicum annuum]	0.06	1.392	6	1	1	1	1	1	397	45.5	8.91		2.98		1		1	0	139.7			139.7	56.1			56.1	50.3			50.3	#DIV/0!	93.6			93.6	#DIV/0!	1.49252	1.11531
FALSE	High	Master Protein	XP_016557072.1	A0A1U8FCN4,A0A2G2ZXE0	XP_016557072.1	OAO91165.1	AT5G10290.1,AT5G65240.1,AT5G65240.2,	PREDICTED: probable LRR receptor-like serine/threonine-protein kinase At5g10290 isoform X1 [Capsicum annuum]	0	11.834	2	1	4	0	1	1	629	70.3	6.55	50	12.89	1	3	1	1	0		141.8	134.8	138.3		91.2	95	93.1		82.7	89.7	86.2	0.225306		76.5	77.4	76.95	0.00329214	1.79727	1.08005
FALSE	High	Master Protein	XP_016540526.1	A0A1U8E281	XP_016540526.1	BAH57220.1	AT3G24550.1,	PREDICTED: proline-rich receptor-like protein kinase PERK1 [Capsicum annuum]	0	21.701	6	3	10	2	3	1	683	72.3	7.8	284	23.24	4	6	1	3	0			135.8	135.8			359.7	359.7			375.3	375.3	#DIV/0!			507.1	507.1	#DIV/0!	0.267797	0.958433
FALSE	High	Master Protein	XP_016579527.1	A0A1U8H7V1,A0A2G3AJD7	XP_016579527.1	NP_200446.1	AT5G56350.1,AT4G26390.1,AT5G08570.1,AT5G63680.1,AT3G04050.1,AT3G55650.1,AT3G25960.1,AT3G55810.1,	PREDICTED: pyruvate kinase, cytosolic isozyme [Capsicum annuum]	0	31.251	15	6	31	5	5	1	507	54.9	7.58	220	75.28	9	22	3	6	0	355.5	132.5	61.1	183.033	831	73.5	47.9	317.467	745.4	71.6	48.8	288.6	0.937118	508.3	56.8	37.7	200.933	0.92453	0.910916	1.10002
FALSE	Medium	Master Protein	XP_016562868.1	A0A1U8G4E7,A0A2G3A2F8	XP_016562868.1	NP_564609.3	AT1G52540.1,AT3G15890.1,	PREDICTED: PTI1-like tyrosine-protein kinase At3g15890 [Capsicum annuum]	0.02	2.656	4	1	1	1	1	1	365	40.7	6.47		3.29		1		1	0	128.5			128.5	226.6			226.6	174.4			174.4	#DIV/0!	122.1			122.1	#DIV/0!	1.05242	1.29931
FALSE	Medium	Master Protein	XP_016550942.1	A0A1U8EUP7,A0A2G2XWS6	XP_016550942.1			PREDICTED: inositol-tetrakisphosphate 1-kinase 1-like [Capsicum annuum]	0.04	1.687	2	1	1	0	1	1	368	41.8	6.06		1.76		1		1	0		127.4		127.4		168.4		168.4		164.2		164.2	#DIV/0!		126.2		126.2	#DIV/0!	1.00951	1.02558
FALSE	High	Master Protein	XP_016572837.1	A0A1U8GNK8	XP_016572837.1	OAP18686.1		PREDICTED: ribose-phosphate pyrophosphokinase 4-like isoform X1 [Capsicum annuum]	0	14.721	16	4	22	0	4	1	408	45.5	8.28	193	34.62	5	17	2	4	0	99.6	157.4		128.5	74.5	84.1		79.3	71.3	77		74.15	0.453633	44.6	57.3		50.95	0.119946	2.52208	1.06945
FALSE	High	Master Protein	XP_016579663.1	A0A1U8HET1	XP_016579663.1	NP_567845.4	AT4G30340.1,AT2G18730.1,AT5G57690.1,	PREDICTED: diacylglycerol kinase 7 isoform X1 [Capsicum annuum]	0.004	6.258	5	2	12	0	1	1	486	53.6	6.95	37	16.32	3	9	1	2	1	75		208.8	141.9	132.2		250.5	191.35	135.4		220.8	178.1	0.872617	71		141.9	106.45	0.685696	1.33302	1.0744
FALSE	High	Master Protein	XP_016566682.1	A0A1U8G5R1,A0A1U8GD99	XP_016566682.1	NP_173244.1		PREDICTED: cyclin-dependent kinase D-3-like [Capsicum annuum]	0.001	8.025	9	2	2	2	2	1	418	47.7	9		7.24		2		2	0		181.9	85.4	133.65		119.5	35.4	77.45		130.4	46.8	88.6	0.868185		150.8	24.8	87.8	0.621789	1.52221	0.874153
FALSE	Medium	Master Protein	XP_016575732.1	A0A1U8GWV5	XP_016575732.1	NP_191981.1		PREDICTED: shaggy-related protein kinase epsilon [Capsicum annuum]	0.016	3.145	2	1	1	0	1	1	471	53.4	7.65		2.09		1		1	0	124.5			124.5	246.9			246.9	155.3			155.3	#DIV/0!	192.6			192.6	#DIV/0!	0.646417	1.58983
FALSE	Medium	Master Protein	XP_016559656.1	A0A1U8FK81	XP_016559656.1	NP_193605.1	AT4G18700.1,AT5G45810.1,AT1G29230.1,AT2G34180.1,	PREDICTED: CBL-interacting serine/threonine-protein kinase 12-like [Capsicum annuum]	0.043	1.65	3	1	1	1	1	1	477	53.6	8.66		2.32		1		1	0		123.9		123.9		112		112		105.2		105.2	#DIV/0!		90.1		90.1	#DIV/0!	1.37514	1.06464
FALSE	High	Master Protein	XP_016563620.1	A0A1U8FXS4	XP_016563620.1	NP_194945.3		PREDICTED: pantothenate kinase 2 [Capsicum annuum]	0.001	10.648	2	2	4	2	2	1	901	99.3	5.85	0	7.61	1	3	1	2	0	92.9	149.7		121.3	132.5	106.4		119.45	111.9	96.9		104.4	0.422692	113.5	100.1		106.8	0.668492	1.13577	1.14416
FALSE	High	Master Protein	XP_016570148.1	A0A1U8GN25,A0A2G2ZMX5	XP_016570148.1	BAA01091.1		PREDICTED: casein kinase II subunit alpha-2-like isoform X1 [Capsicum annuum]	0	28.85	20	6	9	1	1	1	333	39.4	8.09		35.74		9		6	0	117.4			117.4	101.4			101.4	114.3			114.3	#DIV/0!	60			60	#DIV/0!	1.95667	0.887139
FALSE	High	Master Protein	XP_016540421.1	A0A1U8E1X6	XP_016540421.1	NP_179576.1	AT2G19860.1,AT4G29130.1,	PREDICTED: hexokinase-2 isoform X1 [Capsicum annuum]	0	15.29	9	3	13	0	3	1	499	54.1	5.83	226	26.57	5	8	1	3	0	115.6	73.1	265.7	151.467	58.1	53.2	103.8	71.7	47.4	52.7	140.7	80.2667	0.814962	48.9	45.5	73.1	55.8333	0.180717	2.71284	0.893272
FALSE	High	Master Protein	XP_016574206.1	A0A1U8GSG8	XP_016574206.1	NP_193348.1	AT4G16130.1,AT3G42850.1,	PREDICTED: L-arabinokinase-like isoform X1 [Capsicum annuum]	0	16.018	5	4	11	0	4	1	989	108.2	6.64	90	16.72	5	6	3	4	0	113.5			113.5	117.3			117.3	129			129	#DIV/0!	87.5			87.5	#DIV/0!	1.29714	0.909302
FALSE	High	Master Protein	XP_016556195.1	A0A1U8FKA4,A0A2G2ZW47	XP_016556195.1	NP_850424.1	AT2G44750.2,AT1G02880.3,AT1G02880.2,AT2G44750.1,	PREDICTED: thiamine pyrophosphokinase 2 isoform X1 [Capsicum annuum]	0	11.193	11	2	9	1	2	1	262	29.2	6.46	37	18.67	4	5	1	2	0			113.3	113.3			95.5	95.5			75.1	75.1	#DIV/0!			52.7	52.7	#DIV/0!	2.14991	1.27164
FALSE	Medium	Master Protein	XP_016557005.1	A0A1U8FE65,A0A2G2ZVM4	XP_016557005.1			PREDICTED: probable LRR receptor-like serine/threonine-protein kinase At1g67720 [Capsicum annuum]	0.016	3.085	3	1	2	1	1	1	523	57.4	5.34		4.28		2		1	0	141.6		90.3	115.95	103		99.2	101.1	78.8		82.5	80.65	0.0164034	65.2		59.6	62.4	0.17362	1.85817	1.25356
FALSE	High	Master Protein	XP_016543835.1	A0A1U8EKH4	XP_016543835.1	NP_568281.1		PREDICTED: calcium-dependent protein kinase 32-like [Capsicum annuum]	0	14.857	6	3	11	3	3	1	524	59.4	6.25	27	20.57	4	7	1	3	0	89.2	190.2	110.6	130	102.3	148.9	164.1	138.433	121.4	171.7	181.5	158.2	0.49426	68.4	119.3	96.5	94.7333	0.359102	1.37227	0.875053
FALSE	High	Master Protein	XP_016568335.1	A0A1U8GB41	XP_016568335.1	OAP18068.1		PREDICTED: calcium-dependent protein kinase 29 [Capsicum annuum]	0	16.153	11	5	6	3	3	1	532	59.9	6.92	18	15.16	1	5	1	5	0	49.3	107.3	159	105.2	81.1	97.4	198.4	125.633	67.3	69	192.9	109.733	0.788567	55.8	98.5	150.1	101.467	0.933124	1.03679	1.1449
FALSE	Low	Master Protein	XP_016570601.1	A0A1U8GH27	XP_016570601.1	OAP17726.1		PREDICTED: LOW QUALITY PROTEIN: phosphatidylinositol 4-kinase alpha 1-like [Capsicum annuum]	0.054	1.471	0	1	2	1	1	1	1975	219.7	6.42		4.28		2		1	0		119.7	95.3	107.5		289.3	257.1	273.2		328.4	309.6	319	0.133343		194.1	172.5	183.3	0.0432313	0.58647	0.856426
FALSE	Medium	Master Protein	XP_016565491.1	A0A1U8G289	XP_016565491.1	NP_171802.2	AT1G03030.1,	PREDICTED: putative uridine kinase C227.14 isoform X1 [Capsicum annuum]	0.027	2.11	4	1	2	0	1	1	311	35	6.54		4.97		2		1	0		104.5		104.5		471.6		471.6		512.4		512.4	#DIV/0!		413.3		413.3	#DIV/0!	0.252843	0.920375
FALSE	Medium	Master Protein	XP_016568993.1	A0A1U8GJU2	XP_016568993.1	NP_194171.1		PREDICTED: CBL-interacting serine/threonine-protein kinase 8 isoform X1 [Capsicum annuum]	0.026	2.147	2	1	1	0	1	1	462	52.2	6.76		2.37		1		1	0	103.3			103.3	343.3			343.3	350			350	#DIV/0!	202.3			202.3	#DIV/0!	0.510628	0.980857
FALSE	High	Master Protein	XP_016550233.1	A0A1U8ESW5,A0A2G2YWC7	XP_016550233.1			PREDICTED: receptor-interacting serine/threonine-protein kinase 4 isoform X1 [Capsicum annuum]	0.001	9.213	8	1	6	0	1	1	252	27.1	7.28	32	14.03	2	4	1	1	0			99.4	99.4			100.2	100.2			118.1	118.1	#DIV/0!			43.8	43.8	#DIV/0!	2.26941	0.848434
FALSE	High	Master Protein	XP_016547427.1	A0A1U8EJN5	XP_016547427.1	NP_181907.1		PREDICTED: mitogen-activated protein kinase homolog NTF4 [Capsicum annuum]	0	22.454	12	4	14	0	2	1	393	45	5.77	27	36.9	3	11	2	4	2	115.4	96.4	49.4	87.0667	216.1	210.3	191.7	206.033	198.7	155.7	178.8	177.733	0.12159	238.5	181.4	140.1	186.667	0.0451541	0.466429	1.15923
FALSE	High	Master Protein	XP_016565154.1	A0A1U8GAT0,A0A2G2ZWK2	XP_016565154.1	NP_188676.1	AT3G20410.1,AT1G50700.1,AT4G04720.1,AT4G21940.1,AT4G21940.2,AT1G61950.1,AT5G12180.1,AT1G76040.2,AT5G19360.1,AT4G04740.1,AT4G23650.1,AT4G04740.2,AT3G10660.1,AT5G04870.1,AT2G17290.1,AT4G04710.1,AT4G35310.1,AT2G38910.1,AT4G38230.3,AT4G38230.2,AT4G04695.1,	PREDICTED: calcium-dependent protein kinase 2-like isoform X1 [Capsicum annuum]	0	23.841	9	4	34	1	2	1	530	58.8	6.86	95	79.32	6	28	2	4	0		77	119.6	98.3		88	142.4	115.2		81.1	146.7	113.9	0.978432		60	89.9	74.95	0.464259	1.31154	1.01141
FALSE	High	Master Protein	XP_016561558.1	A0A1U8G0Q5	XP_016561558.1	AAL38867.1		PREDICTED: serine/threonine-protein kinase BLUS1 [Capsicum annuum]	0.005	5.543	2	1	2	1	1	1	674	75.3	6.25		10.84		2		1	0	101.7	88.9		95.3	87.6	84.7		86.15	123.7	118.3		121	0.00764492	45.8	36.3		41.05	0.0209092	2.32156	0.711983
FALSE	Medium	Master Protein	XP_016569301.1	A0A1U8GD80	XP_016569301.1			PREDICTED: probable LRR receptor-like serine/threonine-protein kinase At4g08850 [Capsicum annuum]	0.015	3.277	2	1	1	1	1	1	1003	111.1	6.58		3.67		1		1	0			91.6	91.6			106.7	106.7			84.4	84.4	#DIV/0!			85.3	85.3	#DIV/0!	1.07386	1.26422
FALSE	Medium	Master Protein	XP_016547156.1	A0A1U8ELA2,A0A2G2YDK5	XP_016547156.1	NP_177080.3		PREDICTED: fructokinase-like 2, chloroplastic [Capsicum annuum]	0.01	4.073	3	1	2	1	1	1	650	72.9	6.42		8.16		2		1	0	84.6			84.6	207.6			207.6	224.2			224.2	#DIV/0!	141.5			141.5	#DIV/0!	0.59788	0.925959
FALSE	Medium	Master Protein	XP_016580943.1	A0A1U8HID5	XP_016580943.1			PREDICTED: G-type lectin S-receptor-like serine/threonine-protein kinase SD2-5 [Capsicum annuum]	0.024	2.183	2	1	1	1	1	1	818	92.3	8.43		2.65		1		1	0	79.6			79.6	32			32	40.7			40.7	#DIV/0!	26.8			26.8	#DIV/0!	2.97015	0.786241
FALSE	High	Master Protein	XP_016561796.1	A0A1U8FRG9	XP_016561796.1			PREDICTED: probable inactive shikimate kinase like 1, chloroplastic isoform X1 [Capsicum annuum]	0	13.359	15	2	4	0	2	1	268	29.3	5.95	0	13.12	1	3	1	2	0	77.3	74.3		75.8	37.6	44.4		41	28.5	51.4		39.95	0.937959	33.9	45		39.45	0.0241136	1.92142	1.02628
FALSE	Medium	Master Protein	XP_016543604.1	A0A1U8EI99	XP_016543604.1	NP_197608.1		PREDICTED: BRASSINOSTEROID INSENSITIVE 1-associated receptor kinase 1-like [Capsicum annuum]	0.028	2.062	4	1	1	1	1	1	221	24.2	6.67		2.22		1		1	0		75.3		75.3		190		190		161.1		161.1	#DIV/0!		113.5		113.5	#DIV/0!	0.663436	1.17939
FALSE	High	Master Protein	XP_016572066.1	A0A1U8GLB3,A0A2G2ZFF8	XP_016572066.1	NP_850025.1	AT2G22480.1,	PREDICTED: ATP-dependent 6-phosphofructokinase 5, chloroplastic-like [Capsicum annuum]	0	22.287	9	3	8	1	1	1	534	58.2	7.65	30	29.2	2	6	1	3	0	91.3		52.4	71.85	102.2		106.3	104.25	52.6		54.6	53.6	0.00202178	42.2		52.1	47.15	0.343535	1.52386	1.94496
FALSE	High	Master Protein	XP_016553669.1	A0A1U8FBK0,A0A2G2ZXJ4	XP_016553669.1	NP_567812.1		PREDICTED: casein kinase I-like [Capsicum annuum]	0	20.703	10	5	17	0	1	1	460	51.7	9.77	36	43	2	15	1	5	0	68.2			68.2	205.4			205.4	213.3			213.3	#DIV/0!	142.8			142.8	#DIV/0!	0.477591	0.962963
FALSE	High	Master Protein	XP_016552167.1	A0A1U8EYI5,A0A2G2Y796	XP_016552167.1	OAP09564.1		PREDICTED: xylulose kinase isoform X1 [Capsicum annuum]	0.008	4.46	4	1	1	0	1	1	503	55.5	6.48		4.52		1		1	0			66.4	66.4			93.8	93.8			79.2	79.2	#DIV/0!			109.2	109.2	#DIV/0!	0.608059	1.18434
FALSE	High	Master Protein	XP_016581156.1	A0A1U8HCJ9	XP_016581156.1	NP_564003.1	AT1G16670.1,	PREDICTED: putative serine/threonine-protein kinase [Capsicum annuum]	0.001	9.858	5	2	8	1	1	1	384	42.4	7.06		22.16		8		2	0	136.4	31.2		83.8	221.5	162.3		191.9	297.2	207.7		252.45	0.376262	153.5	106.5		130	0.506734	0.644615	0.760151
FALSE	Medium	Master Protein	XP_016578246.1	A0A1U8H440	XP_016578246.1	NP_180747.1	AT2G31880.1,	PREDICTED: LOW QUALITY PROTEIN: leucine-rich repeat receptor-like serine/threonine/tyrosine-protein kinase SOBIR1 [Capsicum annuum]	0.037	1.749	3	1	1	1	1	1	644	71.4	9.33		0		1		1	0	64.9			64.9	89.5			89.5	56.8			56.8	#DIV/0!	34.9			34.9	#DIV/0!	1.8596	1.5757
FALSE	High	Master Protein	XP_016566180.1	A0A1U8G4Y4,A0A2G2XZ75	XP_016566180.1	NP_189017.1	AT3G23750.1,	PREDICTED: receptor-like kinase TMK4 [Capsicum annuum]	0.004	5.63	2	2	2	0	1	1	926	100	6.37		4.8		2		2	0			61.7	61.7			214.4	214.4			163.5	163.5	#DIV/0!			110.1	110.1	#DIV/0!	0.5604	1.31131
FALSE	High	Master Protein	XP_016544093.1	A0A1U8EA32,A0A2G3AM25	XP_016544093.1	NP_199469.1	AT5G46570.1,AT4G35230.1,AT5G59010.1,AT3G54030.1,	PREDICTED: probable serine/threonine-protein kinase At4g35230 isoform X1 [Capsicum annuum]	0.007	4.962	3	1	5	0	1	1	492	55.2	6.06		22.5		5		1	0	40.1	54.7	71.1	55.3	29.7	40.8	45.4	38.6333	25.8	34.6	44.5	34.9667	0.634346	14	22.9	18.9	18.6	0.0169704	2.97312	1.10486
FALSE	High	Master Protein	XP_016556735.1	A0A1U8FDF7,A0A2G2YF68	XP_016556735.1			PREDICTED: cyclin-dependent kinase G-2-like [Capsicum annuum]	0.001	7.781	5	3	6	2	2	1	795	88.9	7.59	27	10.38	2	4	1	3	0	54.7			54.7	49.5			49.5	57.8			57.8	#DIV/0!	23.2			23.2	#DIV/0!	2.35776	0.856401
FALSE	High	Master Protein	XP_016539518.1	A0A1U8DWW5	XP_016539518.1	AAM63268.1		PREDICTED: leucine-rich repeat receptor-like protein kinase PEPR2 [Capsicum annuum]	0	11.111	9	2	5	2	2	1	382	41.3	9.16	65	10.32	2	3	1	2	0	52.8			52.8	47.6			47.6	35.5			35.5	#DIV/0!	40.4			40.4	#DIV/0!	1.30693	1.34085
FALSE	Medium	Master Protein	XP_016561205.1	A0A1U8FR57	XP_016561205.1	OAO92323.1	AT5G16000.1,AT3G25560.1,AT3G25560.3,AT3G25560.2,AT2G23950.1,AT1G60800.1,	PREDICTED: protein NSP-INTERACTING KINASE 1 [Capsicum annuum]	0.019	2.712	3	1	1	1	1	1	626	68.8	7.9		2.58		1		1	0	50.9			50.9	21.5			21.5	22.8			22.8	#DIV/0!	29			29	#DIV/0!	1.75517	0.942982
FALSE	High	Master Protein	XP_016539399.1	A0A1U8E6F3,A0A2G2Y2I5	XP_016539399.1	AAL07045.2		PREDICTED: pyruvate kinase isozyme A, chloroplastic-like [Capsicum annuum]	0.001	9.127	6	2	7	1	1	1	580	64	5.68		28.21		7		2	0	106.6	50.8	30.3	62.5667	69.8	31.2	14.4	38.4667	51.6	29.2	11.8	30.8667	0.723801	57	25.1	19.4	33.8333	0.324923	1.84926	1.24622
FALSE	High	Master Protein	XP_016574910.1	A0A1U8GUU8	XP_016574910.1	NP_198903.1	AT5G40870.1,AT3G27190.1,AT4G26510.2,AT4G26510.1,AT1G55810.3,AT1G55810.1,AT1G55810.2,AT3G27440.1,	PREDICTED: uridine kinase-like protein 1, chloroplastic [Capsicum annuum]	0	16.79	11	4	7	3	4	1	485	54.3	6.83	94	16.8	2	5	1	4	0	101.7		23.8	62.75	120.4		91.9	106.15	117.3		95.6	106.45	0.988157	68.5		56.6	62.55	0.996411	1.0032	0.997182
FALSE	High	Master Protein	XP_016543283.1	A0A1U8E7U2,A0A2G3ALY2	XP_016543283.1			PREDICTED: G-type lectin S-receptor-like serine/threonine-protein kinase RLK1 [Capsicum annuum]	0.001	8.687	6	2	7	2	2	1	438	49.6	5.77	107	12.29	3	4	1	2	0		46.6		46.6		32.5		32.5		42.7		42.7	#DIV/0!		27.2		27.2	#DIV/0!	1.71324	0.761124
FALSE	High	Master Protein	XP_016571784.1	A0A1U8GUI2,A0A2G3AFU1	XP_016571784.1	NP_199368.1	AT5G45550.1,AT4G19045.1,AT5G20440.1,	PREDICTED: MOB kinase activator-like 1A [Capsicum annuum]	0	15.916	10	3	10	2	3	1	215	24.7	7.91	71	19.04	3	7	1	3	0	31		66.2	48.6	126.7		305.5	216.1	112.3		366.7	239.5	0.894173	69.7		161.6	115.65	0.306141	0.420233	0.902296
FALSE	High	Master Protein	XP_016542031.1	A0A1U8E6G8,A0A2G3ALI0	XP_016542031.1	ABK28701.1	AT5G18610.2,AT5G18610.1,AT5G13160.1,	PREDICTED: serine/threonine-protein kinase CDL1 [Capsicum annuum]	0.001	9.088	3	2	9	0	1	1	510	56.2	9.1		25.76		9		2	0	24.7	100.3	44.9	56.6333	215.7	389.9	249.4	285	281.2	498.5	326.7	368.8	0.379966	189.9	328.1	195.7	237.9	0.0229338	0.238055	0.772777
FALSE	High	Master Protein	XP_016571261.1	A0A1U8GJ00	XP_016571261.1	NP_850244.1		PREDICTED: ribose-phosphate pyrophosphokinase 1-like [Capsicum annuum]	0	14.336	7	2	6	1	2	1	398	43.1	8.05	24	18.69	1	5	1	2	0	114.7	30.6	35.4	60.2333	231.4	229.6	165.9	208.967	228.9	205.3	148.6	194.267	0.670959	212.8	150.5	114	159.1	0.0674269	0.378588	1.07567
FALSE	Medium	Master Protein	XP_016565296.1	A0A1U8G1R2,A0A2G3AD97	XP_016565296.1	NP_001328320.1	AT4G24100.1,AT4G10730.1,	PREDICTED: serine/threonine-protein kinase BLUS1 [Capsicum annuum]	0.01	4.05	2	1	3	1	1	1	725	80.6	6.95		6.26		3		1	0	30.1	40.9	34.6	35.2	28.6	35	31.8	31.8	24.5	31.5	36.3	30.7667	0.803766	12	13.8	41.7	22.5	0.27747	1.56444	1.03359
FALSE	High	Master Protein	XP_016573656.1	A0A1U8GQY1	XP_016573656.1	NP_173986.2		PREDICTED: glutamate 5-kinase isoform X1 [Capsicum annuum]	0.002	6.567	7	2	4	0	2	1	329	35.4	6.29		8.83		4		2	0	22.7	52.9		37.8	177.5	319.5		248.5	182.7	275.7		229.2	0.841242	91.1	187.8		139.45	0.182583	0.271065	1.08421
FALSE	Medium	Master Protein	XP_016551554.1	A0A1U8F5U0,A0A2G2Y8J6	XP_016551554.1	NP_196433.1		PREDICTED: probable serine/threonine-protein kinase DDB_G0291350 isoform X1 [Capsicum annuum]	0.044	1.629	5	1	1	0	1	1	342	38.5	6.15		2.39		1		1	0			23.4	23.4			20.2	20.2			17	17	#DIV/0!			10.9	10.9	#DIV/0!	2.14679	1.18824
FALSE	High	Master Protein	XP_016580682.1	A0A1U8HB64	XP_016580682.1	NP_197012.1		PREDICTED: probable receptor-like protein kinase At5g15080 isoform X1 [Capsicum annuum]	0.001	10.117	3	2	7	0	1	1	516	57.5	7.66		19.96		7		2	0	21.6			21.6	284.9			284.9	346.2			346.2	#DIV/0!	178.2			178.2	#DIV/0!	0.121212	0.822935
FALSE	High	Master Protein	XP_016571566.1	A0A1U8GJW7	XP_016571566.1	NP_174473.1	AT1G31910.1,AT1G31910.2,	PREDICTED: phosphomevalonate kinase [Capsicum annuum]	0	11.481	5	2	12	2	2	1	508	55.1	6.34	23	26.9	4	8	2	2	0		29.8	8.6	19.2	99.3	161.4	105.1	121.933	99	157	92.8	116.267	0.85191	38.9	58.9	28.4	42.0667	0.200736	0.456418	1.04874
FALSE	Medium	Master Protein	XP_016548801.1	A0A1U8EQW7	XP_016548801.1	NP_001327493.1	AT3G03900.1,AT2G14750.1,AT4G39940.1,AT5G67520.1,	PREDICTED: adenylyl-sulfate kinase 3-like [Capsicum annuum]	0.025	2.168	5	1	2	1	1	1	208	23.1	6.57	0	2.55	1	1	1	1	0				#DIV/0!				#DIV/0!				#DIV/0!	#DIV/0!				#DIV/0!	#DIV/0!	#DIV/0!	#DIV/0!
FALSE	High	Master Protein	XP_016576546.1	A0A1U8GZ70,A0A2G3AHE0	XP_016576546.1	OAO89958.1		PREDICTED: G-type lectin S-receptor-like serine/threonine-protein kinase RLK1 [Capsicum annuum]	0.002	6.778	2	2	9	1	1	1	806	91.4	5.66	52	15.62	3	6	1	1	0				#DIV/0!				#DIV/0!				#DIV/0!	#DIV/0!				#DIV/0!	#DIV/0!	#DIV/0!	#DIV/0!
FALSE	Low	Master Protein	XP_016550001.1	A0A1U8EUD6	XP_016550001.1			PREDICTED: probably inactive leucine-rich repeat receptor-like protein kinase At5g48380 [Capsicum annuum]	0.071	1.03	2	1	1	1	1	1	583	65.5	6.27	18		1		1		0				#DIV/0!				#DIV/0!				#DIV/0!	#DIV/0!				#DIV/0!	#DIV/0!	#DIV/0!	#DIV/0!
FALSE	High	Master Protein	XP_016565298.1	A0A1U8G9B0,A0A2G2ZWX7	XP_016565298.1	NP_197789.1	AT5G24010.1,	PREDICTED: probable receptor-like protein kinase At5g24010 [Capsicum annuum]	0.005	5.309	2	2	7	0	1	1	818	91.2	7.39	30	2.71	5	2	2	2	0				#DIV/0!				#DIV/0!				#DIV/0!	#DIV/0!				#DIV/0!	#DIV/0!	#DIV/0!	#DIV/0!
FALSE	High	Master Protein	XP_016555591.1	A0A1U8FA85	XP_016555591.1	NP_567845.4	AT4G30340.1,AT2G18730.1,AT5G57690.1,	PREDICTED: diacylglycerol kinase 7-like [Capsicum annuum]	0.001	8.177	5	2	8	1	1	1	482	53.4	8.73	25	17.4	1	7	1	2	0				#DIV/0!				#DIV/0!				#DIV/0!	#DIV/0!				#DIV/0!	#DIV/0!	#DIV/0!	#DIV/0!
FALSE	High	Master Protein	XP_016570492.1	A0A1U8GGQ8	XP_016570492.1			PREDICTED: putative serine/threonine-protein kinase isoform X3 [Capsicum annuum]	0.001	7.994	8	3	3	2	2	1	374	41.5	8.44	25	6.86	1	2	1	2	0				#DIV/0!				#DIV/0!				#DIV/0!	#DIV/0!				#DIV/0!	#DIV/0!	#DIV/0!	#DIV/0!
FALSE	High	Master Protein	XP_016564979.1	A0A1U8GAA1	XP_016564979.1	NP_200966.2		PREDICTED: ATP-dependent 6-phosphofructokinase 4, chloroplastic-like isoform X1 [Capsicum annuum]	0	14.559	7	3	20	1	2	1	530	59	8.7	223	30.47	9	11	3	3	0				#DIV/0!				#DIV/0!				#DIV/0!	#DIV/0!				#DIV/0!	#DIV/0!	#DIV/0!	#DIV/0!
FALSE	Medium	Master Protein	XP_016538569.1	A0A1U8E457	XP_016538569.1	NP_198097.1	AT5G27450.3,AT5G27450.2,AT5G27450.1,	PREDICTED: mevalonate kinase [Capsicum annuum]	0.016	3.16	2	1	2	1	1	1	395	41.8	5.69	49	2.7	1	1	1	1	0				#DIV/0!				#DIV/0!				#DIV/0!	#DIV/0!				#DIV/0!	#DIV/0!	#DIV/0!	#DIV/0!
FALSE	High	Master Protein	XP_016568514.1	A0A1U8GBK0,A0A2G2ZS93	XP_016568514.1	NP_172492.1	AT1G10210.2,AT1G10210.1,AT1G59580.2,AT1G59580.1,AT2G18170.1,AT4G36450.1,	PREDICTED: mitogen-activated protein kinase homolog NTF3 [Capsicum annuum]	0.002	6.96	6	2	6	1	1	1	372	42.7	6.8	28	7.77	3	3	2	2	0				#DIV/0!				#DIV/0!				#DIV/0!	#DIV/0!				#DIV/0!	#DIV/0!	#DIV/0!	#DIV/0!
FALSE	Medium	Master Protein	XP_016540502.1	A0A1U8DZQ2	XP_016540502.1			PREDICTED: cyclin-dependent kinase F-1 isoform X2 [Capsicum annuum]	0.019	2.721	2	1	2	1	1	1	473	52.9	4.81	0	2.32	1	1	1	1	0				#DIV/0!				#DIV/0!				#DIV/0!	#DIV/0!				#DIV/0!	#DIV/0!	#DIV/0!	#DIV/0!
FALSE	High	Master Protein	XP_016555881.1	A0A1U8FB23	XP_016555881.1	OAP14554.1	AT1G73660.1,AT1G18160.1,	PREDICTED: serine/threonine-protein kinase EDR1 isoform X1 [Capsicum annuum]	0.007	4.899	2	1	3	1	1	1	1021	111.1	6.25	21	5.86	1	2	1	1	0				#DIV/0!				#DIV/0!				#DIV/0!	#DIV/0!				#DIV/0!	#DIV/0!	#DIV/0!	#DIV/0!
FALSE	High	Master Protein	XP_016560441.1	A0A1U8FMF9	XP_016560441.1	NP_195303.2	AT4G35780.1,AT4G38470.1,AT2G17700.1,	PREDICTED: serine/threonine-protein kinase STY17-like [Capsicum annuum]	0.001	7.172	2	1	6	1	1	1	562	63.3	5.59	162	11.83	3	3	1	1	0				#DIV/0!				#DIV/0!				#DIV/0!	#DIV/0!				#DIV/0!	#DIV/0!	#DIV/0!	#DIV/0!
FALSE	Medium	Master Protein	XP_016552887.1	A0A1U8F0I0,A0A2G2YWW5	XP_016552887.1	NP_180251.1	AT2G26830.1,	PREDICTED: probable ethanolamine kinase [Capsicum annuum]	0.01	4.021	3	1	4	1	1	1	372	42.8	6.05	24	4.91	2	2	1	1	0				#DIV/0!				#DIV/0!				#DIV/0!	#DIV/0!				#DIV/0!	#DIV/0!	#DIV/0!	#DIV/0!
FALSE	Medium	Master Protein	XP_016555706.1	A0A1U8FAK6	XP_016555706.1			PREDICTED: LRR receptor-like serine/threonine-protein kinase EFR [Capsicum annuum]	0.033	1.91	8	1	1	1	1	1	418	46.3	8.28	0		1		1		0				#DIV/0!				#DIV/0!				#DIV/0!	#DIV/0!				#DIV/0!	#DIV/0!	#DIV/0!	#DIV/0!
FALSE	Medium	Master Protein	XP_016581007.1	A0A1U8HC43	XP_016581007.1	NP_191470.1	AT3G59110.1,AT2G42960.1,AT1G56720.3,AT1G56720.2,AT1G56720.1,AT1G09440.1,AT5G18500.2,AT5G18500.1,	PREDICTED: probable receptor-like protein kinase At2g42960 isoform X1 [Capsicum annuum]	0.027	2.1	2	1	4	0	1	1	509	56.7	7.59	0	4.82	2	2	1	1	0				#DIV/0!				#DIV/0!				#DIV/0!	#DIV/0!				#DIV/0!	#DIV/0!	#DIV/0!	#DIV/0!
FALSE	High	Master Protein	XP_016569957.1	A0A1U8GF51	XP_016569957.1	NP_174690.1		PREDICTED: G-type lectin S-receptor-like serine/threonine-protein kinase At1g34300 [Capsicum annuum]	0	12.1	3	2	8	2	2	1	837	91.7	7.36	164	11.62	4	4	2	2	0				#DIV/0!				#DIV/0!				#DIV/0!	#DIV/0!				#DIV/0!	#DIV/0!	#DIV/0!	#DIV/0!
FALSE	High	Master Protein	XP_016563752.1	A0A1U8FX40	XP_016563752.1	NP_180241.1	AT2G26730.1,	PREDICTED: probable inactive receptor kinase At2g26730 [Capsicum annuum]	0	11.726	4	2	7	1	1	1	659	71.3	8.09	36	17.56	2	5	1	2	0				#DIV/0!				#DIV/0!				#DIV/0!	#DIV/0!				#DIV/0!	#DIV/0!	#DIV/0!	#DIV/0!
FALSE	High	Master Protein	XP_016545327.1	A0A1U8EDN6	XP_016545327.1	NP_181996.1	AT2G44680.1,AT2G44680.2,AT5G47080.1,AT5G47080.4,AT4G17640.1,AT3G60250.1,AT3G60250.2,AT4G17640.2,AT5G47080.2,AT5G47080.3,	PREDICTED: putative casein kinase II subunit beta-4 isoform X1 [Capsicum annuum]	0.001	10.282	9	2	6	0	2	1	297	33.5	5.53	48	9.55	3	3	2	2	0				#DIV/0!				#DIV/0!				#DIV/0!	#DIV/0!				#DIV/0!	#DIV/0!	#DIV/0!	#DIV/0!
FALSE	Medium	Master Protein	XP_016543155.1	A0A1U8EIK7	XP_016543155.1	BAC41802.1		PREDICTED: serine/threonine-protein kinase STN8, chloroplastic [Capsicum annuum]	0.016	3.026	3	1	2	1	1	1	502	56	8.53	0	3.29	1	1	1	1	0				#DIV/0!				#DIV/0!				#DIV/0!	#DIV/0!				#DIV/0!	#DIV/0!	#DIV/0!	#DIV/0!
FALSE	High	Master Protein	XP_016569498.1	A0A1U8GL75	XP_016569498.1	NP_974632.1	AT4G28706.3,AT4G28706.1,AT4G28706.2,AT4G28706.4,	PREDICTED: sulfofructose kinase-like isoform X1 [Capsicum annuum]	0.007	4.952	3	1	10	0	1	1	419	45	5.5	180	15.6	5	5	1	1	0				#DIV/0!				#DIV/0!				#DIV/0!	#DIV/0!				#DIV/0!	#DIV/0!	#DIV/0!	#DIV/0!
FALSE	Low	Master Protein	XP_016547069.1	A0A1U8ET49	XP_016547069.1	NP_001324760.1	AT2G43850.1,AT2G43850.2,AT2G31800.1,AT3G59830.1,	PREDICTED: serine/threonine-protein kinase STY17-like isoform X1 [Capsicum annuum]	0.059	1.394	1	1	1	0	1	1	469	53.1	8.68		0		1		1	0				#DIV/0!				#DIV/0!				#DIV/0!	#DIV/0!				#DIV/0!	#DIV/0!	#DIV/0!	#DIV/0!
FALSE	Medium	Master Protein	XP_016561291.1	A0A1U8FPY8,A0A2G3ABI9	XP_016561291.1			PREDICTED: receptor-like protein kinase FERONIA isoform X2 [Capsicum annuum]	0.011	3.667	3	2	4	1	1	1	877	97.9	6.77		7.7		4		2	0				#DIV/0!				#DIV/0!				#DIV/0!	#DIV/0!				#DIV/0!	#DIV/0!	#DIV/0!	#DIV/0!
FALSE	High	Master Protein	XP_016570753.1	A0A1U8GPS7	XP_016570753.1	NP_172563.1		PREDICTED: serine/threonine-protein kinase SAPK3-like [Capsicum annuum]	0	28.135	11	3	26	1	1	1	339	38.3	6.1	187	59.5	9	17	2	3	0				#DIV/0!				#DIV/0!				#DIV/0!	#DIV/0!				#DIV/0!	#DIV/0!	#DIV/0!	#DIV/0!
FALSE	High	Master Protein	XP_016551370.1	A0A1U8F6K5	XP_016551370.1	NP_171661.1	AT1G01540.2,AT4G02630.1,AT4G01330.1,AT4G01330.2,	PREDICTED: probable serine/threonine-protein kinase At1g01540 [Capsicum annuum]	0.001	10.704	3	1	2	1	1	1	489	54.5	7.87	121	4.87	1	1	1	1	0				#DIV/0!				#DIV/0!				#DIV/0!	#DIV/0!				#DIV/0!	#DIV/0!	#DIV/0!	#DIV/0!
FALSE	High	Master Protein	XP_016571988.1	A0A1U8GT76,A0A2G2XV46	XP_016571988.1	NP_176251.1		PREDICTED: phosphatidylinositol 3-kinase, root isoform isoform X3 [Capsicum annuum]	0.002	6.555	2	1	2	1	1	1	815	93.2	6.83	67	3.27	1	1	1	1	0				#DIV/0!				#DIV/0!				#DIV/0!	#DIV/0!				#DIV/0!	#DIV/0!	#DIV/0!	#DIV/0!
FALSE	Medium	Master Protein	XP_016565537.1	A0A1U8G2A9,A0A2G2ZXN6	XP_016565537.1	OAP02964.1	AT3G24660.1,	PREDICTED: putative kinase-like protein TMKL1 isoform X4 [Capsicum annuum]	0.016	3.062	1	1	2	0	1	1	669	72.9	7.28	0	2.6	1	1	1	1	0				#DIV/0!				#DIV/0!				#DIV/0!	#DIV/0!				#DIV/0!	#DIV/0!	#DIV/0!	#DIV/0!
FALSE	High	Master Protein	XP_016564811.1	A0A1U8G095	XP_016564811.1	CAA23069.1		PREDICTED: UMP-CMP kinase [Capsicum annuum]	0	11.475	9	2	30	1	1	1	232	26.4	8.97	221	38.78	13	17	2	2	0				#DIV/0!				#DIV/0!				#DIV/0!	#DIV/0!				#DIV/0!	#DIV/0!	#DIV/0!	#DIV/0!
FALSE	High	Master Protein	XP_016580418.1	A0A1U8HGX5,A0A2G2Z1Y0	XP_016580418.1	NP_567742.1		PREDICTED: ATP-dependent 6-phosphofructokinase 6-like isoform X1 [Capsicum annuum]	0	13.112	5	2	8	0	1	1	516	56.5	7.53	0	19.3	2	6	2	2	0				#DIV/0!				#DIV/0!				#DIV/0!	#DIV/0!				#DIV/0!	#DIV/0!	#DIV/0!	#DIV/0!
FALSE	Medium	Master Protein	XP_016556879.1	A0A1U8FC11,A0A2G2Z5K0	XP_016556879.1	NP_180318.1		PREDICTED: dephospho-CoA kinase [Capsicum annuum]	0.023	2.252	3	1	2	1	1	1	229	25.5	9.31	30	2.4	1	1	1	1	0				#DIV/0!				#DIV/0!				#DIV/0!	#DIV/0!				#DIV/0!	#DIV/0!	#DIV/0!	#DIV/0!
FALSE	High	Master Protein	XP_016571167.1	A0A1U8GIQ8	XP_016571167.1			PREDICTED: probable receptor-like protein kinase At5g47070 [Capsicum annuum]	0.001	10.377	6	2	13	1	1	1	408	45.6	9.41	117	28.2	4	9	1	2	0				#DIV/0!				#DIV/0!				#DIV/0!	#DIV/0!				#DIV/0!	#DIV/0!	#DIV/0!	#DIV/0!
FALSE	High	Master Protein	XP_016542203.1	A0A1U8E4M6	XP_016542203.1	NP_974632.1		PREDICTED: ribokinase-like isoform X1 [Capsicum annuum]	0	12.234	3	1	8	0	1	1	417	44.6	5.76	107	18.05	4	4	1	1	0				#DIV/0!				#DIV/0!				#DIV/0!	#DIV/0!				#DIV/0!	#DIV/0!	#DIV/0!	#DIV/0!
FALSE	Medium	Master Protein	XP_016553672.1	A0A1U8F2T2	XP_016553672.1	NP_179637.2		PREDICTED: serine/threonine-protein kinase tricorner-like [Capsicum annuum]	0.017	2.971	2	1	2	0	1	1	558	63.9	6.55	0	0	1	1	1	1	0				#DIV/0!				#DIV/0!				#DIV/0!	#DIV/0!				#DIV/0!	#DIV/0!	#DIV/0!	#DIV/0!
FALSE	High	Master Protein	XP_016543440.1	A0A1U8EJD2,A0A2G2YMR4	XP_016543440.1	NP_200932.2		PREDICTED: probable leucine-rich repeat receptor-like protein kinase At1g35710 [Capsicum annuum]	0	12.025	9	3	9	1	3	1	328	37.3	8.48	33	13.4	4	5	3	3	0				#DIV/0!				#DIV/0!				#DIV/0!	#DIV/0!				#DIV/0!	#DIV/0!	#DIV/0!	#DIV/0!
FALSE	Low	Master Protein	XP_016542289.1	A0A1U8EEI5	XP_016542289.1	NP_187520.1		PREDICTED: mitogen-activated protein kinase-binding protein 1 [Capsicum annuum]	0.071	1.029	1	1	4	1	1	1	923	99.7	7.97	0	1.76	3	1	1	1	0				#DIV/0!				#DIV/0!				#DIV/0!	#DIV/0!				#DIV/0!	#DIV/0!	#DIV/0!	#DIV/0!
FALSE	Medium	Master Protein	XP_016556139.1	A0A1U8FIK5	XP_016556139.1	OAP17726.1		PREDICTED: phosphatidylinositol 4-kinase alpha 1-like [Capsicum annuum]	0.021	2.453	1	1	1	1	1	1	1859	205.6	6.51		2.4		1		1	0				#DIV/0!				#DIV/0!				#DIV/0!	#DIV/0!				#DIV/0!	#DIV/0!	#DIV/0!	#DIV/0!
FALSE	Medium	Master Protein	XP_016562399.1	A0A1U8G339	XP_016562399.1	NP_175577.1	AT1G51660.1,AT3G21220.1,	PREDICTED: mitogen-activated protein kinase kinase 5-like [Capsicum annuum]	0.012	3.442	3	1	4	1	1	1	379	41.7	8.56	21	5.61	2	2	1	1	0				#DIV/0!				#DIV/0!				#DIV/0!	#DIV/0!				#DIV/0!	#DIV/0!	#DIV/0!	#DIV/0!
FALSE	High	Master Protein	XP_016581541.1	A0A1U8HDS7,A0A2G2Z696	XP_016581541.1	NP_176009.1	AT1G56130.1,AT1G56140.1,AT1G56145.1,	PREDICTED: probable LRR receptor-like serine/threonine-protein kinase At1g56140 isoform X1 [Capsicum annuum]	0	13.362	3	2	10	0	1	1	1032	113.1	5.86	85	21.37	2	8	1	2	0				#DIV/0!				#DIV/0!				#DIV/0!	#DIV/0!				#DIV/0!	#DIV/0!	#DIV/0!	#DIV/0!

## Sheet: trascription factor
Checked	Protein FDR Confidence: Combined	Master	Accession	Gene ID(Capsicum)	Master Accession	AT Protein ID (BLAST)	AT Ensemble Gene ID	Description	Exp. q-value: Combined	Sum PEP Score	Coverage [%]	# Peptides	# PSMs	# Protein Unique Peptides	# Unique Peptides	# Protein Groups	# AAs	MW [kDa]	calc. pI	Score Mascot: Mascot	Score Sequest HT: Sequest HT	# PSMs (by Search Engine): Mascot	# PSMs (by Search Engine): Sequest HT	# Peptides (by Search Engine): Mascot	# Peptides (by Search Engine): Sequest HT	# Razor Peptides	Abundances (Normalized): F1: 126, Sample, 1, Infected leaf	Abundances (Normalized): F2: 126, Sample, 2, Infected leaf	Abundances (Normalized): F3: 126, Sample, 3, Infected leaf	Average_126	Abundances (Normalized): F1: 128, Sample, 1, Infected meristum	Abundances (Normalized): F2: 128, Sample, 2, Infected meristum	Abundances (Normalized): F3: 128, Sample, 3, Infected meristum	Average_128	Abundances (Normalized): F1: 129, Control, 1, Healthy meristum	Abundances (Normalized): F2: 129, Control, 2, Healthy meristum	Abundances (Normalized): F3: 129, Control, 3, Healthy meristum	Average_129	128 vs 129 p-value	Abundances (Normalized): F1: 130, Control, 1, Healthy leaf	Abundances (Normalized): F2: 130, Control, 2, Healthy leaf	Abundances (Normalized): F3: 130, Control, 3, Healthy leaf	Average_130	126 vs 130 p-value	Ratio126/130	Ratio128/129
FALSE	High	Master Protein	XP_016575839.1	A0A1U8H5Z0,A0A2G2Z810	XP_016575839.1	AAK32942.1		PREDICTED: protein plastid transcriptionally active 16, chloroplastic [Capsicum annuum]	0	354.974	59	27	769	27	27	1	496	53	8.38	4390	2357.19	144	625	14	27	0	33174.9	39317.5	37986.8	36826.4	17334	19721.4	19675.5	18910.3	18107.5	21399.8	20756	20087.8	0.409403	28436.4	35036.9	31830.5	31767.9	0.130729	1.15923	0.941384
FALSE	High	Master Protein	XP_016564543.1	A0A1U8G759	XP_016564543.1	NP_567724.1	AT5G52470.1,	PREDICTED: mediator of RNA polymerase II transcription subunit 36a-like [Capsicum annuum]	0	115.78	45	13	126	13	13	1	314	32.8	10.11	431	372.46	29	97	7	13	0	2407.2	2090.5	1945.5	2147.73	3022.2	2662	3088.2	2924.13	4411.9	3469.8	4645.5	4175.73	0.0308458	1807.2	1883.3	1784.3	1824.93	0.0817703	1.17688	0.700268
FALSE	High	Master Protein	XP_016577661.1	A0A1U8H2F5	XP_016577661.1	NP_851215.1		PREDICTED: transcription initiation factor TFIID subunit 15b [Capsicum annuum]	0	73.749	33	11	54	9	11	1	486	47.2	8.76	233	154.78	11	43	5	11	0	1036.3	898.4	699.2	877.967	1614.3	1720.6	1453.2	1596.03	2020.4	2257.9	1868.6	2048.97	0.030025	862.8	895.2	752.8	836.933	0.720663	1.04903	0.778945
FALSE	High	Master Protein	XP_016565922.1	A0A1U8G3I8	XP_016565922.1	NP_192830.1		PREDICTED: RNA polymerase II transcriptional coactivator KELP [Capsicum annuum]	0	27.105	32	5	14	3	5	1	170	19.4	5.02	35	31	4	10	3	5	0	271.3		1559.1	915.2	309.2		958.6	633.9	488.2		1952.2	1220.2	0.540246	150.1		721.3	435.7	0.566284	2.10053	0.519505
FALSE	High	Master Protein	XP_016563120.1	A0A1U8FWA3,A0A2G3A3B0	XP_016563120.1	NP_563681.1	AT1G03280.1,	PREDICTED: general transcription factor IIE subunit 1-like [Capsicum annuum]	0.009	4.216	2	1	2	1	1	1	474	53.2	5.11		5.4		2		1	0	590.4			590.4	515			515	530.4			530.4	#DIV/0!	256			256	#DIV/0!	2.30625	0.970965
FALSE	High	Master Protein	XP_016553852.1	A0A1U8F3A2,A0A2G2YG24	XP_016553852.1	NP_196312.1	AT5G06950.4,AT5G06950.3,AT5G06950.2,AT5G06950.1,AT3G12250.2,AT3G12250.1,AT3G12250.5,AT3G12250.3,AT3G12250.4,AT5G06960.2,AT5G06960.1,AT1G68640.1,AT1G08320.2,AT1G08320.3,AT1G08320.1,	PREDICTED: transcription factor HBP-1b(c38)-like [Capsicum annuum]	0.001	10.082	7	2	6	2	2	1	323	36	8.94		28.44		6		2	0	350.1	556.7	436.2	447.667	388.2	556.6	473	472.6	416.5	637.9	547.6	534	0.488564	198.5	311	247	252.167	0.0456255	1.77528	0.885019
FALSE	High	Master Protein	XP_016559460.1	A0A1U8FL55	XP_016559460.1	NP_181011.2	AT2G34640.1,	PREDICTED: protein PLASTID TRANSCRIPTIONALLY ACTIVE 12 [Capsicum annuum]	0	12.927	9	3	7	3	3	1	528	61	5		20.67		7		3	0	456.3	431	387.8	425.033	227.9	163.4	207.6	199.633	274.2	192.9	207.3	224.8	0.468589	242.1	145.4	206.6	198.033	0.00279349	2.14627	0.888049
FALSE	High	Master Protein	XP_016549445.1	A0A1U8F1B9,A0A2G3ANS0	XP_016549445.1	NP_850182.1	AT2G32080.2,AT2G32080.1,	PREDICTED: transcription factor Pur-alpha 1-like isoform X1 [Capsicum annuum]	0	11.198	17	5	13	2	3	1	281	31.3	5.44	35	26.59	3	10	2	5	1	971	409.5	169.6	516.7	1071.9	668.1	428.6	722.867	1125.9	711	433.3	756.733	0.907993	1387.5	810.4	297.5	831.8	0.469031	0.621183	0.955246
FALSE	High	Master Protein	XP_016550150.1	A0A1U8F3C1	XP_016550150.1	BAB09853.1		PREDICTED: calmodulin-binding transcription activator 3-like isoform X1 [Capsicum annuum]	0	20.015	5	3	12	0	3	1	1104	123.3	5.92		47.66		12		3	0	413.9	225.4	357.5	332.267	270.8	193.7	249.7	238.067	233.7	178.9	228.5	213.7	0.446368	153.4	72.5	128.7	118.2	0.0243952	2.81105	1.11402
FALSE	High	Master Protein	XP_016553572.1	A0A1U8F2H7	XP_016553572.1	NP_568361.1	AT5G18230.1,AT5G18230.2,	PREDICTED: general negative regulator of transcription subunit 3 isoform X1 [Capsicum annuum]	0.001	10.31	4	2	2	0	2	1	859	93.9	5.44		9.3		2		2	0	354			354	266.4			266.4	294.9			294.9	#DIV/0!	157.1			157.1	#DIV/0!	2.25334	0.903357
FALSE	High	Master Protein	XP_016545311.1	A0A1U8EFZ0	XP_016545311.1	AAO22642.1		PREDICTED: LOW QUALITY PROTEIN: CCR4-NOT transcription complex subunit 1 [Capsicum annuum]	0	35.368	4	8	16	8	8	1	2419	266.6	5.72	175	35.68	5	11	4	8	0	287.1	425.1	78.1	263.433	158.5	461.6	85.4	235.167	135.9	423.3	53.4	204.2	0.856603	118.9	233.6	30	127.5	0.309261	2.06614	1.15165
FALSE	High	Master Protein	XP_016569487.1	A0A1U8GDS5,A0A2G2ZPT7	XP_016569487.1	OAP16871.1		PREDICTED: trihelix transcription factor GT-2-like [Capsicum annuum]	0.001	9.84	5	4	7	3	4	1	665	73.8	6.89		18.98		7		4	0	192.7	516.6	254.4	321.233	231.6	888.6	482.8	534.333	380.2	1089.7	670.9	713.6	0.558379	280.9	740.6	437.7	486.4	0.379971	0.66043	0.748786
FALSE	High	Master Protein	XP_016581228.1	A0A1U8HJ58	XP_016581228.1	NP_565736.1		PREDICTED: transcription factor Pur-alpha 1-like isoform X2 [Capsicum annuum]	0	21.093	20	5	15	1	1	1	238	26.5	5.53	73	30.72	4	11	3	5	2	356.3	160.6		258.45	261.2	240		250.6	282.7	224.4		253.55	0.9329	140.2	176		158.1	0.419274	1.63472	0.988365
FALSE	High	Master Protein	XP_016581219.1	A0A1U8HL25	XP_016581219.1	NP_850182.1	AT2G32080.2,AT2G32080.1,	PREDICTED: transcription factor Pur-alpha 1-like isoform X1 [Capsicum annuum]	0	27.599	21	5	34	1	1	1	239	26.6	5.53	324	76.17	12	22	3	5	0	265.7	204.3	234.8	234.933	142.6	121.5	119.5	127.867	115.7	80.7	98.9	98.4333	0.0784304	77.6	59.1	82.9	73.2	0.00107382	3.20947	1.29902
FALSE	Medium	Master Protein	XP_016561977.1	A0A1U8FS10,A0A2G2Y293	XP_016561977.1			PREDICTED: trihelix transcription factor ASR3 [Capsicum annuum]	0.038	1.744	4	1	1	1	1	1	310	35.3	8.47		2.98		1		1	0	228.5			228.5	128.5			128.5	151.7			151.7	#DIV/0!	116.6			116.6	#DIV/0!	1.95969	0.847067
FALSE	Medium	Master Protein	XP_016564347.1	A0A1U8FYU1,A0A2G3A010	XP_016564347.1			PREDICTED: protein PLASTID TRANSCRIPTIONALLY ACTIVE 7 isoform X1 [Capsicum annuum]	0.015	3.282	8	1	3	0	1	1	171	19.8	9.45		10.42		3		1	0	327.2	152.1	207.1	228.8	184.8	89.1	85.6	119.833	470.8	195.8	332.7	333.1	0.0677604	182	86.8	131.1	133.3	0.178262	1.71643	0.359752
FALSE	High	Master Protein	XP_016554357.1	A0A1U8F4K3	XP_016554357.1	OAP13803.1	AT1G50300.1,	PREDICTED: transcription initiation factor TFIID subunit 15 [Capsicum annuum]	0.007	5.046	3	1	2	1	1	1	392	43.3	8.47		8.49		2		1	0	187.7	218.3		203	151.9	165.4		158.65	150.5	209.2		179.85	0.554391	55.7	71.1		63.4	0.0147226	3.20189	0.882124
FALSE	High	Master Protein	XP_016572425.1	A0A1U8GMM7,A0A2G2ZGQ5	XP_016572425.1	NP_568976.1	AT5G63670.1,AT5G08565.1,AT5G08565.2,	PREDICTED: transcription elongation factor SPT4 homolog 2-like [Capsicum annuum]	0.001	10.267	24	2	4	2	2	1	117	13.4	5.85	109	2.48	3	1	1	1	0	198.9			198.9	157.6			157.6	189			189	#DIV/0!	104.4			104.4	#DIV/0!	1.90517	0.833862
FALSE	High	Master Protein	XP_016572807.1	A0A1U8GNH8	XP_016572807.1	OAO92869.1	AT5G18420.1,AT5G18420.3,AT5G18420.2,	PREDICTED: CCR4-NOT transcription complex subunit 11 isoform X1 [Capsicum annuum]	0.001	8.5	10	2	3	0	2	1	308	35	5.69		12.34		3		2	0	259.4	141.2		200.3	174.1	144.9		159.5	182.7	143.7		163.2	0.893213	152.4	77.3		114.85	0.346687	1.74401	0.977328
FALSE	Medium	Master Protein	XP_016563846.1	A0A1U8FXH7	XP_016563846.1	NP_190428.1	AT5G63470.2,AT5G63470.1,	PREDICTED: nuclear transcription factor Y subunit C-1-like [Capsicum annuum]	0.011	3.891	4	1	1	1	1	1	233	25.5	5.21		3.84		1		1	0	189.4			189.4	94.1			94.1	110.8			110.8	#DIV/0!	46.9			46.9	#DIV/0!	4.03838	0.849278
FALSE	High	Master Protein	XP_016560514.1	A0A1U8FXS0	XP_016560514.1	OAP08039.1	AT2G17930.1,AT4G36080.1,AT4G36080.3,AT4G36080.2,	PREDICTED: transformation/transcription domain-associated protein isoform X1 [Capsicum annuum]	0.001	8.592	1	3	4	0	3	1	3913	440.2	7.17		12.65		4		3	0	259.2		134.4	196.8	481.8		89.9	285.85	446.3		70.9	258.6	0.929167	258.9		67.7	163.3	0.796833	1.20514	1.10538
FALSE	High	Master Protein	XP_016581032.1	A0A1U8HC68	XP_016581032.1			PREDICTED: transcription factor GTE6-like isoform X1 [Capsicum annuum]	0.005	5.73	7	2	14	0	2	1	392	44.6	6.4	61	13.49	6	8	1	2	0		179		179		117.1		117.1		97.1		97.1	#DIV/0!		66.8		66.8	#DIV/0!	2.67964	1.20597
FALSE	Medium	Master Protein	XP_016548288.1	A0A1U8EM68	XP_016548288.1	NP_566980.1		PREDICTED: transcription factor MYB48 [Capsicum annuum]	0.043	1.654	5	1	1	1	1	1	222	26.2	7.43		0		1		1	0			167.4	167.4			266.3	266.3			194.7	194.7	#DIV/0!			152	152	#DIV/0!	1.10132	1.36775
FALSE	High	Master Protein	XP_016540735.1	A0A1U8E0D5,A0A2G3AL57	XP_016540735.1	AAB70410.1		PREDICTED: nuclear transcription factor Y subunit C-9-like isoform X1 [Capsicum annuum]	0.005	5.538	5	1	3	0	1	1	258	28.4	6.2	0	3.17	1	2	1	1	0	167.1			167.1	123.3			123.3	95.3			95.3	#DIV/0!	89.6			89.6	#DIV/0!	1.86496	1.29381
FALSE	High	Master Protein	XP_016543734.1	A0A1U8EIN0,A0A2G2YNT3	XP_016543734.1	NP_187644.1	AT3G10330.1,AT2G41630.1,	PREDICTED: transcription initiation factor IIB [Capsicum annuum]	0.005	5.454	4	1	5	1	1	1	312	34.3	7.56		23.84		5		1	0	549.8	87.5	159.6	265.633	348.1	192.9	244.2	261.733	299.1	153.9	230.1	227.7	0.61219	184	97.5	142	141.167	0.44126	1.8817	1.14947
FALSE	High	Master Protein	XP_016543831.1	A0A1U8EBN6,A0A2G2YP09	XP_016543831.1	NP_187644.1		PREDICTED: transcription initiation factor IIB-2-like isoform X1 [Capsicum annuum]	0.001	9.961	7	2	4	0	2	1	313	34.2	6.87	67	10.1	1	3	1	2	0		117.9	209.2	163.55		182	274.2	228.1		222.3	318.9	270.6	0.589567		73.7	124.7	99.2	0.343547	1.64869	0.842942
FALSE	Medium	Master Protein	XP_016580485.1	A0A1U8HAU7,A0A2G2Z1X1	XP_016580485.1	OAO97515.1		PREDICTED: transcriptional adapter ADA2 isoform X1 [Capsicum annuum]	0.011	3.695	2	1	1	0	1	1	561	63.1	6.37		2.61		1		1	0		147.2		147.2		128.8		128.8		97.4		97.4	#DIV/0!		49.5		49.5	#DIV/0!	2.97374	1.32238
FALSE	High	Master Protein	XP_016580065.1	A0A1U8H9N6	XP_016580065.1	NP_177683.1	AT1G75510.1,	PREDICTED: transcription initiation factor IIF subunit beta-like isoform X1 [Capsicum annuum]	0.001	9.863	7	1	4	0	1	1	294	33.4	8.37		16.86		4		1	0	128.3	197.9	145.9	157.367	90.5	155.1	127.2	124.267	108.2	194.5	149.9	150.867	0.441367	37.4	67.4	48.4	51.0667	0.00936552	3.08159	0.823685
FALSE	High	Master Protein	XP_016574892.1	A0A1U8GUG4	XP_016574892.1	AAG32022.1		PREDICTED: transcriptional corepressor LEUNIG isoform X1 [Capsicum annuum]	0.008	4.589	2	2	3	0	2	1	906	99.4	6.95	0	5.22	1	2	1	2	0			143.4	143.4			166.5	166.5			145.3	145.3	#DIV/0!			98.8	98.8	#DIV/0!	1.45142	1.14591
FALSE	High	Master Protein	XP_016570254.1	A0A1U8GQ63,A0A2G3AEY9	XP_016570254.1	NP_172641.2		PREDICTED: mediator of RNA polymerase II transcription subunit 32 [Capsicum annuum]	0.009	4.136	14	1	1	1	1	1	145	15.4	4.77		2.82		1		1	0		135.3		135.3		107.3		107.3		97.6		97.6	#DIV/0!		51.2		51.2	#DIV/0!	2.64258	1.09939
FALSE	Medium	Master Protein	XP_016542645.1	A0A1U8E873	XP_016542645.1	NP_850277.2		PREDICTED: nuclear transcription factor Y subunit B-10-like isoform X1 [Capsicum annuum]	0.04	1.682	5	1	3	0	1	1	180	19.5	6.93		7.77		3		1	0	99.4	123.1	132.1	118.2	209.4	287.4	281.4	259.4	242.7	325.6	305.3	291.2	0.419339	144.1	166.5	185.3	165.3	0.0376596	0.715064	0.890797
FALSE	High	Master Protein	XP_016553914.1	A0A1U8FC93	XP_016553914.1	OAP19171.1	AT1G67310.1,	PREDICTED: calmodulin-binding transcription activator 4 [Capsicum annuum]	0.008	4.579	1	1	2	1	1	1	961	107.6	5.9		6.1		2		1	0	121.6	109.2		115.4	141.5	202.4		171.95	57.1	80.8		68.95	0.0876109	96.5	169.7		133.1	0.680512	0.867017	2.49384
FALSE	High	Master Protein	XP_016571517.1	A0A1U8GJQ5,A0A2G3AFT4	XP_016571517.1	OAP08540.1		PREDICTED: bZIP transcription factor 16 [Capsicum annuum]	0.001	9.084	5	2	4	1	2	1	407	43	7.17		13.74		4		2	0	105	51.6	137.3	97.9667	170.8	28.2	218.2	139.067	134.4	53.8	196.2	128.133	0.884145	115.3	10.9	149.3	91.8333	0.90559	1.06679	1.08533
FALSE	High	Master Protein	XP_016562493.1	A0A1U8G1F4	XP_016562493.1	NP_001332681.1		PREDICTED: trihelix transcription factor ASIL2 [Capsicum annuum]	0.008	4.695	4	1	1	1	1	1	384	42.2	9.52		4.29		1		1	0			90.3	90.3			43.2	43.2			48.5	48.5	#DIV/0!			21	21	#DIV/0!	4.3	0.890722
FALSE	Medium	Master Protein	XP_016538380.1	A0A1U8E500	XP_016538380.1	OAP03327.1		PREDICTED: mediator of RNA polymerase II transcription subunit 14 [Capsicum annuum]	0.01	4.055	1	1	1	1	1	1	1778	192.7	7.83		2.69		1		1	0	44.9			44.9	99.1			99.1	63.3			63.3	#DIV/0!	45.6			45.6	#DIV/0!	0.984649	1.56556
FALSE	High	Master Protein	XP_016537372.1	A0A1U8DQT7,A0A2G2YVR6	XP_016537372.1	NP_176107.1		PREDICTED: transcription factor TCP21-like isoform X1 [Capsicum annuum]	0.003	6.419	6	1	4	0	1	1	267	27.6	8.32	0	8.53	1	3	1	1	0		47.8	37.5	42.65		26.4	23.9	25.15		144.1	123.4	133.75	0.00908985		17.9	11.1	14.5	0.0448499	2.94138	0.188037
FALSE	High	Master Protein	XP_016568854.1	A0A1U8GL82,A0A2G2ZRI5	XP_016568854.1	BAB08277.1		PREDICTED: transcription initiation factor TFIID subunit 4b isoform X1 [Capsicum annuum]	0.006	5.137	2	1	3	1	1	1	933	102.7	7.91		10.37		3		1	0	59.2	20.1	20.5	33.2667	40.1	22.3	8	23.4667	88.7	32.5	8.6	43.2667	0.480703	9.2	5.9		7.55	0.223028	4.40618	0.542373
FALSE	Medium	Master Protein	XP_016569813.1	A0A1U8GM27,A0A2G2ZNW2	XP_016569813.1	2103313A	AT3G25990.1,	PREDICTED: trihelix transcription factor GT-4-like isoform X1 [Capsicum annuum]	0.017	2.963	4	1	1	1	1	1	381	43.4	5.58		3.26		1		1	0		15.8		15.8		25.1		25.1		26.7		26.7	#DIV/0!		13.8		13.8	#DIV/0!	1.14493	0.940075
FALSE	Medium	Master Protein	XP_016561001.1	A0A1U8FP43	XP_016561001.1			PREDICTED: transcription factor MYB44-like [Capsicum annuum]	0.04	1.682	3	1	1	0	1	1	356	39.4	8.54		1.85		1		1	0				#DIV/0!				#DIV/0!				#DIV/0!	#DIV/0!				#DIV/0!	#DIV/0!	#DIV/0!	#DIV/0!
FALSE	High	Master Protein	XP_016550393.1	A0A1U8ETB7	XP_016550393.1	AAR28013.1		PREDICTED: transcription initiation factor IIF subunit alpha isoform X1 [Capsicum annuum]	0.008	4.622	2	1	4	0	1	1	543	59.9	5.05	67	6.57	2	2	1	1	0				#DIV/0!				#DIV/0!				#DIV/0!	#DIV/0!				#DIV/0!	#DIV/0!	#DIV/0!	#DIV/0!
FALSE	Medium	Master Protein	XP_016550501.1	A0A1U8EVT3	XP_016550501.1	OAP10755.1		PREDICTED: transcriptional activator DEMETER [Capsicum annuum]	0.05	1.544	2	1	1	1	1	1	1919	215.1	8.92		0		1		1	0				#DIV/0!				#DIV/0!				#DIV/0!	#DIV/0!				#DIV/0!	#DIV/0!	#DIV/0!	#DIV/0!
FALSE	Medium	Master Protein	XP_016574943.1	A0A1U8H1J5	XP_016574943.1	NP_197897.3	AT5G25150.1,	PREDICTED: transcription initiation factor TFIID subunit 5 [Capsicum annuum]	0.022	2.355	2	1	2	1	1	1	672	74.4	6.49	0	2.12	1	1	1	1	0				#DIV/0!				#DIV/0!				#DIV/0!	#DIV/0!				#DIV/0!	#DIV/0!	#DIV/0!	#DIV/0!
FALSE	High	Master Protein	XP_016564401.1	A0A1U8FZ21	XP_016564401.1	NP_563997.1	AT1G16430.1,AT1G07950.1,	PREDICTED: mediator of RNA polymerase II transcription subunit 22a-like isoform X1 [Capsicum annuum]	0.001	10.062	7	1	10	0	1	1	161	17.5	5.19	95	17.53	5	5	1	1	0				#DIV/0!				#DIV/0!				#DIV/0!	#DIV/0!				#DIV/0!	#DIV/0!	#DIV/0!	#DIV/0!
FALSE	Medium	Master Protein	XP_016547558.1	A0A1U8EK23	XP_016547558.1	OAP19313.1	AT1G07705.2,AT5G59710.1,AT1G07705.1,	PREDICTED: probable NOT transcription complex subunit VIP2 isoform X1 [Capsicum annuum]	0.012	3.465	2	1	2	0	1	1	663	70.8	7.59	28	3.29	1	1	1	1	0				#DIV/0!				#DIV/0!				#DIV/0!	#DIV/0!				#DIV/0!	#DIV/0!	#DIV/0!	#DIV/0!
FALSE	High	Master Protein	XP_016569163.1	A0A1U8GCU7	XP_016569163.1	NP_190854.1	AT3G52860.1,	PREDICTED: mediator of RNA polymerase II transcription subunit 28 [Capsicum annuum]	0.002	6.627	9	1	6	1	1	1	140	16.4	5.85	99	12.66	3	3	1	1	0				#DIV/0!				#DIV/0!				#DIV/0!	#DIV/0!				#DIV/0!	#DIV/0!	#DIV/0!	#DIV/0!
FALSE	Medium	Master Protein	XP_016563801.1	A0A1U8FXE1	XP_016563801.1	NP_190419.3	AT3G48500.1,AT3G48500.2,	PREDICTED: protein PLASTID TRANSCRIPTIONALLY ACTIVE 10-like [Capsicum annuum]	0.035	1.85	1	1	2	0	1	1	677	79.7	5.08	23	2.14	1	1	1	1	0				#DIV/0!				#DIV/0!				#DIV/0!	#DIV/0!				#DIV/0!	#DIV/0!	#DIV/0!	#DIV/0!
FALSE	Medium	Master Protein	XP_016562350.1	A0A1U8FU19	XP_016562350.1			PREDICTED: mediator of RNA polymerase II transcription subunit 8 isoform X1 [Capsicum annuum]	0.019	2.765	2	1	2	0	1	1	541	59.5	9.28	0	1.86	1	1	1	1	0				#DIV/0!				#DIV/0!				#DIV/0!	#DIV/0!				#DIV/0!	#DIV/0!	#DIV/0!	#DIV/0!
FALSE	High	Master Protein	XP_016564896.1	A0A1U8G0J4	XP_016564896.1			PREDICTED: transcription elongation factor TFIIS-like [Capsicum annuum]	0.002	7.084	5	1	4	1	1	1	381	42.6	8.9	91	9.31	2	2	1	1	0				#DIV/0!				#DIV/0!				#DIV/0!	#DIV/0!				#DIV/0!	#DIV/0!	#DIV/0!	#DIV/0!
FALSE	Medium	Master Protein	XP_016579935.1	A0A1U8H9B3	XP_016579935.1			PREDICTED: CCR4-NOT transcription complex subunit 10 [Capsicum annuum]	0.02	2.518	2	1	1	1	1	1	874	94.6	7.11		1.86		1		1	0				#DIV/0!				#DIV/0!				#DIV/0!	#DIV/0!				#DIV/0!	#DIV/0!	#DIV/0!	#DIV/0!
FALSE	Medium	Master Protein	XP_016581427.1	A0A1U8HDB3,A0A1U8HJN3	XP_016581427.1	NP_193190.1		PREDICTED: nuclear transcription factor Y subunit B-3-like [Capsicum annuum]	0.016	3.039	6	1	2	1	1	1	186	20.5	5.66	28	2.97	1	1	1	1	0				#DIV/0!				#DIV/0!				#DIV/0!	#DIV/0!				#DIV/0!	#DIV/0!	#DIV/0!	#DIV/0!
FALSE	High	Master Protein	XP_016546970.1	A0A1U8EUC2	XP_016546970.1	OAP16842.1	AT1G25540.1,	PREDICTED: mediator of RNA polymerase II transcription subunit 25-like [Capsicum annuum]	0	11.588	4	3	10	3	3	1	812	86.9	8.95	225	16.01	5	5	3	3	0				#DIV/0!				#DIV/0!				#DIV/0!	#DIV/0!				#DIV/0!	#DIV/0!	#DIV/0!	#DIV/0!
FALSE	High	Master Protein	XP_016557496.1	A0A1U8FE35,A0A2G2Y489	XP_016557496.1			PREDICTED: transcription factor HBP-1b(c38)-like [Capsicum annuum]	0.001	9.3	7	2	10	2	2	1	260	30.2	6.28	88	17.94	5	5	2	2	0				#DIV/0!				#DIV/0!				#DIV/0!	#DIV/0!				#DIV/0!	#DIV/0!	#DIV/0!	#DIV/0!

## Sheet: phosphorylase
Checked	Protein FDR Confidence: Combined	Master	Accession	Gene ID(Capsicum)	Master Accession	AT Protein ID (BLAST)	AT Ensemble Gene ID	Description	Exp. q-value: Combined	Sum PEP Score	Coverage [%]	# Peptides	# PSMs	# Protein Unique Peptides	# Unique Peptides	# Protein Groups	# AAs	MW [kDa]	calc. pI	Score Mascot: Mascot	Score Sequest HT: Sequest HT	# PSMs (by Search Engine): Mascot	# PSMs (by Search Engine): Sequest HT	# Peptides (by Search Engine): Mascot	# Peptides (by Search Engine): Sequest HT	# Razor Peptides	Abundances (Normalized): F1: 126, Sample, 1, Infected leaf	Abundances (Normalized): F2: 126, Sample, 2, Infected leaf	Abundances (Normalized): F3: 126, Sample, 3, Infected leaf	Average_126	Abundances (Normalized): F1: 128, Sample, 1, Infected meristum	Abundances (Normalized): F2: 128, Sample, 2, Infected meristum	Abundances (Normalized): F3: 128, Sample, 3, Infected meristum	Average_128	Abundances (Normalized): F1: 129, Control, 1, Healthy meristum	Abundances (Normalized): F2: 129, Control, 2, Healthy meristum	Abundances (Normalized): F3: 129, Control, 3, Healthy meristum	Average_129	128 vs 129 p-value	Abundances (Normalized): F1: 130, Control, 1, Healthy leaf	Abundances (Normalized): F2: 130, Control, 2, Healthy leaf	Abundances (Normalized): F3: 130, Control, 3, Healthy leaf	Average_130	126 vs 130 p-value	Ratio126/130	Ratio128/129
FALSE	High	Master Protein	XP_016547492.1	A0A1U8EJU8	XP_016547492.1	OAP02001.1	AT3G29320.1,AT3G46970.1,AT3G46970.1,	PREDICTED: alpha-1,4 glucan phosphorylase L-2 isozyme, chloroplastic/amyloplastic [Capsicum annuum]	0	127.809	27	20	128	17	17	1	969	110.5	5.54	409	367.89	27	101	9	20	2	2792.2	2212.2	2571.1	2525.17	3011.8	2660.4	2869.9	2847.37	2767.3	2461	2850.9	2693.07	0.379724	4282.1	3589.4	3962.8	3944.77	0.00562095	0.640131	1.0573
FALSE	High	Master Protein	XP_016542003.1	A0A1U8E418,A0A2G2YRV5	XP_016542003.1	OAP03344.1	AT3G46970.1,	PREDICTED: alpha-glucan phosphorylase, H isozyme [Capsicum annuum]	0	136.013	37	22	85	21	21	1	847	96.2	6.48	75	300.54	7	78	5	22	2	1516.7	3282.8	1336.4	2045.3	1958.6	4020.7	1561.4	2513.57	2168.3	4280.7	1657.8	2702.27	0.87293	2993.7	6537	2443.9	3991.53	0.243762	0.51241	0.93017
FALSE	High	Master Protein	XP_016569839.1	A0A1U8GP03	XP_016569839.1	OAP02001.1	AT3G29320.1,AT3G46970.1,AT3G46970.1,	PREDICTED: alpha-1,4 glucan phosphorylase L-1 isozyme, chloroplastic/amyloplastic isoform X1 [Capsicum annuum]	0	93.469	22	16	80	0	13	1	979	110.6	5.83	49	242.02	9	71	4	16	0	1196.9	1477	1632.2	1435.37	1255	1528.2	1714.7	1499.3	877.9	1032.1	1149.5	1019.83	0.0364082	1504.6	1935.2	1855.5	1765.1	0.146974	0.813193	1.47014
FALSE	High	Master Protein	XP_016553012.1	A0A1U8F0V5	XP_016553012.1	OAO95318.1	AT5G52560.1,	PREDICTED: UDP-sugar pyrophosphorylase [Capsicum annuum]	0	38.472	14	8	33	8	8	1	623	68.8	6.68	23	84.28	4	29	2	8	0	853.7	1134.6	2001.4	1329.9	1699.4	1217.1	2621.8	1846.1	1814.8	1362.2	3150.8	2109.27	0.717212	923.3	689.2	1674.7	1095.73	0.634439	1.21371	0.875233
FALSE	High	Master Protein	XP_016559190.1	A0A1U8FKE1,A0A2G3A6M8	XP_016559190.1	NP_181047.1	AT2G35020.1,AT1G31070.2,	PREDICTED: UDP-N-acetylglucosamine diphosphorylase 2 [Capsicum annuum]	0	27.791	13	5	17	5	5	1	485	53.9	6	19	50.4	1	16	1	5	0	673.5	710.7	629.6	671.267	644.6	595.4	646.5	628.833	553.7	460	467	493.567	0.0171787	345.6	379.2	389.7	371.5	0.000371647	1.80691	1.27406
FALSE	High	Master Protein	XP_016553383.1	A0A1U8F1P9	XP_016553383.1	NP_565259.1	AT2G01350.1,AT2G01350.4,AT2G01350.3,	PREDICTED: nicotinate-nucleotide pyrophosphorylase [carboxylating], chloroplastic isoform X1 [Capsicum annuum]	0	29.139	20	6	30	0	6	1	353	38.3	6.7	131	75.84	8	22	3	6	0	388.3	333.6	281.5	334.467	397.4	800	707.2	634.867	479.1	891.2	808.2	726.167	0.629559	375.9	671.4	626.7	558	0.0825139	0.599403	0.874271
FALSE	Medium	Master Protein	XP_016538275.1	A0A1U8DVT9,A0A1U8E4P3	XP_016538275.1	NP_563620.1	AT1G01220.1,	PREDICTED: bifunctional fucokinase/fucose pyrophosphorylase [Capsicum annuum]	0.01	4.073	1	1	1	1	1	1	1067	117.2	6.44		3.91		1		1	0		190.4		190.4		155.1		155.1		118.7		118.7	#DIV/0!		92.1		92.1	#DIV/0!	2.06732	1.30666

## Sheet: ubiquitin related
Checked	Protein FDR Confidence: Combined	Master	Accession	Gene ID(Capsicum)	Master Accession	AT Protein ID (BLAST)	AT Ensemble Gene ID	Description	Exp. q-value: Combined	Sum PEP Score	Coverage [%]	# Peptides	# PSMs	# Protein Unique Peptides	# Unique Peptides	# Protein Groups	# AAs	MW [kDa]	calc. pI	Score Mascot: Mascot	Score Sequest HT: Sequest HT	# PSMs (by Search Engine): Mascot	# PSMs (by Search Engine): Sequest HT	# Peptides (by Search Engine): Mascot	# Peptides (by Search Engine): Sequest HT	# Razor Peptides	Abundances (Normalized): F1: 126, Sample, 1, Infected leaf	Abundances (Normalized): F2: 126, Sample, 2, Infected leaf	Abundances (Normalized): F3: 126, Sample, 3, Infected leaf	Average_126	Abundances (Normalized): F1: 128, Sample, 1, Infected meristum	Abundances (Normalized): F2: 128, Sample, 2, Infected meristum	Abundances (Normalized): F3: 128, Sample, 3, Infected meristum	Average_128	Abundances (Normalized): F1: 129, Control, 1, Healthy meristum	Abundances (Normalized): F2: 129, Control, 2, Healthy meristum	Abundances (Normalized): F3: 129, Control, 3, Healthy meristum	Average_129	128 vs 129 p-value	Abundances (Normalized): F1: 130, Control, 1, Healthy leaf	Abundances (Normalized): F2: 130, Control, 2, Healthy leaf	Abundances (Normalized): F3: 130, Control, 3, Healthy leaf	Average_130	126 vs 130 p-value	Ratio126/130	Ratio128/129
FALSE	High	Master Protein	XP_016551576.1	A0A1U8F749,A0A2G2YB56	XP_016551576.1	NP_566095.1	AT2G47110.2,AT2G47110.1,AT3G62250.1,AT1G23410.1,	PREDICTED: ubiquitin-40S ribosomal protein S27a [Capsicum annuum]	0	120.487	57	11	1262	1	1	1	156	17.7	9.79	8167	3789.54	284	978	5	11	13	28227.3	28374.4	28045.8	28215.8	32195.4	32374.5	32790.1	32453.3	37915.5	37733.4	37917.3	37855.4	8.43944e-06	19773.9	19351.9	18854.2	19326.7	6.0599e-06	1.45994	0.857297
FALSE	High	Master Protein	XP_016576007.1	A0A1U8GXN6	XP_016576007.1	NP_565693.1	AT2G30110.1,AT5G06460.1,	PREDICTED: ubiquitin-activating enzyme E1 1-like isoform X1 [Capsicum annuum]	0	170.975	31	25	171	0	19	1	1104	123	5.43	245	593.09	14	157	6	25	8	4836.4	6093.2	4402.3	5110.63	7264.6	8973.2	6872.3	7703.37	7488.7	8938.4	7117	7848.03	0.873306	4319.5	5167.9	3942	4476.47	0.366457	1.14167	0.981567
FALSE	High	Master Protein	XP_016555037.1	A0A1U8F6T1	XP_016555037.1	OAO91384.1	AT5G06600.1,AT5G06600.2,AT3G11910.1,AT3G11910.2,AT5G06600.3,	PREDICTED: ubiquitin carboxyl-terminal hydrolase 12-like isoform X3 [Capsicum annuum]	0	88.237	16	17	68	0	10	1	1122	131.7	5.68	161	187.07	8	60	4	17	10	3010.5	3313.1	3654.3	3325.97	4095.6	4315	4239.4	4216.67	3921.9	4017.4	3817.6	3918.97	0.0261838	2532.1	2618.8	2447.7	2532.87	0.0145891	1.31312	1.07596
FALSE	High	Master Protein	XP_016542098.1	A0A1U8E4B7	XP_016542098.1	NP_568168.1	AT5G06460.1,AT2G30110.1,	PREDICTED: ubiquitin-activating enzyme E1 1-like [Capsicum annuum]	0	130.771	25	23	139	17	17	1	1081	120.2	5.4	197	415.66	13	126	5	23	0	2754.6	2800.3	2349.9	2634.93	4190.1	4884.2	3732.5	4268.93	5735.9	6526.9	5074.9	5779.23	0.0481668	2719.6	2975.5	2234.5	2643.2	0.976177	0.996872	0.738668
FALSE	High	Master Protein	XP_016554804.1	A0A1U8FER0,A0A2G2Z375	XP_016554804.1	NP_200327.1	AT5G55160.1,AT4G26840.1,AT5G55160.2,	PREDICTED: small ubiquitin-related modifier 1-like [Capsicum annuum]	0	56.785	49	4	125	3	3	1	97	10.9	5.1	1839	357.48	37	88	3	3	1	1521.7	2153.9	1762.9	1812.83	2846.3	3179.5	3136.7	3054.17	3708.7	4039.6	3932.3	3893.53	0.00420956	1333.9	1440.1	1439	1404.33	0.0949312	1.29089	0.78442
FALSE	High	Master Protein	XP_016560719.1	A0A1U8FYC5	XP_016560719.1	OAP01961.1	AT3G02540.1,AT3G02540.3,AT5G38470.1,AT5G38470.2,	PREDICTED: ubiquitin receptor RAD23c-like isoform X1 [Capsicum annuum]	0	90.934	38	10	73	0	7	1	391	41.7	4.92	373	255.17	16	57	6	10	3	1420.8	1410.2	1869.7	1566.9	1429.3	1070.7	1893.7	1464.57	1858.7	1344.1	2482.2	1895	0.349078	905.6	646.1	1003.1	851.6	0.018096	1.83995	0.772858
FALSE	High	Master Protein	XP_016550091.1	A0A1U8EUM2	XP_016550091.1	NP_177894.1	AT1G77710.1,	PREDICTED: ubiquitin-fold modifier 1-like isoform X1 [Capsicum annuum]	0	34.195	51	4	42	0	4	1	98	10.2	9.52		172.54		42		4	0	1810.6	1257.3	1407.7	1491.87	1490.9	933.1	946.4	1123.47	1775.2	1139.1	1134.5	1349.6	0.466316	1350.6	785.2	885.1	1006.97	0.113524	1.48155	0.832444
FALSE	High	Master Protein	XP_016550677.1	A0A1U8ETY5,A0A2G2Y8Q2	XP_016550677.1	NP_564596.1	AT1G51710.1,AT3G21280.1,AT1G51710.2,	PREDICTED: ubiquitin carboxyl-terminal hydrolase 6 isoform X1 [Capsicum annuum]	0	90.236	25	9	73	3	9	1	541	60.6	6.58	488	192.79	20	53	6	9	0	1320.2	1441.6	1072.5	1278.1	1248	1305.1	1255.4	1269.5	1534.2	1549.4	1597.6	1560.4	0.000374516	1509.8	1056.9	1081	1215.9	0.750858	1.05116	0.813573
FALSE	High	Master Protein	XP_016545285.1	A0A1U8EPJ8,A0A2G2YIQ4	XP_016545285.1	NP_564011.1	AT1G16890.2,AT1G78870.2,AT1G78870.1,AT1G16890.3,	PREDICTED: ubiquitin-conjugating enzyme E2 36 [Capsicum annuum]	0	49.226	52	7	53	2	2	1	153	17.2	7.34	204	120.15	10	43	4	7	6	911.3	1565.1	1275.3	1250.57	2124.6	2666.3	2127.8	2306.23	2073	2702.6	2137.7	2304.43	0.994983	1232.8	1533.5	1146.1	1304.13	0.821668	0.958925	1.00078
FALSE	High	Master Protein	XP_016541400.1	A0A1U8EDJ9	XP_016541400.1	NP_200327.1	AT5G55160.1,AT4G26840.1,AT5G55160.2,	PREDICTED: small ubiquitin-related modifier 1-like [Capsicum annuum]	0	35.932	23	2	98	0	1	1	109	12.3	5.52	1779	304.02	32	66	2	2	0	425.7	1024.4	1001.4	817.167	568.3	909.4	802.9	760.2	778.8	1276.3	1252.1	1102.4	0.147243	244.8	650.9	497.3	464.333	0.197982	1.75987	0.689586
FALSE	High	Master Protein	XP_016543308.1	A0A1U8E7W6,A0A2G2ZIG4	XP_016543308.1	NP_568788.1	AT5G53300.4,AT5G53300.2,AT5G53300.1,AT1G64230.2,AT1G64230.1,AT4G27960.1,AT4G27960.2,AT5G41700.5,AT5G41700.1,AT5G41700.2,AT3G08690.2,AT3G08690.1,AT5G41700.4,AT1G64230.3,AT5G56150.2,AT5G56150.1,AT2G16740.1,AT1G64230.5,AT1G64230.4,AT3G08700.1,	PREDICTED: ubiquitin-conjugating enzyme E2 10-like [Capsicum annuum]	0	24.464	20	2	41	0	1	1	148	16.4	7.88	62	116.84	7	34	1	2	0	845	1321.3	601.9	922.733	1587.1	1933.1	1662.2	1727.47	2384.5	2844.6	2425.9	2551.67	0.0103211	832	1493.4	1273.1	1199.5	0.389686	0.769265	0.676995
FALSE	High	Master Protein	XP_016573760.1	A0A1U8GRI3	XP_016573760.1	OAO91383.1	AT5G06600.2,AT5G06600.1,AT3G11910.2,AT3G11910.1,AT5G06600.3,	PREDICTED: ubiquitin carboxyl-terminal hydrolase 12-like [Capsicum annuum]	0	64.178	13	13	44	4	9	1	1116	130.7	5.87	66	113.64	6	38	4	13	0	930	683.9	839.6	817.833	924.4	622.4	898.4	815.067	713.5	420.9	828.4	654.267	0.358372	594	285	585.6	488.2	0.0570895	1.6752	1.24577
FALSE	High	Master Protein	XP_016546430.1	A0A1U8ESS8,A0A2G3AMR0	XP_016546430.1	NP_566968.1	AT3G52560.1,AT3G52560.2,AT2G36060.1,AT2G36060.2,AT3G52560.4,AT2G36060.3,AT1G23260.1,AT1G70660.2,AT1G70660.1,AT1G70650.2,	PREDICTED: ubiquitin-conjugating enzyme E2 variant 1D [Capsicum annuum]	0	64.773	62	8	69	5	5	1	146	16.6	6.68	459	173.89	18	51	4	7	3	1046	824.5	837.9	902.8	2156.5	1606.4	1980.4	1914.43	3116.5	2199.1	2695.4	2670.33	0.0718182	1448.9	1095.1	1306.4	1283.47	0.038491	0.703407	0.716927
FALSE	High	Master Protein	XP_016581293.1	A0A1U8HJB3	XP_016581293.1	AAG42755.1		PREDICTED: ubiquitin carboxyl-terminal hydrolase 14 [Capsicum annuum]	0	101.223	22	13	73	13	13	1	801	88.8	5.15	640	182.67	26	47	7	13	0	745.9	768.2	606	706.7	872.8	932.9	631.2	812.3	942.7	832.6	603.8	793.033	0.894098	667.3	884.3	566.4	706	0.995077	1.00099	1.02429
FALSE	High	Master Protein	XP_016572940.1	A0A1U8GP39	XP_016572940.1	NP_001189793.1		PREDICTED: ubiquitin receptor RAD23d-like [Capsicum annuum]	0	52.81	39	6	77	5	5	1	391	41.3	5.2	634	182.69	25	52	2	6	0	745.4	523.5	1125.2	798.033	601.5	580.5	1289	823.667	758.6	745.2	1586.3	1030.03	0.599789	454.8	362.8	780.7	532.767	0.287974	1.4979	0.79965
FALSE	High	Master Protein	XP_016560698.1	A0A1U8FW96,A0A2G3AAJ5	XP_016560698.1	NP_565110.1	AT1G75440.1,AT5G42990.1,AT1G45050.1,AT4G36410.1,	PREDICTED: probable ubiquitin-conjugating enzyme E2 18 [Capsicum annuum]	0	21.961	13	2	19	1	2	1	161	18.4	7.46	0	72.41	1	18	1	2	0	905.1	547.2	741.4	731.233	705.7	409.8	795	636.833	665.5	361.8	745	590.767	0.793787	496.1	291.6	523.6	437.1	0.0810224	1.67292	1.07798
FALSE	High	Master Protein	XP_016538977.1	A0A1U8DVE0	XP_016538977.1	AAM83229.1		PREDICTED: ubiquitin carboxyl-terminal hydrolase 24-like [Capsicum annuum]	0	23.789	15	5	17	5	5	1	534	58.2	7.85	0	53.47	2	15	2	5	0	735	165.7	728.9	543.2	616.7	130.1	590.8	445.867	711.3	155.4	655.1	507.267	0.808416	299	77.5	305.9	227.467	0.195048	2.38804	0.878959
FALSE	High	Master Protein	XP_016541132.1	A0A1U8E1K2,A0A2G2YRY3	XP_016541132.1	NP_564858.1	AT1G65650.1,AT5G16310.1,	PREDICTED: ubiquitin carboxyl-terminal hydrolase 2 isoform X1 [Capsicum annuum]	0	24.747	23	5	14	0	5	1	334	38.3	6.3	0	41.25	1	13	1	5	0	716.5	939.3	266.7	640.833	757.6	942.6	388.6	696.267	1007.2	1183.4	564.3	918.3	0.417497	482.3	556.7	231.8	423.6	0.381051	1.51283	0.758213
FALSE	High	Master Protein	XP_016581140.1	A0A1U8HCN0,A0A2G2Z4Z9	XP_016581140.1	NP_565192.1	AT1G78870.2,AT1G16890.2,AT1G78870.1,AT1G16890.3,	PREDICTED: ubiquitin-conjugating enzyme E2 35 [Capsicum annuum]	0	44.795	52	7	55	2	2	1	153	17.2	7.34	258	137.7	9	46	3	7	0	633.2	935.7	582	716.967	909.2	1049.6	726.3	895.033	904.6	1008.9	630.9	848.133	0.764902	472.4	681	383.5	512.3	0.220946	1.39951	1.0553
FALSE	High	Master Protein	XP_016547209.1	A0A1U8ETJ2	XP_016547209.1	OAO91383.1	AT3G11910.2,AT5G06600.2,AT3G11910.1,AT5G06600.1,AT5G06600.3,	PREDICTED: ubiquitin carboxyl-terminal hydrolase 13-like isoform X1 [Capsicum annuum]	0	73.534	15	16	60	0	10	1	1115	131	5.71	240	162.1	8	52	4	16	1	1111.7	563.8	463.4	712.967	1810.9	895.3	745.1	1150.43	1253	741.7	673.4	889.367	0.529804	1122.6	600.1	487	736.567	0.937082	0.967959	1.29354
FALSE	High	Master Protein	XP_016550230.1	A0A1U8F3J0,A0A2G2Y872	XP_016550230.1	NP_568074.1	AT4G39910.1,AT2G22310.1,AT2G22310.2,	PREDICTED: ubiquitin carboxyl-terminal hydrolase 3 [Capsicum annuum]	0.005	5.156	5	2	2	0	2	1	369	42	6.29		5.52		2		2	0			523.9	523.9			554	554			561.9	561.9	#DIV/0!			722.9	722.9	#DIV/0!	0.72472	0.985941
FALSE	High	Master Protein	XP_016560382.1	A0A1U8FMD0	XP_016560382.1	NP_179311.1	AT2G17200.1,AT2G17190.1,	PREDICTED: ubiquitin domain-containing protein DSK2a-like [Capsicum annuum]	0	59.111	16	5	86	4	4	1	555	58.8	5.03	746	261.76	30	56	3	5	0	416.6	483	595.8	498.467	612.8	700.6	483	598.8	537.5	633.3	522.1	564.3	0.657465	331.9	358.7	289.7	326.767	0.0374931	1.52545	1.06114
FALSE	High	Master Protein	XP_016548218.1	A0A1U8EWF2	XP_016548218.1	NP_564817.2	AT1G63800.1,AT2G46030.1,	PREDICTED: ubiquitin-conjugating enzyme E2-23 kDa-like [Capsicum annuum]	0	15.168	14	3	16	1	2	1	187	21.3	4.53		45.25		16		3	2	482.9	798	418.1	566.333	968.7	1290.7	966.1	1075.17	1226.4	1692.2	1253.4	1390.67	0.164177	893.6	2504.6	1516.7	1638.3	0.0908901	0.345684	0.77313
FALSE	High	Master Protein	XP_016539842.1	A0A1U8E098	XP_016539842.1	AAM64897.1		PREDICTED: ubiquitin fusion degradation protein 1 homolog [Capsicum annuum]	0	25.639	10	3	22	2	3	1	315	35.1	6.93	13	74.54	2	20	1	3	0	472.9	703.8	426.5	534.4	1179.6	1359.5	800.1	1113.07	1193.3	1386.1	922.9	1167.43	0.810842	683.1	915.4	453.4	683.967	0.398942	0.781325	0.953431
FALSE	High	Master Protein	XP_016568982.1	A0A1U8GCD0,A0A2G2ZR42	XP_016568982.1	NP_564289.1	AT1G27530.1,	PREDICTED: ubiquitin-fold modifier-conjugating enzyme 1 [Capsicum annuum]	0.001	10.033	18	3	7	3	3	1	174	19.6	7.8		21.36		7		3	0	262.5	574	371	402.5	280.9	401.6	288.6	323.7	355.8	405.3	299.2	353.433	0.581268	216.9	315.4	213.4	248.567	0.188512	1.61928	0.915873
FALSE	High	Master Protein	XP_016581539.1	A0A1U8HLZ5,A0A2G2Z6D7	XP_016581539.1	NP_564379.2	AT1G31340.1,AT1G31340.1,AT2G35635.1,AT4G05050.4,AT4G05050.3,AT4G05050.3,AT4G05050.2,AT4G05050.2,AT4G02890.2,AT4G02890.2,AT4G05050.1,AT4G05050.1,AT4G02890.1,AT4G02890.1,AT5G03240.3,AT5G03240.3,AT5G03240.3,AT5G03240.2,AT5G03240.2,AT5G03240.2,AT5G03240.1,AT5G03240.1,AT5G03240.1,AT4G02890.4,AT4G02890.4,AT4G02890.4,AT4G02890.3,AT4G02890.3,AT4G02890.3,AT4G05320.5,AT4G05320.5,AT4G05320.5,AT5G20620.1,AT5…	PREDICTED: ubiquitin-NEDD8-like protein RUB2 [Capsicum annuum]	0	110.936	56	10	1223	0	1	1	154	17.2	6.06	8100	3695.9	278	945	4	10	0			299.5	299.5			139.3	139.3			133.7	133.7	#DIV/0!			99.6	99.6	#DIV/0!	3.00703	1.04188
FALSE	High	Master Protein	XP_016539044.1	A0A1U8E5F3	XP_016539044.1	NP_849320.1	AT4G06599.1,	PREDICTED: ubiquitin-like domain-containing CTD phosphatase [Capsicum annuum]	0.001	8.954	4	1	5	1	1	1	337	39	6.4		19.48		5		1	0	112.3	285.4	331.1	242.933	98.8	176.6	202.8	159.4	159.5	368.8	340.5	289.6	0.147449	87.1	132.6	130.7	116.8	0.13839	2.07991	0.550414
FALSE	High	Master Protein	XP_016543562.1	A0A1U8E8M2,A0A2G2YN60	XP_016543562.1	NP_566968.1	AT3G52560.1,AT2G36060.1,AT3G52560.2,AT2G36060.2,AT2G36060.3,AT3G52560.4,AT1G23260.1,AT1G70660.2,AT1G70660.1,AT1G70650.2,	PREDICTED: ubiquitin-conjugating enzyme E2 variant 1C [Capsicum annuum]	0	53.625	44	5	61	2	2	1	147	16.6	6.68	662	146.43	20	41	3	4	0	244	410.1	184	279.367	131.2	243.5	110.7	161.8	197.4	391.8	194.3	261.167	0.267853	118.9	176.1	76.1	123.7	0.101797	2.25842	0.619528
FALSE	High	Master Protein	XP_016562999.1	A0A1U8G4S4,A0A2G3A2S3	XP_016562999.1	NP_850982.1	AT1G79650.1,AT1G79650.2,AT1G79650.4,AT1G16190.1,AT1G79650.3,	PREDICTED: ubiquitin receptor RAD23b isoform X1 [Capsicum annuum]	0	22.785	21	3	22	0	2	1	367	39.2	4.54	66	86.17	3	19	1	3	0	233.7	202.3	259.2	231.733	182.4	169.7	221.2	191.1	200.2	189.7	265.3	218.4	0.388843	110	90.3	143.6	114.633	0.00664869	2.02152	0.875
FALSE	High	Master Protein	XP_016561349.1	A0A1U8G055,A0A2G3ACD9	XP_016561349.1	OAO94682.1		PREDICTED: probable ubiquitin conjugation factor E4 [Capsicum annuum]	0	22.14	6	6	28	6	6	1	1039	117.8	5.64	155	53.58	7	21	3	6	0	154.9	200.5	411.6	255.667	372	607.9	548.2	509.367	411.4	616.5	578.5	535.467	0.796664	262.4	447.9	449.2	386.5	0.262929	0.661492	0.951257
FALSE	High	Master Protein	XP_016542734.1	A0A1U8EFU1	XP_016542734.1	AAO43307.1	AT4G05050.3,AT4G05050.2,AT4G02890.2,AT4G05050.1,AT4G02890.1,AT5G03240.3,AT5G03240.3,AT5G03240.2,AT5G03240.2,AT5G03240.1,AT5G03240.1,AT4G02890.4,AT4G02890.4,AT4G02890.3,AT4G02890.3,AT4G05320.5,AT4G05320.5,AT5G20620.1,AT5G20620.1,AT5G20620.1,AT4G05320.6,AT4G05320.6,AT4G05320.6,AT4G05320.1,AT4G05320.1,AT4G05320.1,AT4G05320.3,AT4G05320.3,AT4G05320.3,AT4G05320.4,AT4G05320.4,AT4G05320.4,AT4G05320.4,AT4…	PREDICTED: polyubiquitin 11-like isoform X2 [Capsicum annuum]	0	90.641	70	8	1095	1	1	1	259	29.3	9.47	4721	3691.72	150	945	3	8	0	188.8	427.3	199.1	271.733	121.8	210.2	118.7	150.233	115.6	200.4	100.5	138.833	0.804912	265.4	387	246.7	299.7	0.77006	0.906684	1.08211
FALSE	Medium	Master Protein	XP_016537470.1	A0A1U8E2C2	XP_016537470.1			PREDICTED: E3 ubiquitin-protein ligase KEG isoform X1 [Capsicum annuum]	0.026	2.141	1	1	3	0	1	1	631	70.5	6.9		6.98		3		1	0	754.2	194.8	123.1	357.367	403.7	244.5	143.6	263.933	371.7	224.1	164.3	253.367	0.91902	384.5	185.4	120.6	230.167	0.585439	1.55264	1.04171
FALSE	High	Master Protein	XP_016566696.1	A0A1U8G5S0,A0A2G3ADQ5	XP_016566696.1	NP_564817.2	AT1G63800.1,AT5G41340.1,AT2G46030.1,	PREDICTED: ubiquitin-conjugating enzyme E2 5-like [Capsicum annuum]	0	16.013	11	2	15	1	1	1	183	20.9	4.58		46.01		15		2	0	191.7	206.2	158.2	185.367	242.3	205.1	120.7	189.367	277.7	255.8	132.7	222.067	0.601262	103.3	113.5	63.3	93.3667	0.0116687	1.98536	0.852747
FALSE	Medium	Master Protein	XP_016569347.1	A0A1U8GDC5,A0A2G2ZQB6	XP_016569347.1	AAM64915.1		PREDICTED: membrane-anchored ubiquitin-fold protein 3-like [Capsicum annuum]	0.016	3.04	9	1	1	1	1	1	118	12.9	8.43		2.34		1		1	0	187.9			187.9	230.4			230.4	202.6			202.6	#DIV/0!	104.1			104.1	#DIV/0!	1.805	1.13722
FALSE	High	Master Protein	XP_016558819.1	A0A1U8FST8	XP_016558819.1	OAP01961.1	AT3G02540.1,AT3G02540.3,AT5G38470.1,AT5G38470.2,	PREDICTED: ubiquitin receptor RAD23d [Capsicum annuum]	0	78.642	27	7	75	3	3	1	381	40.2	4.73	449	209.15	25	50	5	7	1	184.8	103.3	344.6	210.9	740.7	344.3	771.5	618.833	853.3	459.9	746.2	686.467	0.727416	381.3	173.7	476.5	343.833	0.308659	0.613379	0.901476
FALSE	High	Master Protein	XP_016572152.1	A0A1U8GLL9	XP_016572152.1	NP_568902.3		PREDICTED: ubiquitin-conjugating enzyme E2 7-like [Capsicum annuum]	0	17.659	22	2	12	1	2	1	170	18.9	5.34	100	47.43	3	9	1	2	0	171.9	100.9	171.5	148.1	117	157.5	213.7	162.733	131.8	206.1	283.5	207.133	0.441316	97.2	116.4	188.5	134.033	0.719279	1.10495	0.785645
FALSE	High	Master Protein	XP_016565961.1	A0A1U8G3M5	XP_016565961.1	NP_567428.1		PREDICTED: putative E3 ubiquitin-protein ligase XBAT35 isoform X1 [Capsicum annuum]	0.008	4.697	4	1	1	0	1	1	502	54.3	7.87		5.1		1		1	0	160.3			160.3	65.3			65.3	65			65	#DIV/0!	82.7			82.7	#DIV/0!	1.93833	1.00462
FALSE	High	Master Protein	XP_016563780.1	A0A1U8FY81,A0A2G3A160	XP_016563780.1	NP_172027.2	AT1G05350.1,	PREDICTED: ubiquitin-like modifier-activating enzyme 5 [Capsicum annuum]	0	16	12	4	7	4	4	1	426	46.4	5.02		23.06		7		4	0	162.1	159.2	52.2	124.5	683.1	408.4	235.6	442.367	757.7	456.7	265.6	493.333	0.805385	492.7	288.4	123.4	301.5	0.19158	0.412935	0.896689
FALSE	High	Master Protein	XP_016538254.1	A0A1U8E394,A0A1U8G8Z4	XP_016538254.1	NP_565836.1	AT3G52590.1,AT2G36170.1,	PREDICTED: ubiquitin-60S ribosomal protein L40 [Capsicum annuum]	0	97.571	63	9	1093	0	1	1	128	14.7	9.92	4721	3689.88	150	943	3	9	0			147.1	147.1			84.6	84.6			180.4	180.4	#DIV/0!			120.6	120.6	#DIV/0!	1.21973	0.468958
FALSE	High	Master Protein	XP_016554632.1	A0A1U8F5H8,A0MKC8	XP_016554632.1	NP_566095.1		PREDICTED: ubiquitin-40S ribosomal protein S27a-like [Capsicum annuum]	0	106.024	49	10	1132	1	1	1	179	20.4	9.94	4788	3783.4	156	976	4	10	0	264.4	126	137.9	176.1	328.3	160.4	263	250.567	568.3	278	455	433.767	0.133701	457.6	235.5	336.3	343.133	0.0989145	0.513212	0.577653
FALSE	High	Master Protein	XP_016581502.1	A0A1U8HDJ9	XP_016581502.1	NP_564828.1		PREDICTED: ubiquitin-conjugating enzyme E2 28 [Capsicum annuum]	0.001	7.892	20	2	5	1	1	1	148	16.4	7.88		16.47		5		2	0	99.8	269.6	116.2	161.867	140.4	306.1	205.6	217.367	143.7	298.1	211.2	217.667	0.996577	96.4	193.7	134.3	141.467	0.755009	1.1442	0.998622
FALSE	High	Master Protein	XP_016545080.1	A0A1U8ENY6	XP_016545080.1	AAM60966.1	AT1G28120.1,	PREDICTED: ubiquitin thioesterase otubain-like [Capsicum annuum]	0.003	6.358	13	2	2	2	2	1	305	34.8	4.92		6.89		2		2	0	116.2	90.1		103.15	228.6	61.6		145.1	213	61.7		137.35	0.95142	175.1	47.6		111.35	0.911246	0.926358	1.05643
FALSE	High	Master Protein	XP_016573909.1	A0A1U8H0G8	XP_016573909.1	NP_568868.1	AT5G57860.2,AT5G57860.3,AT5G57860.1,	PREDICTED: ubiquitin isoform X1 [Capsicum annuum]	0	16.539	33	2	15	1	2	1	104	12	4.82	86	33.83	4	11	1	2	0	94.8	275.8	98.5	156.367	81	167	75.3	107.767	86.4	177.2	60.9	108.167	0.993493	50.2	128.1	43.1	73.8	0.276859	2.11879	0.996302
FALSE	High	Master Protein	XP_016554967.1	A0A1U8F6L3,A0A2G2ZQI0	XP_016554967.1			PREDICTED: E3 ubiquitin-protein ligase UPL1-like [Capsicum annuum]	0	32.277	3	9	24	8	9	1	3649	402.2	5.17	85	45.84	10	14	4	9	0	55.9	93.2	251.2	133.433	70.6	78.7	154.3	101.2	55.1	76.2	147.8	93.0333	0.843163	48.4	38.1	151.8	79.4333	0.483548	1.67982	1.08778
FALSE	Medium	Master Protein	XP_016563938.1	A0A1U8G5E7	XP_016563938.1			PREDICTED: E3 ubiquitin-protein ligase RING1-like [Capsicum annuum]	0.019	2.734	4	1	1	1	1	1	388	40.4	4.63		2.95		1		1	0	92.5			92.5	227.2			227.2	245.9			245.9	#DIV/0!	150.6			150.6	#DIV/0!	0.61421	0.923953
FALSE	High	Master Protein	XP_016578150.1	A0A1U8H457,A0A2G2ZD81	XP_016578150.1	NP_199900.1	AT5G50870.1,AT5G50870.2,	PREDICTED: ubiquitin-conjugating enzyme E2 27 [Capsicum annuum]	0	21.487	40	6	20	6	6	1	194	21.3	5.21	101	37.38	7	13	3	6	0	75.9	53.7	222.5	117.367	444.8	343.1	670.7	486.2	324.1	315.9	773.8	471.267	0.937732	137.5	90.9	360.2	196.2	0.468502	0.598199	1.03169
FALSE	High	Master Protein	XP_016542306.1	A0A1U8E792,A0A2G2YRU9	XP_016542306.1	OAO93742.1		PREDICTED: E3 ubiquitin-protein ligase Hakai [Capsicum annuum]	0.001	10.031	2	1	29	1	1	1	491	53.3	6.83	74	36.65	13	16	1	1	0	53.4	58.5	56.5	56.1333	61.9	56.2	43.2	53.7667	144.2	104.6	54	100.933	0.151853	33.6	28.8	15.6	26	0.00569942	2.15897	0.532695
FALSE	High	Master Protein	XP_016556791.1	A0A1U8FBS5	XP_016556791.1	NP_175482.1		PREDICTED: ubiquitin thioesterase OTU1 [Capsicum annuum]	0	12.008	19	3	10	3	3	1	208	23.2	5.29	116	18.65	4	6	2	3	0	28.3		49.6	38.95	265.2		277.4	271.3	252.4		315.3	283.85	0.733047	187.6		227.5	207.55	0.0175201	0.187666	0.955787
FALSE	High	Master Protein	XP_016570352.1	A0A1U8GGB2	XP_016570352.1	NP_565407.1	AT2G17190.1,	PREDICTED: ubiquitin domain-containing protein DSK2a-like [Capsicum annuum]	0	51.693	16	5	48	4	4	1	549	58.4	4.97	613	115.67	20	28	3	5	0	36.8	14.4	20.9	24.0333	204.4	51.8	51.4	102.533	254.3	51.1	51.7	119.033	0.854984	129	34.7	38	67.2333	0.243465	0.357462	0.861383
FALSE	High	Master Protein	XP_016573667.1	A0A1U8GQX3,A0A2G2ZKA9	XP_016573667.1	NP_565206.1	AT1G79380.1,AT5G63970.2,AT5G63970.1,	PREDICTED: E3 ubiquitin-protein ligase RGLG2 isoform X1 [Capsicum annuum]	0.009	4.209	4	1	3	0	1	1	422	46.7	8.51		11.22		3		1	0	23.5	19	18.2	20.2333	7.2	6.6	6.2	6.66667	10.7	15.1	10.7	12.1667	0.021232	14.8	12.8	10.3	12.6333	0.0224214	1.60158	0.547945
FALSE	High	Master Protein	XP_016539955.1	A0A1U8E9F6,A0A2G2Y2V7	XP_016539955.1	NP_849567.2		PREDICTED: E3 ubiquitin-protein ligase UPL3 [Capsicum annuum]	0	18.013	2	3	9	3	3	1	1891	202.4	6.13	78	24.22	2	7	1	3	0	8.3	31.2	18	19.1667	16.5	77	47.1	46.8667	9.7	33.4	14.1	19.0667	0.215696	7.7	40.4	19.2	22.4333	0.793104	0.854383	2.45804
FALSE	High	Master Protein	XP_016578501.1	A0A1U8H4T9	XP_016578501.1	OAP11924.1	AT1G80210.1,AT3G06820.2,AT1G80210.2,	PREDICTED: lys-63-specific deubiquitinase BRCC36-like [Capsicum annuum]	0.004	6.085	3	1	6	1	1	1	419	46.1	6.29	74	10.13	3	3	1	1	0				#DIV/0!				#DIV/0!				#DIV/0!	#DIV/0!				#DIV/0!	#DIV/0!	#DIV/0!	#DIV/0!
FALSE	High	Master Protein	XP_016550671.1	A0A1U8EWB4,A0A2G2Y6N9	XP_016550671.1	OAO91383.1		PREDICTED: ubiquitin carboxyl-terminal hydrolase 12-like [Capsicum annuum]	0	45.448	7	8	35	1	1	1	1117	130.6	5.83	56	98.02	3	32	2	8	0				#DIV/0!				#DIV/0!				#DIV/0!	#DIV/0!				#DIV/0!	#DIV/0!	#DIV/0!	#DIV/0!
FALSE	Low	Master Protein	XP_016539707.1	A0A1U8DXG1,A0A2G2Y3Y5	XP_016539707.1	NP_567966.1	AT4G34370.1,AT2G16090.1,AT4G34370.2,AT3G27710.1,	PREDICTED: probable E3 ubiquitin-protein ligase ARI2 isoform X1 [Capsicum annuum]	0.068	1.262	2	1	2	0	1	1	590	67.5	5.74	0	2.19	1	1	1	1	0				#DIV/0!				#DIV/0!				#DIV/0!	#DIV/0!				#DIV/0!	#DIV/0!	#DIV/0!	#DIV/0!
FALSE	Medium	Master Protein	XP_016574788.1	A0A1U8H147	XP_016574788.1	NP_001118872.1		PREDICTED: ubiquitin-related modifier 1 homolog 1-like [Capsicum annuum]	0.031	1.974	7	1	2	1	1	1	99	11	4.74	0	1.92	1	1	1	1	0				#DIV/0!				#DIV/0!				#DIV/0!	#DIV/0!				#DIV/0!	#DIV/0!	#DIV/0!	#DIV/0!
FALSE	High	Master Protein	XP_016561429.1	A0A1U8G0D0,A0A2G3ACC5	XP_016561429.1	NP_565289.1	AT2G02760.1,AT1G14400.2,AT1G14400.1,AT5G62540.1,	PREDICTED: ubiquitin-conjugating enzyme E2 2-like [Capsicum annuum]	0.007	4.736	11	1	4	0	1	1	152	17.3	5.58	0	10.67	1	3	1	1	0				#DIV/0!				#DIV/0!				#DIV/0!	#DIV/0!				#DIV/0!	#DIV/0!	#DIV/0!	#DIV/0!
FALSE	Low	Master Protein	XP_016576357.1	A0A1U8GYP6	XP_016576357.1	NP_001154428.1		PREDICTED: E3 ubiquitin-protein ligase BRE1-like 2 isoform X1 [Capsicum annuum]	0.069	1.222	1	1	1	0	1	1	885	101	5.41	27		1		1		0				#DIV/0!				#DIV/0!				#DIV/0!	#DIV/0!				#DIV/0!	#DIV/0!	#DIV/0!	#DIV/0!
FALSE	High	Master Protein	XP_016566120.1	A0A1U8G4R3	XP_016566120.1			PREDICTED: E3 ubiquitin-protein ligase PRT1-like [Capsicum annuum]	0.001	8.161	4	1	6	1	1	1	458	50.6	5.17	145	13.47	3	3	1	1	0				#DIV/0!				#DIV/0!				#DIV/0!	#DIV/0!				#DIV/0!	#DIV/0!	#DIV/0!	#DIV/0!
FALSE	Medium	Master Protein	XP_016538681.1	A0A1U8DUI9,A0A1U8DWZ4	XP_016538681.1	NP_199045.1	AT5G42300.1,AT3G45180.1,	PREDICTED: ubiquitin-like protein 5 [Capsicum annuum]	0.02	2.621	12	1	4	1	1	1	73	8.5	8.12	41	3.94	2	2	1	1	0				#DIV/0!				#DIV/0!				#DIV/0!	#DIV/0!				#DIV/0!	#DIV/0!	#DIV/0!	#DIV/0!
FALSE	Medium	Master Protein	XP_016571338.1	A0A1U8F4X6	XP_016571338.1	NP_564630.1		PREDICTED: ubiquitin domain-containing protein 1-like [Capsicum annuum]	0.013	3.329	8	1	4	0	1	1	153	17.2	7.24	27	6.15	2	2	1	1	0				#DIV/0!				#DIV/0!				#DIV/0!	#DIV/0!				#DIV/0!	#DIV/0!	#DIV/0!	#DIV/0!

## Sheet: isomerase
Checked	Protein FDR Confidence: Combined	Master	Accession	Gene ID(Capsicum)	Master Accession	AT Protein ID (BLAST)	AT Ensemble Gene ID	Description	Exp. q-value: Combined	Sum PEP Score	Coverage [%]	# Peptides	# PSMs	# Protein Unique Peptides	# Unique Peptides	# Protein Groups	# AAs	MW [kDa]	calc. pI	Score Mascot: Mascot	Score Sequest HT: Sequest HT	# PSMs (by Search Engine): Mascot	# PSMs (by Search Engine): Sequest HT	# Peptides (by Search Engine): Mascot	# Peptides (by Search Engine): Sequest HT	# Razor Peptides	Abundances (Normalized): F1: 126, Sample, 1, Infected leaf	Abundances (Normalized): F2: 126, Sample, 2, Infected leaf	Abundances (Normalized): F3: 126, Sample, 3, Infected leaf	Average_126	Abundances (Normalized): F1: 128, Sample, 1, Infected meristum	Abundances (Normalized): F2: 128, Sample, 2, Infected meristum	Abundances (Normalized): F3: 128, Sample, 3, Infected meristum	Average_128	Abundances (Normalized): F1: 129, Control, 1, Healthy meristum	Abundances (Normalized): F2: 129, Control, 2, Healthy meristum	Abundances (Normalized): F3: 129, Control, 3, Healthy meristum	Average_129	128 vs 129 p-value	Abundances (Normalized): F1: 130, Control, 1, Healthy leaf	Abundances (Normalized): F2: 130, Control, 2, Healthy leaf	Abundances (Normalized): F3: 130, Control, 3, Healthy leaf	Average_130	126 vs 130 p-value	Ratio126/130	Ratio128/129
FALSE	High	Master Protein	XP_016575805.1	A0A1U8GX36,A0A1U8GXI7	XP_016575805.1	NP_173594.1	AT1G21750.1,AT1G21750.2,AT1G77510.1,	PREDICTED: protein disulfide-isomerase-like [Capsicum annuum]	0	706.946	67	32	1847	29	31	1	494	55.1	4.97	6235	5921.18	262	1585	22	32	2	72290.3	70829.8	71644	71588	87046.5	88918.8	88983.9	88316.4	92072.6	93281.2	93071.5	92808.4	0.00365721	38827.7	39532.9	40102	39487.5	5.57328e-07	1.81293	0.951599
FALSE	High	Master Protein	XP_016539907.1	A0A1U8DY09	XP_016539907.1	NP_179713.1	AT2G21170.1,AT2G21170.2,	PREDICTED: triosephosphate isomerase, chloroplastic [Capsicum annuum]	0	393.382	67	16	1996	15	15	1	318	33.8	7.06	7406	6840.94	309	1687	14	16	0	49429.4	49000.7	48255.1	48895.1	30951.5	30478.1	30652.1	30693.9	28668.3	28373.1	29060.4	28700.6	0.00119143	35308.9	33787	35463.4	34853.1	2.48281e-05	1.40289	1.06945
FALSE	High	Master Protein	XP_016572139.1	A0A1U8GVH8	XP_016572139.1	NP_191104.1	AT3G55440.1,AT2G21170.1,AT2G21170.2,	PREDICTED: triosephosphate isomerase, cytosolic [Capsicum annuum]	0	382.524	84	18	1691	12	13	1	254	27.1	5.99	9609	6534.17	301	1390	13	18	7	46827.4	49244.3	48153.3	48075	40265.8	42640.2	41486.3	41464.1	42331.1	45401.4	43485.6	43739.4	0.113795	28636.5	30941.2	29515.2	29697.6	4.5561e-05	1.61882	0.947981
FALSE	High	Master Protein	XP_016575175.1	A0A1U8GVQ2,A0A2G2Z9X9	XP_016575175.1	NP_173594.1	AT1G21750.1,AT1G21750.2,AT1G77510.1,	PREDICTED: protein disulfide-isomerase-like [Capsicum annuum]	0	386.261	62	29	648	28	28	1	494	55.1	5.15	991	2107	50	598	12	29	0	25247	27787	25248.5	26094.2	28507.6	30723.8	29555.4	29595.6	36188.6	38031.1	36751.3	36990.3	0.000921779	15489.6	15911.6	15123.1	15508.1	0.000269588	1.68262	0.80009
FALSE	High	Master Protein	XP_016553367.1	A0A1U8F1X0,B1PDK0	XP_016553367.1	NP_179709.1	AT2G21130.1,AT4G38740.1,AT2G16600.1,AT4G34870.1,AT3G56070.2,AT3G56070.1,AT2G29960.1,AT5G58710.1,AT3G55920.1,AT2G16600.2,AT3G63400.2,AT3G63400.3,AT3G63400.1,AT2G29960.2,AT5G13120.1,AT5G13120.2,AT3G62030.1,AT3G62030.3,AT3G62030.2,AT2G15790.1,	PREDICTED: peptidyl-prolyl cis-trans isomerase [Capsicum annuum]	0	180.464	80	13	1039	10	11	1	172	18.1	8.47	4205	3546.29	144	895	6	13	4	24362.4	24385.4	23284.4	24010.7	41551.9	43283.2	39903.7	41579.6	42928.5	44725.3	40809.4	42821.1	0.452776	21076.1	21417.3	20253.2	20915.5	0.00349488	1.14799	0.971008
FALSE	High	Master Protein	XP_016571450.1	A0A1U8GJX0	XP_016571450.1	NP_191056.2	AT3G54960.1,AT5G60640.1,AT3G54960.2,	PREDICTED: protein disulfide isomerase-like 1-4 [Capsicum annuum]	0	333.802	59	31	458	30	30	1	568	63.4	4.86	398	1550.35	33	425	12	31	1	19885.4	17883.5	16716.5	18161.8	22586.4	22689.2	22089.4	22455	27466.2	27686.1	26882.9	27345.1	8.60694e-05	10411.6	9911.4	9779.4	10034.1	0.00100479	1.81	0.821172
FALSE	High	Master Protein	XP_016538752.1	A0A1U8DUR9,A0A2G2XY88	XP_016538752.1	NP_182269.1	AT2G47470.1,AT2G47470.4,	PREDICTED: probable protein disulfide-isomerase A6 [Capsicum annuum]	0	262.234	53	18	462	17	18	1	359	39.6	5.71	795	1569.42	43	419	11	18	0	17912.5	17110.9	15471.3	16831.6	23147.9	23101.4	20695.3	22314.9	23075.1	23554.5	20843	22490.9	0.887096	8899.4	9171.8	8950.3	9007.17	0.000414197	1.86869	0.992175
FALSE	High	Master Protein	XP_016561540.1	A0A1U8FS00	XP_016561540.1	NP_186797.1	AT3G01480.1,	PREDICTED: peptidyl-prolyl cis-trans isomerase CYP38, chloroplastic [Capsicum annuum]	0	286.106	60	19	553	19	19	1	449	48.9	5.06	2885	1816.87	80	473	8	19	0	15302.2	13026.5	13276.9	13868.5	7857	7654.3	8424.5	7978.6	8509.2	8311.8	9113.1	8644.7	0.116481	14017.8	13214.7	14283	13838.5	0.971453	1.00217	0.922947
FALSE	High	Master Protein	XP_016556649.1	A0A1U8FLL3	XP_016556649.1	NP_191420.1		PREDICTED: LOW QUALITY PROTEIN: ketol-acid reductoisomerase, chloroplastic-like [Capsicum annuum]	0	301.822	57	22	918	20	20	1	579	62.2	6.95	7386	2811.81	251	667	14	22	4	12268.8	12342.2	11053	11888	15486	16734.7	14930.3	15717	23023	24981.1	22947.7	23650.6	0.000743724	11833.1	12840.6	11772.9	12148.9	0.655934	0.978527	0.66455
FALSE	High	Master Protein	XP_016577540.1	A0A1U8H2D5,A0A2G2ZE75	XP_016577540.1	BAB02082.1	AT3G25230.1,AT3G25230.2,AT5G48570.1,	PREDICTED: peptidyl-prolyl cis-trans isomerase FKBP62 [Capsicum annuum]	0	308.881	54	33	426	33	33	1	574	63.6	5.5	909	1241.3	50	376	10	33	0	11087.5	9652.6	14151.7	11630.6	20655	18732.1	22591.2	20659.4	21745.8	19942.3	23495.7	21727.9	0.519379	13357.5	12649.3	13741.9	13249.6	0.301207	0.87781	0.950824
FALSE	High	Master Protein	XP_016573531.1	A0A1U8GQK1	XP_016573531.1			PREDICTED: protein disulfide-isomerase-like [Capsicum annuum]	0	261.672	46	21	378	21	21	1	520	58.3	5.06	992	1224.6	51	327	11	21	0	11355.8	10787.2	10481.2	10874.7	17460.3	17305.9	16266.4	17010.9	15606	15352.2	14720.2	15226.1	0.0176085	7440.3	7315.2	6565.6	7107.03	0.00054901	1.53014	1.11722
FALSE	High	Master Protein	XP_016538396.1	A0A1U8DW63	XP_016538396.1	AAM65920.1	AT3G04790.1,AT2G01290.1,AT1G71100.1,	PREDICTED: probable ribose-5-phosphate isomerase 3, chloroplastic [Capsicum annuum]	0	158.696	61	11	296	11	11	1	287	30.5	6.43	1455	909.81	46	250	4	11	0	8654.1	11096.2	7615.3	9121.87	5380.8	5967.4	5347.9	5565.37	5372.1	5975.9	5296.3	5548.1	0.956059	11933.8	13633.5	10462.2	12009.8	0.10448	0.759533	1.00311
FALSE	High	Master Protein	XP_016579624.1	A0A1U8H8G3,A0A1U8HGM4	XP_016579624.1	NP_568861.3	AT5G57655.2,	PREDICTED: xylose isomerase [Capsicum annuum]	0	183.735	36	15	187	15	15	1	481	53.4	5.97	346	586.85	23	164	8	15	0	6646.8	6628.3	5370.9	6215.33	9713.7	9178.6	8944.2	9278.83	9401.4	8761.8	8773.2	8978.8	0.38885	6244.6	5785.4	6629.1	6219.7	0.993284	0.999298	1.03342
FALSE	High	Master Protein	XP_016572032.1	A0A1U8GL95	XP_016572032.1	NP_181884.1	AT2G43560.1,	PREDICTED: peptidyl-prolyl cis-trans isomerase FKBP16-3, chloroplastic [Capsicum annuum]	0	65.497	39	6	103	6	6	1	235	25.6	7.77	167	320.28	10	93	2	6	0	6566.2	7266.2	5542.4	6458.27	3065.1	3220	3231.6	3172.23	3250.6	3691.6	3369.4	3437.2	0.135988	5535.6	5312.8	5892.7	5580.37	0.171875	1.15732	0.922912
FALSE	High	Master Protein	XP_016548020.1	A0A1U8EX86	XP_016548020.1	NP_851234.1	AT5G60640.1,AT3G54960.1,	PREDICTED: protein disulfide isomerase-like 1-4 [Capsicum annuum]	0	160.789	38	20	157	17	19	1	587	65	4.69	149	465.65	18	139	5	20	0	5824.9	5424.3	5755.9	5668.37	6346	7268.3	6775.8	6796.7	6224.6	6976.9	6535.1	6578.87	0.561452	3032.4	3525.8	3284.2	3280.8	0.000224312	1.72774	1.03311
FALSE	High	Master Protein	XP_016580595.1	A0A1U8HB49	XP_016580595.1	NP_171990.3	AT1G04980.1,AT2G32920.1,	PREDICTED: protein disulfide isomerase-like 2-3 [Capsicum annuum]	0	222.744	48	17	247	17	17	1	432	47	5.77	574	976.93	25	222	9	17	0	5400.8	5500.8	6063.2	5654.93	8852.8	7913.2	8801.6	8522.53	10014.6	9218.9	9964.6	9732.7	0.0386829	5550.8	4743.4	5366.4	5220.2	0.245418	1.08328	0.87566
FALSE	High	Master Protein	XP_016577691.1	A0A1U8H2I5	XP_016577691.1	NP_200679.1	AT5G58710.1,AT2G29960.1,AT2G29960.2,AT3G55920.1,AT4G38740.1,AT2G21130.1,AT2G16600.1,AT3G56070.2,AT3G56070.1,AT3G62030.3,AT3G62030.1,AT3G62030.2,AT4G34870.1,AT4G34960.1,AT3G63400.2,AT3G63400.3,AT3G63400.1,	PREDICTED: LOW QUALITY PROTEIN: peptidyl-prolyl cis-trans isomerase CYP20-1 [Capsicum annuum]	0	80.82	40	8	204	6	6	1	209	22.4	9.31	381	601.2	24	180	5	8	0	5116.5	3814.2	4930.8	4620.5	8131.4	7054.2	7629.7	7605.1	8731.1	7375.3	8202.5	8102.97	0.377879	3782.3	3402.1	3765.8	3650.07	0.0845738	1.26587	0.938557
FALSE	High	Master Protein	XP_016569084.1	A0A1U8GLX0,A0A2G2ZQT7	XP_016569084.1	NP_194193.2	AT4G24620.1,AT4G24620.2,	PREDICTED: glucose-6-phosphate isomerase 1, chloroplastic [Capsicum annuum]	0	137.365	43	19	161	19	19	1	613	67.6	5.74	864	452.68	36	125	11	19	0	4657.3	4626.7	5559.8	4947.93	5820.1	5956.2	6177.5	5984.6	4684.8	4651	4687.4	4674.4	0.000235501	5452.5	4863.2	5138.8	5151.5	0.592247	0.960484	1.28029
FALSE	High	Master Protein	XP_016550732.1	A0A1U8EU36,A0A1U8EWG8	XP_016550732.1	NP_191166.1	AT3G56070.2,AT3G56070.1,AT2G21130.1,AT2G16600.1,AT4G38740.1,AT4G34870.1,AT2G29960.1,AT3G55920.1,AT5G58710.1,AT3G63400.2,AT3G63400.3,AT3G63400.1,AT2G29960.2,AT2G16600.2,AT2G15790.1,AT3G62030.1,AT3G62030.3,AT3G62030.2,	PREDICTED: peptidyl-prolyl cis-trans isomerase CYP19-3-like [Capsicum annuum]	0	76.778	49	8	100	7	7	1	175	18.7	8.43	151	297.48	8	92	2	8	0	3694.8	4403.1	4168.1	4088.67	5186.7	6316.2	5636.1	5713	5511.3	6896.1	5827.8	6078.4	0.530119	3005.5	3648.2	3240.3	3298	0.0478518	1.23974	0.939885
FALSE	High	Master Protein	XP_016564883.1	A0A1U8G846	XP_016564883.1	BAB17636.1	AT5G42740.1,	PREDICTED: glucose-6-phosphate isomerase, cytosolic 2B isoform X3 [Capsicum annuum]	0	149.702	47	18	141	1	18	1	568	62.9	6.99	541	445.04	22	119	6	18	0	3006.7	3941	4290.6	3746.1	4052.9	5586.6	5934.4	5191.3	3982.7	5167.7	5787.1	4979.17	0.800043	4064.3	5138.4	5772.2	4991.63	0.11867	0.750476	1.0426
FALSE	High	Master Protein	XP_016563444.1	A0A1U8G421	XP_016563444.1	OAO90921.1	AT5G62790.1,AT5G62790.2,	PREDICTED: 1-deoxy-D-xylulose 5-phosphate reductoisomerase, chloroplastic [Capsicum annuum]	0	143.67	41	15	145	14	15	1	478	51.8	6.61	528	512.3	23	122	4	15	0	2584.5	3545.8	4082.3	3404.2	3654.6	4629.8	4777.2	4353.87	5627	7469.7	7241.2	6779.3	0.023277	3341.9	4541	4195.8	4026.23	0.332549	0.845505	0.64223
FALSE	High	Master Protein	XP_016542843.1	A0A1U8E6I5,A0A2G2YPQ1	XP_016542843.1	NP_187617.1	AT3G10060.1,	PREDICTED: peptidyl-prolyl cis-trans isomerase FKBP16-4, chloroplastic [Capsicum annuum]	0	31.63	20	5	47	5	5	1	233	25	9.29	72	134.11	4	43	1	5	0	3657.8	3405.3	2786	3283.03	2069.5	2773.6	1825.6	2222.9	1989.1	2553.1	1740.6	2094.27	0.747069	3593.6	4451.8	3540.3	3861.9	0.214585	0.850108	1.06142
FALSE	High	Master Protein	XP_016549069.1	A0A1U8EYS7	XP_016549069.1	OAO94615.1	AT5G45680.1,	PREDICTED: peptidyl-prolyl cis-trans isomerase FKBP13, chloroplastic [Capsicum annuum]	0	59.646	36	8	102	4	8	1	221	23.6	8.41	115	276.37	11	91	3	8	0	5952.5	3139	2204.6	3765.37	4088.8	2238.3	2364.7	2897.27	3987.5	2425.7	2516.2	2976.47	0.924263	8194.7	3883.7	4134.9	5404.43	0.41272	0.696718	0.973391
FALSE	High	Master Protein	XP_016565409.1	A0A1U8GBH5,A0A2G2ZXF0	XP_016565409.1	NP_188171.2	AT3G15520.1,	PREDICTED: peptidyl-prolyl cis-trans isomerase CYP37, chloroplastic [Capsicum annuum]	0	80.365	26	9	72	9	9	1	462	50.1	6.44	326	240.91	14	58	3	9	0	3151	2695.6	2913.5	2920.03	1315.5	1066.5	1205.7	1195.9	1398.7	1134.1	1236.5	1256.43	0.596749	2263.1	1895.2	2187.3	2115.2	0.0096135	1.3805	0.951821
FALSE	High	Master Protein	XP_016537598.1	A0A1U8DRF1,A0A2G2YWH7	XP_016537598.1	AAM65143.1	AT2G05830.1,AT2G05830.4,AT2G05830.3,AT2G05830.2,	PREDICTED: methylthioribose-1-phosphate isomerase [Capsicum annuum]	0	115.011	46	15	140	15	15	1	373	39.2	5.69	207	377.62	16	124	6	15	0	2723	3175.2	2892.8	2930.33	5242.4	5005	5384.3	5210.57	5337.5	5136.5	5212.2	5228.73	0.891657	3378.9	3006.7	3643	3342.87	0.14311	0.876593	0.996526
FALSE	High	Master Protein	XP_016541280.1	A0A1U8ED82	XP_016541280.1			PREDICTED: uncharacterized isomerase BH0283-like [Capsicum annuum]	0	49.591	29	6	50	6	6	1	292	32	6.09	199	148.51	10	40	4	6	0	2794.3	2213	3976.5	2994.6	4234.6	4472.7	5617.7	4775	1531.7	1641.5	1700.9	1624.7	0.00184374	655.1	869.6	900	808.233	0.0140511	3.70512	2.939
FALSE	High	Master Protein	XP_016553279.1	A0A1U8FAI6	XP_016553279.1	AAA32766.1	AT3G55120.1,	PREDICTED: chalcone--flavonone isomerase isoform X1 [Capsicum annuum]	0	105.245	55	9	139	1	9	1	232	24.7	5.73	313	466.62	18	121	4	9	0	2230.7	2479.9	2477.3	2395.97	2065.6	1989.2	2650.5	2235.1	12108.3	11566.9	13068.8	12248	3.28626e-05	2514.8	2300.8	2790	2535.2	0.443556	0.94508	0.182487
FALSE	High	Master Protein	XP_016550701.1	A0A1U8EWE0,A0A2G2Y814	XP_016550701.1	AAB67741.1	AT5G16440.1,AT3G02780.1,	PREDICTED: isopentenyl-diphosphate Delta-isomerase I-like [Capsicum annuum]	0	72.368	36	9	98	6	6	1	294	33.5	5.87	531	285.63	21	77	4	9	0	2605.7	2473.1	1738.7	2272.5	2332.8	2429.3	1947.3	2236.47	3605.8	3831.8	3034	3490.53	0.0109137	1786.2	1988.4	1535.7	1770.1	0.169022	1.28383	0.640723
FALSE	High	Master Protein	XP_016539293.1	A0A1U8DW99,A0A2G2Y2Z5	XP_016539293.1	NP_201240.1	AT5G64350.1,	PREDICTED: peptidyl-prolyl cis-trans isomerase FKBP12 [Capsicum annuum]	0	33.411	47	3	67	3	3	1	112	12.1	6.01		353.75		67		3	0	2459.8	2600	2410.7	2490.17	1578.3	1525.7	1752.3	1618.77	2664.5	2393.2	2529.9	2529.2	0.000939499	1203.8	1196.7	1300.3	1233.6	4.43726e-05	2.01862	0.640031
FALSE	High	Master Protein	XP_016573835.1	A0A1U8GRQ7,A0A2G2ZKS5	XP_016573835.1	NP_186927.1	AT3G02780.1,AT5G16440.1,	PREDICTED: isopentenyl-diphosphate Delta-isomerase I [Capsicum annuum]	0	57.604	54	11	56	4	8	1	235	27.2	5.15	53	156.97	4	52	2	11	4	1771.9	2425.3	2887.7	2361.63	2757.2	3377.2	3896.4	3343.6	4011.2	4619.4	5423.3	4684.63	0.0630259	2429.5	2751.7	2984.3	2721.83	0.375374	0.867663	0.713738
FALSE	High	Master Protein	XP_016562677.1	A0A1U8FU60	XP_016562677.1	NP_188232.2	AT3G16110.1,	PREDICTED: protein disulfide isomerase-like 1-6 isoform X1 [Capsicum annuum]	0	75.846	33	14	70	0	14	1	534	60.2	4.82	174	197.12	10	60	3	14	0	1880.7	2122.5	1750.4	1917.87	2613.4	3234.3	3028.4	2958.7	2393	2890.1	2639.7	2640.93	0.243041	1688.2	1984.8	1981	1884.67	0.832105	1.01762	1.12032
FALSE	High	Master Protein	XP_016573438.1	A0A1U8GXA8	XP_016573438.1	NP_568154.1	AT5G05270.2,AT5G05270.1,	PREDICTED: probable chalcone--flavonone isomerase 3 isoform X1 [Capsicum annuum]	0	68.348	52	9	81	0	9	1	210	23.6	4.86	30	301.16	3	78	2	9	0	1646	1866.1	1839.9	1784	2320.5	2831.7	2182.7	2444.97	6824.5	8316.5	5792	6977.67	0.0039479	1554.5	1896	1494.1	1648.2	0.396321	1.08239	0.350399
FALSE	High	Master Protein	XP_016568220.1	A0A1U8GAS6	XP_016568220.1	NP_173504.1	AT1G20810.1,	PREDICTED: peptidyl-prolyl cis-trans isomerase FKBP18, chloroplastic [Capsicum annuum]	0	60.566	26	4	44	4	4	1	219	23.9	9.22	31	152.88	4	40	2	4	0	1475.1	1891.8	1808.2	1725.03	816.8	1131.9	921.2	956.633	805.5	1083	886	924.833	0.810288	915.5	1246.1	1238.4	1133.33	0.0241898	1.52209	1.03438
FALSE	High	Master Protein	XP_016539636.1	A0A1U8DZQ5,A0A2G2Y3L9	XP_016539636.1	NP_565381.1	AT2G15790.1,	PREDICTED: peptidyl-prolyl cis-trans isomerase CYP40 [Capsicum annuum]	0	61.165	25	9	64	8	8	1	362	40.2	6.47	72	202.29	5	59	2	9	0	1860.5	1736.5	1757.8	1784.93	3658.5	3064.4	3327.3	3350.07	4187.3	3585.4	3624.6	3799.1	0.158624	1811.1	1610.3	1632.7	1684.7	0.24795	1.0595	0.881805
FALSE	High	Master Protein	XP_016563112.1	A0A1U8FK99,A0A1U8FVB5	XP_016563112.1	AAL32738.1		PREDICTED: peptidyl-prolyl cis-trans isomerase CYP26-2, chloroplastic-like [Capsicum annuum]	0	45.552	19	6	43	6	6	1	317	34.5	8.09	370	97.29	14	29	5	6	0	1735.1	1209.3	1819.9	1588.1	399.5	320.8	507.3	409.2	399.4	306.8	487.7	397.967	0.88843	649.3	488.5	963.8	700.533	0.0199089	2.26699	1.02823
FALSE	High	Master Protein	XP_016554374.1	A0A1U8FDJ5,A0A2G2ZGE4	XP_016554374.1	NP_196845.1		PREDICTED: peptidyl-prolyl cis-trans isomerase FKBP19, chloroplastic isoform X1 [Capsicum annuum]	0	56.022	33	6	59	0	6	1	255	28	8.19	139	171.77	12	47	4	6	0	1964.4	1644.9	1669.3	1759.53	1122.4	1210.9	1001.1	1111.47	1277.7	1281.3	1019.6	1192.87	0.484779	1977.2	2193	2083.9	2084.7	0.0536734	0.844022	0.931761
FALSE	High	Master Protein	XP_016556455.1	A0A1U8FL13,A0A2G2ZZT4	XP_016556455.1	NP_567098.2	AT3G60370.1,	PREDICTED: peptidyl-prolyl cis-trans isomerase FKBP20-2, chloroplastic isoform X1 [Capsicum annuum]	0	44.721	29	7	31	0	7	1	258	29.2	8.66	127	94.73	5	26	2	7	0	1606	1407.4	1702.5	1571.97	975.2	737.9	1076.3	929.8	1133.5	903	1077.3	1037.93	0.425353	1312	1299.5	966.2	1192.57	0.0564914	1.31814	0.895819
FALSE	High	Master Protein	XP_016551483.1	A0A1U8EWD8,A0A2G2Y8Q1	XP_016551483.1	NP_564250.1	AT1G26550.1,	PREDICTED: peptidyl-prolyl cis-trans isomerase NIMA-interacting 4 [Capsicum annuum]	0	24.316	31	5	28	5	5	1	145	15.2	9.42	18	83.49	1	27	1	5	0	578.7	1211.7	1260.4	1016.93	652.6	1198.9	1681.2	1177.57	577.1	903.2	1185.7	888.667	0.449798	344.3	839.3	1095.9	759.833	0.455183	1.33836	1.32509
FALSE	High	Master Protein	XP_016561410.1	A0A1U8FRN2,A0A2G3ACC8	XP_016561410.1	NP_199142.1	AT5G43280.1,	PREDICTED: delta(3,5)-Delta(2,4)-dienoyl-CoA isomerase, peroxisomal [Capsicum annuum]	0	45.409	44	9	32	8	9	1	275	29.7	7.61	115	99.17	4	28	1	9	0	1054.6	1174.2	1542.9	1257.23	1406.1	1453.4	1793.5	1551	1198.8	1378.8	1648	1408.53	0.469895	859	818.5	1085.5	921	0.117203	1.36507	1.10115
FALSE	High	Master Protein	XP_016551556.1	A0A1U8EYS4,A0A2G2YAE3	XP_016551556.1	NP_200032.1	AT5G52190.1,	PREDICTED: 3-hexulose-6-phosphate isomerase-like [Capsicum annuum]	0	18.914	19	3	50	3	3	1	194	20.5	6.52	119	211.08	6	44	1	3	0	2066.9	1061.4	769.9	1299.4	1445.2	878.2	742.5	1021.97	1550.1	864.4	825.4	1079.97	0.864527	1203.1	654.7	598.1	818.633	0.333689	1.58728	0.946295
FALSE	High	Master Protein	XP_016575862.1	A0A1U8GX82	XP_016575862.1	NP_191104.1	AT3G55440.1,	PREDICTED: triosephosphate isomerase, cytosolic-like [Capsicum annuum]	0	111.085	50	10	490	5	5	1	254	27.4	5.68	2338	1407.64	107	383	6	10	0	934.8	1195.3	809.2	979.767	595.3	837.6	535.4	656.1	721.5	877.7	599.7	732.967	0.564401	442.1	671.4	478.4	530.633	0.0286114	1.84641	0.895129
FALSE	High	Master Protein	XP_016557231.1	A0A1U8FDB5,A0A2G3APJ6	XP_016557231.1	NP_564838.1	AT1G64680.1,	PREDICTED: beta-carotene isomerase D27, chloroplastic-like [Capsicum annuum]	0	19.581	16	3	17	3	3	1	267	30.1	7.72		58.43		17		3	0	775	853.6	1669.7	1099.43	615.5	744.8	730.1	696.8	1065.3	1212.1	908.2	1061.87	0.0195796	749.5	867.7	1448	1021.73	0.838948	1.07605	0.656203
FALSE	High	Master Protein	XP_016575560.1	A0A1U8GWT2	XP_016575560.1			PREDICTED: enoyl-CoA delta isomerase 1, peroxisomal-like [Capsicum annuum]	0	42.276	33	7	44	7	7	1	242	26.7	7.8	274	124.58	12	32	3	7	0	767.7	894.8	518.9	727.133	697.7	988.8	790.5	825.667	704.2	1045.8	965.9	905.3	0.584879	737.8	1109.3	888.8	911.967	0.297204	0.797324	0.912037
FALSE	High	Master Protein	XP_016563190.1	A0A1U8FWH5	XP_016563190.1	NP_564048.1		PREDICTED: peptidyl-prolyl cis-trans isomerase FKBP17-2, chloroplastic-like [Capsicum annuum]	0	27.873	21	4	18	4	4	1	256	27	5.72	175	40.63	5	13	2	4	0	687	428.1	774.6	629.9	368	117.8	285.8	257.2	407.3	134.7	325.9	289.3	0.783624	435.2	198.1	431.2	354.833	0.102263	1.7752	0.889043
FALSE	High	Master Protein	XP_016579861.1	A0A1U8H8Q0	XP_016579861.1	AAL67133.1	AT5G35100.1,	PREDICTED: peptidyl-prolyl cis-trans isomerase CYP28, chloroplastic [Capsicum annuum]	0	47.19	23	5	48	5	5	1	294	32.1	8.02	793	116.9	17	31	3	5	0	527.4	848.6	651.3	675.767	541.1	712	721.2	658.1	475	560.4	667.4	567.6	0.325348	1573.4	1666.7	1952.6	1730.9	0.00202151	0.390413	1.15944
FALSE	High	Master Protein	XP_016574866.1	A0A1U8GUD7	XP_016574866.1	OAP16334.1	AT1G35620.1,	PREDICTED: protein disulfide isomerase-like 5-2 [Capsicum annuum]	0	34.005	15	5	31	5	5	1	460	51.9	5.25	333	79.13	10	21	2	5	0	494.3	125.8	538.2	386.1	512.1	88.9	710.5	437.167	408.8	69.3	639.4	372.5	0.80641	295	31.2	443.4	256.533	0.506645	1.50507	1.1736
FALSE	High	Master Protein	XP_016548745.1	A0A1U8EZC9,A0A2G2YIA4	XP_016548745.1	NP_172274.1	AT1G07960.1,AT1G07960.3,AT1G07960.2,	PREDICTED: protein disulfide-isomerase 5-1 [Capsicum annuum]	0	17.653	28	4	10	4	4	1	145	16.4	4.78		31.87		10		4	0	512	465.6	159.6	379.067	951.6	697	143.7	597.433	1185.9	871.9	170.2	742.667	0.7241	516.4	391.3	76.3	328	0.780531	1.15569	0.804443
FALSE	High	Master Protein	XP_016548432.1	A0A1U8EMJ1,A0A2G2YCJ8	XP_016548432.1	OAP18514.1	AT1G57770.1,	PREDICTED: prolycopene isomerase, chloroplastic [Capsicum annuum]	0	30.174	15	6	21	6	6	1	571	61.9	7.17	157	51.95	6	15	2	6	0	136.2	543.4	442.3	373.967	165.1	669.8	422.7	419.2	164.5	553.4	372.2	363.367	0.776672	241.8	844.3	577.1	554.4	0.444624	0.674543	1.15366
FALSE	High	Master Protein	XP_016577556.1	A0A1U8H250,A0A1U8H2F2	XP_016577556.1	AAD04752.1	AT1G20050.1,	PREDICTED: probable 3-beta-hydroxysteroid-Delta(8),Delta(7)-isomerase [Capsicum annuum]	0.005	5.21	5	1	2	1	1	1	221	25.1	8.48		6.44		2		1	0		429		429		224.3		224.3		287.3		287.3	#DIV/0!		159.8		159.8	#DIV/0!	2.68461	0.780717
FALSE	High	Master Protein	XP_016556832.1	A0A1U8FBW5,A0A2G2Z5J2	XP_016556832.1	OAP06056.1	AT3G20560.1,AT4G27080.1,AT4G27080.2,AT1G50950.1,	PREDICTED: protein disulfide isomerase-like 5-4 [Capsicum annuum]	0	26.144	15	6	24	6	6	1	481	54	7.27	0	66.27	4	20	2	6	0	81.3	352.2	661.3	364.933	127.7	858.4	1025.6	670.567	198.1	1304.3	1532.7	1011.7	0.529264	55.3	352.6	460.6	289.5	0.733731	1.26056	0.662812
FALSE	High	Master Protein	XP_016548337.1	A0A1U8EMA3,A0A2G2XVT6	XP_016548337.1	AAM64621.1	AT2G01290.1,AT1G71100.1,AT3G04790.1,	PREDICTED: probable ribose-5-phosphate isomerase 2 [Capsicum annuum]	0.004	6.223	7	2	2	2	2	1	269	28.8	6.02	25	3.15	1	1	1	1	0		205.2		205.2		275.4		275.4		374.2		374.2	#DIV/0!		133.7		133.7	#DIV/0!	1.53478	0.73597
FALSE	High	Master Protein	XP_016572565.1	A0A1U8GMS3	XP_016572565.1	AAC39445.1	AT3G54010.1,AT3G54010.2,	PREDICTED: peptidyl-prolyl cis-trans isomerase PASTICCINO1 isoform X1 [Capsicum annuum]	0	19.381	5	3	15	0	3	1	620	69.9	5.72	278	28.69	6	9	2	3	0	197.7	226.6	65.4	163.233	264.4	419.4	209.1	297.633	275.2	462.8	222.9	320.3	0.825407	232.3	349.5	262.3	281.367	0.124002	0.580145	0.929233
FALSE	High	Master Protein	XP_016538285.1	A0A1U8E4Q3	XP_016538285.1	NP_181407.1	AT2G38730.1,	PREDICTED: LOW QUALITY PROTEIN: peptidyl-prolyl cis-trans isomerase CYP22 [Capsicum annuum]	0	19.316	17	3	12	3	3	1	189	20.6	7.81	105	29.18	3	9	1	3	0	175.9	147.6	194	172.5	412.6	409.5	403	408.367	527	569.5	573.2	556.567	0.00060257	253.3	264.4	254.9	257.533	0.00365345	0.669816	0.733725
FALSE	High	Master Protein	XP_016547585.1	A0A1U8EW29	XP_016547585.1	OAP05795.1	AT3G44600.1,	PREDICTED: peptidyl-prolyl cis-trans isomerase CYP71 [Capsicum annuum]	0.001	8.797	5	3	6	3	3	1	627	70.4	6.99	45	11.31	2	4	1	3	0	157.6	185.3		171.45	154.6	120.2		137.4	214.9	107.4		161.15	0.714783	92.1	84.5		88.3	0.028561	1.94168	0.852622
FALSE	Medium	Master Protein	XP_016543401.1	A0A1U8EAF0	XP_016543401.1			PREDICTED: peptidyl-prolyl cis-trans isomerase CYP21-4-like isoform X1 [Capsicum annuum]	0.02	2.546	6	1	1	0	1	1	226	25.4	9.51		2.64		1		1	0		143.2		143.2		84.1		84.1		77.6		77.6	#DIV/0!		38.1		38.1	#DIV/0!	3.75853	1.08376
FALSE	Low	Master Protein	XP_016576884.1	A0A1U8H8W3	XP_016576884.1	AAM65262.1		PREDICTED: protein disulfide isomerase-like 1-4 [Capsicum annuum]	0.066	1.288	3	1	1	1	1	1	554	62.8	5.78		2.6		1		1	0	131.4			131.4	77.7			77.7	58.9			58.9	#DIV/0!	40.9			40.9	#DIV/0!	3.21271	1.31919
FALSE	High	Master Protein	XP_016554685.1	A0A1U8FG12	XP_016554685.1	NP_188801.2		PREDICTED: peptidyl-prolyl cis-trans isomerase FKBP42-like [Capsicum annuum]	0.001	10.146	6	2	6	0	2	1	376	42.6	5.97		16.46		6		2	0	89.4	130.8	615	278.4	124.8	130.3	501.9	252.333	122.4	117.6	469.4	236.467	0.930414	99	60.5	320.2	159.9	0.560956	1.74109	1.0671
FALSE	High	Master Protein	XP_016537873.1	A0A1U8DS87,A0A2G2YX56	XP_016537873.1			PREDICTED: peptidyl-prolyl cis-trans isomerase CYP95 isoform X1 [Capsicum annuum]	0.001	7.546	2	2	13	0	1	1	807	90.6	11.53		31.28		13		2	0			126.6	126.6			86.2	86.2			91.3	91.3	#DIV/0!			89.8	89.8	#DIV/0!	1.4098	0.94414
FALSE	High	Master Protein	XP_016572696.1	A0A1U8GN58	XP_016572696.1	NP_563931.2	AT1G13690.1,	PREDICTED: peptidyl-prolyl cis-trans isomerase E [Capsicum annuum]	0.005	5.84	10	2	6	2	2	1	207	23.4	5.08	21	8.33	2	4	1	2	0			120.1	120.1			79	79			77.6	77.6	#DIV/0!			66.9	66.9	#DIV/0!	1.79522	1.01804
FALSE	High	Master Protein	XP_016551592.1	A0A1U8EWL8	XP_016551592.1	BAD93898.1	AT5G50375.1,AT5G50375.2,	PREDICTED: cycloeucalenol cycloisomerase [Capsicum annuum]	0.001	8.328	10	2	4	2	2	1	287	33.4	8.21		14.05		4		2	0	123.1		117	120.05	137.8		241	189.4	171.2		237.6	204.4	0.829662	70.5		127.6	99.05	0.540627	1.21201	0.926614
FALSE	High	Master Protein	XP_016573921.1	A0A1U8GRM6,A0A1U8GRN3	XP_016573921.1	NP_181165.1	AT2G36230.1,	PREDICTED: 1-(5-phosphoribosyl)-5-[(5-phosphoribosylamino)methylideneamino] imidazole-4-carboxamide isomerase, chloroplastic [Capsicum annuum]	0.009	4.132	4	1	4	1	1	1	315	34.1	5.85		12.36		4		1	0	88.1	128	115.3	110.467	44.6	76.7	65.4	62.2333	71.2	97.5	85.5	84.7333	0.13623	19.4	35.9	36.6	30.6333	0.00360766	3.60609	0.734461
FALSE	High	Master Protein	XP_016580663.1	A0A1U8HHM9	XP_016580663.1	NP_564267.1	AT1G26940.1,	PREDICTED: peptidyl-prolyl cis-trans isomerase CYP23 isoform X1 [Capsicum annuum]	0	12.854	14	3	12	0	3	1	228	25.8	7.49	100	26.14	4	8	1	3	0	52	241		146.5	58.2	349		203.6	59.7	354.7		207.2	0.98771	38.9	154.5		96.7	0.697051	1.51499	0.982625
FALSE	Medium	Master Protein	XP_016558776.1	A0A1U8FHR4,A0A2G3A4B8	XP_016558776.1	NP_179395.1	AT2G18040.1,	PREDICTED: peptidyl-prolyl cis-trans isomerase Pin1-like [Capsicum annuum]	0.012	3.534	6	1	1	1	1	1	127	13.6	9.2		2.92		1		1	0			111.7	111.7			259.1	259.1			338.1	338.1	#DIV/0!			198.2	198.2	#DIV/0!	0.563572	0.766341
FALSE	Medium	Master Protein	XP_016559709.1	A0A1U8FKD2	XP_016559709.1	AAF75075.1		PREDICTED: N-(5'-phosphoribosyl)anthranilate isomerase 1, chloroplastic-like isoform X1 [Capsicum annuum]	0.034	1.881	4	1	2	0	1	1	273	29.4	8.54		4.75		2		1	0	113.7	99		106.35	147.8	212.1		179.95	142.7	181.5		162.1	0.681381	156.3	164.6		160.45	0.023488	0.662823	1.11012
FALSE	High	Master Protein	XP_016540700.1	A0A1U8EBL1	XP_016540700.1	BAH20088.1	AT3G58610.3,AT3G58610.2,AT3G58610.1,	PREDICTED: LOW QUALITY PROTEIN: ketol-acid reductoisomerase, chloroplastic-like [Capsicum annuum]	0	42.933	19	5	113	3	3	1	485	53	7.02	357	261.38	34	79	4	4	0	173	94.2	68.2	111.8	106	45.9	32.4	61.4333	96.5	46.4	32.8	58.5667	0.927944	73.1	35.4	41	49.8333	0.139134	2.24348	1.04895
FALSE	High	Master Protein	XP_016539863.1	A0A1U8DXV8,A0A2G2XXZ0	XP_016539863.1	NP_179395.1	AT2G18040.1,	PREDICTED: peptidyl-prolyl cis-trans isomerase Pin1 [Capsicum annuum]	0.001	7.693	20	3	4	3	3	1	118	12.9	9.42		9.91		4		3	0	190.6	73.5	55.1	106.4	321.3	215.8	156	231.033	499.6	355	289.5	381.367	0.128569	352	166.4	128.3	215.567	0.249442	0.493583	0.605804
FALSE	High	Master Protein	XP_016542812.1	A0A1U8E6E6,A0A2G2YPT5	XP_016542812.1			PREDICTED: peptidyl-prolyl cis-trans isomerase CYP21-4-like [Capsicum annuum]	0.001	9.83	8	1	3	1	1	1	236	26.8	8.73		17.31		3		1	0		46.6	75.8	61.2		96.9	136.8	116.85		96.8	122.3	109.55	0.786985		69.3	64.4	66.85	0.739454	0.915482	1.06664
FALSE	Medium	Master Protein	XP_016550148.1	A0A1U8ESN0,A0A2G2YBA0	XP_016550148.1	AAM63372.1	AT1G10830.1,	PREDICTED: 15-cis-zeta-carotene isomerase, chloroplastic [Capsicum annuum]	0.017	2.879	3	1	2	1	1	1	372	41.9	8.16		3.53		2		1	0			45.7	45.7			205.4	205.4			220.4	220.4	#DIV/0!			165.4	165.4	#DIV/0!	0.2763	0.931942
FALSE	Medium	Master Protein	XP_016565650.1	A0A1U8GC75	XP_016565650.1	OAO91519.1	AT5G55300.1,AT5G55300.2,	PREDICTED: DNA topoisomerase 1-like [Capsicum annuum]	0.038	1.739	1	1	1	1	1	1	888	99	9.45		3.06		1		1	0			39.9	39.9			158.8	158.8			163.3	163.3	#DIV/0!			132.1	132.1	#DIV/0!	0.302044	0.972443
FALSE	High	Master Protein	XP_016537792.1	A0A1U8DS07	XP_016537792.1	NP_195032.2	AT4G33060.1,	PREDICTED: peptidyl-prolyl cis-trans isomerase CYP57 isoform X1 [Capsicum annuum]	0.001	7.489	6	1	2	0	1	1	490	54.6	6.7	14	5.03	1	1	1	1	0				#DIV/0!				#DIV/0!				#DIV/0!	#DIV/0!				#DIV/0!	#DIV/0!	#DIV/0!	#DIV/0!
FALSE	Low	Master Protein	XP_016545851.1	A0A1U8EHI7	XP_016545851.1	NP_001328908.1		PREDICTED: peptidyl-prolyl cis-trans isomerase FKBP16-1, chloroplastic isoform X1 [Capsicum annuum]	0.057	1.41	11	1	1	0	1	1	226	25.1	7.8		2.15		1		1	0				#DIV/0!				#DIV/0!				#DIV/0!	#DIV/0!				#DIV/0!	#DIV/0!	#DIV/0!	#DIV/0!
FALSE	Medium	Master Protein	XP_016560947.1	A0A1U8FNZ1	XP_016560947.1	NP_201554.1	AT5G67530.1,	PREDICTED: peptidyl-prolyl cis-trans isomerase CYP65 [Capsicum annuum]	0.035	1.83	2	1	1	1	1	1	596	66	7.4		0		1		1	0				#DIV/0!				#DIV/0!				#DIV/0!	#DIV/0!				#DIV/0!	#DIV/0!	#DIV/0!	#DIV/0!

## Sheet: ligase
Checked	Protein FDR Confidence: Combined	Master	Accession	Gene ID(Capsicum)	Master Accession	AT Protein ID (BLAST)	AT Ensemble Gene ID	Description	Exp. q-value: Combined	Sum PEP Score	Coverage [%]	# Peptides	# PSMs	# Protein Unique Peptides	# Unique Peptides	# Protein Groups	# AAs	MW [kDa]	calc. pI	Score Mascot: Mascot	Score Sequest HT: Sequest HT	# PSMs (by Search Engine): Mascot	# PSMs (by Search Engine): Sequest HT	# Peptides (by Search Engine): Mascot	# Peptides (by Search Engine): Sequest HT	# Razor Peptides	Abundances (Normalized): F1: 126, Sample, 1, Infected leaf	Abundances (Normalized): F2: 126, Sample, 2, Infected leaf	Abundances (Normalized): F3: 126, Sample, 3, Infected leaf	Average_126	Abundances (Normalized): F1: 128, Sample, 1, Infected meristum	Abundances (Normalized): F2: 128, Sample, 2, Infected meristum	Abundances (Normalized): F3: 128, Sample, 3, Infected meristum	Average_128	Abundances (Normalized): F1: 129, Control, 1, Healthy meristum	Abundances (Normalized): F2: 129, Control, 2, Healthy meristum	Abundances (Normalized): F3: 129, Control, 3, Healthy meristum	Average_129	128 vs 129 p-value	Abundances (Normalized): F1: 130, Control, 1, Healthy leaf	Abundances (Normalized): F2: 130, Control, 2, Healthy leaf	Abundances (Normalized): F3: 130, Control, 3, Healthy leaf	Average_130	126 vs 130 p-value	Ratio126/130	Ratio128/129
FALSE	High	Master Protein	XP_016577454.1	A0A1U8HAK9,A0A2G2ZEJ2	XP_016577454.1	NP_179632.1	AT2G20420.1,	PREDICTED: succinyl-CoA ligase [ADP-forming] subunit beta, mitochondrial isoform X1 [Capsicum annuum]	0	178.084	45	23	215	0	23	1	421	45.2	6.14	449	650.83	17	198	7	23	0	12555.5	12166.4	9073.3	11265.1	17596.8	18822.1	16499.5	17639.5	15556.2	16793.5	14669.4	15673	0.0969723	11831.5	12032.8	10353.2	11405.8	0.913862	0.987658	1.12547
FALSE	High	Master Protein	XP_016572321.1	A0A1U8GM20,A0A2G2ZG80	XP_016572321.1	NP_564337.1	AT1G29880.1,	PREDICTED: glycine--tRNA ligase, mitochondrial 1-like [Capsicum annuum]	0	233.417	44	30	319	18	18	1	733	81.7	7.55	1525	850.06	69	250	11	30	17	6724.6	7948.2	8793.9	7822.23	11113.7	11322.4	13308.7	11914.9	13975.2	13705.3	16595	14758.5	0.0698553	9852.7	9327.6	12333.6	10504.6	0.0720997	0.744646	0.807327
FALSE	High	Master Protein	XP_016547391.1	A0A1U8ELY2,A0A2G2YHF4	XP_016547391.1	OAO98836.1	AT4G05160.1,	PREDICTED: 4-coumarate--CoA ligase-like 7 [Capsicum annuum]	0	135.714	36	18	138	18	18	1	542	59.6	8.57	510	443.09	21	117	5	18	0	6217.8	7101.2	6816.1	6711.7	6670.7	8747.4	7886.4	7768.17	2885.9	4499.9	3516	3633.93	0.0056452	2408.4	3790	3111.7	3103.37	0.00162759	2.16272	2.13767
FALSE	High	Master Protein	XP_016576447.1	A0A1U8GYY8	XP_016576447.1	OAP15315.1	AT1G50480.1,	PREDICTED: formate--tetrahydrofolate ligase [Capsicum annuum]	0	213.502	47	21	237	21	21	1	634	67.3	6.84	929	743.58	32	205	8	21	0	6495.9	6712.7	7389.1	6865.9	10797.2	11481	11655.4	11311.2	9819.3	10552.9	10852.7	10408.3	0.0888456	11947.8	12405.9	12188.5	12180.7	5.94453e-05	0.563669	1.08675
FALSE	High	Master Protein	XP_016563046.1	A0A1U8FV83	XP_016563046.1	AAK92832.1	AT1G29880.1,	PREDICTED: glycine--tRNA ligase, mitochondrial 1-like [Capsicum annuum]	0	267.417	44	27	410	15	15	1	622	70.3	6.33	2247	1223.75	80	330	14	27	0	4902.8	6917.5	6354.7	6058.33	6042.9	7167.9	6974	6728.27	7229.3	8940.4	8963.5	8377.73	0.0698439	7365.9	8899	8221.8	8162.23	0.0478714	0.74224	0.803113
FALSE	High	Master Protein	XP_016578473.1	A0A1U8HBG0,A0A2G2ZBT0	XP_016578473.1	NP_001326276.1	AT3G62120.2,AT3G62120.1,	PREDICTED: proline--tRNA ligase, cytoplasmic-like [Capsicum annuum]	0	251.769	53	20	265	13	13	1	515	58.7	6.68	1075	801.35	47	218	10	20	8	5868.1	5117.2	6588.7	5858	6726.3	7074.1	8083.4	7294.6	8202.1	8693.4	9590.5	8828.67	0.0559771	4109.8	4502.6	4909.7	4507.37	0.0491452	1.29965	0.82624
FALSE	High	Master Protein	XP_016564103.1	A0A1U8G5W3	XP_016564103.1	NP_175439.2	AT1G50200.1,AT1G50200.2,	PREDICTED: alanine--tRNA ligase [Capsicum annuum]	0	168.725	27	24	152	23	24	1	1015	111.4	6.24	232	444.6	20	132	7	24	0	5155.7	5257	5024.1	5145.6	7735.1	8373.9	7958.6	8022.53	7142.4	7599.4	7293	7344.93	0.0423732	6598.9	6579	6321.9	6499.93	0.000266546	0.791639	1.09225
FALSE	High	Master Protein	XP_016537376.1	A0A1U8DT90	XP_016537376.1	NP_197716.1	AT5G23250.1,AT5G08300.1,AT5G23250.2,	PREDICTED: succinyl-CoA ligase [ADP-forming] subunit alpha-2, mitochondrial-like isoform X1 [Capsicum annuum]	0	130.605	45	10	307	0	2	1	328	34.2	8.63	431	952.52	15	292	4	10	13	4078.3	5428.5	4659.4	4722.07	5410.9	5957.6	6236.7	5868.4	5221.9	5346.7	5658.4	5409	0.170223	3305	4031.2	3554	3630.07	0.0702742	1.30082	1.08493
FALSE	High	Master Protein	XP_016566920.1	A0A1U8G711	XP_016566920.1	NP_194041.1	AT4G23100.3,AT4G23100.1,AT4G23100.2,	PREDICTED: glutamate--cysteine ligase, chloroplastic isoform X1 [Capsicum annuum]	0	97.729	31	10	134	4	10	1	523	59	6.8	575	523.22	23	111	3	10	0	4559.3	5702.9	2932.1	4398.1	3459.5	4143	2570.9	3391.13	3690	4354.5	2697	3580.5	0.789232	3873.4	4806.1	2882.6	3854.03	0.607328	1.14117	0.947112
FALSE	High	Master Protein	XP_016562694.1	A0A1U8G3Y3	XP_016562694.1	OAP02278.1	AT3G16170.1,	PREDICTED: malonate--CoA ligase-like isoform X1 [Capsicum annuum]	0	139.674	34	17	120	0	16	1	605	66.4	7.21	152	337.04	18	102	10	17	0	4349.6	3287.6	4779.4	4138.87	2952.8	2083.1	3146.4	2727.43	2629.5	1800.6	2732.2	2387.43	0.48311	3198.4	2247.9	3253.9	2900.07	0.0876484	1.42716	1.14241
FALSE	High	Master Protein	XP_016543661.1	A0A1U8EB76	XP_016543661.1	NP_200479.1	AT5G56680.1,AT1G70980.1,AT4G17300.1,	PREDICTED: asparagine--tRNA ligase, cytoplasmic 1-like [Capsicum annuum]	0	179.598	43	23	226	22	22	1	568	63.6	6.51	1137	522.99	63	163	12	23	1	4813.4	3973.6	2808.6	3865.2	9221.7	8177.3	7300.9	8233.3	9974.3	9212.1	8469.5	9218.63	0.234728	5690.1	4980	4941.1	5203.73	0.100884	0.742774	0.893115
FALSE	High	Master Protein	XP_016578061.1	A0A1U8H3K8,A0A2G2ZD71	XP_016578061.1	NP_187777.1	AT3G11710.1,	PREDICTED: lysine--tRNA ligase isoform X1 [Capsicum annuum]	0	131.215	33	20	130	0	20	1	590	67.1	5.86	516	354.76	26	104	7	20	0	3814.7	3720.4	3235.9	3590.33	6825.4	6676.9	5985.4	6495.9	8035.9	7984.9	6761.5	7594.1	0.0886907	4074.7	3803.3	3932.4	3936.8	0.151334	0.911993	0.855388
FALSE	High	Master Protein	XP_016573864.1	A0A1U8H0C2	XP_016573864.1	NP_849558.1	AT4G31180.2,AT4G31180.1,AT4G26870.1,	PREDICTED: aspartate--tRNA ligase 2, cytoplasmic-like [Capsicum annuum]	0	127.926	36	18	135	18	18	1	537	60.2	6.7	1041	338.94	34	101	7	18	0	2724.4	3645.3	3531.6	3300.43	4526.1	6129.3	4868.3	5174.57	4835.2	6346.3	5310.4	5497.3	0.650833	2714	3562.7	2664.6	2980.43	0.479797	1.10737	0.941292
FALSE	High	Master Protein	XP_016539720.1	A0A1U8E8S9,A0A2G2Y3V0	XP_016539720.1	NP_850222.1	AT2G33840.1,AT1G28350.1,AT1G28350.1,	PREDICTED: tyrosine--tRNA ligase 1, cytoplasmic [Capsicum annuum]	0	64.862	27	9	72	9	9	1	408	46.2	7.03	20	224.84	2	70	1	9	0	1524.4	3438.1	3471.1	2811.2	1826.3	3170.1	3172.3	2722.9	2177.2	3911.4	3561.7	3216.77	0.515877	1154.4	1916.8	1846.2	1639.13	0.16362	1.71505	0.846471
FALSE	High	Master Protein	XP_016538332.1	A0A1U8DTJ6,A0A2G2YYM3	XP_016538332.1	NP_198099.1	AT5G27470.1,	PREDICTED: serine--tRNA ligase-like [Capsicum annuum]	0	188.077	52	18	233	16	16	1	450	51.2	6.7	1843	612.73	71	162	13	18	1	3178.8	3412.8	3546.9	3379.5	3459.1	3484.7	3614.5	3519.43	3755	3513.6	3871.4	3713.33	0.169441	2080.6	2018.6	2182.5	2093.9	0.000398877	1.61397	0.947783
FALSE	High	Master Protein	XP_016559267.1	A0A1U8FJ53	XP_016559267.1	OAP12190.1	AT1G09620.1,	PREDICTED: leucine--tRNA ligase, cytoplasmic-like [Capsicum annuum]	0	131.745	21	18	136	12	12	1	1079	122.7	6.57	566	386.08	33	103	11	18	5	3073.9	2232	2862	2722.63	3616.8	2640.6	3242.1	3166.5	4212.5	2956.3	3664.9	3611.23	0.389868	2634.1	1920	2367.2	2307.1	0.273442	1.18011	0.876847
FALSE	High	Master Protein	XP_016538917.1	A0A1U8DV83,A0A2G2XXI4	XP_016538917.1	AAF26984.1		PREDICTED: histidine--tRNA ligase, cytoplasmic [Capsicum annuum]	0	89.677	24	17	70	17	17	1	897	98.5	6.43	55	214.5	7	63	4	17	0	2974.9	2141.3	2842.4	2652.87	3752.8	3285.9	4427.5	3822.07	3582.1	3089.5	4114.6	3595.4	0.63681	3004.4	2495.3	3003.5	2834.4	0.588729	0.935954	1.06304
FALSE	High	Master Protein	XP_016537362.1	A0A1U8DT75	XP_016537362.1	NP_177399.1	AT1G72550.1,AT1G72550.2,	PREDICTED: phenylalanine--tRNA ligase beta subunit, cytoplasmic isoform X1 [Capsicum annuum]	0	98.968	36	17	94	4	17	1	592	66.5	5.72	607	255.85	22	72	6	17	0	2835.8	2046.9	2907.7	2596.8	3310.7	2906.1	3369.4	3195.4	3484.5	2960.4	3472.8	3305.9	0.650448	2668.7	2098	2612.5	2459.73	0.699331	1.05572	0.966575
FALSE	High	Master Protein	XP_016540371.1	A0A1U8E1S6,A0A2G2YV57	XP_016540371.1	NP_194360.1	AT4G26300.1,AT1G66530.1,	PREDICTED: arginine--tRNA ligase, cytoplasmic-like isoform X1 [Capsicum annuum]	0	123.905	33	18	125	0	18	1	653	73.3	6.9	179	427.14	12	113	5	18	0	2337.1	3021.1	2680.7	2679.63	4656.1	5043.8	5715.7	5138.53	5804.8	6115	7367.9	6429.23	0.0859948	3615.3	3801.1	4315.9	3910.77	0.0128891	0.685194	0.799245
FALSE	High	Master Protein	XP_016538326.1	A0A1U8DVZ2	XP_016538326.1	OAO90715.1	AT5G52520.1,	PREDICTED: proline--tRNA ligase, chloroplastic/mitochondrial [Capsicum annuum]	0	96.702	24	11	102	11	11	1	549	61.3	7.03	438	266.93	24	78	6	11	0	1931.4	2559.7	2416	2302.37	1663.9	2083.5	1732.3	1826.57	2139	3100.7	2582.2	2607.3	0.0636555	1993.5	3116.6	2461.8	2523.97	0.588344	0.912202	0.700559
FALSE	High	Master Protein	XP_016573910.1	A0A1U8GRY0,A0A2G3AGE7	XP_016573910.1	CAA74705.1	AT5G26830.1,	PREDICTED: threonine--tRNA ligase, mitochondrial 1-like [Capsicum annuum]	0	81.748	30	19	51	8	8	1	676	78	6.92	80	130.2	4	47	3	18	10	2399.5	3140.4	1578.5	2372.8	2996.3	2605.8	2701.6	2767.9	3262.3	2908	3080.5	3083.6	0.112662	1999.4	2955.5	1924.7	2293.2	0.893839	1.03471	0.89762
FALSE	High	Master Protein	XP_016539748.1	A0A1U8DXJ4	XP_016539748.1	NP_195639.2	AT4G39280.1,AT4G39280.2,	PREDICTED: phenylalanine--tRNA ligase alpha subunit, cytoplasmic-like [Capsicum annuum]	0	51.793	24	10	74	7	10	1	490	56.6	7.9	63	182.98	13	61	4	9	0	3124	2034.8	1748.4	2302.4	3504.1	3430.6	3673.6	3536.1	3738.3	3653.8	3835.3	3742.47	0.081319	2347.1	2311.5	2400.7	2353.1	0.909704	0.978454	0.944858
FALSE	High	Master Protein	XP_016580047.1	A0A1U8H9E5,A0A2G2Z229	XP_016580047.1	NP_186915.1	AT3G02660.1,	PREDICTED: tyrosine--tRNA ligase, chloroplastic/mitochondrial [Capsicum annuum]	0	90.152	38	12	58	12	12	1	512	56.3	6	178	188.69	10	48	4	12	0	1984.2	2379.3	1036.6	1800.03	1748.2	1153.4	1105.5	1335.7	1585.7	1066.7	1002.9	1218.43	0.693928	2393.1	2084.3	1436.7	1971.37	0.743223	0.913089	1.09624
FALSE	High	Master Protein	XP_016538878.1	A0A1U8DV40	XP_016538878.1	NP_850874.1	AT5G26710.1,	PREDICTED: glutamate--tRNA ligase, cytoplasmic [Capsicum annuum]	0	100.501	31	17	82	17	17	1	740	83.9	7.17	299	209.68	19	63	4	17	0	1946.1	1500.9	2138.2	1861.73	2850.2	2802.6	3068.5	2907.1	3141.2	3059.1	3332	3177.43	0.0785348	1616.9	1466.2	1668.6	1583.9	0.233747	1.17541	0.914921
FALSE	High	Master Protein	XP_016542706.1	A0A1U8E8C7	XP_016542706.1	NP_172913.1	AT1G14610.1,	PREDICTED: valine--tRNA ligase, mitochondrial 1 [Capsicum annuum]	0	108.479	22	19	98	19	19	1	1079	122.6	6.3	554	247.37	24	74	6	19	0	2208.3	1639.5	1888.3	1912.03	2342.9	2033.3	2528.4	2301.53	2196.4	1942.9	2388.2	2175.83	0.551577	1482.7	1360.1	1828.2	1557	0.175901	1.22802	1.05777
FALSE	High	Master Protein	XP_016550646.1	A0A1U8F4P4,A0A2G2Y4G4	XP_016550646.1	OAO97756.1	AT4G10320.1,	PREDICTED: isoleucine--tRNA ligase, cytoplasmic isoform X1 [Capsicum annuum]	0	79.449	16	16	53	2	16	1	1105	126.2	6.71	77	164.14	6	47	4	16	0	1999.1	1549.3	1887.1	1811.83	3334.8	2456.3	2331.2	2707.43	3325.8	2523.1	2335.2	2728.03	0.964754	2613.5	1859.9	1800	2091.13	0.396788	0.866436	0.992449
FALSE	High	Master Protein	XP_016573621.1	A0A1U8GQU4	XP_016573621.1	NP_193114.1	AT4G13780.1,	PREDICTED: methionine--tRNA ligase, cytoplasmic [Capsicum annuum]	0	114.438	26	16	79	16	16	1	805	90.4	7.28	364	251.98	12	67	7	16	0	1869.4	1836.1	1324.1	1676.53	3836	3078.4	2517.8	3144.07	3870.3	3125.6	2513.7	3169.87	0.964673	2577.1	2167.2	1586	2110.1	0.268106	0.794528	0.991861
FALSE	High	Master Protein	XP_016550418.1	A0A1U8ETE0	XP_016550418.1	OAP02278.1	AT3G16170.1,	PREDICTED: malonate--CoA ligase-like isoform X1 [Capsicum annuum]	0	58.526	18	10	60	0	9	1	610	67.9	7.4	204	151.41	13	47	5	10	0	2196.2	1498.9	1834.8	1843.3	1519.1	1585.9	1037.7	1380.9	1742.5	1859.7	1264.2	1622.13	0.390903	1407.1	1290.1	962.7	1219.97	0.0611167	1.51094	0.851286
FALSE	High	Master Protein	XP_016538985.1	A0A1U8E6Q4	XP_016538985.1	OAP14975.1	AT1G09830.1,	PREDICTED: phosphoribosylamine--glycine ligase [Capsicum annuum]	0	38.19	15	6	26	6	6	1	515	54.7	5.48		105.62		26		6	0	1674	1395.4	1702.7	1590.7	1023.6	875.5	923.2	940.767	1095.5	959.9	1146.2	1067.2	0.148211	730.7	738	828.7	765.8	0.00131574	2.07717	0.881528
FALSE	High	Master Protein	XP_016540015.1	A0A1U8E9L7,A0A2G2XYL5	XP_016540015.1	NP_001330952.1	AT5G22800.1,	PREDICTED: alanine--tRNA ligase, chloroplastic/mitochondrial isoform X1 [Capsicum annuum]	0	42.952	14	10	24	0	10	1	986	108.3	5.85	28	84.08	1	23	1	10	0	1984.8	1245.3	1536.9	1589	1039.1	731.4	1121.1	963.867	1031	847.9	1055.6	978.167	0.921038	2366.7	1438.2	2216.4	2007.1	0.309161	0.79169	0.985381
FALSE	High	Master Protein	XP_016580555.1	A0A1U8HB13	XP_016580555.1	OAP10670.1		PREDICTED: threonine--tRNA ligase, chloroplastic/mitochondrial 2 [Capsicum annuum]	0	47.94	15	8	38	8	8	1	679	77.9	6.65	117	100.64	9	29	3	8	0	824	1267.4	1252.6	1114.67	1018.7	706.9	1052.2	925.933	1246.9	989.7	1466	1234.2	0.155033	1861.2	1867.3	2376	2034.83	0.0147901	0.547793	0.75023
FALSE	High	Master Protein	XP_016569185.1	A0A1U8GDL9,A0A2G2ZQP3	XP_016569185.1	OAP13467.1	AT1G11870.1,AT1G11870.2,	PREDICTED: serine--tRNA ligase, chloroplastic/mitochondrial isoform X1 [Capsicum annuum]	0	68.239	29	10	162	1	10	1	498	55.5	6.55	1478	291.66	66	96	5	10	0	935	1235.8	1397.8	1189.53	914.4	865.2	773.2	850.933	1040.5	841.4	648.4	843.433	0.953365	1664.7	1248	877.7	1263.47	0.793842	0.941484	1.00889
FALSE	High	Master Protein	XP_016565336.1	A0A1U8G1U5,A0A2G2ZWS6	XP_016565336.1	OAO96035.1	AT5G16715.1,	PREDICTED: valine--tRNA ligase, chloroplastic/mitochondrial 2 isoform X1 [Capsicum annuum]	0	111.201	24	19	84	2	18	1	966	109.8	7.15	619	230.26	26	58	8	19	1	1153.5	1774.7	1019.2	1315.8	1100.1	1699.1	1431.6	1410.27	1720.6	2128.3	1751.8	1866.9	0.103381	1168.5	1925.1	1638.3	1577.3	0.460478	0.83421	0.755406
FALSE	High	Master Protein	XP_016573975.1	A0A1U8GS48,A0A2G3AGF3	XP_016573975.1	NP_187110.1	AT3G04600.3,AT3G04600.1,AT3G04600.2,	PREDICTED: tryptophan--tRNA ligase, cytoplasmic [Capsicum annuum]	0	70.747	33	10	47	10	10	1	402	45.7	6.42	262	131.21	11	36	3	10	0	1147.1	1351.9	850.8	1116.6	1047	1266.9	1033.7	1115.87	1088.3	1320.6	1131.5	1180.13	0.569881	598.1	760.6	596.7	651.8	0.0402199	1.7131	0.945543
FALSE	High	Master Protein	XP_016560159.1	A0A1U8FWQ5	XP_016560159.1	OAO99339.1		PREDICTED: leucine--tRNA ligase, chloroplastic/mitochondrial [Capsicum annuum]	0	63.508	15	12	36	12	12	1	970	109.9	6.86	124	105.27	6	30	3	12	0	1016.1	515.4	1011.7	847.733	768.8	604.4	675.2	682.8	805.5	517.1	704.2	675.6	0.944374	1130.5	565.2	896.8	864.167	0.947265	0.980984	1.01066
FALSE	High	Master Protein	XP_016547951.1	A0A1U8ENI2	XP_016547951.1	NP_173906.2		PREDICTED: glutamine--tRNA ligase isoform X1 [Capsicum annuum]	0	73.785	18	13	51	0	13	1	800	91.4	6.52	105	145.6	8	43	2	13	0	1431.4	994.6	974.2	1133.4	1426.1	2058.6	1715.7	1733.47	1577.1	2205.4	1895.4	1892.63	0.569978	1252.2	1585.3	1441.7	1426.4	0.174327	0.794588	0.915902
FALSE	High	Master Protein	XP_016582470.1	A0A1U8HGH5,A0A2G2YWH9	XP_016582470.1	NP_187958.1	AT3G13490.1,	PREDICTED: lysine--tRNA ligase, chloroplastic/mitochondrial [Capsicum annuum]	0	33.055	12	7	25	7	7	1	590	66.5	6.23	71	65.27	5	20	2	7	0	935.6	923.3	812.9	890.6	954.9	919.2	821.6	898.567	1007.3	931.6	1000.1	979.667	0.156594	1184.8	1105.3	1274	1188.03	0.00887207	0.749642	0.917217
FALSE	High	Master Protein	XP_016558922.1	A0A1U8FI50,A0A2G3A5I4	XP_016558922.1	OAP12190.1	AT1G09620.1,	PREDICTED: leucine--tRNA ligase, cytoplasmic-like [Capsicum annuum]	0	97.155	17	16	97	10	10	1	1080	122.6	6.74	270	237.51	25	72	8	16	0	807.6	953.9	915	892.167	1525.5	1880.9	1767.4	1724.6	1578.1	1925.4	1950.9	1818.13	0.589105	1300.6	1758	1947	1668.53	0.0168924	0.534701	0.948555
FALSE	High	Master Protein	XP_016573866.1	A0A1U8GRH4	XP_016573866.1	NP_567061.1	AT3G58140.1,	PREDICTED: phenylalanine--tRNA ligase, chloroplastic/mitochondrial isoform X1 [Capsicum annuum]	0	67.17	27	9	48	0	9	1	427	49.2	6.18	378	126.01	16	32	6	9	0	990.7	718.4	836.7	848.6	917.9	680.7	965	854.533	1064.4	863.8	1128.8	1019	0.238365	1288.6	1131.6	1426.2	1282.13	0.0201704	0.661866	0.8386
FALSE	High	Master Protein	XP_016550360.1	A0A1U8F3W0,A0A2G2YA92	XP_016550360.1	NP_564115.1	AT1G20510.1,AT1G20500.1,AT1G20510.2,AT1G20480.1,	PREDICTED: 4-coumarate--CoA ligase-like 5 [Capsicum annuum]	0	29.997	16	7	28	6	6	1	548	59.5	8.37	66	78.83	3	25	1	7	1	809.9	1012.2	660.1	827.4	1970.4	1673.8	1427	1690.4	1619.1	1394.1	1194.7	1402.63	0.222183	1189.3	1008.8	1005	1067.7	0.113073	0.774937	1.20516
FALSE	High	Master Protein	XP_016568012.1	A0A1U8G9K5,A0A2G3AEE9	XP_016568012.1	NP_191061.1	AT3G55010.2,AT3G55010.1,	PREDICTED: phosphoribosylformylglycinamidine cyclo-ligase, chloroplastic/mitochondrial-like [Capsicum annuum]	0	50.791	23	6	34	6	6	1	404	42.7	5.81	41	133.12	4	30	1	6	0	877	764.3	630.6	757.3	1505.8	1205	626.3	1112.37	1731.9	1249.9	677.5	1219.77	0.801279	1086.2	753.8	434.9	758.3	0.99627	0.998681	0.91195
FALSE	High	Master Protein	XP_016572196.1	A0A1U8GLP7	XP_016572196.1	NP_191100.1	AT3G55400.1,AT3G55400.2,	PREDICTED: methionine--tRNA ligase, chloroplastic/mitochondrial isoform X1 [Capsicum annuum]	0	26.672	13	5	11	0	5	1	600	66.7	7.02	30	30.38	3	8	3	5	0	660.2	1417.1	690.4	922.567	217.1	439.6	312.2	322.967	183.6	416.8	430.7	343.7	0.850079	448.4	991	911.4	783.6	0.667006	1.17734	0.939676
FALSE	High	Master Protein	XP_016545078.1	A0A1U8ECX6	XP_016545078.1	NP_190394.3	AT3G48110.1,	PREDICTED: glycine--tRNA ligase, chloroplastic/mitochondrial 2 isoform X1 [Capsicum annuum]	0	21.154	8	6	17	0	6	1	1065	119.3	6.28	0	55.96	1	16	1	6	0	2031.8	675	458.5	1055.1	1308	751.4	237.8	765.733	1309	715.1	260.5	761.533	0.992728	2189.5	1117.3	394.1	1233.63	0.815677	0.855278	1.00552
FALSE	High	Master Protein	XP_016540079.1	A0A1U8E8C4,A0A2G2XW52	XP_016540079.1	NP_201210.1		PREDICTED: glutamate--tRNA ligase, chloroplastic/mitochondrial isoform X1 [Capsicum annuum]	0	65.901	25	9	49	1	9	1	565	62.8	7.5	457	121.79	14	35	5	9	0	601.4	410.1	838.7	616.733	423.7	326.9	923.8	558.133	694.9	535.2	1275.3	835.133	0.395283	630.6	500.4	959.3	696.767	0.686689	0.885136	0.668316
FALSE	High	Master Protein	XP_016547262.1	A0A1U8EJ73	XP_016547262.1	CAA74705.1	AT5G26830.1,	PREDICTED: threonine--tRNA ligase, mitochondrial 1-like [Capsicum annuum]	0	73.594	25	17	47	6	6	1	731	84.4	7.84	77	118	3	44	2	16	0	564.8	755.6	550.1	623.5	634.1	760.3	659.6	684.667	785.5	805	702.5	764.333	0.184329	352.7	411.8	725.9	496.8	0.395982	1.25503	0.89577
FALSE	High	Master Protein	XP_016581419.1	A0A1U8HJM3	XP_016581419.1			PREDICTED: DNA ligase 1 [Capsicum annuum]	0.001	8.312	3	2	8	1	1	1	682	77.6	5.31		31.87		8		2	1	1050.4	564.2	293.8	636.133	782	658.2	582.2	674.133	546	472.3	382.7	467	0.0506854	313.5	327.9	273.5	304.967	0.209957	2.08591	1.44354
FALSE	High	Master Protein	XP_016564135.1	A0A1U8FZ76	XP_016564135.1	NP_176686.1	AT1G65060.1,AT3G21240.1,	PREDICTED: 4-coumarate--CoA ligase 2-like [Capsicum annuum]	0.001	9.425	4	2	6	2	2	1	570	62.1	5.66		21.88		6		2	0	672.3	508.9	544.8	575.333	662.3	527.8	639.4	609.833	396.9	307.8	369.9	358.2	0.00691869	255.6	216.8	268.4	246.933	0.00320375	2.32991	1.70249
FALSE	High	Master Protein	XP_016537377.1	A0A1U8DQU2	XP_016537377.1	NP_197716.1	AT5G23250.1,AT5G08300.1,AT5G23250.2,	PREDICTED: succinyl-CoA ligase [ADP-forming] subunit alpha-1, mitochondrial-like isoform X2 [Capsicum annuum]	0	109.448	43	9	284	1	1	1	315	32.9	8.15	135	887.73	9	275	3	9	0		496.8		496.8		319.2		319.2		292.5		292.5	#DIV/0!		300.5		300.5	#DIV/0!	1.65324	1.09128
FALSE	High	Master Protein	XP_016563010.1	A0A1U8FVZ1	XP_016563010.1	CAP09657.1	AT3G21240.1,AT1G51680.1,AT1G51680.3,AT1G65060.1,AT1G51680.2,AT3G21230.1,AT1G65060.2,	PREDICTED: 4-coumarate--CoA ligase 1 [Capsicum annuum]	0	27.471	10	4	19	3	3	1	542	59.7	5.86	73	55.96	5	14	3	4	2	501.2	485.7	401.8	462.9	716	525.3	592	611.1	610.2	439.4	512.9	520.833	0.293016	216.1	161.7	207.9	195.233	0.00160742	2.37101	1.17331
FALSE	High	Master Protein	XP_016548006.1	A0A1U8ENP1,A0A2G2YC53	XP_016548006.1	NP_565717.2	AT2G31170.1,	PREDICTED: cysteine--tRNA ligase 2, cytoplasmic isoform X1 [Capsicum annuum]	0	58.674	24	9	53	1	8	1	552	62.3	6.2	513	132.31	17	36	4	9	0	417.6	931.2	462	603.6	1076.8	1759.2	1153.7	1329.9	1498	2298.8	1401	1732.6	0.322473	1017.5	1340.5	982.3	1113.43	0.0633353	0.542107	0.767575
FALSE	High	Master Protein	XP_016541589.1	A0A1U8ECK2	XP_016541589.1	NP_001190497.1		PREDICTED: isoleucine--tRNA ligase, chloroplastic/mitochondrial [Capsicum annuum]	0	43.404	10	8	25	8	8	1	1108	125.5	7.09	67	79.49	4	21	2	8	0	521.1	369	356.3	415.467	495.7	702.2	274.2	490.7	573.5	691.5	280.1	515.033	0.895462	773	818.5	350.8	647.433	0.216051	0.641713	0.952754
FALSE	High	Master Protein	XP_016575628.1	A0A1U8H3I5,A0A2G2Z8F3	XP_016575628.1	BAD94829.1		PREDICTED: probable methionine--tRNA ligase isoform X1 [Capsicum annuum]	0	28.907	18	5	16	0	5	1	386	42.1	7.64	99	48.69	2	14	1	5	0	342.8	837.2	255.3	478.433	484.9	1179.4	372.6	678.967	409.8	1222	363.2	665	0.972152	343.1	711.6	302.8	452.5	0.91303	1.05731	1.021
FALSE	High	Master Protein	XP_016561307.1	A0A1U8FQ03,A0A2G3ABL7	XP_016561307.1	NP_565717.2	AT2G31170.1,	PREDICTED: cysteine--tRNA ligase, chloroplastic/mitochondrial [Capsicum annuum]	0	11.858	6	3	17	2	2	1	570	64.5	7.4	199	27.39	8	9	2	3	0		277.7		277.7		108.3		108.3		95.4		95.4	#DIV/0!		131.5		131.5	#DIV/0!	2.11179	1.13522
FALSE	High	Master Protein	XP_016575081.1	A0A1U8GV08	XP_016575081.1	OAP15104.1	AT1G77550.1,	PREDICTED: tubulin--tyrosine ligase-like protein 12 [Capsicum annuum]	0	17.208	7	4	8	4	4	1	866	98.6	5.24	38	30.95	1	7	1	4	0	111.4	264.9	380.4	252.233	101.3	181.7	255.5	179.5	72.4	152.7	194.6	139.9	0.526608	44.6	111.9	157.9	104.8	0.156239	2.40681	1.28306
FALSE	High	Master Protein	XP_016545240.1	A0A1U8EPF3	XP_016545240.1	CAP09657.1	AT3G21240.1,AT1G51680.1,AT1G51680.3,AT1G65060.1,AT1G51680.2,AT3G21230.1,AT1G65060.2,	PREDICTED: 4-coumarate--CoA ligase 2-like [Capsicum annuum]	0.007	5.041	2	1	1	1	1	1	549	60.6	5.8		3.82		1		1	0	256.5			256.5	688			688	134.7			134.7	#DIV/0!	65.6			65.6	#DIV/0!	3.91006	5.10765
FALSE	High	Master Protein	XP_016563158.1	A0A1U8G3A1	XP_016563158.1	NP_190196.1		PREDICTED: histidine--tRNA ligase, chloroplastic/mitochondrial isoform X1 [Capsicum annuum]	0	14.107	8	4	13	1	4	1	501	56.2	8.07	137	23	5	8	1	4	0	191	561	251.6	334.533	126.2	263.9	349.2	246.433	132.2	239.9	312	228.033	0.83612	167	534.8	447.3	383.033	0.776204	0.873379	1.08069
FALSE	High	Master Protein	XP_016563545.1	A0A1U8FXJ3	XP_016563545.1	AAO41971.1		PREDICTED: 5-formyltetrahydrofolate cyclo-ligase, mitochondrial isoform X1 [Capsicum annuum]	0.001	7.569	6	2	4	0	2	1	287	31.7	7.78		13.73		4		2	0	201.6	582.5	193	325.7	356.8	899.7	303.2	519.9	240.6	770.8	217.2	409.533	0.695907	182	511.9	162.7	285.533	0.826097	1.14067	1.26949
FALSE	Medium	Master Protein	XP_016537470.1	A0A1U8E2C2	XP_016537470.1			PREDICTED: E3 ubiquitin-protein ligase KEG isoform X1 [Capsicum annuum]	0.026	2.141	1	1	3	0	1	1	631	70.5	6.9		6.98		3		1	0	754.2	194.8	123.1	357.367	403.7	244.5	143.6	263.933	371.7	224.1	164.3	253.367	0.91902	384.5	185.4	120.6	230.167	0.585439	1.55264	1.04171
FALSE	High	Master Protein	XP_016550809.1	A0A1U8F3T2,A0A2G2YA53	XP_016550809.1	NP_973533.1	AT2G25840.2,AT2G25840.1,AT2G25840.3,	PREDICTED: tryptophan--tRNA ligase, chloroplastic/mitochondrial [Capsicum annuum]	0	46.037	21	6	49	6	6	1	408	45.5	8.75	487	115	19	30	3	5	0	292.5	193.2	155.9	213.867	876	455.4	614.9	648.767	809.8	375.1	559.5	581.467	0.721286	789.3	275.7	437.8	500.933	0.141429	0.426936	1.11574
FALSE	High	Master Protein	XP_016562943.1	A0A1U8G2M4	XP_016562943.1	NP_001326276.1	AT3G62120.2,AT3G62120.1,	PREDICTED: LOW QUALITY PROTEIN: proline--tRNA ligase, cytoplasmic-like [Capsicum annuum]	0	61.413	29	10	72	3	3	1	503	57	6.48	335	168.83	14	58	4	10	0	393.3	161.2	114.3	222.933	478.7	109.7	84.7	224.367	457.6	173.5	126.6	252.567	0.871873	290.2	104.1	80.8	158.367	0.584697	1.4077	0.888346
FALSE	High	Master Protein	XP_016565961.1	A0A1U8G3M5	XP_016565961.1	NP_567428.1		PREDICTED: putative E3 ubiquitin-protein ligase XBAT35 isoform X1 [Capsicum annuum]	0.008	4.697	4	1	1	0	1	1	502	54.3	7.87		5.1		1		1	0	160.3			160.3	65.3			65.3	65			65	#DIV/0!	82.7			82.7	#DIV/0!	1.93833	1.00462
FALSE	High	Master Protein	XP_016559177.1	A0A2G2ZZ25	XP_016559177.1	NP_190468.1	AT3G48990.1,	PREDICTED: oxalate--CoA ligase [Capsicum annuum]	0.001	9.898	4	2	7	2	2	1	523	56.3	6.93	39	19	2	5	1	2	0	142.8	200.9	155.1	166.267	206.1	212.1	167.4	195.2	67.5	66.5	55.1	63.0333	0.000816767	71	89.5	48.6	69.7	0.0104922	2.38546	3.09677
FALSE	High	Master Protein	XP_016578426.1	A0A1U8H4L6	XP_016578426.1	CAP09657.1	AT3G21240.1,AT1G51680.1,AT1G51680.3,AT1G65060.1,AT1G51680.2,AT3G21230.1,AT1G65060.2,	PREDICTED: 4-coumarate--CoA ligase 2 [Capsicum annuum]	0	17.312	7	3	9	2	2	1	534	58.5	5.74	35	31.69	1	8	1	3	0		109.2		109.2		74.8		74.8		46.6		46.6	#DIV/0!		24.8		24.8	#DIV/0!	4.40323	1.60515
FALSE	High	Master Protein	XP_016563816.1	A0A1U8FXF6	XP_016563816.1			PREDICTED: LOW QUALITY PROTEIN: 4-coumarate--CoA ligase-like 9 [Capsicum annuum]	0.001	9.443	6	3	12	2	2	1	562	61.9	8.02	46	24	3	9	1	3	0		105.5		105.5		146.2		146.2		93.2		93.2	#DIV/0!		57.5		57.5	#DIV/0!	1.83478	1.56867
FALSE	High	Master Protein	XP_016547115.1	A0A1U8EUS2	XP_016547115.1			PREDICTED: E3 UFM1-protein ligase 1 homolog isoform X2 [Capsicum annuum]	0.006	5.101	2	1	1	0	1	1	706	76.7	5.4		5.65		1		1	0		95.8		95.8		82.6		82.6		78.4		78.4	#DIV/0!		52		52	#DIV/0!	1.84231	1.05357
FALSE	High	Master Protein	XP_016554967.1	A0A1U8F6L3,A0A2G2ZQI0	XP_016554967.1			PREDICTED: E3 ubiquitin-protein ligase UPL1-like [Capsicum annuum]	0	32.277	3	9	24	8	9	1	3649	402.2	5.17	85	45.84	10	14	4	9	0	55.9	93.2	251.2	133.433	70.6	78.7	154.3	101.2	55.1	76.2	147.8	93.0333	0.843163	48.4	38.1	151.8	79.4333	0.483548	1.67982	1.08778
FALSE	High	Master Protein	XP_016582002.1	A0A1U8HF04	XP_016582002.1	OAO97124.1		PREDICTED: aspartate--tRNA ligase, chloroplastic/mitochondrial-like [Capsicum annuum]	0.001	9.957	9	1	4	1	1	1	208	23.4	7.93	16	11.42	1	3	1	1	0	86.1	99.6		92.85	88.2	71.9		80.05	62.1	58.9		60.5	0.142814	59.8	58		58.9	0.037957	1.5764	1.32314
FALSE	Medium	Master Protein	XP_016563938.1	A0A1U8G5E7	XP_016563938.1			PREDICTED: E3 ubiquitin-protein ligase RING1-like [Capsicum annuum]	0.019	2.734	4	1	1	1	1	1	388	40.4	4.63		2.95		1		1	0	92.5			92.5	227.2			227.2	245.9			245.9	#DIV/0!	150.6			150.6	#DIV/0!	0.61421	0.923953
FALSE	High	Master Protein	XP_016539397.1	A0A1U8DWK4	XP_016539397.1	NP_195102.2	AT4G33760.1,	PREDICTED: aspartate--tRNA ligase, chloroplastic/mitochondrial [Capsicum annuum]	0	15.153	9	4	8	4	4	1	535	60	6.16	43	15.06	2	6	2	4	0	264.4	89.5	44.3	132.733	272.4	118.1	27.6	139.367	322.4	115.4	31.4	156.4	0.886663	256.1	78.9	19.1	118.033	0.887815	1.12454	0.891091
FALSE	High	Master Protein	XP_016570682.1	A0A1U8GHA4,A0A2G2XUP4	XP_016570682.1			PREDICTED: 4-coumarate--CoA ligase-like 9 [Capsicum annuum]	0.008	4.679	4	1	2	1	1	1	544	60.1	8.75		9.88		2		1	0	72.3		80.1	76.2	35.4		45.8	40.6	31.7		41.4	36.55	0.626419	36.1		51	43.55	0.0603869	1.74971	1.11081
FALSE	High	Master Protein	XP_016538575.1	A0A1U8E5J7,A0A2G2Y0C7	XP_016538575.1	NP_198099.1	AT5G27470.1,	PREDICTED: serine--tRNA ligase [Capsicum annuum]	0	27.27	9	3	27	1	1	1	446	51.4	7.65	211	53.91	10	17	3	3	0	69.4			69.4	42.9			42.9	40.6			40.6	#DIV/0!	24.7			24.7	#DIV/0!	2.80972	1.05665
FALSE	High	Master Protein	XP_016569435.1	A0A1U8GE98	XP_016569435.1	NP_565139.1	AT1G76730.1,	PREDICTED: 5-formyltetrahydrofolate cyclo-ligase-like protein COG0212 [Capsicum annuum]	0.007	4.818	5	1	1	1	1	1	355	39.8	8.87		4.21		1		1	0			61.1	61.1			69.9	69.9			58.3	58.3	#DIV/0!			73.3	73.3	#DIV/0!	0.833561	1.19897
FALSE	High	Master Protein	XP_016542306.1	A0A1U8E792,A0A2G2YRU9	XP_016542306.1	OAO93742.1		PREDICTED: E3 ubiquitin-protein ligase Hakai [Capsicum annuum]	0.001	10.031	2	1	29	1	1	1	491	53.3	6.83	74	36.65	13	16	1	1	0	53.4	58.5	56.5	56.1333	61.9	56.2	43.2	53.7667	144.2	104.6	54	100.933	0.151853	33.6	28.8	15.6	26	0.00569942	2.15897	0.532695
FALSE	High	Master Protein	XP_016547744.1	A0A1U8EV20,A0A2G2YHI0	XP_016547744.1	NP_172293.2		PREDICTED: DNA ligase 1-like [Capsicum annuum]	0.009	4.217	1	1	1	1	1	1	859	95.6	8.15		3.78		1		1	0	44.7			44.7	162.1			162.1	157.6			157.6	#DIV/0!	123.4			123.4	#DIV/0!	0.362237	1.02855
FALSE	High	Master Protein	XP_016581240.1	A0A1U8HCW9	XP_016581240.1	NP_188316.1	AT3G16910.1,	PREDICTED: acetate/butyrate--CoA ligase AAE7, peroxisomal-like [Capsicum annuum]	0	15.825	15	5	8	4	4	1	567	62.6	8.03	0	20.41	1	7	1	5	1	42.4	33.2	127	67.5333	103.5	348.5	408.3	286.767	87.9	299.1	422.9	269.967	0.907053	167.7	361.1	426	318.267	0.0393039	0.212191	1.06223
FALSE	High	Master Protein	XP_016573667.1	A0A1U8GQX3,A0A2G2ZKA9	XP_016573667.1	NP_565206.1	AT1G79380.1,AT5G63970.2,AT5G63970.1,	PREDICTED: E3 ubiquitin-protein ligase RGLG2 isoform X1 [Capsicum annuum]	0.009	4.209	4	1	3	0	1	1	422	46.7	8.51		11.22		3		1	0	23.5	19	18.2	20.2333	7.2	6.6	6.2	6.66667	10.7	15.1	10.7	12.1667	0.021232	14.8	12.8	10.3	12.6333	0.0224214	1.60158	0.547945
FALSE	High	Master Protein	XP_016539955.1	A0A1U8E9F6,A0A2G2Y2V7	XP_016539955.1	NP_849567.2		PREDICTED: E3 ubiquitin-protein ligase UPL3 [Capsicum annuum]	0	18.013	2	3	9	3	3	1	1891	202.4	6.13	78	24.22	2	7	1	3	0	8.3	31.2	18	19.1667	16.5	77	47.1	46.8667	9.7	33.4	14.1	19.0667	0.215696	7.7	40.4	19.2	22.4333	0.793104	0.854383	2.45804
FALSE	Low	Master Protein	XP_016539707.1	A0A1U8DXG1,A0A2G2Y3Y5	XP_016539707.1	NP_567966.1	AT4G34370.1,AT2G16090.1,AT4G34370.2,AT3G27710.1,	PREDICTED: probable E3 ubiquitin-protein ligase ARI2 isoform X1 [Capsicum annuum]	0.068	1.262	2	1	2	0	1	1	590	67.5	5.74	0	2.19	1	1	1	1	0				#DIV/0!				#DIV/0!				#DIV/0!	#DIV/0!				#DIV/0!	#DIV/0!	#DIV/0!	#DIV/0!
FALSE	Low	Master Protein	XP_016576357.1	A0A1U8GYP6	XP_016576357.1	NP_001154428.1		PREDICTED: E3 ubiquitin-protein ligase BRE1-like 2 isoform X1 [Capsicum annuum]	0.069	1.222	1	1	1	0	1	1	885	101	5.41	27		1		1		0				#DIV/0!				#DIV/0!				#DIV/0!	#DIV/0!				#DIV/0!	#DIV/0!	#DIV/0!	#DIV/0!
FALSE	High	Master Protein	XP_016563874.1	A0A1U8G779	XP_016563874.1	NP_001328216.1		PREDICTED: asparagine--tRNA ligase, chloroplastic/mitochondrial [Capsicum annuum]	0	19.312	9	5	15	4	4	1	551	61.9	6.4	132	26.99	6	9	4	5	0				#DIV/0!				#DIV/0!				#DIV/0!	#DIV/0!				#DIV/0!	#DIV/0!	#DIV/0!	#DIV/0!
FALSE	High	Master Protein	XP_016566120.1	A0A1U8G4R3	XP_016566120.1			PREDICTED: E3 ubiquitin-protein ligase PRT1-like [Capsicum annuum]	0.001	8.161	4	1	6	1	1	1	458	50.6	5.17	145	13.47	3	3	1	1	0				#DIV/0!				#DIV/0!				#DIV/0!	#DIV/0!				#DIV/0!	#DIV/0!	#DIV/0!	#DIV/0!

## Sheet: transferase
Checked	Protein FDR Confidence: Combined	Master	Accession	Gene ID(Capsicum)	Master Accession	AT Protein ID (BLAST)	AT Ensemble Gene ID	Description	Exp. q-value: Combined	Sum PEP Score	Coverage [%]	# Peptides	# PSMs	# Protein Unique Peptides	# Unique Peptides	# Protein Groups	# AAs	MW [kDa]	calc. pI	Score Mascot: Mascot	Score Sequest HT: Sequest HT	# PSMs (by Search Engine): Mascot	# PSMs (by Search Engine): Sequest HT	# Peptides (by Search Engine): Mascot	# Peptides (by Search Engine): Sequest HT	# Razor Peptides	Abundances (Normalized): F1: 126, Sample, 1, Infected leaf	Abundances (Normalized): F2: 126, Sample, 2, Infected leaf	Abundances (Normalized): F3: 126, Sample, 3, Infected leaf	Average_126	Abundances (Normalized): F1: 128, Sample, 1, Infected meristum	Abundances (Normalized): F2: 128, Sample, 2, Infected meristum	Abundances (Normalized): F3: 128, Sample, 3, Infected meristum	Average_128	Abundances (Normalized): F1: 129, Control, 1, Healthy meristum	Abundances (Normalized): F2: 129, Control, 2, Healthy meristum	Abundances (Normalized): F3: 129, Control, 3, Healthy meristum	Average_129	128 vs 129 p-value	Abundances (Normalized): F1: 130, Control, 1, Healthy leaf	Abundances (Normalized): F2: 130, Control, 2, Healthy leaf	Abundances (Normalized): F3: 130, Control, 3, Healthy leaf	Average_130	126 vs 130 p-value	Ratio126/130	Ratio128/129
FALSE	High	Master Protein	XP_016555027.1	A0A1U8F6S1	XP_016555027.1	NP_197294.1	AT5G17920.2,AT5G17920.1,AT3G03780.3,AT3G03780.2,AT3G03780.1,AT5G20980.2,AT5G20980.1,	PREDICTED: 5-methyltetrahydropteroyltriglutamate--homocysteine methyltransferase [Capsicum annuum]	0	831.096	69	44	3281	35	35	1	765	84.5	6.46	22065	10681.9	811	2470	29	43	14	53704.6	53158.7	55708.6	54190.6	60777.4	61420.4	64891.7	62363.2	67748.5	67251	70869.7	68623.1	0.0214611	34744.6	34668.1	37273.2	35562	8.63651e-05	1.52384	0.908778
FALSE	High	Master Protein	XP_016560854.1	A0A1U8FQ55	XP_016560854.1	NP_195506.1	AT4G37930.1,AT5G26780.1,AT5G26780.2,AT5G26780.3,AT4G32520.2,AT4G32520.1,	PREDICTED: serine hydroxymethyltransferase, mitochondrial [Capsicum annuum]	0	412.321	63	26	870	19	19	1	518	57.1	8.54	2519	2955.3	116	754	18	26	11	31518.8	35274	32928.1	33240.3	23785.6	24319.5	23081.3	23728.8	26898.1	28353.9	27024.2	27425.4	0.00326422	75474.2	82994.4	76188.4	78219	6.90813e-05	0.424965	0.865213
FALSE	High	Master Protein	XP_016551309.1	A0A1U8F581	XP_016551309.1	NP_197233.1	AT5G17310.2,AT3G03250.1,	PREDICTED: UTP--glucose-1-phosphate uridylyltransferase [Capsicum annuum]	0	532.84	79	33	1290	27	27	1	477	51.9	6.18	4031	4235.13	219	1071	20	32	9	27010.2	32573.5	30027.3	29870.3	31070.5	35717.7	33285.6	33357.9	29853.3	34673	32191.7	32239.3	0.593864	27960.5	31482.4	28920.1	29454.3	0.839154	1.01412	1.0347
FALSE	High	Master Protein	XP_016550188.1	A0A1U8ESR9	XP_016550188.1	NP_178969.1	AT2G13360.2,AT2G13360.1,	PREDICTED: serine--glyoxylate aminotransferase [Capsicum annuum]	0	370.138	76	22	1228	22	22	1	401	44	8.27	8194	3799.43	261	967	13	22	0	21032.9	23302.1	23177.9	22504.3	12297.6	13774.3	13344.5	13138.8	13626.3	14866.7	14323.9	14272.3	0.116106	37816.5	39817.6	38410.3	38681.5	6.8547e-05	0.581785	0.92058
FALSE	High	Master Protein	XP_016560143.1	A0A1U8FUP9,A0A2G3A988	XP_016560143.1	NP_001318983.1	AT1G11860.3,AT1G11860.2,AT1G11860.1,	PREDICTED: aminomethyltransferase, mitochondrial [Capsicum annuum]	0	329.664	73	24	749	24	24	1	406	44.2	8.57	3591	2523.13	126	623	12	24	0	21688.5	20518.4	19795.7	20667.5	15113.8	15160.2	14415.5	14896.5	17201.7	16789.7	16494.7	16828.7	0.00363534	48888.1	47018.1	44038.4	46648.2	6.80088e-05	0.443051	0.885184
FALSE	High	Master Protein	XP_016573719.1	A0A1U8GZY4	XP_016573719.1	AAM65005.1	AT1G19570.1,AT1G75270.1,AT1G19570.2,AT5G16710.1,	PREDICTED: glutathione S-transferase DHAR2-like [Capsicum annuum]	0	279.49	90	17	592	17	17	1	212	23.6	6.29	2160	2121.67	81	511	10	16	0	16441.1	17602	17278.4	17107.2	15466	16876	16238.9	16193.6	22295.8	23793.2	23077.6	23055.5	0.000321297	13641.6	14430.3	14498.5	14190.1	0.00272822	1.20557	0.702375
FALSE	High	Master Protein	XP_016537727.1	A0A1U8DRU2,A0A2G2YX40	XP_016537727.1	NP_194927.1	AT4G31990.2,AT4G31990.1,AT4G31990.3,AT4G31990.4,	PREDICTED: aspartate aminotransferase, chloroplastic [Capsicum annuum]	0	264.369	58	21	614	20	20	1	462	50.7	8.7	3568	1705.35	167	447	15	21	1	10918.5	14005.9	14395.3	13106.6	11010.6	14068	12803.1	12627.2	10281.4	13750.9	12327.8	12120	0.724648	10960.1	14305.1	13243.5	12836.2	0.863737	1.02106	1.04185
FALSE	High	Master Protein	XP_016581044.1	A0A1U8HKJ3,A0A2G2Z4K8	XP_016581044.1	NP_565178.1	AT1G78380.1,AT1G17180.1,AT1G17170.1,AT1G78340.1,AT1G78360.1,AT1G78370.1,AT1G17190.1,AT1G78320.1,	PREDICTED: probable glutathione S-transferase [Capsicum annuum]	0	99.658	31	12	370	4	4	1	220	25.5	6.04	711	786.34	40	330	6	12	14	13795.1	13549.8	14379.3	13908.1	14433.3	16125.6	16938.9	15832.6	19295.6	20649.5	21550.4	20498.5	0.00911926	18543.9	19005.2	18857.5	18802.2	6.39012e-05	0.739704	0.772378
FALSE	High	Master Protein	XP_016572502.1	A0A1U8GMM5	XP_016572502.1	NP_568336.1	AT5G16710.1,	PREDICTED: glutathione S-transferase DHAR3, chloroplastic-like isoform X1 [Capsicum annuum]	0	265.924	54	14	390	2	14	1	264	29.5	7.94	520	1525.62	28	362	6	14	0	12821.2	13780.7	15947	14183	9309	9609.5	9994.4	9637.63	9188.7	9773.2	10109.9	9690.6	0.881793	16321.5	15967.4	17319.7	16536.2	0.0801063	0.857692	0.994534
FALSE	High	Master Protein	XP_016579643.1	A0A1U8HER3,A0A2G2YZK9	XP_016579643.1	NP_564654.1	AT1G54220.2,AT1G54220.1,AT3G13930.1,AT3G52200.1,AT3G52200.2,	PREDICTED: dihydrolipoyllysine-residue acetyltransferase component 3 of pyruvate dehydrogenase complex, mitochondrial-like [Capsicum annuum]	0	267.309	44	25	393	25	25	1	536	57.9	8.29	1336	1184.79	48	345	8	25	0	13438.6	12678	14094.9	13403.8	16364.4	17056.7	16707	16709.4	11134.1	11345.5	11225.7	11235.1	1.26286e-05	9078.5	9254.9	9585.1	9306.17	0.00071102	1.44032	1.48725
FALSE	High	Master Protein	XP_016576141.1	A0A1U8GY32,A0A2G2Y0K8	XP_016576141.1	1GNW_A	AT4G02520.1,AT2G02930.1,	PREDICTED: glutathione S-transferase [Capsicum annuum]	0	195.619	57	11	446	11	11	1	213	23.8	6.89	1903	1603.42	94	352	7	11	0	13047.3	12273.9	11764.9	12362	14359.7	14512.8	13429.2	14100.6	6254.8	6346.5	5841.8	6147.7	2.84498e-05	4152.5	4395.4	3548.6	4032.17	5.00572e-05	3.06585	2.29363
FALSE	High	Master Protein	XP_016542389.1	A0A1U8EET4	XP_016542389.1			PREDICTED: probable glutathione S-transferase [Capsicum annuum]	0	157.377	56	15	293	6	11	1	220	25.4	5.72	805	857.83	52	241	7	15	6	10287.4	11201.1	12904.4	11464.3	11237.4	10418.2	12343.2	11332.9	6438.5	5966.4	7054.3	6486.4	0.00163547	5070.8	5220.2	6214.2	5501.73	0.00214283	2.08376	1.74718
FALSE	High	Master Protein	XP_016543322.1	A0A1U8E7Y8	XP_016543322.1	NP_195899.1	AT5G02790.1,AT3G55040.1,AT5G02780.1,AT5G02780.2,	PREDICTED: glutathione S-transferase L3-like isoform X1 [Capsicum annuum]	0	194.003	60	14	281	0	10	1	239	27.5	5.39	641	968.06	28	253	5	14	9	10011.5	12004.1	11056.9	11024.2	11483.4	12230.1	11781.1	11831.5	5909.8	6730.6	6295	6311.8	6.74576e-05	5384.1	6093.8	5817.5	5765.13	0.0010038	1.91221	1.87451
FALSE	High	Master Protein	XP_016543645.1	A0A1U8EJZ1	XP_016543645.1			PREDICTED: probable glutathione S-transferase [Capsicum annuum]	0	79.18	38	9	114	9	9	1	222	25.9	6.44	278	315.15	20	94	3	9	0	13126.7	10295.6	8406.7	10609.7	6763.1	5980.3	5464.2	6069.2	4442.9	3776.8	3505.7	3908.47	0.0099883	3056.9	2285.4	2425.9	2589.4	0.00450124	4.09735	1.55283
FALSE	High	Master Protein	XP_016542386.1	A0A1U8E7G2	XP_016542386.1			PREDICTED: probable glutathione S-transferase [Capsicum annuum]	0	166.619	47	12	359	8	8	1	220	24.8	5.54	865	1115.49	57	302	8	12	2	10796.7	9926.6	8765.8	9829.7	14094.1	13302.6	11634.6	13010.4	22934.7	20627.7	17579.4	20380.6	0.0125934	8753.8	8423.9	7246.3	8141.33	0.0861553	1.20738	0.638373
FALSE	High	Master Protein	XP_016578067.1	A0A1U8H3M0	XP_016578067.1	NP_567934.1	AT4G33680.1,AT2G13810.1,	PREDICTED: LL-diaminopimelate aminotransferase, chloroplastic [Capsicum annuum]	0	192.953	44	15	343	11	11	1	461	50.3	8.1	2563	957.75	89	254	11	15	5	8833.1	9658.1	10024.3	9505.17	7805.8	7999.7	8224.5	8010	11532.1	11905.9	12367.9	11935.3	0.00013076	7019.1	7821	7489.9	7443.33	0.00813736	1.277	0.671118
FALSE	High	Master Protein	XP_016568861.1	A0A1U8GC10,A0A2G2ZRD3	XP_016568861.1	NP_849714.1		PREDICTED: adenine phosphoribosyltransferase 1-like [Capsicum annuum]	0	114.033	46	10	805	6	10	1	277	30.5	7.88	3604	2606.05	217	588	6	10	0	10728.3	8504.7	9570.3	9601.1	10535.8	9188.6	10252.1	9992.17	10351.2	9000	10145.9	9832.37	0.799	6460.1	5623.1	5914	5999.07	0.00633849	1.60043	1.01625
FALSE	High	Master Protein	XP_016581019.1	A0A1U8HKG3,A0A2G2Z4N2	XP_016581019.1	NP_199641.1	AT5G48300.1,	PREDICTED: glucose-1-phosphate adenylyltransferase small subunit, chloroplastic/amyloplastic [Capsicum annuum]	0	174.872	45	20	294	13	13	1	517	56.7	6.8	717	786.23	34	260	8	20	9	11364.8	7970.2	8226	9187	14211.6	12643.6	13679.7	13511.6	11419	10652.7	11547.3	11206.3	0.0128351	18028.1	16887.2	16542.2	17152.5	0.00251199	0.535607	1.20571
FALSE	High	Master Protein	XP_016540507.1	A0A1U8DZQ7,A0A2G3AL42	XP_016540507.1	NP_197423.1	AT5G19220.1,AT1G27680.1,AT2G21590.2,AT2G21590.1,	PREDICTED: glucose-1-phosphate adenylyltransferase large subunit 3, chloroplastic/amyloplastic [Capsicum annuum]	0	239.739	54	24	393	22	22	1	516	56.6	8.6	2946	1024.46	114	279	13	24	2	6367	7668.7	7862.3	7299.33	5881.1	6554.9	5834.5	6090.17	6238.1	7067.8	6144.7	6483.53	0.352804	8881	10225.1	10139.2	9748.43	0.0186376	0.74877	0.939328
FALSE	High	Master Protein	XP_016581045.1	A0A1U8HCD2,A0A2G2Z4J4	XP_016581045.1	NP_565178.1	AT1G78380.1,AT1G17180.1,AT1G78340.1,AT1G78370.1,AT1G78360.1,AT1G17170.1,AT1G17190.1,AT1G78320.1,	PREDICTED: probable glutathione S-transferase [Capsicum annuum]	0	129.258	43	13	230	6	6	1	219	25.3	7.31	1093	695.35	37	193	5	13	13	7594.1	7220.9	7209.8	7341.6	11144.4	10490.9	10068.9	10568.1	8567.2	7985.5	7778.4	8110.37	0.00330148	9214.9	8561.8	8592.6	8789.77	0.00425061	0.835244	1.30303
FALSE	High	Master Protein	XP_016564555.1	A0A1U8G0C4	XP_016564555.1	NP_197782.1	AT5G23940.1,	PREDICTED: BAHD acyltransferase DCR [Capsicum annuum]	0	157.496	41	16	260	16	16	1	448	50.1	5.43	844	771.42	33	227	7	15	0	6984.6	7597.2	6732.3	7104.7	5158.8	5018	5902	5359.6	14250.8	15111.4	15829.9	15064	5.33199e-05	4876.9	5224.4	5982.8	5361.37	0.0137308	1.32517	0.355788
FALSE	High	Master Protein	XP_016547661.1	A0A1U8EMR4	XP_016547661.1	NP_177215.1	AT1G70580.4,AT1G70580.3,AT1G70580.2,AT1G70580.1,AT1G23310.1,AT1G23310.2,	PREDICTED: glutamate--glyoxylate aminotransferase 2 [Capsicum annuum]	0	233.749	56	20	412	15	20	1	480	53.4	6.79	1810	1333.01	89	323	12	19	0	7562.3	6794.4	5518.4	6625.03	8747.3	8118.1	6940	7935.13	9833.6	9232.6	7828.6	8964.93	0.265366	34260.2	31230	27989.8	31160	0.000210024	0.212613	0.88513
FALSE	High	Master Protein	XP_016578512.1	A0A1U8H4X5	XP_016578512.1	OAP15547.1	AT1G72330.1,AT1G72330.3,AT1G17290.1,	PREDICTED: alanine aminotransferase 2-like [Capsicum annuum]	0	198.81	47	21	228	12	12	1	533	58.4	6.19	1379	640.98	56	172	10	21	12	9542.5	6380.4	5848.3	7257.07	9048.4	6613.4	7684.5	7782.1	4442.5	3929.6	4278.8	4216.97	0.00777789	4531.2	3671.5	3950.2	4050.97	0.0532097	1.79144	1.84543
FALSE	High	Master Protein	XP_016581036.1	A0A1U8HCB5	XP_016581036.1	NP_565178.1	AT1G78380.1,AT1G17180.1,AT1G17170.1,AT1G78340.1,AT1G78370.1,AT1G78360.1,AT1G78320.1,AT1G17190.1,	PREDICTED: probable glutathione S-transferase [Capsicum annuum]	0	104.341	27	9	323	2	3	1	220	25.5	6.25	410	755.75	30	293	5	9	3	2546.7	6363.8	6336.5	5082.33	1804.4	3374	2865.9	2681.43	1650.3	2986.4	2593.2	2409.97	0.67887	2679.9	5069.5	4285.1	4011.5	0.501144	1.26694	1.11264
FALSE	High	Master Protein	XP_016573654.1	A0A1U8GZS9	XP_016573654.1	NP_193129.1	AT4G13930.1,AT4G13890.1,AT1G36370.1,AT1G22020.1,AT4G32520.2,AT4G32520.1,	PREDICTED: serine hydroxymethyltransferase 4 [Capsicum annuum]	0	252.91	57	22	400	22	22	1	471	52	7.27	2616	1289.98	91	309	11	22	0	5645.5	7132	5765.5	6181	7992.7	8997	8893.5	8627.73	11052.2	12770	13727.9	12516.7	0.0100216	5949.3	6751.9	7293.7	6664.97	0.476184	0.927386	0.689298
FALSE	High	Master Protein	XP_016570658.1	A0A1U8GPI4,A0A2G2ZKW8	XP_016570658.1	BAB62076.1	AT3G63410.1,	PREDICTED: 2-methyl-6-phytyl-1,4-hydroquinone methyltransferase, chloroplastic-like [Capsicum annuum]	0	125.624	34	11	249	10	10	1	334	37.8	9.17	1524	688.08	66	183	7	11	1	4909.2	5147.2	6394.6	5483.67	3231.5	3068.6	3543.7	3281.27	3625.7	3680.6	4055.4	3787.23	0.0595895	5828.8	5494.8	5736.7	5686.77	0.6887	0.964286	0.866402
FALSE	High	Master Protein	XP_016537984.1	A0A1U8E2K0	XP_016537984.1			PREDICTED: tyramine N-feruloyltransferase 4/11-like [Capsicum annuum]	0	85.084	21	5	140	5	5	1	250	28.3	6.43	743	419.67	21	119	3	5	0	4859.7	5195.8	5060.3	5038.6	3346.1	3821	3443.5	3536.87	1441.9	1799.8	1492.4	1578.03	0.000431431	1098.7	1589.3	1230.6	1306.2	2.93085e-05	3.85745	2.24131
FALSE	High	Master Protein	XP_016538903.1	A0A1U8DV66	XP_016538903.1	NP_178344.1	AT2G02390.1,AT2G02390.3,AT2G02380.1,AT2G02390.2,	PREDICTED: glutathione S-transferase zeta class-like isoform X1 [Capsicum annuum]	0	99.488	49	8	108	7	7	1	220	24.9	5.17	121	418.65	8	100	3	8	2	4603.2	8114.6	4885.6	5867.8	6670.4	9309.4	6246	7408.6	3163.6	4219.3	3092.9	3491.93	0.0187695	3999.3	5792.8	3668.8	4486.97	0.349804	1.30774	2.12163
FALSE	High	Master Protein	XP_016580897.1	A0A1U8HBT5,A0A2G2Z4G2	XP_016580897.1	OAP08179.1	AT2G30970.2,AT2G30970.1,	PREDICTED: aspartate aminotransferase, mitochondrial [Capsicum annuum]	0	151.538	33	12	205	12	12	1	425	47	7.52	889	598.43	47	158	8	12	0	3768.2	6976.4	4834.3	5192.97	5365	8507.4	7102.1	6991.5	3672.7	6351.2	5200.1	5074.67	0.183937	2691.7	4556.8	3946.8	3731.77	0.251676	1.39156	1.37773
FALSE	High	Master Protein	XP_016539730.1	A0A1U8E8T7,A0A2G2Y3Z5	XP_016539730.1	NP_569038.1	AT5G66680.1,	PREDICTED: dolichyl-diphosphooligosaccharide--protein glycosyltransferase 48 kDa subunit [Capsicum annuum]	0	105.477	31	11	119	10	11	1	435	48.3	6.29	459	365.55	16	103	5	11	0	4825.4	5482.8	4650	4986.07	7634.6	8647.6	8123.7	8135.3	7345.9	8752.6	8236.6	8111.7	0.96492	2718.2	3382.4	3471	3190.53	0.00665811	1.56277	1.00291
FALSE	High	Master Protein	XP_016581336.1	A0A1U8HD70	XP_016581336.1	OAP00116.1	AT4G26910.1,AT4G26910.2,AT5G55070.1,	PREDICTED: dihydrolipoyllysine-residue succinyltransferase component of 2-oxoglutarate dehydrogenase complex 2, mitochondrial [Capsicum annuum]	0	131.248	35	13	241	10	10	1	469	51.2	8.81	1545	714.68	55	186	4	13	3	3970	4794.2	6113.6	4959.27	9299	9966.5	12187.9	10484.5	5058.2	5235.2	7372.4	5888.6	0.0160377	4971.1	5482	6872.6	5775.23	0.388459	0.858713	1.78047
FALSE	High	Master Protein	XP_016572660.1	A0A1U8GNB7,A0A2G2ZIN6	XP_016572660.1	OAO98223.1	AT4G21150.3,AT4G21150.1,AT4G21150.2,	PREDICTED: dolichyl-diphosphooligosaccharide--protein glycosyltransferase subunit 2-like [Capsicum annuum]	0	136.57	35	22	168	19	19	1	690	74.9	7.17	945	399.71	44	124	8	22	2	3695.4	4546.9	4681.1	4307.8	7529.4	8222.9	8062	7938.1	6982.6	7704	7507.5	7398.03	0.146677	3214.2	3417.9	3035.4	3222.5	0.0296373	1.33679	1.073
FALSE	High	Master Protein	XP_016581037.1	A0A1U8HC73	XP_016581037.1	NP_565178.1	AT1G78380.1,AT1G17180.1,AT1G17170.1,AT1G78360.1,AT1G78340.1,AT1G78370.1,AT1G17190.1,AT1G78320.1,AT1G53680.1,	PREDICTED: probable glutathione S-transferase parC [Capsicum annuum]	0	112.977	29	11	205	5	7	1	222	25.6	6.04	465	564.2	28	177	5	11	0	4421.9	5316.9	4241.2	4660	3455.5	3465	3478.8	3466.43	3955.4	4346.4	4220.2	4174	0.00358675	4522.4	5172.8	4761.5	4818.9	0.699502	0.967026	0.830482
FALSE	High	Master Protein	XP_016551798.1	A0A1U8EX92	XP_016551798.1			PREDICTED: glutathione S-transferase-like [Capsicum annuum]	0	98.677	56	12	204	12	12	1	221	25.2	6.6	1892	613.26	60	144	5	12	0	5442.2	3995.8	4304.5	4580.83	5321	3808.1	4112.3	4413.8	4913.8	3773.1	4077.7	4254.87	0.795667	7327.3	6027.4	6023.7	6459.47	0.0383761	0.709166	1.03735
FALSE	High	Master Protein	XP_016546988.1	A0A1U8EIE7,A0A2G2YCC8	XP_016546988.1	OAP01316.1		PREDICTED: dihydrolipoyllysine-residue acetyltransferase component 4 of pyruvate dehydrogenase complex, chloroplastic [Capsicum annuum]	0	83.813	20	8	102	7	7	1	448	47.2	8	169	376.78	10	92	2	8	1	5672.5	4303.7	3860.6	4612.27	4374.1	3209.5	3164.8	3582.8	5402.9	4089.7	4008.6	4500.4	0.20136	3097.6	1817.4	1771.3	2228.77	0.0268294	2.06943	0.796107
FALSE	High	Master Protein	XP_016563058.1	A0A1U8G303,A0A2G3A2V2	XP_016563058.1	NP_001328344.1	AT4G25080.5,AT4G25080.2,AT4G25080.1,AT4G25080.3,AT4G25080.4,	PREDICTED: magnesium protoporphyrin IX methyltransferase, chloroplastic [Capsicum annuum]	0	86.5	33	12	85	12	12	1	315	34.3	7.37	274	240.75	14	71	4	12	0	3875.6	4267.8	4093.1	4078.83	2967.1	3001.7	2815.6	2928.13	7171.2	7922.1	7082	7391.77	8.12803e-05	3250.9	3468.2	3203.4	3307.5	0.00525282	1.23321	0.396134
FALSE	High	Master Protein	XP_016538918.1	A0A1U8DV81,A0A2G2XXH2	XP_016538918.1	1W77_A		PREDICTED: 2-C-methyl-D-erythritol 4-phosphate cytidylyltransferase, chloroplastic [Capsicum annuum]	0	118.56	47	12	119	12	12	1	312	34.5	6.1	536	372.11	17	102	5	12	0	4032.2	2966.8	4115.9	3704.97	4478.3	3159.2	3799.1	3812.2	5036.6	3501.1	4247.4	4261.7	0.484728	4157.7	2988.5	3586.4	3577.53	0.811666	1.03562	0.894526
FALSE	High	Master Protein	XP_016562427.1	A0A1U8FTE1	XP_016562427.1	OAP15547.1	AT1G72330.1,AT1G72330.3,AT1G17290.1,	PREDICTED: alanine aminotransferase 2-like [Capsicum annuum]	0	211.496	43	19	245	9	10	1	548	59.9	6.33	1084	746.5	50	195	9	19	0	4790.5	4005.2	3318.5	4038.07	4474.1	3952.6	3627.5	4018.07	2720.9	2462.5	2355.9	2513.1	0.00503199	2364.7	2008.5	2015.3	2129.5	0.0123914	1.89625	1.59885
FALSE	High	Master Protein	XP_016580151.1	A0A1U8H9L5,A0A2G2Z1M2	XP_016580151.1			PREDICTED: dolichyl-diphosphooligosaccharide--protein glycosyltransferase subunit 2-like [Capsicum annuum]	0	77.15	26	17	117	14	14	1	689	75.2	6.68	273	278.16	26	91	5	17	0	4059.6	3978.2	3871.2	3969.67	5317.7	3319.9	3776.6	4138.07	5045.4	3042.7	3534.9	3874.33	0.772722	2543.3	1875.2	2020.8	2146.43	0.000969487	1.84942	1.06807
FALSE	High	Master Protein	XP_016543406.1	A0A1U8EAF5	XP_016543406.1			PREDICTED: UDP-glycosyltransferase 73C6-like [Capsicum annuum]	0	72.594	32	12	97	12	12	1	497	54.9	6.29	54	344.99	3	94	2	12	0	3959.4	4300.4	3597.5	3952.43	3322.4	3050.7	2543.8	2972.3	2437.7	2165.6	2033.8	2212.37	0.0418174	3256.4	3442.1	2343.5	3014	0.0766083	1.31136	1.34349
FALSE	High	Master Protein	XP_016562708.1	A0A1U8G209	XP_016562708.1	NP_178152.1	AT1G80360.1,	PREDICTED: aspartate aminotransferase [Capsicum annuum]	0	156.499	47	14	192	14	14	1	394	43.3	5.62	822	621.55	39	153	9	13	0	3697.9	4710.2	3896.4	4101.5	4391.6	4841.5	5257.4	4830.17	3177.9	3836.5	4013.3	3675.9	0.0317458	2543.5	2793.3	3043	2793.27	0.0186261	1.46835	1.31401
FALSE	High	Master Protein	XP_016561635.1	A0A1U8FS83	XP_016561635.1			PREDICTED: anthocyanidin 3-O-glucosyltransferase 2-like [Capsicum annuum]	0	101.938	24	11	92	5	11	1	487	54.3	5.83	118	284.69	12	80	5	11	0	3719.9	4205.7	3621.3	3848.97	4437	5181.1	5692.2	5103.43	6327.5	8272.1	7607.2	7402.27	0.0273966	1561.2	1856.9	2335.3	1917.8	0.00260575	2.00697	0.689442
FALSE	High	Master Protein	XP_016553576.1	A0A1U8F4M2	XP_016553576.1	OAP00116.1	AT4G26910.2,AT5G55070.1,AT4G26910.1,	PREDICTED: dihydrolipoyllysine-residue succinyltransferase component of 2-oxoglutarate dehydrogenase complex 1, mitochondrial-like [Capsicum annuum]	0	77.28	26	11	157	8	8	1	474	51.7	8.48	1304	455.9	44	113	3	11	0	2756.9	3636.6	4280	3557.83	4576.7	6181.8	5732.1	5496.87	2849.8	4023.5	3865	3579.43	0.0335556	3583.5	4671	4578	4277.5	0.269665	0.831755	1.53568
FALSE	High	Master Protein	XP_016545611.1	A0A1U8EGV1	XP_016545611.1			PREDICTED: trans-resveratrol di-O-methyltransferase-like [Capsicum annuum]	0	114.589	30	8	175	8	8	1	361	40.6	5.95	1080	574.11	38	137	4	8	0	3051.2	3616.3	6784.9	4484.13	2579.2	2949.8	4219.9	3249.63	2428.4	2798.3	3856.2	3027.63	0.75193	4547.5	5336.3	6502.9	5462.23	0.491573	0.820934	1.07332
FALSE	High	Master Protein	XP_016552576.1	A0A1U8F1Q1,A0A2G2Z4N0	XP_016552576.1	NP_565178.1	AT1G78380.1,	PREDICTED: probable glutathione S-transferase [Capsicum annuum]	0	105.408	32	10	157	6	6	1	219	25.4	7.42	477	405.57	22	135	5	10	0	3545.7	3205.4	6818.3	4523.13	5069.1	4278.5	6467.6	5271.73	3677.6	3238.3	4738.4	3884.77	0.149869	3220.8	2750.1	4130.2	3367.03	0.397306	1.34336	1.35703
FALSE	High	Master Protein	XP_016558433.1	A0A1U8FPZ7	XP_016558433.1	NP_195288.1	AT4G35630.1,AT2G17630.1,	PREDICTED: phosphoserine aminotransferase 1, chloroplastic-like [Capsicum annuum]	0	113.002	33	13	133	13	13	1	404	44	7.37	112	395.74	14	119	2	13	0	3365.3	3190	4150.3	3568.53	6284.3	5818.4	7930.8	6677.83	7965.5	7608.6	9277.7	8283.93	0.120862	3348	3219.2	4117.4	3561.53	0.987108	1.00197	0.806119
FALSE	High	Master Protein	XP_016548965.1	A0A1U8EZZ6	XP_016548965.1			PREDICTED: limonoid UDP-glucosyltransferase-like [Capsicum annuum]	0	84.381	21	9	190	9	9	1	475	52.9	6.4	772	488.55	53	137	4	9	0	2554.4	3881.2	3318.1	3251.23	3492.3	4038.6	3476.6	3669.17	1464.9	1435.8	977.8	1292.83	0.000612196	1980.1	2395.5	1880.7	2085.43	0.0485396	1.55902	2.83808
FALSE	High	Master Protein	XP_016545552.1	A0A1U8EEA6	XP_016545552.1			PREDICTED: anthocyanin 5-aromatic acyltransferase-like [Capsicum annuum]	0	108.193	22	10	184	4	4	1	450	50.5	6.61	287	482.42	30	154	7	10	7	3220.6	3162.2	3386.1	3256.3	6941.5	6068.4	6184.2	6398.03	8854.1	7970	8310	8378.03	0.00621927	5486.9	4655.3	4839.1	4993.77	0.00264369	0.652073	0.763668
FALSE	High	Master Protein	XP_016551550.1	A0A1U8F740,A0A2G2YA86	XP_016551550.1	OAP12595.1	AT1G76550.1,AT1G20950.1,	PREDICTED: pyrophosphate--fructose 6-phosphate 1-phosphotransferase subunit alpha-like [Capsicum annuum]	0	183.473	44	21	197	12	12	1	617	67	7.65	936	582.8	46	151	12	21	12	3134.1	3454.7	2072.9	2887.23	7546.9	8307.3	7344.7	7732.97	10168.2	11186.5	10107.1	10487.3	0.00380479	3803.1	4089.9	3239.7	3710.9	0.165721	0.778041	0.737367
FALSE	High	Master Protein	XP_016552636.1	A0A1U8F1W7	XP_016552636.1			PREDICTED: putative UDP-rhamnose:rhamnosyltransferase 1 [Capsicum annuum]	0	203.88	52	21	347	20	20	1	475	52.9	7.56	2261	967.99	95	252	11	21	2	3118.1	3476.2	3084.9	3226.4	6381.5	7355	6880.3	6872.27	18554.4	19285.8	19703.5	19181.2	9.53079e-06	7700.4	8043.1	7657	7800.17	1.27162e-05	0.413632	0.358281
FALSE	High	Master Protein	XP_016568535.1	A0A1U8GBM0,A0A2G2ZSA9	XP_016568535.1	NP_177667.1	AT1G75330.1,	PREDICTED: ornithine carbamoyltransferase, chloroplastic [Capsicum annuum]	0	56.748	20	8	58	6	6	1	397	44.2	8.54	40	180.38	2	56	1	8	4	2524.9	3537.3	3109.9	3057.37	3709	4220.1	4069.9	3999.67	5206.1	5769.9	5534	5503.33	0.00252102	4228.9	4780.8	4397.8	4469.17	0.0136481	0.684102	0.726772
FALSE	High	Master Protein	XP_016581537.1	A0A1U8HDN6	XP_016581537.1	NP_565203.1	AT1G79230.1,AT1G79230.3,AT1G16460.2,AT1G16460.4,AT1G16460.3,AT1G16460.1,	PREDICTED: thiosulfate/3-mercaptopyruvate sulfurtransferase 1, mitochondrial-like [Capsicum annuum]	0	94.022	47	12	110	11	12	1	380	41.6	7.05	1141	309.23	32	78	6	12	0	3029.8	3291.9	2510.3	2944	2735.7	3146.7	2792.8	2891.73	2473.4	2826	2530.3	2609.9	0.170168	2258.7	2959.8	2458.8	2559.1	0.28248	1.1504	1.10799
FALSE	High	Master Protein	XP_016551732.1	A0A1U8EX15	XP_016551732.1			PREDICTED: UDP-glycosyltransferase 74E2-like [Capsicum annuum]	0	104.874	32	13	99	10	13	1	446	50	5.25	292	289.23	12	87	4	13	0	2780.5	3854.3	3001.8	3212.2	2339.5	3938.4	3342.2	3206.7	3527.5	5685.2	5285.6	4832.77	0.115282	2755	4265.6	3914.1	3644.9	0.484023	0.881286	0.663533
FALSE	High	Master Protein	XP_016560175.1	A0A1U8FN75,A0A2G3A989	XP_016560175.1	NP_172664.1	AT1G12000.1,AT4G04040.1,	PREDICTED: pyrophosphate--fructose 6-phosphate 1-phosphotransferase subunit beta [Capsicum annuum]	0	223.222	47	18	240	14	18	1	570	61.7	6.3	1800	662.31	62	178	10	17	0	3226.9	2929.3	2951.6	3035.93	6351.7	5417.2	6658.5	6142.47	8042.4	6726.3	8230	7666.23	0.0647625	3160.4	2724.8	3124.1	3003.1	0.855599	1.01093	0.801237
FALSE	High	Master Protein	XP_016566547.1	A0A1U8G5B7	XP_016566547.1			PREDICTED: glutathione S-transferase U9-like [Capsicum annuum]	0	83.624	38	8	81	1	4	1	225	26	6.7	378	245.65	13	68	3	8	6	2894.9	2799.3	3046.6	2913.6	3393.3	3220.5	3419.9	3344.57	1455.1	1463.5	1580.4	1499.67	1.57385e-05	1160.5	1180.1	1311.5	1217.37	3.93441e-05	2.39336	2.23021
FALSE	High	Master Protein	XP_016550384.1	A0A1U8EVI6	XP_016550384.1	OAP12991.1	AT1G31850.2,AT1G31850.3,AT1G31850.1,AT4G19120.2,AT4G19120.1,	PREDICTED: probable methyltransferase PMT20 [Capsicum annuum]	0	85.769	28	14	79	5	8	1	597	68	8.57	382	229.94	13	66	4	14	6	2575.8	2883.8	3743.2	3067.6	2791	3213.8	3491.8	3165.53	2967.9	3139.7	3612.6	3240.07	0.803571	1577	1641.7	2055.2	1757.97	0.0261545	1.74497	0.976996
FALSE	High	Master Protein	XP_016556906.1	A0A1U8FCE6	XP_016556906.1	NP_565178.1	AT1G78380.1,AT1G17180.1,AT1G17170.1,	PREDICTED: probable glutathione S-transferase parA [Capsicum annuum]	0	35.518	19	8	45	6	6	1	225	26	5.82	43	96.53	4	41	2	8	0	2015.6	3014	2855.5	2628.37	1645.7	2511.9	2764.7	2307.43	430.6	460.1	738.9	543.2	0.00748456	512.6	688.2	963.8	721.533	0.00478059	3.64275	4.24785
FALSE	High	Master Protein	XP_016580453.1	A0A1U8HH05,A0A2G2Z1P5	XP_016580453.1	BAA97003.1	AT5G48230.2,AT5G48230.1,AT5G47720.4,AT5G47720.2,AT5G47720.1,AT5G47720.3,AT5G47720.5,	PREDICTED: acetyl-CoA acetyltransferase, cytosolic 1 [Capsicum annuum]	0	137.172	59	16	194	16	16	1	404	41.4	6.89	852	616.97	24	170	5	16	0	2631.9	2804.8	3089.3	2842	6989.8	7351.8	6508.7	6950.1	4924.8	5330.8	4566.1	4940.57	0.00364759	3438.4	3401.3	2782.1	3207.27	0.219556	0.886113	1.40674
FALSE	High	Master Protein	XP_016565964.1	A0A1U8GD20,A0A2G2ZUN0	XP_016565964.1	NP_563706.1	AT1G04430.2,AT1G04430.1,AT4G14360.2,AT4G14360.1,AT3G23300.1,AT5G14430.1,AT5G14430.2,	PREDICTED: probable methyltransferase PMT3 [Capsicum annuum]	0	138.912	39	20	134	18	18	1	618	70.4	6.49	457	343.95	32	102	11	20	1	2889.7	2204.7	2687.1	2593.83	3793.4	4114.9	3398	3768.77	5185.7	5487.5	4472.3	5048.5	0.0248611	2150.9	2339.7	1682.4	2057.67	0.129917	1.26057	0.746512
FALSE	High	Master Protein	XP_016539078.1	A0A1U8DVN8	XP_016539078.1	NP_001185370.1	AT1G71220.2,AT1G71220.1,	PREDICTED: UDP-glucose:glycoprotein glucosyltransferase isoform X1 [Capsicum annuum]	0	105.84	12	14	64	0	14	1	1640	185.1	5.91	187	227.94	5	59	2	14	0	2623.8	3117.3	2167.1	2636.07	2071.6	2667.7	2125.1	2288.13	1612.1	2001.9	1635.7	1749.9	0.07798	1325	1659.2	1431.9	1472.03	0.0162258	1.79077	1.30758
FALSE	High	Master Protein	XP_016573919.1	A0A1U8H0H8,A0A2G2ZKU1	XP_016573919.1	OAP07562.1	AT2G01720.1,	PREDICTED: dolichyl-diphosphooligosaccharide--protein glycosyltransferase subunit 1B [Capsicum annuum]	0	74.773	32	14	66	14	14	1	470	52.8	7.97	87	175.07	9	57	4	14	0	1969	2644.2	2596.1	2403.1	3547	4906	4146.4	4199.8	3504.7	4719.9	4078.3	4100.97	0.860386	1480.4	2193.8	1613.4	1762.53	0.106592	1.36344	1.0241
FALSE	High	Master Protein	XP_016551371.1	A0A1U8EY82,A0A2G2Y7X8	XP_016551371.1	NP_565529.1	AT2G22250.3,AT2G22250.2,AT2G22250.1,	PREDICTED: bifunctional aspartate aminotransferase and glutamate/aspartate-prephenate aminotransferase [Capsicum annuum]	0	133.109	42	15	160	15	15	1	481	51.4	8.53	1319	423.04	40	120	9	15	0	2446.1	2855.4	2564.2	2621.9	3345.3	4038.7	4070.4	3818.13	2401.3	2906.8	3059.2	2789.1	0.0291135	1979	2455.1	2616	2350.03	0.296511	1.11569	1.36895
FALSE	High	Master Protein	XP_016567633.1	A0A1U8GFX7	XP_016567633.1	NP_178175.1	AT1G80600.1,	PREDICTED: acetylornithine aminotransferase, mitochondrial [Capsicum annuum]	0	105.181	35	12	108	11	12	1	461	49.5	6.6	487	357.62	16	92	5	12	0	3273.8	2426.9	2020.8	2573.83	4604.6	3536.2	2848.7	3663.17	3593.5	2888.4	2234.5	2905.47	0.304714	2256.7	1923.7	1573.3	1917.9	0.192121	1.34201	1.26078
FALSE	High	Master Protein	XP_016578290.1	A0A1U8H4K2	XP_016578290.1	NP_197294.1	AT5G17920.2,AT5G17920.1,AT3G03780.3,AT3G03780.2,AT3G03780.1,AT5G20980.2,AT5G20980.1,	PREDICTED: LOW QUALITY PROTEIN: 5-methyltetrahydropteroyltriglutamate--homocysteine methyltransferase [Capsicum annuum]	0	196.031	29	19	656	10	10	1	760	84.4	6.3	4290	1578.77	170	486	7	19	0	2455.6	2208.3	2383.9	2349.27	5872.1	5054.8	5145.9	5357.6	6553.1	5280.6	5734.7	5856.13	0.33318	4230.1	3066.6	3493.8	3596.83	0.0229913	0.653149	0.91487
FALSE	High	Master Protein	XP_016571829.1	A0A1U8GUM2	XP_016571829.1	NP_181669.1		PREDICTED: putative methyltransferase DDB_G0268948 [Capsicum annuum]	0	58.978	25	6	58	6	6	1	254	28.7	5.07		256.27		58		6	0	2486.6	1532.7	2366.5	2128.6	5594.1	3906.3	5021.4	4840.6	1208.4	842.1	1368.4	1139.63	0.0020515	1324.4	866.9	1146.9	1112.73	0.0363852	1.91295	4.24751
FALSE	High	Master Protein	XP_016555655.1	A0A1U8FIS1	XP_016555655.1	AAD48837.1	AT4G39660.1,AT3G08860.1,AT2G38400.1,AT2G38400.2,	PREDICTED: alanine--glyoxylate aminotransferase 2 homolog 1, mitochondrial [Capsicum annuum]	0	119.191	48	16	100	16	16	1	468	51	8.02	583	321.67	25	75	5	16	0	2334	2006.2	2471.4	2270.53	3063.5	2755.1	3229.4	3016	2458.9	2435.3	2992.7	2628.97	0.166247	2478.4	2498.8	2529.6	2502.27	0.170308	0.907391	1.14722
FALSE	High	Master Protein	XP_016545384.1	A0A1U8ENC5	XP_016545384.1			PREDICTED: anthocyanin 5-aromatic acyltransferase-like [Capsicum annuum]	0	106.613	31	12	115	7	7	1	452	50.5	7.75	1088	324.65	26	89	4	12	7	2439	2219.7	2264	2307.57	3415.2	2725.1	2888	3009.43	9781.2	8391.6	8376.8	8849.87	0.000332151	3292.8	2454.2	2651.6	2799.53	0.133448	0.824268	0.340054
FALSE	High	Master Protein	XP_016572491.1	A0A1U8GMK1	XP_016572491.1			PREDICTED: zeatin O-glucosyltransferase-like isoform X1 [Capsicum annuum]	0	132.563	40	18	134	0	12	1	490	55.1	5.91	604	367.51	31	103	8	18	5	2201.2	3020.5	1807.8	2343.17	4063.7	4534.5	3301.2	3966.47	5383.4	6195.7	4651.4	5410.17	0.0653094	2842.6	3562	2200.3	2868.3	0.37891	0.816918	0.733151
FALSE	High	Master Protein	XP_016542454.1	A0A1U8EF00	XP_016542454.1	NP_195899.1	AT5G02790.1,AT3G55040.1,AT5G02780.1,AT5G02780.2,	PREDICTED: glutathione S-transferase L3-like isoform X4 [Capsicum annuum]	0	141.518	58	11	176	1	7	1	239	27.7	5.77	515	600.6	25	151	5	10	0	2151.3	2125.7	1716.6	1997.87	1716.7	1596.4	1633.3	1648.8	1430.6	1288.4	1321.9	1346.97	0.00563978	1387.3	1273.3	1380	1346.87	0.0110563	1.48334	1.22408
FALSE	High	Master Protein	XP_016550998.1	A0A1U8EV09	XP_016550998.1	AAD55140.1	AT3G52200.1,AT3G52200.2,AT3G52200.2,AT3G52200.2,	PREDICTED: dihydrolipoyllysine-residue acetyltransferase component 1 of pyruvate dehydrogenase complex, mitochondrial isoform X1 [Capsicum annuum]	0	118.755	27	12	98	0	12	1	640	68.4	5.91	277	261.16	27	71	9	12	0	2598.9	2090.5	1207.5	1965.63	4025.5	3013.4	1936	2991.63	3161.2	2151.2	1652.8	2321.73	0.4216	2161	1583.4	1012.6	1585.67	0.508927	1.23963	1.28853
FALSE	High	Master Protein	XP_016568164.1	A0A1U8GJ90	XP_016568164.1			PREDICTED: uncharacterized N-acetyltransferase p20-like [Capsicum annuum]	0	51.434	29	4	46	4	4	1	170	19.4	7.28	174	140.44	7	39	2	4	0	1815.2	2088.3	2055.9	1986.47	1405.8	1778.1	1923.3	1702.4	1052.1	1256.3	1373.2	1227.2	0.0579573	1579.2	1707.2	2049.8	1778.73	0.275972	1.11679	1.38722
FALSE	High	Master Protein	XP_016576025.1	A0A1U8GY46	XP_016576025.1			PREDICTED: putative UDP-rhamnose:rhamnosyltransferase 1 [Capsicum annuum]	0	138.46	41	19	221	18	18	1	473	52.9	5.76	2584	581.56	68	153	8	19	0	2483.3	2043.3	1510.5	2012.37	4271.8	3926.5	3351.2	3849.83	8560.1	7775.2	7307.4	7880.9	0.000885085	4667.6	4209.9	3757.3	4211.6	0.00464127	0.477815	0.488502
FALSE	High	Master Protein	XP_016542309.1	A0A1U8EG57,B5LAS6	XP_016542309.1	NP_565880.1	AT2G38040.2,AT2G38040.1,	PREDICTED: acetyl-coenzyme A carboxylase carboxyl transferase subunit alpha, chloroplastic [Capsicum annuum]	0	95.516	27	14	79	14	14	1	757	84.5	8.19	156	244.11	11	68	4	14	0	1820.4	2014.9	2562.9	2132.73	2936.7	2428.6	3292.8	2886.03	3017.4	2294.2	3530	2947.2	0.89556	2338.4	1837.9	2769.8	2315.37	0.62857	0.921121	0.979246
FALSE	High	Master Protein	XP_016543596.1	A0A1U8EB05,A0A2G3ALR9	XP_016543596.1			PREDICTED: glutathione transferase GST 23-like [Capsicum annuum]	0	68.954	31	8	93	7	8	1	225	25.6	6.8	413	222	25	68	3	8	0	1732.2	1989.4	2455	2058.87	1756.4	2318.7	2505.1	2193.4	1556.5	1818.2	1901.9	1758.87	0.154513	1544.3	2170.7	2645.2	2120.07	0.880666	0.971133	1.24705
FALSE	High	Master Protein	XP_016554296.1	A0A1U8F6J7	XP_016554296.1	BAB10271.1	AT5G64030.1,AT3G51070.1,	PREDICTED: probable methyltransferase PMT26 isoform X1 [Capsicum annuum]	0	66.016	17	14	70	0	12	1	813	90.8	5.33	123	182.94	8	62	3	14	2	1985	1619.4	2298	1967.47	2607.1	1853.6	3459.9	2640.2	3537.7	2549.9	4602.8	3563.47	0.287271	1188.5	1149.8	1757.5	1365.27	0.0958488	1.44109	0.740908
FALSE	High	Master Protein	XP_016553443.1	A0A1U8F1V6	XP_016553443.1			PREDICTED: probable glutathione S-transferase [Capsicum annuum]	0	62.125	43	10	60	7	7	1	221	25.1	5.27	40	187.66	3	57	2	10	1	1646.6	2566.8	1928.7	2047.37	1714.6	3723.3	2343	2593.63	1162.6	2249.2	1639.8	1683.87	0.246899	1504.1	2614.8	1821.5	1980.13	0.882785	1.03395	1.54028
FALSE	High	Master Protein	XP_016558613.1	A0A1U8FQJ0	XP_016558613.1	OAP08673.1		PREDICTED: 4-alpha-glucanotransferase DPE2 [Capsicum annuum]	0	56.035	16	13	41	13	13	1	953	110.4	5.85	132	119.64	7	34	3	12	0	1886.7	4552.8	1136.2	2525.23	2011.3	2435.1	1089.3	1845.23	1934.3	2487.1	1307.9	1909.77	0.907804	2736.7	3356.3	1759.3	2617.43	0.939219	0.964775	0.966209
FALSE	High	Master Protein	XP_016570004.1	A0A1U8GPF7	XP_016570004.1	OAP13533.1	AT1G77670.1,	PREDICTED: probable N-succinyldiaminopimelate aminotransferase DapC [Capsicum annuum]	0	99.32	30	12	86	12	12	1	462	51.3	8.32	96	277.77	11	75	6	12	0	1870.3	1331.4	1926.6	1709.43	3913.9	4058.6	4430.8	4134.43	4879.9	4600.6	4797	4759.17	0.0233006	2585.8	2586.7	2500.1	2557.53	0.0115104	0.668391	0.868731
FALSE	High	Master Protein	XP_016551499.1	A0A1U8F5P8,A0A2G2Y8W1	XP_016551499.1	NP_198937.1	AT5G41210.1,	PREDICTED: glutathione S-transferase T1-like [Capsicum annuum]	0	106.267	66	11	103	10	11	1	235	26.4	6.95	218	390.15	15	88	4	11	0	1865.7	1859.6	1976.8	1900.7	3202.6	3445.6	4362.6	3670.27	1826	2074	2477.1	2125.7	0.0182648	1589.7	1754.6	2099.8	1814.7	0.608656	1.04739	1.72662
FALSE	High	Master Protein	XP_016575220.1	A0A1U8GVU4,A0A2G3AHD0	XP_016575220.1	OAP08934.1	AT2G45300.1,AT1G48860.1,AT1G48860.2,	PREDICTED: 3-phosphoshikimate 1-carboxyvinyltransferase 1, chloroplastic [Capsicum annuum]	0	56.102	18	8	73	8	8	1	521	55.9	7.11	617	183.71	22	51	4	8	0	1798.8	1779.2	1242.5	1606.83	3524.2	3135.2	2695.8	3118.4	3118.5	2732	2427.9	2759.47	0.313731	2086.2	1655.2	1674.5	1805.3	0.437154	0.890064	1.13007
FALSE	High	Master Protein	XP_016563937.1	A0A1U8FXN2	XP_016563937.1	OAP16819.1	AT1G34130.1,	PREDICTED: dolichyl-diphosphooligosaccharide--protein glycosyltransferase subunit STT3B [Capsicum annuum]	0	43.929	14	10	63	10	10	1	718	81.2	8.94	324	198.77	10	53	2	10	0	1746.2	2047.9	1625.7	1806.6	3387.5	3134.5	2288.5	2936.83	3093.9	3044.6	2343.5	2827.33	0.80321	1741.6	1647.6	1308.7	1565.97	0.256199	1.15366	1.03873
FALSE	High	Master Protein	XP_016549109.1	A0A1U8EYX1	XP_016549109.1	NP_177667.1	AT1G75330.1,	PREDICTED: ornithine carbamoyltransferase, chloroplastic-like, partial [Capsicum annuum]	0	59.196	17	6	64	4	4	1	418	46.4	7.37	95	221.51	5	59	2	6	0	1723.7	1631.8	1967.6	1774.37	1492.2	1179.9	1814.3	1495.47	1954.9	1682	1981.9	1872.93	0.141827	1817.9	1579.6	1579.1	1658.87	0.417606	1.06963	0.798462
FALSE	High	Master Protein	XP_016568990.1	A0A1U8GD35	XP_016568990.1	NP_851080.1	AT5G26780.1,AT5G26780.2,AT5G26780.3,AT4G37930.1,	PREDICTED: serine hydroxymethyltransferase, mitochondrial-like [Capsicum annuum]	0	182.983	29	13	296	6	6	1	519	57.5	7.56	1043	835.35	49	247	9	13	0	1711.7	1273.9	2112	1699.2	2277.9	1601.6	2564.6	2148.03	2003.7	1397.9	2194	1865.2	0.490481	1725.8	1488.8	2038.7	1751.1	0.866533	0.970361	1.15164
FALSE	High	Master Protein	XP_016548471.1	A0A1U8EPZ8,A0A2G2YDG0	XP_016548471.1	NP_172856.1	AT1G14030.1,	PREDICTED: ribulose-1,5 bisphosphate carboxylase/oxygenase large subunit N-methyltransferase, chloroplastic [Capsicum annuum]	0	64.99	21	9	52	8	9	1	487	55.6	5.1	350	132.7	14	38	5	9	0	2287.3	959.8	1701.5	1649.53	1311.7	591.1	1165.1	1022.63	1622.9	624	1152.5	1133.13	0.775851	2728.1	989.2	1961.9	1893.07	0.720021	0.871355	0.902483
FALSE	High	Master Protein	XP_016553826.1	A0A1U8F5B7,A0A2G2ZP97	XP_016553826.1	NP_567739.1	AT4G26220.1,	PREDICTED: probable caffeoyl-CoA O-methyltransferase At4g26220 isoform X1 [Capsicum annuum]	0	36.735	22	6	46	1	6	1	282	31.7	6.15	66	102.55	12	34	4	6	0	1235	1896.9	1692.6	1608.17	1304.5	1522.3	1284.5	1370.43	1033.3	1249.5	1000.3	1094.37	0.0646644	1105.4	1513.3	1314.3	1311	0.263089	1.22667	1.25226
FALSE	High	Master Protein	XP_016550069.1	A0A1U8F1N6	XP_016550069.1			PREDICTED: spermidine coumaroyl-CoA acyltransferase [Capsicum annuum]	0	96.373	35	13	94	13	13	1	446	50.4	6.11	416	269.33	23	71	6	13	0	1630.2	1597.9	2093.2	1773.77	2424.9	2351.8	2941.7	2572.8	1688.2	1407.3	2064.4	1719.97	0.0326701	2195.7	2001.2	2390.9	2195.93	0.0970491	0.807751	1.49584
FALSE	High	Master Protein	XP_016566459.1	A0A1U8G530	XP_016566459.1	NP_564530.1	AT1G48520.1,AT1G48520.3,AT1G48520.2,	PREDICTED: glutamyl-tRNA(Gln) amidotransferase subunit B, chloroplastic/mitochondrial [Capsicum annuum]	0	61.139	26	9	44	9	9	1	548	60.9	7.05	108	139.59	9	35	4	9	0	1489.2	1612.1	1723.4	1608.23	984.7	767.6	787.9	846.733	1287.4	1026.9	1154.6	1156.3	0.0388393	881.8	754.5	851.9	829.4	0.000559447	1.93903	0.732278
FALSE	High	Master Protein	XP_016542360.1	A0A1U8EGA7	XP_016542360.1	NP_850699.1	AT3G53900.1,AT3G53900.2,	PREDICTED: uracil phosphoribosyltransferase [Capsicum annuum]	0	31.683	31	7	27	7	7	1	279	30.7	8.7	79	76.82	3	24	1	7	0	1115	1571	1679.5	1455.17	802.4	920.2	1242.3	988.3	913.5	1241.3	1439.5	1198.1	0.357664	1106.1	1453.4	1586.5	1382	0.760866	1.05294	0.824889
FALSE	High	Master Protein	XP_016547332.1	A0A1U8EJE1	XP_016547332.1	BAH19504.1	AT1G26850.2,AT1G26850.1,AT4G18030.1,AT1G26850.3,	PREDICTED: probable methyltransferase PMT2 isoform X1 [Capsicum annuum]	0	73.812	37	16	60	0	8	1	615	69.3	6.83	279	181.76	12	48	3	16	7	1831.2	1559	667.9	1352.7	2236.3	1733.4	624.2	1531.3	2635	2273.1	644.4	1850.83	0.701477	920.5	839	347.9	702.467	0.174392	1.92564	0.827357
FALSE	High	Master Protein	XP_016545452.1	A0A1U8EE09	XP_016545452.1	NP_189194.1	AT3G25660.1,	PREDICTED: LOW QUALITY PROTEIN: glutamyl-tRNA(Gln) amidotransferase subunit A, chloroplastic/mitochondrial [Capsicum annuum]	0	70.049	23	8	60	8	8	1	525	55.9	5.76	384	205.97	12	48	2	8	0	1648.7	1436.9	1538.6	1541.4	1205.7	1076.8	1172	1151.5	1756.5	1566	1549.3	1623.93	0.00355182	1452.8	1258.2	1101.4	1270.8	0.0846665	1.21294	0.709081
FALSE	High	Master Protein	XP_016538939.1	A0A1U8E556	XP_016538939.1	AAD49574.1	AT5G49810.1,	PREDICTED: methionine S-methyltransferase [Capsicum annuum]	0	99.026	17	14	86	8	14	1	1083	120.8	6.02	885	258.81	23	63	7	14	0	1322.3	1760.4	1533.1	1538.6	2633.5	2826.9	2471.6	2644	2695.9	2770.8	2580.9	2682.53	0.757641	2513.7	2542.4	1900.5	2318.87	0.0332163	0.663514	0.985635
FALSE	High	Master Protein	XP_016569778.1	A0A1U8GLZ2	XP_016569778.1			PREDICTED: anthocyanidin 3-O-glucoside 2'''-O-xylosyltransferase-like [Capsicum annuum]	0	64.973	24	9	53	7	7	1	458	51.9	6.62	25	178.87	3	50	2	9	4	1530.4	745.1	1507.9	1261.13	2270.7	1297.7	2300.4	1956.27	7176.1	3622.4	5776.8	5525.1	0.0302175	3195.1	1754.1	2877.2	2608.8	0.0566886	0.483415	0.354069
FALSE	High	Master Protein	XP_016571893.1	A0A1U8GSY5	XP_016571893.1			PREDICTED: zeatin O-glucosyltransferase-like [Capsicum annuum]	0	51.197	19	9	79	3	7	1	472	53.1	5.64	451	214.96	24	55	2	9	0	1472.4	1450.9	1665.4	1529.57	1784.5	1894.8	2091.7	1923.67	1237.3	1368.2	1462	1355.83	0.00690453	1805.2	2021.5	2147.3	1991.33	0.0188185	0.768112	1.41881
FALSE	High	Master Protein	XP_016551064.1	A0A1U8F4I6	XP_016551064.1			PREDICTED: omega-hydroxypalmitate O-feruloyl transferase [Capsicum annuum]	0	33.704	15	6	24	6	6	1	458	51.8	5.45	42	78.19	2	22	1	6	0	2339.6	862.6	1462.8	1555	1461.1	722.8	1163.8	1115.9	1893.4	1195.2	1587.4	1558.67	0.20736	848.8	520.1	773.2	714.033	0.1287	2.17777	0.715932
FALSE	High	Master Protein	XP_016582236.1	A0A1U8HFT4	XP_016582236.1	BAH57200.1	AT3G06850.2,AT3G06850.1,	PREDICTED: lipoamide acyltransferase component of branched-chain alpha-keto acid dehydrogenase complex, mitochondrial [Capsicum annuum]	0	75.823	25	9	55	9	9	1	505	55	7.15	40	157.3	8	47	4	9	0	1293.2	1605.2	1443.3	1447.23	1309.3	1305	1050.7	1221.67	881.1	858.3	756	831.8	0.0141604	1067.6	1010.2	711.2	929.667	0.022148	1.55672	1.4687
FALSE	High	Master Protein	XP_016560235.1	A0A1U8FND1	XP_016560235.1	NP_001190347.1	AT5G20250.4,AT5G20250.3,AT5G20250.2,AT5G20250.1,	PREDICTED: probable galactinol--sucrose galactosyltransferase 6 [Capsicum annuum]	0	90.084	15	11	83	10	11	1	862	94.8	5.41	499	240.71	22	61	4	11	0	1214.2	1411.6	2397.4	1674.4	1620.4	1926.2	3253.1	2266.57	976.6	1252.8	2161.4	1463.6	0.262221	936.4	1053.6	2111.7	1367.23	0.588611	1.22466	1.54862
FALSE	High	Master Protein	XP_016548200.1	A0A1U8EXR8	XP_016548200.1	NP_172508.4	AT1G10370.1,AT1G10360.1,	PREDICTED: glutathione S-transferase U17-like [Capsicum annuum]	0	42.938	18	4	63	4	4	1	231	25.8	6.6	250	184.89	12	51	2	4	0	1398.4	1351.5	1241.7	1330.53	1571.5	1409.5	1444.1	1475.03	4905.3	3793.3	4771	4489.87	0.00104146	1596	1448.3	1632	1558.77	0.0351636	0.853581	0.328525
FALSE	High	Master Protein	XP_016548258.1	A0A1U8EM36	XP_016548258.1			PREDICTED: agmatine coumaroyltransferase-2-like [Capsicum annuum]	0	59.904	22	9	80	9	9	1	439	49.6	6.76	671	193.93	22	58	4	9	0	1829.3	1113.3	1233.3	1391.97	4272.4	4754.6	3776	4267.67	4034.3	4620.2	3662.6	4105.7	0.70409	1079.8	957.7	744.8	927.433	0.127413	1.50088	1.03945
FALSE	High	Master Protein	XP_016550553.1	A0A1U8ETT0	XP_016550553.1			PREDICTED: UDP-glycosyltransferase 74E2-like [Capsicum annuum]	0	38.827	17	6	39	6	6	1	448	50.6	5.63	48	120.51	2	37	1	6	0	1218.4	1136	1494.9	1283.1	1391.9	1246.9	1429.7	1356.17	5178.9	3664.5	5344.7	4729.37	0.00329054	2509.9	1701.1	3141.5	2450.83	0.0534871	0.523536	0.286754
FALSE	High	Master Protein	XP_016575819.1	A0A1U8H5X1	XP_016575819.1			PREDICTED: flavonol sulfotransferase-like [Capsicum annuum]	0	14.386	8	3	16	2	2	1	338	39.6	6.24		50.86		16		3	2	1040.6	1398.6	1202.2	1213.8	1101	1362.1	943.1	1135.4	1992	2422.8	1925.5	2113.43	0.00782534	916.8	1183.4	813.3	971.167	0.18387	1.24984	0.53723
FALSE	High	Master Protein	XP_016554368.1	A0A1U8F4L3	XP_016554368.1	NP_568226.1	AT5G10330.2,AT5G10330.1,AT1G71920.2,AT1G71920.1,AT5G10330.3,AT1G71920.3,	PREDICTED: histidinol-phosphate aminotransferase, chloroplastic isoform X1 [Capsicum annuum]	0	81.374	28	10	84	0	10	1	426	47.8	7.15	124	210.86	13	71	4	10	0	913.6	1197.5	1826.6	1312.57	1548.6	2517.2	2464.7	2176.83	1704.1	2927.3	3066.1	2565.83	0.507383	1599.3	2260.9	2341.7	2067.3	0.102614	0.634918	0.848392
FALSE	High	Master Protein	XP_016562501.1	A0A1U8FTJ3	XP_016562501.1	NP_196868.1	AT5G13640.1,	PREDICTED: phospholipid:diacylglycerol acyltransferase 1-like [Capsicum annuum]	0	44.572	13	8	49	6	8	1	667	74.4	6.35	203	115.52	12	37	5	8	0	1192.2	982.3	2111.2	1428.57	919.3	1036.9	2151	1369.07	758.8	1251.2	2034.1	1348.03	0.97081	536.3	725	1303.2	854.833	0.240319	1.67116	1.0156
FALSE	High	Master Protein	XP_016539861.1	A0A1U8E0C0	XP_016539861.1	AAW28080.1	AT4G34740.1,AT2G16570.1,AT4G38880.1,	PREDICTED: amidophosphoribosyltransferase, chloroplastic [Capsicum annuum]	0	57.964	19	8	51	6	8	1	577	62.6	5.99	328	168.83	11	40	3	8	0	1144.4	1922.6	1187	1418	1200.3	1548.8	1031.8	1260.3	1358.8	1789	1300.9	1482.9	0.361999	1380	1697.4	1279.3	1452.23	0.90932	0.976427	0.849889
FALSE	High	Master Protein	XP_016561354.1	A0A1U8G059	XP_016561354.1			PREDICTED: UDP-glycosyltransferase 708D1-like [Capsicum annuum]	0	58.692	26	9	58	5	5	1	454	50.5	6.77	61	169.52	9	49	3	9	3	1304	778.9	1182.9	1088.6	1718.3	1845.3	2280.4	1948	6764.1	7794	8240.3	7599.47	0.000272121	2000.5	2209.5	2399.3	2203.1	0.00473386	0.494122	0.256334
FALSE	High	Master Protein	XP_016566773.1	A0A1U8GDH9,A0A2G3ADW7	XP_016566773.1	NP_198937.1	AT5G41210.1,AT5G41240.1,AT5G41220.1,	PREDICTED: glutathione S-transferase T1-like [Capsicum annuum]	0	29.682	35	8	25	7	7	1	250	28.4	9.28	96	65.89	3	22	1	8	1	1493.6	1171.4	476.7	1047.23	1869.5	1753.7	1178.2	1600.47	1956.3	1978.3	1291.1	1741.9	0.672581	2139.9	2242	1271.3	1884.4	0.123373	0.555738	0.918805
FALSE	High	Master Protein	XP_016538197.1	A0A1U8DT51	XP_016538197.1	NP_192016.1	AT4G01070.1,	PREDICTED: hydroquinone glucosyltransferase-like [Capsicum annuum]	0	39.283	23	8	32	8	8	1	474	52.6	6.01	32	95.07	1	31	1	8	0	1145.4	1119.6	1187.4	1150.8	1933.1	1595.8	1877.5	1802.13	1759.1	1435.6	1659.1	1617.93	0.263139	2305.1	1953.6	2034.9	2097.87	0.000934436	0.548557	1.11385
FALSE	High	Master Protein	XP_016560903.1	A0A1U8FWS6,A0A2G3AB45	XP_016560903.1	NP_201379.2	AT5G65780.1,AT3G49680.1,AT3G49680.2,AT1G10070.2,AT1G10070.1,AT1G10060.2,	PREDICTED: branched-chain-amino-acid aminotransferase 3, chloroplastic-like [Capsicum annuum]	0	56.69	33	9	47	9	9	1	417	45.3	6.54	36	146.19	2	45	2	9	0	664.8	1138.2	1219.8	1007.6	1607.5	2298.6	2153.3	2019.8	2829.7	3674.7	3404	3302.8	0.0170344	1050.3	1696.5	1824.4	1523.73	0.155644	0.661271	0.611542
FALSE	High	Master Protein	XP_016568219.1	A0A1U8GJE2,A0A2G2ZSW7	XP_016568219.1	NP_177766.1	AT1G76400.1,	PREDICTED: dolichyl-diphosphooligosaccharide--protein glycosyltransferase subunit 1A [Capsicum annuum]	0	55.378	23	13	82	13	13	1	615	69.3	7.62	202	171.55	22	60	5	13	0	1314.8	1121.8	1011.9	1149.5	2675.4	3009.6	1933.1	2539.37	2667.2	3129.1	1968	2588.1	0.921375	1077.3	1550.4	991.6	1206.43	0.784837	0.952809	0.98117
FALSE	High	Master Protein	XP_016543285.1	A0A1U8EIX3,A0A2G2YMB0	XP_016543285.1	NP_181435.1	AT2G39020.1,AT2G39030.1,	PREDICTED: probable acetyltransferase NATA1-like [Capsicum annuum]	0	28.01	26	4	29	4	4	1	238	26.3	6.39		103.61		29		4	0	1111.3	1389.9	757.2	1086.13	512.8	946	532.4	663.733	509.2	1078.7	536.1	708	0.85867	453.1	634.6	403.4	497.033	0.0397805	2.18523	0.937476
FALSE	High	Master Protein	XP_016543133.1	A0A1U8E7C5	XP_016543133.1	NP_190882.1	AT3G53140.1,	PREDICTED: caffeic acid 3-O-methyltransferase-like [Capsicum annuum]	0	65.152	28	8	38	6	6	1	361	40.4	6.29	37	118.61	5	33	3	8	3	1036.7	975.2	1121.7	1044.53	1459.8	1815.9	1401.6	1559.1	2121.3	2768.3	1938.8	2276.13	0.064425	1957.1	2154.2	1593.2	1901.5	0.00723402	0.549321	0.684977
FALSE	High	Master Protein	XP_016565451.1	A0A1U8G253	XP_016565451.1	BAB62076.1	AT3G63410.1,	PREDICTED: 2-methyl-6-phytyl-1,4-hydroquinone methyltransferase, chloroplastic-like [Capsicum annuum]	0	83.909	28	8	66	7	7	1	339	38.1	6.87	463	215.18	14	52	4	8	0	1033.8	1284	877.9	1065.23	1398.3	1952.5	1424.5	1591.77	2537.2	3290	2433.7	2753.63	0.0231943	757.1	1060.8	718.7	845.533	0.242406	1.25984	0.578061
FALSE	High	Master Protein	XP_016571212.1	A0A1U8GIU9	XP_016571212.1	NP_193537.2	AT4G18030.1,AT1G26850.2,AT1G26850.1,AT1G26850.3,	PREDICTED: probable methyltransferase PMT14 isoform X1 [Capsicum annuum]	0	57.178	22	13	54	0	12	1	630	71.6	7.84	216	157.53	9	45	2	13	0	1314.4	940.9	1026.4	1093.9	1996.4	1565.5	1951.7	1837.87	3258.4	2318.6	2758.7	2778.57	0.0364164	990.1	788.1	941.5	906.567	0.218139	1.20664	0.661444
FALSE	High	Master Protein	XP_016568149.1	A0A1U8GJ75	XP_016568149.1			PREDICTED: glutathione S-transferase U10-like [Capsicum annuum]	0	58.717	30	6	48	1	2	1	225	25.7	6.54	161	170.13	3	45	1	6	0	972.4	1022.4	1506.2	1167	756.7	1400.9	1777.8	1311.8	261.1	714.3	889.8	621.733	0.12155	203.4	483.4	583.2	423.333	0.022096	2.75669	2.10991
FALSE	High	Master Protein	XP_016537978.1	A0A1U8DSJ1,A0A2G2YXE2	XP_016537978.1	NP_196713.1	AT5G11520.1,AT5G19550.1,AT1G62800.2,AT1G62800.1,	PREDICTED: aspartate aminotransferase, cytoplasmic [Capsicum annuum]	0	59.525	25	8	64	7	7	1	453	49.7	9.2	266	219.33	14	50	3	8	0	981.2	1232	642.3	951.833	1288.7	1070.9	512.4	957.333	910.6	857.7	427.9	732.067	0.461927	870.1	818.9	408	699	0.323841	1.36171	1.30771
FALSE	High	Master Protein	XP_016545749.1	A0A1U8EPE2	XP_016545749.1			PREDICTED: anthocyanin 5-aromatic acyltransferase-like [Capsicum annuum]	0	94.867	27	10	82	5	5	1	452	50.4	7.74	449	259.81	14	68	4	10	0	971.2	1359.2	877.3	1069.23	702.7	1027.4	718	816.033	2119.1	2502.1	2473.2	2364.8	0.000673939	744.4	800	637.6	727.333	0.0920577	1.47007	0.345075
FALSE	High	Master Protein	XP_016537991.1	A0A1U8DV07	XP_016537991.1			PREDICTED: tyramine N-feruloyltransferase 4/11-like [Capsicum annuum]	0	27.247	8	2	27	1	1	1	245	28	6.64	80	89.19	2	25	1	2	0	664.4	1254.4	958	958.933	1862.1	3011	2934.7	2602.6	432.4	633.8	515.1	527.1	0.00523281	282	432	360.2	358.067	0.0268033	2.67809	4.93758
FALSE	High	Master Protein	XP_016573325.1	A0A1U8GQ90	XP_016573325.1	NP_174499.1	AT1G32200.2,AT1G32200.1,	PREDICTED: glycerol-3-phosphate acyltransferase, chloroplastic [Capsicum annuum]	0	37.188	19	7	23	7	7	1	463	51	6.33	22	89.14	2	21	2	7	0	635.5	946.2	1469.5	1017.07	363.3	583.3	1077.9	674.833	703	1039.6	1608.8	1117.13	0.261293	649.3	831	1402.9	961.067	0.874547	1.05827	0.604076
FALSE	High	Master Protein	XP_016562533.1	A0A1U8G1J2	XP_016562533.1	NP_568846.1	AT5G57020.1,	PREDICTED: glycylpeptide N-tetradecanoyltransferase 1-like [Capsicum annuum]	0	60.515	30	9	28	5	5	1	432	49.6	7.58	106	85.35	4	24	2	9	5	1334.4	887.5	504.6	908.833	1574	1061.2	1008.4	1214.53	1812.7	1306.9	1221.4	1447	0.418567	788	544.6	481.6	604.733	0.302771	1.50287	0.839346
FALSE	High	Master Protein	XP_016540449.1	A0A1U8E9D4	XP_016540449.1	NP_568380.1	AT5G19690.1,	PREDICTED: dolichyl-diphosphooligosaccharide--protein glycosyltransferase subunit STT3A isoform X2 [Capsicum annuum]	0	17.674	9	6	22	1	6	1	772	85.8	9.17	0	42.89	5	17	3	5	0	1015.7	869.4	717.7	867.6	835.3	1045.7	924.1	935.033	926	997.5	928.3	950.6	0.8234	405.1	524.1	364.9	431.367	0.0113995	2.01128	0.983624
FALSE	High	Master Protein	XP_016564213.1	A0A2G3A053	XP_016564213.1	NP_200227.1	AT5G54160.1,	PREDICTED: caffeic acid 3-O-methyltransferase [Capsicum annuum]	0	52.833	38	9	41	8	9	1	359	39.3	5.8	22	131.35	4	37	1	9	0	1150.4	862.2	717.5	910.033	2212.9	2176.7	1430.2	1939.93	1913.5	2037.9	1118.8	1690.07	0.551354	1399.6	1298.9	917.8	1205.43	0.202894	0.754943	1.14784
FALSE	High	Master Protein	XP_016580134.1	A0A1U8HHZ9	XP_016580134.1	NP_197256.1		PREDICTED: benzyl alcohol O-benzoyltransferase [Capsicum annuum]	0	30.584	16	6	21	6	6	1	465	51.3	7.03	66	63.25	3	18	2	6	0	850	1012.4	470.2	777.533	876.7	1056.3	561.1	831.367	739.8	966.1	516.6	740.833	0.665634	566.5	710.9	380.3	552.567	0.295292	1.40713	1.1222
FALSE	High	Master Protein	XP_016538077.1	A0A1U8DST3	XP_016538077.1	NP_171667.1		PREDICTED: glycerol-3-phosphate 2-O-acyltransferase 4 [Capsicum annuum]	0	46.167	16	7	59	6	7	1	502	55.7	9.36	392	138.65	20	39	4	7	0	618.4	845.5	922.5	795.467	590	1138.2	926.6	884.933	820.3	1401.7	1163.1	1128.37	0.353754	499.1	1094.6	777.9	790.533	0.981003	1.00624	0.78426
FALSE	High	Master Protein	XP_016555929.1	A0A1U8FHY9	XP_016555929.1			PREDICTED: glutathione transferase GST 23-like isoform X1 [Capsicum annuum]	0.001	9.396	10	2	10	0	2	1	251	28.9	6.8		30.91		10		2	0	813.6	689.6	1351.1	951.433	265.9	204.3	348.5	272.9	164.6	124.2	164.6	151.133	0.0501095	326.6	257	496.8	360.133	0.0514608	2.64189	1.80569
FALSE	High	Master Protein	XP_016539039.1	A0A1U8E5E7,A0A2G2Y208	XP_016539039.1	OAP14115.1	AT1G09795.1,AT1G58080.1,	PREDICTED: ATP phosphoribosyltransferase 2, chloroplastic-like [Capsicum annuum]	0	36.096	25	7	22	7	7	1	394	43.2	6.55		88.74		22		7	0	790.8	1874.6	457.9	1041.1	874.8	2018.4	638.8	1177.33	771.5	1837.2	679.3	1096	0.892552	562.4	1447.3	353	787.567	0.665137	1.32192	1.07421
FALSE	High	Master Protein	XP_016539992.1	A0A1U8DY94	XP_016539992.1	NP_173458.1	AT1G20330.1,AT1G76090.1,	PREDICTED: 24-methylenesterol C-methyltransferase 2 [Capsicum annuum]	0	20.706	15	6	24	5	6	1	357	40.2	7.08	19	47.87	1	23	1	6	0	765.2	814.8	163.1	581.033	1542.2	1213.5	723	1159.57	2656.2	2541.6	1533.5	2243.77	0.0647694	839.8	730.8	371.5	647.367	0.805947	0.897534	0.516795
FALSE	High	Master Protein	XP_016568194.1	A0A1U8GHK4,A0A1U8GJB8	XP_016568194.1	OAP12595.1		PREDICTED: pyrophosphate--fructose 6-phosphate 1-phosphotransferase subunit alpha [Capsicum annuum]	0	150.999	39	18	143	9	9	1	616	67.5	7.53	346	468.43	29	114	8	18	0	1115	764.5	730	869.833	1619	1437.6	1485.1	1513.9	1616.7	1513.2	1326.9	1485.6	0.792605	727.1	615.7	716.5	686.433	0.225216	1.26718	1.01905
FALSE	High	Master Protein	XP_016541389.1	A0A1U8EBZ8	XP_016541389.1			PREDICTED: probable glutathione S-transferase [Capsicum annuum]	0	58.393	16	4	40	2	2	1	220	25	5.66	33	154.73	3	37	2	4	0	761.7	1231.6	450.7	814.667	556.6	955.9	426.9	646.467	388.5	730.7	261.1	460.1	0.429247	282.5	469.8	199.1	317.133	0.107567	2.56885	1.40506
FALSE	High	Master Protein	XP_016571892.1	A0A1U8GKU6	XP_016571892.1			PREDICTED: zeatin O-xylosyltransferase-like [Capsicum annuum]	0	79.156	22	10	94	3	4	1	485	54.8	5.63	519	246.5	19	75	5	10	3	1004	759.5	698.4	820.633	889.3	947.4	735.2	857.3	1093.3	1052.1	914.9	1020.1	0.1219	1174	931.4	840.7	982.033	0.302333	0.835647	0.840408
FALSE	High	Master Protein	XP_016542377.1	A0A1U8E552	XP_016542377.1			PREDICTED: glutathione S-transferase U8-like [Capsicum annuum]	0	11.05	17	4	11	4	4	1	224	26.4	7.23	0	29.03	1	10	1	4	0	1163.5	530	758.4	817.3	701.2	324.1	513.4	512.9	453	173.3	425.2	350.5	0.312334	664.8	378.8	424.4	489.333	0.185532	1.67023	1.46334
FALSE	High	Master Protein	XP_016539764.1	A0A1U8E7G3	XP_016539764.1	NP_195632.1	AT4G39210.1,AT2G21590.2,AT2G21590.1,AT1G27680.1,AT5G19220.1,	PREDICTED: glucose-1-phosphate adenylyltransferase large subunit 1 [Capsicum annuum]	0	90.639	27	12	83	10	10	1	529	58.8	7.05	523	192.86	27	56	6	12	0	754.6	1051.1	660.3	822	1406.8	1103.9	1218.2	1242.97	1450.4	961.2	1051.6	1154.4	0.638123	1523.5	1217.1	1098.2	1279.6	0.0572317	0.642388	1.07672
FALSE	High	Master Protein	XP_016543818.1	A0A1U8E9C3	XP_016543818.1			PREDICTED: zeatin O-glucosyltransferase-like isoform X2 [Capsicum annuum]	0	25.169	10	5	20	2	5	1	480	54.4	6.65	62	58.94	1	19	1	5	0	1200.1	745.1	718.7	887.967	974.8	608.4	435.6	672.933	2634.7	1822	1510.9	1989.2	0.0238054	786.4	551	383.3	573.567	0.182453	1.54815	0.338293
FALSE	High	Master Protein	XP_016544017.1	A0A1U8EC85	XP_016544017.1			PREDICTED: histone-lysine N-methyltransferase, H3 lysine-9 specific SUVH1-like [Capsicum annuum]	0	61.182	25	13	42	10	12	1	708	77.9	7.85	282	95.31	13	29	5	13	1	1105.7	731.7	536.8	791.4	1519.3	1244.6	643.1	1135.67	2146.2	1192.4	874.7	1404.43	0.5915	776.8	696.4	429.8	634.333	0.470195	1.24761	0.80863
FALSE	High	Master Protein	XP_016562718.1	A0A1U8G218,A0A2G3A3I0	XP_016562718.1	NP_178157.2		PREDICTED: N-alpha-acetyltransferase 16, NatA auxiliary subunit [Capsicum annuum]	0	49.803	13	10	38	8	8	1	897	102.5	7.08	65	86.55	8	30	3	10	1	720.3	941.5	719.3	793.7	1495.1	1976.8	925.6	1465.83	1376.5	1763.1	822.7	1320.77	0.740359	1145.5	1489.9	637.4	1090.93	0.314112	0.727542	1.10984
FALSE	High	Master Protein	XP_016561078.1	A0A1U8FX89,A0A2G3A870	XP_016561078.1	NP_179923.2	AT2G23420.1,AT4G36940.1,	PREDICTED: nicotinate phosphoribosyltransferase 2-like [Capsicum annuum]	0	43.538	19	9	43	5	9	1	559	62.3	5.97	282	86.73	16	27	4	9	0	719.5	758.5	548.4	675.467	857.7	1010.1	584	817.267	630.7	658.7	393.8	561.067	0.163535	660.9	645.9	393.6	566.8	0.371582	1.19172	1.45663
FALSE	High	Master Protein	XP_016543135.1	A0A1U8EII9,A0A2G2YLQ9	XP_016543135.1	NP_190882.1	AT3G53140.1,	PREDICTED: caffeic acid 3-O-methyltransferase [Capsicum annuum]	0	45.446	15	5	29	3	3	1	360	40	6.47	0	105.91	1	28	1	5	0	718.4	1307.9	697	907.767	587.8	950.9	519	685.9	685.3	929.2	485.3	699.933	0.943341	1719.4	1988.2	1069.3	1592.3	0.113077	0.570098	0.97995
FALSE	High	Master Protein	XP_016537637.1	A0A1U8DRK9,A0A2G2YWJ2	XP_016537637.1	AAF00646.1	AT3G03710.1,	PREDICTED: probable polyribonucleotide nucleotidyltransferase 1, chloroplastic [Capsicum annuum]	0	59.007	15	11	39	10	10	1	881	96	6.89	61	123.16	8	31	4	11	0	708.4	529.2	1065.7	767.767	510	249.7	732.7	497.467	680.3	349.4	768.8	599.5	0.618179	780.6	352.9	838.1	657.2	0.641311	1.16824	0.829803
FALSE	High	Master Protein	XP_016550876.1	A0A1U8EWW1,A0A2G2Y8K7	XP_016550876.1	OAO89758.1	AT5G64860.1,	PREDICTED: 4-alpha-glucanotransferase, chloroplastic/amyloplastic [Capsicum annuum]	0	42.947	16	6	23	6	6	1	571	64.7	6.04	56	79.16	3	20	2	6	0	544.8	1004.3	680.2	743.1	677.2	1149.1	1019.1	948.467	484.5	855.6	677.1	672.4	0.193602	281.5	565.5	447.4	431.467	0.122035	1.72227	1.41057
FALSE	High	Master Protein	XP_016572494.1	A0A1U8GWG5	XP_016572494.1			PREDICTED: zeatin O-xylosyltransferase-like [Capsicum annuum]	0	56.456	22	10	66	4	5	1	477	53.7	5.34	360	147.5	12	54	3	10	2	907.6	497.8	651.1	685.5	1583.5	853.3	1389.5	1275.43	1814.8	1197.3	1442.8	1484.97	0.499699	1564.5	948.4	1176.6	1229.83	0.0653046	0.557393	0.858897
FALSE	High	Master Protein	XP_016581038.1	A0A1U8HIM9	XP_016581038.1	NP_565178.1		PREDICTED: probable glutathione S-transferase [Capsicum annuum]	0	46.759	15	6	206	0	1	1	220	25.7	8.02	26	454.41	6	200	2	6	0	640.5	229.5	786.7	552.233	351.7	298.2	402.8	350.9	488.8	386.8	484.7	453.433	0.0848369	323.2	334.6	378	345.267	0.284522	1.59944	0.773873
FALSE	High	Master Protein	XP_016554435.1	A0A1U8FFB2,A0A2G3ANT8	XP_016554435.1	OAO97588.1	AT4G31120.1,AT4G31120.2,	PREDICTED: protein arginine N-methyltransferase 1.5 isoform X1 [Capsicum annuum]	0	27.458	9	5	23	0	5	1	657	73.9	6.07	128	59.82	7	16	2	5	0	460.2	632.3	697	596.5	440.8	630.9	586	552.567	625.1	853	747.1	741.733	0.0962251	237.4	364.8	317.9	306.7	0.02218	1.9449	0.744967
FALSE	High	Master Protein	XP_016581040.1	A0A1U8HCC7,A0A2G2Z4Q0	XP_016581040.1	NP_173161.1	AT1G17180.1,AT1G78380.1,AT1G78360.1,AT1G17170.1,AT1G78320.1,AT1G78340.1,AT1G78370.1,	PREDICTED: probable glutathione S-transferase [Capsicum annuum]	0	76.627	18	6	296	1	1	1	222	25.7	5.53	207	702.96	24	272	5	6	0	511.8	608.8	703.1	607.9	991	742.2	998.9	910.7	831.8	653.4	884.6	789.933	0.332066	1743.7	1303.5	1676.4	1574.53	0.00281204	0.386083	1.15288
FALSE	High	Master Protein	XP_016547987.1	A0A1U8ELA1	XP_016547987.1			PREDICTED: UDP-glucose flavonoid 3-O-glucosyltransferase 6-like [Capsicum annuum]	0	44.681	16	5	40	5	5	1	519	58.3	6.86	215	152.47	8	32	2	5	0	602.2	699.1	501.5	600.933	455.1	481.7	466.4	467.733	333.6	419.3	387.6	380.167	0.028699	670.4	675.4	669.5	671.767	0.282397	0.894557	1.23034
FALSE	High	Master Protein	XP_016563520.1	A0A1U8FWM6,A0A2G2Y6S1	XP_016563520.1	OAP18188.1	AT1G74910.2,AT1G74910.1,AT1G74910.3,AT2G04650.1,	PREDICTED: mannose-1-phosphate guanyltransferase alpha [Capsicum annuum]	0	46.127	32	8	29	8	8	1	415	45.6	6.68	42	105.13	4	25	2	8	0	360.7	597	1029.7	662.467	849.6	746.6	896.2	830.8	758.2	675.2	967.4	800.267	0.76986	624.5	515.7	937.2	692.467	0.9038	0.956677	1.03815
FALSE	High	Master Protein	XP_016566720.1	A0A1U8G6I2	XP_016566720.1			PREDICTED: glutathione S-transferase T1-like [Capsicum annuum]	0	25.767	20	5	24	2	2	1	250	28.3	9.17		89.36		24		5	2	592.4	431.4	880.5	634.767	681.4	670.5	947	766.3	692.8	636	1037.6	788.8	0.891363	301.4	291.1	472.1	354.867	0.12361	1.78875	0.971476
FALSE	High	Master Protein	XP_016544977.1	A0A1U8ECM2	XP_016544977.1			PREDICTED: tyrosine aminotransferase-like isoform X1 [Capsicum annuum]	0	18.395	12	4	13	0	3	1	408	44.5	5.6	18	34.47	1	12	1	4	1	568.1	400.8	671.2	546.7	983.5	509.5	838.8	777.267	1430.2	1161.7	1731.2	1441.03	0.0372684	560.4	223.4	543.6	442.467	0.48318	1.23557	0.539381
FALSE	High	Master Protein	XP_016571543.1	A0A1U8GS09	XP_016571543.1			PREDICTED: 7-deoxyloganetin glucosyltransferase-like [Capsicum annuum]	0	13.978	5	3	18	2	3	1	486	54.5	5.85	0	27.3	5	13	2	3	0	889.5	429.6	559.5	626.2	626.3	449.8	409.1	495.067	646.8	421.9	292.4	453.7	0.753801	1504.7	1021.1	927.6	1151.13	0.0801748	0.543986	1.09118
FALSE	High	Master Protein	XP_016550104.1	A0A1U8F1S1	XP_016550104.1	NP_567895.1	AT4G32520.2,AT4G32520.1,AT4G37930.1,AT5G26780.1,	PREDICTED: serine hydroxymethyltransferase 3, chloroplastic-like isoform X1 [Capsicum annuum]	0	53.967	17	5	49	0	5	1	527	57.3	7.49	415	139.02	16	33	4	5	0	474.4	548.4	747	589.933	955.7	861.9	1064.9	960.833	1189	1104.9	1431.7	1241.87	0.0696081	704	675.7	794.2	724.633	0.204238	0.814113	0.773701
FALSE	High	Master Protein	XP_016577522.1	A0A1U8H237,A0A2G2ZE70	XP_016577522.1	OAP06157.1		PREDICTED: galacturonosyltransferase 8 [Capsicum annuum]	0.002	6.812	3	2	7	2	2	1	559	64.1	9.1		18.72		7		2	0	530.9	336.2	571.2	479.433	616.1	582.4	645.3	614.6	708.9	615.3	637.3	653.833	0.307747	479	332.7	325	378.9	0.317839	1.26533	0.939995
FALSE	High	Master Protein	XP_016567731.1	A0A1U8G8S2	XP_016567731.1			PREDICTED: trans-resveratrol di-O-methyltransferase-like [Capsicum annuum]	0	31.778	14	3	20	3	3	1	361	40.3	5.77	100	59.74	4	16	1	3	0	524.7	320.8	572.6	472.7	996	596.5	1040.7	877.733	938.9	554.9	953.7	815.833	0.763654	351.2	222.1	354.3	309.2	0.138865	1.52878	1.07587
FALSE	High	Master Protein	XP_016574415.1	A0A1U8GTF7	XP_016574415.1			PREDICTED: UDP-glycosyltransferase 92A1-like [Capsicum annuum]	0	16.692	15	5	13	4	5	1	505	56	7.25		43.88		13		5	0	847.9	522.7	490.1	620.233	616.5	558.8	681.7	619	666.8	599.1	774	679.967	0.381605	592.7	453.8	600.1	548.867	0.595001	1.13003	0.910339
FALSE	High	Master Protein	XP_016569623.1	A0A1U8GLJ7	XP_016569623.1	BAB10271.1	AT3G51070.1,	PREDICTED: probable methyltransferase PMT26 [Capsicum annuum]	0	29.303	13	8	35	6	6	1	782	88.3	5.39	87	74.64	10	25	3	8	0	365.4	510	761.1	545.5	527.2	548.7	659.9	578.6	644.8	666.3	761.7	690.933	0.108787	160.1	158.8	222.4	180.433	0.035968	3.02328	0.837418
FALSE	Medium	Master Protein	XP_016568618.1	A0A1U8GIR8	XP_016568618.1			PREDICTED: anthocyanidin 3-O-glucosyltransferase 5-like [Capsicum annuum]	0.012	3.44	2	1	1	1	1	1	497	55.6	5.77		2.66		1		1	0	502.2			502.2	326.7			326.7	383.3			383.3	#DIV/0!	287.3			287.3	#DIV/0!	1.748	0.852335
FALSE	High	Master Protein	XP_016543816.1	A0A1U8EBM2	XP_016543816.1			PREDICTED: zeatin O-glucosyltransferase-like [Capsicum annuum]	0.001	8.371	4	2	8	1	2	1	474	53.8	6.62		25.25		8		2	0	656.3	489.3	266.9	470.833	863	744.9	418.2	675.367	775.8	677.9	422.1	625.267	0.782568	1022.9	729.7	531.1	761.233	0.185817	0.618514	1.08013
FALSE	High	Master Protein	XP_016571880.1	A0A1U8GL42	XP_016571880.1	AAM61102.1	AT2G41490.1,AT3G57220.1,	PREDICTED: UDP-N-acetylglucosamine--dolichyl-phosphate N-acetylglucosaminephosphotransferase-like [Capsicum annuum]	0	19.882	12	3	15	3	3	1	423	46.8	8.72	187	37.65	6	9	2	3	0	544	483	113.3	380.1	335.7	297.4	248.9	294	335.5	293.1	239.7	289.433	0.908711	244.4	259.1	210.3	237.933	0.35276	1.59751	1.01578
FALSE	High	Master Protein	XP_016545728.1	A0A1U8EEU7	XP_016545728.1			PREDICTED: anthocyanin 5-aromatic acyltransferase-like [Capsicum annuum]	0	76.876	21	9	110	2	2	1	452	50.7	6.68	184	279.29	19	91	5	9	0	647.1	481	434.3	520.8	749.2	519	515.2	594.467	807.1	637	686.4	710.167	0.278763	586.4	447.1	462.4	498.633	0.790884	1.04445	0.83708
FALSE	High	Master Protein	XP_016567652.1	A0A1U8G8J6	XP_016567652.1	OAP15444.1	AT1G12640.1,AT1G63050.1,	PREDICTED: lysophospholipid acyltransferase 1 [Capsicum annuum]	0	23.058	13	5	23	4	5	1	463	51.9	9.29	38	57.25	5	18	1	5	0	478.1	652.5	347.3	492.633	740.3	1099.3	695.8	845.133	828	1289.1	863.7	993.6	0.49006	441.9	550.8	356.2	449.633	0.702642	1.09563	0.850577
FALSE	High	Master Protein	XP_016537499.1	A0A1U8E2F5	XP_016537499.1	OAO92185.1		PREDICTED: ornithine aminotransferase, mitochondrial isoform X1 [Capsicum annuum]	0	30.559	12	5	29	0	5	1	509	56	7.96	117	66.9	9	20	1	5	0	523	217.3	475.3	405.2	793.6	262.8	767.9	608.1	734.5	247.7	746.9	576.367	0.900575	521.5	163.3	495.9	393.567	0.941681	1.02956	1.05506
FALSE	High	Master Protein	XP_016538474.1	A0A1U8E3V9	XP_016538474.1	NP_196875.1	AT5G13710.2,AT5G13710.1,	PREDICTED: cycloartenol-C-24-methyltransferase 1-like [Capsicum annuum]	0	34.975	25	7	29	6	7	1	346	38.7	6.55	204	69.32	7	22	2	7	0	314.1	474.1	606.4	464.867	483.4	659.7	810.3	651.133	978	1523.7	1641.8	1381.17	0.0316292	331.9	432.3	502.9	422.367	0.68687	1.10062	0.471437
FALSE	High	Master Protein	XP_016569240.1	A0A1U8GMC1,A0A2G2ZQE9	XP_016569240.1	NP_177948.3		PREDICTED: probable pectin methyltransferase QUA2 [Capsicum annuum]	0	11.805	5	3	10	3	3	1	697	78.6	6.9	18	25.29	2	8	1	3	0	544.2	171.7	473.5	396.467	430.5	108.1	401.9	313.5	396.5	99.8	302	266.1	0.743543	213.5	57.5	188.2	153.067	0.121214	2.59016	1.17813
FALSE	High	Master Protein	XP_016552299.1	A0A1U8F7U8	XP_016552299.1			PREDICTED: acyl-CoA--sterol O-acyltransferase 1-like [Capsicum annuum]	0	15.84	10	3	15	3	3	1	290	34	8.84		45.58		15		3	0	497.2	472.7	126.4	365.433	731.8	549.7	96.2	459.233	2552	2302.8	735.3	1863.37	0.0790826	1031	843.8	271.7	715.5	0.246143	0.510738	0.246454
FALSE	High	Master Protein	XP_016566186.1	A0A1U8G4A8	XP_016566186.1			PREDICTED: crocetin glucosyltransferase, chloroplastic-like [Capsicum annuum]	0	21.641	10	3	12	3	3	1	470	53	5.07	95	35	2	10	1	3	0	335.7	516	467.7	439.8	174	299.7	346.1	273.267	117.8	157.3	125.6	133.567	0.0572567	118.9	131.1	162.9	137.633	0.00551178	3.19545	2.04592
FALSE	High	Master Protein	XP_016554133.1	A0A1U8F3X8	XP_016554133.1			PREDICTED: UDP-glycosyltransferase 71K1-like [Capsicum annuum]	0	15.539	9	4	13	1	4	1	471	53.3	5.22		44.49		13		4	0	364.8	447	700.5	504.1	739.1	820.4	773.9	777.8	878.2	870.7	854.3	867.733	0.0216167	1164.7	850.4	1029.2	1014.77	0.0198527	0.496764	0.896358
FALSE	High	Master Protein	XP_016542376.1	A0A1U8E7F1,A0A2G2YRA7	XP_016542376.1			PREDICTED: probable glutathione S-transferase [Capsicum annuum]	0	66.105	29	7	64	3	3	1	223	25.3	5.39	228	192.53	13	51	3	7	0	441.9	767.4	119.4	442.9	410.4	747.2	72.5	410.033	176.6	329.6	58	188.067	0.350201	145.3	214.7	32.2	130.733	0.183727	3.38781	2.18026
FALSE	High	Master Protein	XP_016554160.1	A0A1U8FEI5,A0A2G2ZK57	XP_016554160.1	NP_187349.2		PREDICTED: probable histone-arginine methyltransferase 1.3 [Capsicum annuum]	0	48.08	20	8	27	6	6	1	534	59.5	5.62	170	63.32	8	19	5	8	1	620.3	414.4	187.9	407.533	716.8	544.2	321.9	527.633	810.3	631.8	398.7	613.6	0.630115	415.6	337.7	209.5	320.933	0.565892	1.26984	0.859898
FALSE	High	Master Protein	XP_016573405.1	A0A1U8GQG9,A0A2G2ZJG8	XP_016573405.1	NP_565926.1		PREDICTED: probable methyltransferase PMT23 [Capsicum annuum]	0.001	8.804	8	3	4	3	3	1	671	76	6.15		9.84		4		3	0	69.6	392.9	745.7	402.733	76	215.8	465.9	252.567	62.6	262.9	361.8	229.1	0.878496	71.2	171.5	187.1	143.267	0.261412	2.81107	1.10243
FALSE	High	Master Protein	XP_016562978.1	A0A1U8G4Q4,B5LAV0	XP_016562978.1	NP_199704.1		PREDICTED: shikimate O-hydroxycinnamoyltransferase [Capsicum annuum]	0	42.868	19	6	25	6	6	1	435	48.1	6.07	91	70.3	5	20	2	6	0	749	382.4	375.3	502.233	1602.1	609.9	612.8	941.6	903.1	309.7	396	536.267	0.344631	591.4	151	220.6	321	0.380749	1.56459	1.75584
FALSE	High	Master Protein	XP_016554630.1	A0A1U8FFV7	XP_016554630.1	H96762	AT1G73600.1,AT3G18000.1,AT1G73600.2,AT1G48600.2,AT1G48600.1,	PREDICTED: phosphomethylethanolamine N-methyltransferase-like [Capsicum annuum]	0	36.377	26	10	21	9	9	1	491	55.5	6.01	26	65.52	2	19	1	10	0	380.2	273.2	724.4	459.267	446.8	413.8	509.9	456.833	1254.2	957.5	1509.1	1240.27	0.00839884	482.6	348.3	492.2	441.033	0.905236	1.04134	0.368335
FALSE	High	Master Protein	XP_016570238.1	A0A1U8GNA8	XP_016570238.1			PREDICTED: UDP-glycosyltransferase 74F2-like [Capsicum annuum]	0	27.547	13	7	20	5	7	1	455	51.3	5.31	29	55.26	3	17	2	7	0	311.8	378.7	618.3	436.267	563.1	772.5	941	758.867	286.3	348.6	503.4	379.433	0.0403704	265.4	363.5	396.1	341.667	0.401947	1.27688	2
FALSE	High	Master Protein	XP_016572833.1	A0A1U8GVL7	XP_016572833.1	NP_564991.1		PREDICTED: anthranilate phosphoribosyltransferase isoform X1 [Capsicum annuum]	0	26.583	12	6	17	0	6	1	588	64.7	6.92	29	41.95	4	13	2	6	0	478.5	371.4	235.2	361.7	844.8	436	362.5	547.767	946.4	501.1	412.1	619.867	0.762867	710.1	311.1	328.8	450	0.582816	0.803778	0.883685
FALSE	High	Master Protein	XP_016550959.1	A0A1U8F477	XP_016550959.1			PREDICTED: DNA (cytosine-5)-methyltransferase CMT3 [Capsicum annuum]	0	19.289	5	3	11	2	3	1	916	103.2	5.41		49.38		11		3	0	236.1	371	465.7	357.6	256.5	390.4	454.8	367.233	416.5	971.4	1187.2	858.367	0.106806	118.6	168.8	176.2	154.533	0.0423184	2.31406	0.427828
FALSE	High	Master Protein	XP_016577201.1	A0A1U8H141	XP_016577201.1	BAH19476.1		PREDICTED: uncharacterized methyltransferase At2g41040, chloroplastic-like [Capsicum annuum]	0	14.416	27	3	6	2	2	1	163	18	9.6		32.29		6		3	1	38.2	527.8	366.9	310.967	22.3	410.8	388	273.7	14	382.5	355.5	250.667	0.900476	27.7	1742.9	1094.2	954.933	0.283559	0.325642	1.09189
FALSE	High	Master Protein	XP_016568395.1	A0A1U8GBA0	XP_016568395.1			PREDICTED: 7-deoxyloganetic acid glucosyltransferase-like isoform X2 [Capsicum annuum]	0	21.276	8	3	14	1	3	1	478	53.9	5.31	0	43.64	1	13	1	3	0	366.7	302.4	475.9	381.667	1036.1	251	1345.2	877.433	778.6	180.9	939.4	632.967	0.573325	504.2	109.4	620.1	411.233	0.864607	0.928102	1.38622
FALSE	High	Master Protein	XP_016566185.1	A0A1U8G4Y9	XP_016566185.1			PREDICTED: crocetin glucosyltransferase, chloroplastic-like [Capsicum annuum]	0.004	6.035	5	2	7	2	2	1	459	51.9	5.76	0	12.69	2	5	1	2	0	285.6	465.8		375.7	404.6	422.3		413.45	202.3	246.6		224.45	0.0155568	200.3	242.7		221.5	0.237647	1.69616	1.84206
FALSE	High	Master Protein	XP_016539260.1	A0A1U8E7G4	XP_016539260.1			PREDICTED: 7-deoxyloganetin glucosyltransferase-like [Capsicum annuum]	0	11.042	9	5	18	0	5	1	491	55.4	5.66	44	23.71	5	13	3	4	0	452.1	361.3	325.3	379.567	394.6	370.3	804.8	523.233	257.2	190.5	485.5	311.067	0.272478	135.9	163	315.2	204.7	0.0602953	1.85426	1.68206
FALSE	Medium	Master Protein	XP_016559221.1	A0A1U8FJ07,A0A2G3A6K8	XP_016559221.1	NP_197866.1	AT5G24840.1,	PREDICTED: tRNA (guanine-N(7)-)-methyltransferase [Capsicum annuum]	0.02	2.603	5	1	1	1	1	1	244	27.8	8.24		2.79		1		1	0		360.7		360.7		237.3		237.3		451		451	#DIV/0!		152.1		152.1	#DIV/0!	2.37147	0.526164
FALSE	High	Master Protein	XP_016563029.1	A0A1U8G4V1	XP_016563029.1	NP_196353.2	AT5G07360.1,AT5G07360.2,	PREDICTED: glutamyl-tRNA(Gln) amidotransferase subunit A-like [Capsicum annuum]	0	10.952	7	3	6	2	3	1	615	67.7	5.48		21.36		6		3	0	352.1	249.1	415.1	338.767	306.1	294.6	312.5	304.4	237.7	161.5	278.6	225.933	0.0866154	237.5	182.4	292.3	237.4	0.154644	1.42699	1.3473
FALSE	High	Master Protein	XP_016574492.1	A0A1U8GTB0,A0A2G3AGK4	XP_016574492.1			PREDICTED: tyramine N-feruloyltransferase 4/11-like [Capsicum annuum]	0	30.485	15	4	29	3	3	1	246	28.1	5.8	49	93.93	1	28	1	4	1	558.4	336.6	238.1	377.7	1490.6	1119.3	732.2	1114.03	472.8	385.6	365.8	408.067	0.0332593	442.6	303.6	293.7	346.633	0.784463	1.08962	2.73003
FALSE	High	Master Protein	XP_016578112.1	A0A1U8H3R3	XP_016578112.1			PREDICTED: UDP-glycosyltransferase 73C3-like [Capsicum annuum]	0	13.75	8	3	11	1	3	1	495	55.4	7.14	29	41.34	1	10	1	3	0	630.7	334.4	228.6	397.9	450.5	288.5	103	280.667	426.1	282.8	102.2	270.367	0.943815	449.2	318.2	91.2	286.2	0.522153	1.39029	1.0381
FALSE	Medium	Master Protein	XP_016563473.1	A0A1U8G631	XP_016563473.1			PREDICTED: flavonol 3-sulfotransferase-like isoform X1 [Capsicum annuum]	0.022	2.352	2	1	1	0	1	1	361	41.2	5.92		2.49		1		1	0			333.3	333.3			310.4	310.4			233.4	233.4	#DIV/0!			162.7	162.7	#DIV/0!	2.04856	1.32991
FALSE	High	Master Protein	XP_016574660.1	A0A1U8H0T4	XP_016574660.1	NP_191672.1	AT3G61130.1,	PREDICTED: polygalacturonate 4-alpha-galacturonosyltransferase [Capsicum annuum]	0	18.001	8	4	11	4	4	1	688	78.4	9.31	0	30.98	2	9	2	4	0	326.6	513	331.5	390.367	241.7	439.6	258.8	313.367	325	586.6	417.3	442.967	0.26217	142.2	219.5	146	169.233	0.0289501	2.30668	0.707427
FALSE	Medium	Master Protein	XP_016540031.1	A0A1U8E0T3	XP_016540031.1	NP_568925.1	AT5G60620.1,	PREDICTED: glycerol-3-phosphate acyltransferase 3-like [Capsicum annuum]	0.032	1.967	2	1	2	0	1	1	373	43	8.95		2.16		2		1	0		319.8		319.8		227.1		227.1		257.4		257.4	#DIV/0!		143.3		143.3	#DIV/0!	2.23168	0.882284
FALSE	High	Master Protein	XP_016582363.1	A0A1U8HM69	XP_016582363.1			PREDICTED: cinnamate beta-D-glucosyltransferase-like isoform X1 [Capsicum annuum]	0.001	7.895	6	3	5	2	3	1	489	54.3	5.53		12.18		5		3	0	84.2	454.9	307.7	282.267	281	711.8	213.1	401.967	178.8	589.5	165.3	311.2	0.686744	71.3	344.3	117	177.533	0.486877	1.58994	1.29167
FALSE	High	Master Protein	XP_016565025.1	A0A1U8G1N1	XP_016565025.1	NP_181507.1	AT2G39770.2,AT2G39770.1,AT3G55590.1,AT4G30570.1,	PREDICTED: mannose-1-phosphate guanylyltransferase 1 [Capsicum annuum]	0	32.96	19	7	24	5	7	1	361	39.5	7.18	60	62.9	3	21	2	7	0	290	306	900.2	498.733	415.6	750.4	1453.6	873.2	443.2	706	1581	910.067	0.940007	281.8	526.5	882.2	563.5	0.819535	0.885064	0.95949
FALSE	High	Master Protein	XP_016579858.1	A0A1U8HFC6	XP_016579858.1	BAH19504.1	AT1G26850.2,AT1G26850.1,AT4G18030.1,AT1G26850.3,	PREDICTED: probable methyltransferase PMT2 isoform X1 [Capsicum annuum]	0	42.467	19	9	26	0	1	1	639	72.1	8.38	52	92.81	4	22	1	9	0	302.7			302.7	144.8			144.8	98.7			98.7	#DIV/0!	62.1			62.1	#DIV/0!	4.8744	1.46707
FALSE	Medium	Master Protein	XP_016541514.1	A0A1U8E2K1,A0A2G2YPD0	XP_016541514.1	NP_197081.1	AT5G15770.1,	PREDICTED: glucosamine 6-phosphate N-acetyltransferase-like [Capsicum annuum]	0.016	3.109	4	1	5	0	1	1	156	18	6.79	0	8.32	1	4	1	1	0	281.3	109.8	647.2	346.1	657.1	501.9	519.9	559.633	658.7	494.7	511.9	555.1	0.952476	683.4	544.1	571.8	599.767	0.197048	0.577058	1.00817
FALSE	High	Master Protein	XP_016543270.1	A0A1U8EIV8	XP_016543270.1			PREDICTED: UDP-glycosyltransferase 89A2 [Capsicum annuum]	0	23.238	12	4	17	4	4	1	463	51.2	6.42	150	40.46	3	14	1	4	0	277.7	229.1	529.8	345.533	445.2	241.1	541.2	409.167	424.6	246.1	546.7	405.8	0.979688	432.1	134.7	462	342.933	0.986072	1.00758	1.0083
FALSE	High	Master Protein	XP_016577909.1	A0A1U8HBW8,A0A2G2ZDL4	XP_016577909.1	NP_197666.1		PREDICTED: glucomannan 4-beta-mannosyltransferase 2-like [Capsicum annuum]	0.008	4.491	2	1	1	0	1	1	533	61.2	8.66		4.1		1		1	0		276.9		276.9		184.9		184.9		537.4		537.4	#DIV/0!		77.8		77.8	#DIV/0!	3.55913	0.344064
FALSE	High	Master Protein	XP_016560935.1	A0A1U8FQD2	XP_016560935.1	NP_179875.2		PREDICTED: probable amino-acid acetyltransferase NAGS1, chloroplastic [Capsicum annuum]	0.001	8.679	6	3	8	3	3	1	594	65.3	7.4	0	16.95	2	6	1	3	0		191.2	386.8	289		212.8	406.9	309.85		148.4	521.9	335.15	0.915303		86.6	245.6	166.1	0.432347	1.73992	0.924511
FALSE	High	Master Protein	XP_016561351.1	A0A1U8FQ49	XP_016561351.1			PREDICTED: UDP-glycosyltransferase 708D1-like [Capsicum annuum]	0	31.58	19	7	41	3	3	1	452	50.2	6.9	140	84.33	10	31	3	7	0	325.3	128.2	267.6	240.367	464.9	98.7	295.7	286.433	606.9	192.9	465.9	421.9	0.447826	356.6	79.3	180	205.3	0.743414	1.17081	0.678913
FALSE	High	Master Protein	XP_016541636.1	A0A1U8E2X4,A0A1U8E5E1	XP_016541636.1	NP_191831.1	AT3G62720.2,AT3G62720.1,AT4G02500.1,	PREDICTED: xyloglucan 6-xylosyltransferase 2-like [Capsicum annuum]	0.001	10.693	7	3	6	3	3	1	461	53.3	7.3		23.5		6		3	0	411	184.3	263.1	286.133	568	339.7	545.4	484.367	730.7	412.7	698.5	613.967	0.356505	360.6	130.8	206.2	232.533	0.602054	1.2305	0.788914
FALSE	High	Master Protein	XP_016568607.1	A0A1U8GB99,A0A2G2ZS16	XP_016568607.1	NP_564082.1	AT1G19360.1,AT1G75110.1,AT1G75120.1,	PREDICTED: arabinosyltransferase RRA3-like [Capsicum annuum]	0	25.734	12	4	29	4	4	1	428	48.2	8.84	302	62.98	11	18	2	4	0	177.9	292.9	261.4	244.067	367.7	601.8	373.5	447.667	344.8	526.6	366.7	412.7	0.734247	212.5	325.7	190.8	243	0.985212	1.00439	1.08473
FALSE	High	Master Protein	XP_016539537.1	A0A1U8DWY7	XP_016539537.1			PREDICTED: scopoletin glucosyltransferase [Capsicum annuum]	0	21.125	15	5	13	4	4	1	473	53.1	6.42	70	46.61	2	11	1	5	1	709.9	259.6	185.4	384.967	408.9	152.2	240.7	267.267	360.5	109.4	228	232.633	0.757039	469	118.2	312.9	300.033	0.682233	1.28308	1.14888
FALSE	High	Master Protein	XP_016545476.1	A0A1U8EGG0,A0A2G2YJY6	XP_016545476.1			PREDICTED: caffeic acid 3-O-methyltransferase 1-like [Capsicum annuum]	0	22.076	18	6	10	6	6	1	362	40.2	5.91	16	19.08	2	8	2	5	0	108.3	257.6	343.2	236.367	320.5	614	718.9	551.133	262.8	501.7	588.9	451.133	0.551514	155	236.3	409.3	266.867	0.779095	0.885711	1.22166
FALSE	High	Master Protein	XP_016560820.1	A0A1U8FQ20	XP_016560820.1	OAP12148.1	AT1G66680.1,	PREDICTED: protein-lysine N-methyltransferase Mettl10-like isoform X1 [Capsicum annuum]	0	27.24	23	5	19	0	3	1	354	38.7	4.82	124	54.67	6	13	2	5	2	418.9	242.4	251.4	304.233	437	254.5	209.4	300.3	477.6	286.7	244.4	336.233	0.737343	204.7	100.4	77.9	127.667	0.0637545	2.38303	0.89313
FALSE	High	Master Protein	XP_016543326.1	A0A1U8EA71	XP_016543326.1			PREDICTED: UTP--glucose-1-phosphate uridylyltransferase-like [Capsicum annuum]	0	13.679	8	4	10	4	4	1	606	67.6	7.83	17	25	1	9	1	4	0	112.9	249.9	341.3	234.7	173.8	241	393.2	269.333	156.8	358.3	572.8	362.633	0.531881	124.4	214.6	302.2	213.733	0.814978	1.0981	0.742715
FALSE	High	Master Protein	XP_016560259.1	A0A1U8FX24	XP_016560259.1			PREDICTED: anthocyanidin 3-O-glucosyltransferase 6-like [Capsicum annuum]	0	20.405	13	4	14	4	4	1	477	53.3	5.74	22	36.33	3	11	1	4	0	249	288.6	168.2	235.267	369.6	353.5	325.8	349.633	294.3	247.7	238.2	260.067	0.0141734	337.2	266.1	280.6	294.633	0.226182	0.798507	1.3444
FALSE	High	Master Protein	XP_016539082.1	A0A1U8DVP3	XP_016539082.1	AAS99703.1	AT1G60990.3,AT1G60990.2,AT1G60990.1,	PREDICTED: putative transferase At1g60990, chloroplastic isoform X1 [Capsicum annuum]	0	24.574	20	4	10	1	4	1	411	44.5	5.99	79	23.43	3	7	2	4	0		228.4	271.5	249.95		245.9	310.1	278		205.2	405.3	305.25	0.819625		172.9	525.5	349.2	0.632515	0.715779	0.910729
FALSE	Medium	Master Protein	XP_016579895.1	A0A1U8H975	XP_016579895.1	NP_197535.2	AT5G20350.1,	PREDICTED: protein S-acyltransferase 24 [Capsicum annuum]	0.01	4.008	1	1	3	0	1	1	640	69.7	6.92		8.47		3		1	0	326.4		186.4	256.4	303.9		573.4	438.65	282.7		552	417.35	0.921181	149.6		364.1	256.85	0.997515	0.998248	1.05104
FALSE	High	Master Protein	XP_016566599.1	A0A1U8GEW5,A0A2G2YZ25	XP_016566599.1			PREDICTED: uncharacterized N-acetyltransferase p20-like [Capsicum annuum]	0.007	5.023	10	2	4	0	2	1	177	20.2	7.28		11.93		4		2	0	245.9	336	215.7	265.867	455.9	553.4	355.5	454.933	180.8	278.5	153.2	204.167	0.0216872	639.3	667.9	561.9	623.033	0.00174803	0.426729	2.22824
FALSE	High	Master Protein	XP_016552318.1	A0A1U8EYP8	XP_016552318.1			PREDICTED: anthocyanidin 3-O-glucosyltransferase 2-like [Capsicum annuum]	0	19.464	12	4	12	4	4	1	475	53	5.22	79	24.88	4	8	3	4	0	182.1	244.4	370	265.5	91.1	124.6	149.6	121.767	84.6	111.7	97.3	97.8667	0.269643	449.9	334.5	520.5	434.967	0.0937738	0.610392	1.24421
FALSE	High	Master Protein	XP_016541393.1	A0A1U8E282	XP_016541393.1			PREDICTED: probable glutathione S-transferase [Capsicum annuum]	0	19.479	24	6	16	3	4	1	217	25	5.39	26	24.83	5	11	4	6	0	200.8		272.5	236.65	137.8		194.3	166.05	63.6		84.3	73.95	0.0921935	58.1		100.7	79.4	0.0636793	2.98048	2.24544
FALSE	Medium	Master Protein	XP_016543130.1	A0A1U8EII0	XP_016543130.1			PREDICTED: UDP-glycosyltransferase 73C3-like [Capsicum annuum]	0.02	2.634	3	2	5	0	2	1	491	55.7	5.52		13.01		5		2	0	274.4	80.2	227.6	194.067	981.6	280.3	795	685.633	1097.7	339.9	858.6	765.4	0.807578	688.4	241.9	610.6	513.633	0.0995607	0.377831	0.895784
FALSE	High	Master Protein	XP_016545576.1	A0A1U8EGR6,A0A2G2YIU1	XP_016545576.1	NP_173161.1	AT1G17180.1,AT1G78380.1,AT1G78360.1,AT1G17170.1,AT1G78370.1,AT1G78340.1,	PREDICTED: probable glutathione S-transferase [Capsicum annuum]	0	18.155	20	5	32	4	4	1	222	25.7	5.41	54	71.92	4	28	2	5	0	179	350.6	224.1	251.233	1262.1	1397.4	889.1	1182.87	760.3	742.1	622	708.133	0.0398034	449.5	392	615.9	485.8	0.0500729	0.517154	1.6704
FALSE	Medium	Master Protein	XP_016564060.1	A0A1U8FZ06	XP_016564060.1			PREDICTED: trans-resveratrol di-O-methyltransferase-like [Capsicum annuum]	0.03	2.019	2	1	5	1	1	1	372	41.8	5.87		12.32		5		1	0	247.8	111.8	223.5	194.367	966.8	376.4	964.7	769.3	804.5	332.2	832.6	656.433	0.680735	351.7	106.2	379.1	279	0.429276	0.696655	1.17194
FALSE	High	Master Protein	XP_016569221.1	A0A1U8GD05	XP_016569221.1	OAP18465.1	AT1G22360.1,	PREDICTED: 7-deoxyloganetin glucosyltransferase-like [Capsicum annuum]	0	13.75	10	5	7	2	5	1	485	54.7	6.47	25	12.59	2	5	1	4	0	205.4	223	353.2	260.533	174.2	261.9	458.3	298.133	120.2	181.5	234.4	178.7	0.256238	74.3	183.5	239.4	165.733	0.23146	1.572	1.66835
FALSE	High	Master Protein	XP_016554220.1	A0A1U8FD43	XP_016554220.1	NP_174089.1	AT1G27680.1,AT4G39210.1,AT2G21590.2,AT2G21590.1,AT5G19220.1,	PREDICTED: glucose-1-phosphate adenylyltransferase large subunit 2, chloroplastic/amyloplastic isoform X1 [Capsicum annuum]	0	44.459	24	9	39	0	7	1	543	60.5	7.64	165	84.89	11	28	4	9	0	219.9	183.5	428.8	277.4	872	644.6	1143.2	886.6	601.6	423.3	847.7	624.2	0.238359	442.9	292.4	656.5	463.933	0.225758	0.597931	1.42038
FALSE	Medium	Master Protein	XP_016578146.1	A0A1U8H3U6	XP_016578146.1	NP_850638.1		PREDICTED: probable protein S-acyltransferase 7 [Capsicum annuum]	0.014	3.314	3	1	1	1	1	1	441	49.9	8.76		2.86		1		1	0	218.3			218.3	98			98	82.5			82.5	#DIV/0!	66.2			66.2	#DIV/0!	3.29758	1.18788
FALSE	High	Master Protein	XP_016538663.1	A0A1U8DUH6	XP_016538663.1			PREDICTED: glutathione S-transferase U7-like [Capsicum annuum]	0	15.086	12	2	7	2	2	1	226	25.7	5.5		22.59		7		2	0	87.3	216.3	552.3	285.3	73.5	169	365.6	202.7	51.3	152.9	330.7	178.3	0.847018	47.8	128.3	537.5	237.867	0.828709	1.19941	1.13685
FALSE	High	Master Protein	XP_016576036.1	A0A1U8GXR7	XP_016576036.1	NP_566297.2		PREDICTED: sterol 3-beta-glucosyltransferase UGT80A2 isoform X3 [Capsicum annuum]	0.009	4.433	2	1	2	0	1	1	628	68.9	6.46		7.61		2		1	0		200.7	221.3	211		147.2	139.7	143.45		118.7	136.1	127.4	0.232319		72.2	86.1	79.15	0.0087645	2.66582	1.12598
FALSE	High	Master Protein	XP_016554561.1	A0A1U8F7B0	XP_016554561.1	NP_189051.3	AT3G24090.1,	PREDICTED: glutamine--fructose-6-phosphate aminotransferase [isomerizing] 2 [Capsicum annuum]	0.001	7.912	5	3	22	3	3	1	676	73.9	6.93	111	26.93	10	12	1	3	0		338.2	128	233.1		260.3	234.6	247.45		176	176.9	176.45	0.0312661		103.3	122	112.65	0.371898	2.06924	1.40238
FALSE	High	Master Protein	XP_016564071.1	A0A1U8FY47	XP_016564071.1	NP_851111.1	AT5G41040.1,AT5G41040.2,AT5G63560.1,AT3G48720.1,	PREDICTED: omega-hydroxypalmitate O-feruloyl transferase-like [Capsicum annuum]	0	43.202	24	8	42	8	8	1	433	48	5.55	211	98.96	12	30	4	8	0	246.7	182.1	207.3	212.033	1400.2	1236.9	1506.6	1381.23	436	347.9	333.5	372.467	0.000284987	344.6	221.1	208.4	258.033	0.386147	0.821728	3.70834
FALSE	High	Master Protein	XP_016569741.1	A0A1U8GEI7	XP_016569741.1	AAM60857.1	AT1G34430.1,AT3G25860.1,	PREDICTED: dihydrolipoyllysine-residue acetyltransferase component 5 of pyruvate dehydrogenase complex, chloroplastic [Capsicum annuum]	0	27.138	16	5	37	4	4	1	471	49.1	7.94	195	70.37	16	21	2	5	0	205.2	206	284.4	231.867	509.6	484.4	436.1	476.7	689	676.9	585.8	650.567	0.0112383	306.5	316.4	250.4	291.1	0.150372	0.796519	0.732746
FALSE	High	Master Protein	XP_016539558.1	A0A1U8DX05	XP_016539558.1	NP_001328048.1	AT4G34050.1,	PREDICTED: caffeoyl-CoA O-methyltransferase 6 [Capsicum annuum]	0	31.911	16	3	33	1	1	1	247	27.8	5.49	265	84.91	10	23	2	3	0	204.1	400.6	142.4	249.033	312.7	541.9	446.3	433.633	218.6	396.1	257.1	290.6	0.169973	118.3	320.6	81.6	173.5	0.521463	1.43535	1.4922
FALSE	High	Master Protein	XP_016561061.1	A0A1U8FPA5,A0A2G3A7Y3	XP_016561061.1	NP_001328048.1	AT4G34050.1,AT4G34050.2,	PREDICTED: caffeoyl-CoA O-methyltransferase isoform X1 [Capsicum annuum]	0	38.679	23	4	35	0	2	1	242	27.2	5.49	351	85.67	13	22	3	4	2	59.7	201.9	370.2	210.6	242.3	581.2	674	499.167	121.9	389.5	377.6	296.333	0.267465	81.4	226.1	234.9	180.8	0.785938	1.16482	1.68448
FALSE	High	Master Protein	XP_016545542.1	A0A1U8EE96	XP_016545542.1	NP_175708.2		PREDICTED: 3-deoxy-manno-octulosonate cytidylyltransferase, mitochondrial-like [Capsicum annuum]	0	12.302	14	2	3	2	2	1	294	32.6	6.99		11.91		3		2	0			197.5	197.5			112.5	112.5			90.3	90.3	#DIV/0!			87.5	87.5	#DIV/0!	2.25714	1.24585
FALSE	High	Master Protein	XP_016552045.1	A0A1U8F8K2	XP_016552045.1	NP_187349.2	AT3G06930.1,AT3G06930.2,AT5G49020.1,AT5G49020.2,	PREDICTED: probable histone-arginine methyltransferase 1.3 [Capsicum annuum]	0	20.057	15	5	7	3	3	1	524	59.1	5.63	25	18.38	2	5	2	5	0	194.2			194.2	177.4			177.4	211.5			211.5	#DIV/0!	101.8			101.8	#DIV/0!	1.90766	0.838771
FALSE	High	Master Protein	XP_016573926.1	A0A1U8GRN2	XP_016573926.1			PREDICTED: methyltransferase-like protein 1 [Capsicum annuum]	0.008	4.499	5	2	3	2	2	1	1101	123.4	7.5	0	6.14	1	2	1	1	0	167.1	223.2		195.15	184.8	252.7		218.75	231.8	274		252.9	0.482923	81.2	139.5		110.35	0.171018	1.76846	0.864966
FALSE	High	Master Protein	XP_016568615.1	A0A1U8GBV3,A0A2G2ZS38	XP_016568615.1	AAM61059.1	AT1G80950.1,	PREDICTED: lysophospholipid acyltransferase LPEAT1 isoform X1 [Capsicum annuum]	0.001	7.447	4	2	4	0	2	1	407	45.7	6.74		11.7		4		2	0	302.3	136.1	190.9	209.767	389.2	109.1	165.3	221.2	489.2	161.9	210.3	287.133	0.646379	271.5	126	83.7	160.4	0.546378	1.30777	0.770374
FALSE	High	Master Protein	XP_016539534.1	A0A1U8E6U0	XP_016539534.1			PREDICTED: scopoletin glucosyltransferase-like [Capsicum annuum]	0	39.261	18	5	14	4	4	1	511	57.8	6.73	29	56.81	2	12	2	5	0	257.4	186.3	139.3	194.333	184	86.2	129.6	133.267	255.8	107.4	223.3	195.5	0.306926	168.5	74.9	121.7	121.7	0.171726	1.59682	0.681671
FALSE	High	Master Protein	XP_016566440.1	A0A1U8G5P0	XP_016566440.1	NP_188668.1	AT3G20330.1,	PREDICTED: aspartate carbamoyltransferase, chloroplastic-like [Capsicum annuum]	0	36.059	18	5	23	5	5	1	404	45.2	7.06	102	58.19	7	16	3	5	0	185.2	431.2	154.9	257.1	613.8	1071.6	475.8	720.4	727.6	1311.8	648.3	895.9	0.559456	383.1	755.3	319.8	486.067	0.229442	0.52894	0.804108
FALSE	High	Master Protein	XP_016566727.1	A0A1U8G5V6,A0A2G3ADW5	XP_016566727.1			PREDICTED: glutathione S-transferase T1-like isoform X1 [Capsicum annuum]	0.001	10.305	10	3	6	0	1	1	249	28.3	9.26		20.15		6		3	0			181.5	181.5			139.2	139.2			152.3	152.3	#DIV/0!			87.2	87.2	#DIV/0!	2.08142	0.913986
FALSE	Low	Master Protein	XP_016560701.1	A0A1U8FN69	XP_016560701.1			PREDICTED: ribosomal RNA small subunit methyltransferase, mitochondrial [Capsicum annuum]	0.066	1.286	3	1	1	1	1	1	392	44.8	7.81		2.92		1		1	0	181.5			181.5	141.4			141.4	148.3			148.3	#DIV/0!	94.2			94.2	#DIV/0!	1.92675	0.953473
FALSE	Medium	Master Protein	XP_016577648.1	A0A1U8H979	XP_016577648.1			PREDICTED: UDP-glycosyltransferase 87A1 [Capsicum annuum]	0.022	2.288	2	1	1	1	1	1	455	51.3	6.79		2.57		1		1	0			179.7	179.7			192.4	192.4			306.9	306.9	#DIV/0!			110	110	#DIV/0!	1.63364	0.626914
FALSE	High	Master Protein	XP_016550685.1	A0A1U8EU65,A0A1U8F4S6	XP_016550685.1	NP_568941.1	AT5G61840.1,AT1G27440.1,	PREDICTED: probable beta-1,4-xylosyltransferase IRX10L [Capsicum annuum]	0	11.597	11	3	6	2	3	1	416	47.4	7.11		21.47		6		3	0	172.7	179	599.2	316.967	122.1	155.1	283.2	186.8	143.9	147.5	304.9	198.767	0.876613	70.7	81.2	318.4	156.767	0.380439	2.0219	0.939795
FALSE	Medium	Master Protein	XP_016543030.1	A0A1U8EI81	XP_016543030.1	NP_187761.1	AT3G11540.1,AT3G11540.2,AT3G11540.2,	PREDICTED: probable UDP-N-acetylglucosamine--peptide N-acetylglucosaminyltransferase SPINDLY [Capsicum annuum]	0.028	2.078	1	1	1	1	1	1	931	103.6	5.88		1.88		1		1	0		177.2		177.2		305.9		305.9		146.8		146.8	#DIV/0!		92.1		92.1	#DIV/0!	1.924	2.08379
FALSE	Medium	Master Protein	XP_016568563.1	A0A1U8GIK8,A0A2G2ZS47	XP_016568563.1			PREDICTED: probable methyltransferase PMT28 [Capsicum annuum]	0.016	2.994	2	1	1	1	1	1	765	87.1	7.28		3.22		1		1	0	173.6			173.6	177.6			177.6	212.8			212.8	#DIV/0!	173.1			173.1	#DIV/0!	1.00289	0.834586
FALSE	High	Master Protein	XP_016563730.1	A0A1U8FY35,A0A2G2ZZA9	XP_016563730.1	NP_001326363.1	AT5G50240.1,AT5G50240.2,	PREDICTED: protein-L-isoaspartate O-methyltransferase 1-like [Capsicum annuum]	0	34.79	23	5	59	5	5	1	301	33	8.76	498	115.54	24	35	3	5	0	149.5	565.5	173.1	296.033	207.8	372.2	240	273.333	202.2	337.6	201.1	246.967	0.716793	158.8	245	132.1	178.633	0.446312	1.65721	1.10676
FALSE	High	Master Protein	XP_016569865.1	A0A1U8GFG3	XP_016569865.1	OAO89791.1	AT5G64610.1,AT5G09740.1,AT5G09740.2,AT5G09740.2,	PREDICTED: histone acetyltransferase of the MYST family 1-like [Capsicum annuum]	0.001	9.611	7	2	2	1	2	1	443	51.1	7.3		8.78		2		2	0		183.7	158.6	171.15		75.9	229	152.45		79.5	215.4	147.45	0.96548		62.6	130.7	96.65	0.176484	1.77082	1.03391
FALSE	High	Master Protein	XP_016559803.1	A0A1U8FTS4,A0A2G3A6W8	XP_016559803.1			PREDICTED: trans-resveratrol di-O-methyltransferase-like [Capsicum annuum]	0	29.353	17	5	28	5	5	1	360	40.4	5.55	192	49.7	11	17	3	5	0	170.5	410.7	83.4	221.533	238.7	543.6	71.4	284.567	115.9	287.3	49.1	150.767	0.4377	194.7	440.6	43.9	226.4	0.975908	0.978504	1.88746
FALSE	High	Master Protein	XP_016580455.1	A0A1U8HAS0	XP_016580455.1	NP_187424.1	AT3G07670.1,	PREDICTED: ribulose-1,5 bisphosphate carboxylase/oxygenase large subunit N-methyltransferase, chloroplastic [Capsicum annuum]	0	11.45	6	3	16	3	3	1	503	57.8	8.79	129	24.8	6	10	2	3	0	169.2	284.3	164.1	205.867	112.9	313.5	284.5	236.967	151.4	350.4	191.4	231.067	0.949329	85.8	256.2	111.1	151.033	0.452914	1.36305	1.02553
FALSE	High	Master Protein	XP_016581169.1	A0A1U8HKX8	XP_016581169.1			PREDICTED: UDP-glycosyltransferase 74F2-like isoform X1 [Capsicum annuum]	0.007	5.054	4	2	4	0	2	1	500	56.4	6.35		10.74		4		2	0	562.7	168.5	154.1	295.1	300.1	104.3	258.3	220.9	308.1	99.6	202.5	203.4	0.846334	293.5	100.4	172	188.633	0.504192	1.56441	1.08604
FALSE	High	Master Protein	XP_016559078.1	A0A1U8FRQ4,A0A2G2YRR3	XP_016559078.1			PREDICTED: probable glutathione S-transferase [Capsicum annuum]	0	41.108	29	6	61	2	4	1	224	25.7	5.54	44	226.87	3	58	2	6	0	359.2	167.9	131.1	219.4	169.5	115.4	139.2	141.367	121.9	51.6	66.3	79.9333	0.0814603	251.7	81.7	97.5	143.633	0.443046	1.5275	1.76856
FALSE	Low	Master Protein	XP_016569556.1	A0A1U8GDZ6,A0A2G2ZN60	XP_016569556.1	NP_564141.1	AT1G21480.1,AT1G21480.2,	PREDICTED: probable glucuronosyltransferase Os03g0107900 isoform X1 [Capsicum annuum]	0.056	1.436	2	1	1	0	1	1	468	53.7	8.94		1.91		1		1	0	166.9			166.9	135.9			135.9	111.8			111.8	#DIV/0!	69			69	#DIV/0!	2.41884	1.21556
FALSE	High	Master Protein	XP_016559209.1	A0A1U8FU20,A0A2G3A6J6	XP_016559209.1	NP_194003.1	AT4G22720.2,AT4G22720.1,	PREDICTED: probable tRNA N6-adenosine threonylcarbamoyltransferase [Capsicum annuum]	0	31.436	21	5	16	5	5	1	346	37.8	5.55	37	47.25	3	13	3	5	0	228.7	149.9	164.5	181.033	200.1	127.6	319.7	215.8	261.8	167.3	395	274.7	0.533731	148.2	71.9	211.3	143.8	0.472671	1.25892	0.785584
FALSE	High	Master Protein	XP_016547644.1	A0A1U8EUS8	XP_016547644.1	NP_567034.1	AT3G56120.1,	PREDICTED: tRNA (guanine(37)-N1)-methyltransferase 2 isoform X1 [Capsicum annuum]	0.001	7.544	7	2	5	0	2	1	491	55.6	6.87		17.95		5		2	0	181.5		148.7	165.1	110.4		111.7	111.05	154.9		164.4	159.65	0.00959154	65.4		58.7	62.05	0.025384	2.66076	0.695584
FALSE	High	Master Protein	XP_016540285.1	A0A1U8EAD7	XP_016540285.1			PREDICTED: zeatin O-glucosyltransferase-like [Capsicum annuum]	0	11.099	7	3	9	3	3	1	488	55.4	5.48		29.85		9		3	0	150.9	170.7	156.3	159.3	445.8	487.5	356.6	429.967	489.1	530.8	332.4	450.767	0.786104	393.5	469.2	325.4	396.033	0.00485459	0.402239	0.953856
FALSE	Low	Master Protein	XP_016568636.1	A0A1U8GBD7	XP_016568636.1	NP_193984.1	AT4G22530.1,AT5G10830.1,	PREDICTED: putative methyltransferase DDB_G0268948 [Capsicum annuum]	0.064	1.316	3	1	1	1	1	1	261	29.3	7.31		1.97		1		1	0	154.7			154.7	328.7			328.7	212.4			212.4	#DIV/0!	216.3			216.3	#DIV/0!	0.71521	1.54755
FALSE	High	Master Protein	XP_016552527.1	A0A1U8EZI6	XP_016552527.1	AAM65762.1		PREDICTED: (S)-coclaurine N-methyltransferase-like isoform X1 [Capsicum annuum]	0.001	7.646	3	1	5	0	1	1	379	44	6.87		14.47		5		1	0	154	154.1	316.3	208.133	372.4	291.3	182.2	281.967	390.2	333.4	163.7	295.767	0.882395	254	205.4	92.2	183.867	0.753902	1.13198	0.953342
FALSE	High	Master Protein	XP_016556103.1	A0A1U8F9W7,A0A2G2ZPZ7	XP_016556103.1	NP_177320.1	AT1G71750.1,AT1G71750.2,	PREDICTED: hypoxanthine-guanine phosphoribosyltransferase [Capsicum annuum]	0.001	8.468	8	1	2	1	1	1	200	22	5.6		7.98		2		1	0	212		110.2	161.1	119		91.7	105.35	116.8		83.7	100.25	0.834225	71.2		71.7	71.45	0.220254	2.25472	1.05087
FALSE	Medium	Master Protein	XP_016545281.1	A0A1U8EFW1	XP_016545281.1	NP_567002.1		PREDICTED: LOW QUALITY PROTEIN: histone acetyltransferase GCN5 [Capsicum annuum]	0.014	3.298	2	1	1	1	1	1	547	61.4	6.35		2.79		1		1	0			150.6	150.6			107.1	107.1			121.6	121.6	#DIV/0!			60	60	#DIV/0!	2.51	0.880757
FALSE	High	Master Protein	XP_016541804.1	A0A1U8ED63	XP_016541804.1	AAF23822.1	AT3G63250.1,AT3G22740.1,AT3G63250.2,	PREDICTED: homocysteine S-methyltransferase 2-like isoform X1 [Capsicum annuum]	0.007	4.981	3	1	1	0	1	1	344	37.3	5.39		4.23		1		1	0			150.6	150.6			137.4	137.4			158.2	158.2	#DIV/0!			45.7	45.7	#DIV/0!	3.2954	0.868521
FALSE	Medium	Master Protein	XP_016554831.1	A0A1U8F819,A0A2G3A650	XP_016554831.1			PREDICTED: glutathione S-transferase U10-like [Capsicum annuum]	0.012	3.516	5	1	1	1	1	1	229	26.2	6.57		3.41		1		1	0			148.7	148.7			101.9	101.9			80.1	80.1	#DIV/0!			52.7	52.7	#DIV/0!	2.82163	1.27216
FALSE	High	Master Protein	XP_016543732.1	A0A1U8E955	XP_016543732.1			PREDICTED: zeatin O-glucosyltransferase-like [Capsicum annuum]	0.002	6.799	3	1	5	1	1	1	462	52	6.54	28	10.03	1	4	1	1	0	149.5	130.4	148.3	142.733	74.4	62	73.5	69.9667	77.2	71	85.9	78.0333	0.242208	126.8	131.8	136.1	131.567	0.172688	1.08487	0.896625
FALSE	High	Master Protein	XP_016571912.1	A0A1U8GKW8	XP_016571912.1	OAO99223.1	AT4G19120.2,AT4G19120.1,AT1G31850.2,AT1G31850.3,AT1G31850.1,	PREDICTED: probable methyltransferase PMT21 [Capsicum annuum]	0	46.755	19	10	46	3	3	1	597	68.1	8.16	225	107.56	10	36	3	10	0	91.9	592.2	147.9	277.333	69	427.4	123.4	206.6	119.8	537	127.4	261.4	0.772666	24.2	276.8	66.5	122.5	0.429854	2.26395	0.79036
FALSE	High	Master Protein	XP_016555923.1	A0A1U8F9C8	XP_016555923.1	NP_188427.2		PREDICTED: phosphoethanolamine N-methyltransferase 1-like [Capsicum annuum]	0	18.007	21	5	12	1	4	1	479	55.1	5.25	26	32.84	2	10	1	5	0	379.8	64	147.7	197.167	388.1	168.9	212.4	256.467	308.9	153	198	219.967	0.677295	843.7	274.4	249.9	456	0.296469	0.432383	1.16593
FALSE	High	Master Protein	XP_016554379.1	A0A1U8FDK0	XP_016554379.1			PREDICTED: zeatin O-xylosyltransferase-like [Capsicum annuum]	0	18.144	13	5	6	2	4	1	472	53	5.95		20.48		6		5	0	313.3	116.9	147.7	192.633	330.5	117.8	87.9	178.733	177.4	51.6	90.6	106.533	0.443211	92.4	32	89.6	71.3333	0.131315	2.70047	1.67772
FALSE	High	Master Protein	XP_016565351.1	A0A1U8G1V9	XP_016565351.1	NP_567052.1	AT3G57650.1,	PREDICTED: 1-acyl-sn-glycerol-3-phosphate acyltransferase 2-like isoform X1 [Capsicum annuum]	0	18.174	6	2	14	0	1	1	392	43.8	9.41	140	32.84	5	9	2	2	1	145.5	236.8	129.3	170.533	65.3	114.4	75.5	85.0667	71.8	155.9	78.5	102.067	0.610984	61.1	103.9	61.9	75.6333	0.0592617	2.25474	0.833442
FALSE	High	Master Protein	XP_016540288.1	A0A1U8DZ36	XP_016540288.1			PREDICTED: shikimate O-hydroxycinnamoyltransferase-like [Capsicum annuum]	0	16.301	12	4	10	4	4	1	437	49.2	6.89	15	18.04	4	6	2	4	0	117.7		178	147.85	146		200.4	173.2	184.9		260.1	222.5	0.399392	75.6		175.5	125.55	0.739094	1.17762	0.778427
FALSE	Medium	Master Protein	XP_016538881.1	A0A1U8DXI7,A0A2G3AKJ6	XP_016538881.1	NP_191650.2	AT3G60910.1,	PREDICTED: methyltransferase-like protein 13 [Capsicum annuum]	0.02	2.607	4	1	1	1	1	1	253	28.6	5.25		2.73		1		1	0			137.1	137.1			95.6	95.6			112.9	112.9	#DIV/0!			141.9	141.9	#DIV/0!	0.966173	0.846767
FALSE	High	Master Protein	XP_016545838.1	A0A1U8EF57,A0A2G2YKY3	XP_016545838.1	OAP12985.1		PREDICTED: acetyltransferase NSI isoform X1 [Capsicum annuum]	0	11.635	14	3	4	1	3	1	250	27.7	5.66		14.07		4		3	0	134.5	188.1	136.6	153.067	25.1	218.6	33.3	92.3333	38.1	249.7	42	109.933	0.860904	44	207.5	38.5	96.6667	0.386972	1.58345	0.839903
FALSE	High	Master Protein	XP_016540333.1	A0A1U8DZ84,A0A2G2YUZ5	XP_016540333.1			PREDICTED: (RS)-norcoclaurine 6-O-methyltransferase-like [Capsicum annuum]	0.001	8.891	10	2	7	2	2	1	375	41.2	5.68	16	14.34	1	6	1	2	0	128.7		143.4	136.05	66.1		77.6	71.85	81.1		93.5	87.3	0.209206	48.1		50.2	49.15	0.0072208	2.76806	0.823024
FALSE	High	Master Protein	XP_016580409.1	A0A1U8HIR2	XP_016580409.1			PREDICTED: scopoletin glucosyltransferase-like [Capsicum annuum]	0	12.757	9	3	7	3	3	1	517	58.3	6.23	0	13.06	2	5	1	3	0	199.8	89.7		144.75	139.5	55.1		97.3	146.9	50.6		98.75	0.983988	133.4	28.7		81.05	0.489988	1.78593	0.985316
FALSE	High	Master Protein	XP_016573460.1	A0A1U8GQM4	XP_016573460.1			PREDICTED: 7-deoxyloganetic acid glucosyltransferase-like [Capsicum annuum]	0.005	5.425	4	2	7	2	2	1	484	55.3	5.43	88	11.06	3	4	1	2	0		132		132		167.9		167.9		159.8		159.8	#DIV/0!		356.9		356.9	#DIV/0!	0.369851	1.05069
FALSE	Medium	Master Protein	XP_016548608.1	A0A1U8EN41	XP_016548608.1	OAO97977.1		PREDICTED: LOW QUALITY PROTEIN: adoMet-dependent rRNA methyltransferase spb1-like [Capsicum annuum]	0.034	1.889	1	1	1	1	1	1	816	92.1	8.65		2.92		1		1	0			127.4	127.4			305.2	305.2			293	293	#DIV/0!			236.9	236.9	#DIV/0!	0.53778	1.04164
FALSE	Medium	Master Protein	XP_016569580.1	A0A1U8GEP7	XP_016569580.1	NP_177838.2		PREDICTED: putative UDP-glucuronate:xylan alpha-glucuronosyltransferase 3 isoform X1 [Capsicum annuum]	0.017	2.857	4	2	2	0	2	1	648	75	6.74		3.69		2		2	0	192.9		82.8	137.85	92.4		66.1	79.25	54.2		45.9	50.05	0.168402	52.1		34	43.05	0.23137	3.20209	1.58342
FALSE	High	Master Protein	XP_016569781.1	A0A1U8GEM6	XP_016569781.1			PREDICTED: UDP-glycosyltransferase 79B6-like [Capsicum annuum]	0	25.439	7	3	15	1	1	1	459	51.6	5.9	15	51.98	1	14	1	3	0	190.6	80.2		135.4	290.2	119.5		204.85	371.2	201.1		286.15	0.569389	475.4	311.9		393.65	0.120158	0.34396	0.715883
FALSE	High	Master Protein	XP_016573081.1	A0A1U8GPA7	XP_016573081.1	OAP15807.1		PREDICTED: probable tocopherol O-methyltransferase, chloroplastic [Capsicum annuum]	0.003	6.485	6	2	5	2	2	1	369	40.5	8.31		17.94		5		2	0	120.2	91.7	214.3	142.067	326.2	80.3	168	191.5	402.5	125.2	247.8	258.5	0.567809	397.6	110.6	239.2	249.133	0.304098	0.570244	0.740812
FALSE	High	Master Protein	XP_016565843.1	A0A1U8GAV3,A0A2G2ZVD0	XP_016565843.1			PREDICTED: histone-lysine N-methyltransferase, H3 lysine-9 specific SUVH1-like [Capsicum annuum]	0	20.603	6	3	16	2	2	1	671	74.6	8.59	66	37.27	7	9	2	3	0			119.2	119.2			76.4	76.4			82	82	#DIV/0!			91.2	91.2	#DIV/0!	1.30702	0.931707
FALSE	Medium	Master Protein	XP_016561781.1	A0A1U8FRE9,A0A2G3ACZ4	XP_016561781.1	NP_850940.1	AT1G08660.1,	PREDICTED: sialyltransferase-like protein 1 isoform X1 [Capsicum annuum]	0.031	1.994	3	1	1	0	1	1	468	53.3	9.13		3.78		1		1	0			119.2	119.2			102.5	102.5			118.2	118.2	#DIV/0!			51.9	51.9	#DIV/0!	2.29672	0.867174
FALSE	High	Master Protein	XP_016573145.1	A0A1U8GPR0,A0A2G2ZIN2	XP_016573145.1			PREDICTED: lecithin-cholesterol acyltransferase-like 1 [Capsicum annuum]	0	12.811	6	2	7	2	2	1	436	48.5	7.12	54	14.35	3	4	2	2	0			118	118			52.2	52.2			43	43	#DIV/0!			128.7	128.7	#DIV/0!	0.916861	1.21395
FALSE	High	Master Protein	XP_016556973.1	A0A1U8FKX3,A0A2G2YKW1	XP_016556973.1	NP_566792.1	AT3G26410.1,	PREDICTED: tRNA (guanine(10)-N2)-methyltransferase homolog [Capsicum annuum]	0.001	10.202	5	2	5	2	2	1	476	53.7	8.4		13.4		5		2	0	107.1	117.9	296.9	173.967	69.6	69.2	364.6	167.8	74.1	74.1	410.5	186.233	0.907624	50.9	42	383.8	158.9	0.91212	1.09482	0.90102
FALSE	Medium	Master Protein	XP_016554788.1	A0A1U8F5T4	XP_016554788.1			PREDICTED: UDP-glycosyltransferase 86A1-like [Capsicum annuum]	0.037	1.765	2	1	1	1	1	1	495	55.8	5.77		2.39		1		1	0		117.3		117.3		107.2		107.2		76		76	#DIV/0!		97.2		97.2	#DIV/0!	1.20679	1.41053
FALSE	Medium	Master Protein	XP_016538484.1	A0A1U8E3W9,A0A2G2YZ10	XP_016538484.1			PREDICTED: acyltransferase-like protein At1g54570, chloroplastic [Capsicum annuum]	0.011	3.893	2	1	3	1	1	1	712	80	8.43		9.2		3		1	0	116.4	98	115.8	110.067	67.8	77.9	66.4	70.7	40.6	45.4	42.4	42.8	0.00198889	43.5	44.8	48.1	45.4667	0.00047602	2.42082	1.65187
FALSE	High	Master Protein	XP_016539530.1	A0A1U8E885	XP_016539530.1			PREDICTED: scopoletin glucosyltransferase-like [Capsicum annuum]	0.008	4.492	4	1	1	0	1	1	485	54.3	6.42		4.3		1		1	0			115.8	115.8			80.5	80.5			70.2	70.2	#DIV/0!			64.9	64.9	#DIV/0!	1.78428	1.14672
FALSE	Medium	Master Protein	XP_016581137.1	A0A1U8HCI0	XP_016581137.1	OAP12729.1		PREDICTED: dol-P-Man:Man(6)GlcNAc(2)-PP-Dol alpha-1,2-mannosyltransferase [Capsicum annuum]	0.023	2.245	3	1	1	1	1	1	568	64.3	8.51		2.2		1		1	0	115			115	65.7			65.7	27.5			27.5	#DIV/0!	8.6			8.6	#DIV/0!	13.3721	2.38909
FALSE	High	Master Protein	XP_016540059.1	A0A1U8E8A2	XP_016540059.1	OAO97439.1	AT4G38240.2,AT4G38240.1,AT4G38240.3,	PREDICTED: alpha-1,3-mannosyl-glycoprotein 2-beta-N-acetylglucosaminyltransferase [Capsicum annuum]	0	17.22	6	2	15	2	2	1	451	52.4	7.28	153	39.92	7	8	2	2	0			113.7	113.7			206	206			235.7	235.7	#DIV/0!			133.7	133.7	#DIV/0!	0.850411	0.873992
FALSE	High	Master Protein	XP_016571992.1	A0A1U8GL52	XP_016571992.1	NP_199583.1		PREDICTED: probable acetyl-CoA acetyltransferase, cytosolic 2 [Capsicum annuum]	0	29.185	18	4	15	4	4	1	411	42.9	8.81	83	48.01	3	12	1	4	0	45.7		275.3	160.5	126.2		429.9	278.05	115.8		343.6	229.7	0.822741	124.2		354	239.1	0.676244	0.671267	1.21049
FALSE	High	Master Protein	XP_016538829.1	A0A1U8E4V7	XP_016538829.1	NP_196882.1	AT5G13780.1,	PREDICTED: N-alpha-acetyltransferase daf-31 [Capsicum annuum]	0.004	5.896	5	1	2	1	1	1	188	21.4	7.84		6.02		2		1	0		68	180.9	124.45		238	167	202.5		220.5	183.3	201.9	0.989415		84.4	105.3	94.85	0.657472	1.31207	1.00297
FALSE	High	Master Protein	XP_016572384.1	A0A1U8GW57	XP_016572384.1			PREDICTED: zeatin O-glucosyltransferase-like [Capsicum annuum]	0	47.958	19	8	49	1	1	1	471	53	6.06	199	113.3	12	37	3	8	0	116.8	105.1		110.95	77.7	72.1		74.9	79.6	84.6		82.1	0.195116	41.3	36.3		38.8	0.00768526	2.85954	0.912302
FALSE	Low	Master Protein	XP_016566255.1	A0A1U8G556,A0A2G3ADR6	XP_016566255.1	NP_568791.1		PREDICTED: hydroxyproline O-galactosyltransferase HPGT1-like [Capsicum annuum]	0.051	1.519	3	1	1	1	1	1	342	38.4	9.1		2.24		1		1	0	109.6			109.6	147.1			147.1	171.8			171.8	#DIV/0!	75.4			75.4	#DIV/0!	1.45358	0.856228
FALSE	High	Master Protein	XP_016550552.1	A0A1U8ETJ6	XP_016550552.1			PREDICTED: UDP-glycosyltransferase 74E2-like [Capsicum annuum]	0.008	4.65	6	2	2	2	2	1	453	51.4	5.74		6.48		2		2	0		52.5	215.9	134.2		76.9	721.8	399.35		68.6	265	166.8	0.561549		57.5	242.7	150.1	0.909331	0.894071	2.39418
FALSE	High	Master Protein	XP_016539535.1	A0A1U8E890	XP_016539535.1			PREDICTED: scopoletin glucosyltransferase-like [Capsicum annuum]	0	14.658	14	4	4	2	3	1	507	57.3	6.64		17.52		4		4	0	105	108.1	53.9	89	64.3	60.8	24.7	49.9333	73.1	119.6	20.8	71.1667	0.533736	112	60	18.6	63.5333	0.473667	1.40084	0.701639
FALSE	High	Master Protein	XP_016581437.1	A0A1U8HDC3	XP_016581437.1	NP_200392.3		PREDICTED: nicotinamide/nicotinic acid mononucleotide adenylyltransferase-like isoform X1 [Capsicum annuum]	0.007	5.017	5	1	1	0	1	1	277	30.8	6.37		4.18		1		1	0			100.8	100.8			47	47			39.9	39.9	#DIV/0!			23.2	23.2	#DIV/0!	4.34483	1.17794
FALSE	High	Master Protein	XP_016564777.1	A0A1U8G003,A0A2G2ZYQ8	XP_016564777.1	OAO90487.1	AT5G51690.1,	PREDICTED: probable aminotransferase ACS12 [Capsicum annuum]	0.001	7.864	4	1	3	1	1	1	531	58.7	7.15	0	8.32	1	2	1	1	0	98.5			98.5	62.9			62.9	52.4			52.4	#DIV/0!	44			44	#DIV/0!	2.23864	1.20038
FALSE	Medium	Master Protein	XP_016560377.1	A0A1U8FMC4,A0A2G3A9R3	XP_016560377.1			PREDICTED: rab proteins geranylgeranyltransferase component A 2 isoform X1 [Capsicum annuum]	0.019	2.708	3	1	2	0	1	1	551	60.1	5.1		6.24		2		1	0	82.7		116.4	99.55	49.8		53.1	51.45	37.2		43.9	40.55	0.100064	31.8		26.1	28.95	0.0538989	3.43869	1.2688
FALSE	High	Master Protein	XP_016570431.1	A0A1U8GGJ9	XP_016570431.1	OAP15216.1	AT1G61790.1,	PREDICTED: probable dolichyl-diphosphooligosaccharide--protein glycosyltransferase subunit 3B [Capsicum annuum]	0	16.27	10	3	5	3	3	1	341	38.1	9.39	27	16.11	1	4	1	3	0	241.8	35.2	95.5	124.167	196	111.8	251.7	186.5	225.1	141	246.4	204.167	0.750473	126	121.4	133.7	127.033	0.965024	0.977434	0.913469
FALSE	High	Master Protein	XP_016561274.1	A0A1U8FZX9,A0A2G3ABT0	XP_016561274.1	OAO90666.1	AT5G15810.1,AT3G02320.1,	PREDICTED: probable tRNA (guanine(26)-N(2))-dimethyltransferase 1 isoform X1 [Capsicum annuum]	0.005	5.414	2	1	3	0	1	1	603	66.7	6.99		12.71		3		1	0	90	93.4	121.1	101.5	63.5	89.2	90	80.9	110.7	179.4	168.8	152.967	0.0353454	28.3	35.9	30.3	31.5	0.00228233	3.22222	0.528873
FALSE	High	Master Protein	XP_016557749.1	A0A1U8FPR7	XP_016557749.1			PREDICTED: methanol O-anthraniloyltransferase-like [Capsicum annuum]	0.001	7.72	6	2	5	1	1	1	447	50.1	7.49	23	10.16	2	3	1	2	0			93	93			94.6	94.6			63.5	63.5	#DIV/0!			76.5	76.5	#DIV/0!	1.21569	1.48976
FALSE	High	Master Protein	XP_016569425.1	A0A1U8GE89,A0A2G2ZPU1	XP_016569425.1	NP_194194.2	AT4G24630.1,AT5G50020.2,AT5G50020.1,	PREDICTED: protein S-acyltransferase 8 isoform X1 [Capsicum annuum]	0	27.824	7	2	20	0	2	1	422	48.1	7.88	286	46.9	9	11	2	2	0	91.3			91.3	50.6			50.6	30.7			30.7	#DIV/0!	14.3			14.3	#DIV/0!	6.38462	1.64821
FALSE	Medium	Master Protein	XP_016548449.1	A0A1U8EX34	XP_016548449.1			PREDICTED: cytosolic sulfotransferase 12-like [Capsicum annuum]	0.01	4.062	3	1	2	1	1	1	332	38.6	7.49		6.5		2		1	0	48		170.9	109.45	192.2		194.8	193.5	156.7		168.4	162.55	0.0355061	119.8		132.4	126.1	0.812777	0.867962	1.1904
FALSE	High	Master Protein	XP_016547728.1	A0A1U8EKI6,A0A2G2YGX3	XP_016547728.1	NP_182135.1	AT2G46110.1,AT3G61530.2,AT3G61530.1,	PREDICTED: 3-methyl-2-oxobutanoate hydroxymethyltransferase 1, mitochondrial-like [Capsicum annuum]	0.008	4.54	5	1	3	1	1	1	354	37.4	8.02		13.58		3		1	0	95.8	88.3	71.7	85.2667	121.4	97.3	84.2	100.967	108.4	84.7	94.8	95.9667	0.717592	111.7	92.7	40.6	81.6667	0.880184	1.04408	1.0521
FALSE	High	Master Protein	XP_016578186.1	A0A1U8H3Y4,A0A2G2ZD69	XP_016578186.1	NP_200538.1		PREDICTED: probable 18S rRNA (guanine-N(7))-methyltransferase [Capsicum annuum]	0.009	4.263	5	1	1	1	1	1	290	32.3	7.27		4.35		1		1	0		87.5		87.5		63		63		38.6		38.6	#DIV/0!		29.6		29.6	#DIV/0!	2.95608	1.63212
FALSE	High	Master Protein	XP_016578280.1	A0A1U8H4J0,A0A2G2XUE1	XP_016578280.1	NP_197300.1	AT5G17990.1,	PREDICTED: LOW QUALITY PROTEIN: anthranilate phosphoribosyltransferase, chloroplastic-like [Capsicum annuum]	0	16.428	19	4	15	2	4	1	402	42.7	6.65	224	27.26	5	10	1	4	0	47.6	81.4	333.7	154.233	101.9	115.4	261.5	159.6	92.9	108.2	220.4	140.5	0.783532	88.8	86.8	294.3	156.633	0.984145	0.984678	1.13594
FALSE	Medium	Master Protein	XP_016577898.1	A0A1U8H341	XP_016577898.1			PREDICTED: agmatine coumaroyltransferase-2-like isoform X3 [Capsicum annuum]	0.012	3.478	3	1	2	1	1	1	447	50.6	7.25		7.15		2		1	0	124.9		51.4	88.15	117.6		105.3	111.45	116.8		136.3	126.55	0.320468	99		67.2	83.1	0.911174	1.06077	0.88068
FALSE	High	Master Protein	XP_016561448.1	A0A1U8FYD1	XP_016561448.1	NP_197009.1		PREDICTED: LOW QUALITY PROTEIN: beta-glucuronosyltransferase GlcAT14B [Capsicum annuum]	0.001	7.844	7	2	2	2	2	1	442	50.6	8.76		6.58		2		2	0	62.6	102.3		82.45	179	119.3		149.15	173.5	145.1		159.3	0.78782	104.3	92.1		98.2	0.527376	0.839613	0.936284
FALSE	High	Master Protein	XP_016574911.1	A0A1U8GUI6,A0A2G2ZAV7	XP_016574911.1	NP_196695.1	AT5G11340.1,	PREDICTED: N-alpha-acetyltransferase 50-like [Capsicum annuum]	0.004	6.171	6	1	4	1	1	1	166	18.7	8.81	0	8.56	1	3	1	1	0	69.2		91.8	80.5	180.6		240.1	210.35	216.3		278.6	247.45	0.479842	167.7		213.9	190.8	0.0502908	0.421908	0.850071
FALSE	High	Master Protein	XP_016554723.1	A0A1U8F5M5	XP_016554723.1			PREDICTED: flavonol sulfotransferase-like [Capsicum annuum]	0	16.074	9	2	13	0	1	1	347	40.4	6.33		64.33		13		2	0	198.5	77	73.8	116.433	114.9	66.6	44.1	75.2	170.1	88.5	65.8	108.133	0.434302	77.7	44.8	24.2	48.9	0.1988	2.38105	0.695438
FALSE	High	Master Protein	XP_016545021.1	A0A1U8EF55	XP_016545021.1	NP_181401.1		PREDICTED: ethanolamine-phosphate cytidylyltransferase isoform X2 [Capsicum annuum]	0	13.084	9	3	8	0	3	1	405	44.6	7.42	139	16.84	3	5	1	3	0		44.8	131.9	88.35		262.3	58.8	160.55		258	71.1	164.55	0.979531		168.6	45.9	107.25	0.825105	0.823776	0.975691
FALSE	High	Master Protein	XP_016541551.1	A0A1U8E560	XP_016541551.1			PREDICTED: acetyl-CoA-benzylalcohol acetyltransferase-like [Capsicum annuum]	0.001	9.109	5	2	8	2	2	1	440	49.9	5.8	79	10.23	3	5	1	2	0			75.8	75.8			274.8	274.8			249.2	249.2	#DIV/0!			182.9	182.9	#DIV/0!	0.414434	1.10273
FALSE	High	Master Protein	XP_016543332.1	A0A1U8E7Z7	XP_016543332.1	OAP12148.1		PREDICTED: protein-lysine N-methyltransferase Mettl10-like [Capsicum annuum]	0	26.483	20	4	19	2	2	1	331	36.1	4.67	321	50.4	7	12	2	4	0	71.5			71.5	45.1			45.1	42.5			42.5	#DIV/0!	27.5			27.5	#DIV/0!	2.6	1.06118
FALSE	Medium	Master Protein	XP_016569373.1	A0A1U8GKU8	XP_016569373.1	NP_564470.1	AT1G36310.2,AT1G36310.1,	PREDICTED: LOW QUALITY PROTEIN: tRNA (carboxymethyluridine(34)-5-O)-methyltransferase [Capsicum annuum]	0.036	1.797	2	1	1	1	1	1	336	36.8	6.84		2.48		1		1	0	70.3			70.3	417.1			417.1	288.1			288.1	#DIV/0!	1193.6			1193.6	#DIV/0!	0.0588975	1.44776
FALSE	High	Master Protein	XP_016548805.1	A0A1U8EZJ0	XP_016548805.1			PREDICTED: UDP-glycosyltransferase 89A2-like [Capsicum annuum]	0.007	4.923	3	1	3	1	1	1	467	51.4	6.61		14.7		3		1	0	48.9	99.4		74.15	58.7	179.3		119	55	165.2		110.1	0.923183	60.5	115.8		88.15	0.744403	0.84118	1.08084
FALSE	High	Master Protein	XP_016543841.1	A0A1U8EBP6	XP_016543841.1	NP_567052.1		PREDICTED: 1-acyl-sn-glycerol-3-phosphate acyltransferase 2-like [Capsicum annuum]	0	13.248	8	2	9	1	1	1	382	43	9.39	0	22.63	2	7	1	2	0			69.2	69.2			72.4	72.4			89	89	#DIV/0!			55.3	55.3	#DIV/0!	1.25136	0.813483
FALSE	High	Master Protein	XP_016560445.1	A0A1U8FNZ9	XP_016560445.1	OAO95854.1		PREDICTED: thiosulfate sulfurtransferase 16, chloroplastic-like isoform X1 [Capsicum annuum]	0	21.724	13	2	24	0	2	1	180	19.5	8.21	267	51.5	10	14	2	2	0	540.7	35.6	67.6	214.633	192.3	39.5	75.1	102.3	134.7	31.5	52.9	73.0333	0.62797	446.1	58	104	202.7	0.956178	1.05887	1.40073
FALSE	High	Master Protein	XP_016549607.1	A0A1U8EQW6	XP_016549607.1			PREDICTED: putative UDP-rhamnose:rhamnosyltransferase 1 [Capsicum annuum]	0.001	8.444	5	2	3	2	2	1	473	53.2	6.19		10.85		3		2	0	85.6	52.7		69.15	199.4	78.5		138.95	143.6	36.2		89.9	0.605788	61.9	16.5		39.2	0.397225	1.76403	1.54561
FALSE	Medium	Master Protein	XP_016573820.1	A0A1U8GRP1	XP_016573820.1			PREDICTED: UDP-glycosyltransferase 86A1-like [Capsicum annuum]	0.012	3.468	4	1	1	1	1	1	492	55.5	6.25		2.75		1		1	0			66	66			32.8	32.8			27	27	#DIV/0!			27.3	27.3	#DIV/0!	2.41758	1.21481
FALSE	High	Master Protein	XP_016580612.1	A0A1U8HAZ3,A0A2G2Z3G0	XP_016580612.1			PREDICTED: xyloglucan galactosyltransferase XLT2-like [Capsicum annuum]	0.001	8.41	6	3	7	3	3	1	487	56.7	7.68	24	13.49	2	5	2	3	0	65.7	57.1	67.6	63.4667	341.1	290.3	310.6	314	515	488	471.6	491.533	0.000798228	158.1	170.4	132.7	153.733	0.00145169	0.412836	0.638817
FALSE	High	Master Protein	XP_016557130.1	A0A1U8FEK0	XP_016557130.1			PREDICTED: probable S-adenosylmethionine-dependent methyltransferase At5g37990 [Capsicum annuum]	0.001	9.336	8	2	4	1	1	1	348	39.2	6.37	0	11.34	1	3	1	2	0	71.1	56.5		63.8	214.9	196.3		205.6	109.2	76.9		93.05	0.0263392	58.1	52.4		55.25	0.389173	1.15475	2.20956
FALSE	High	Master Protein	XP_016579874.1	A0A1U8HHA0,A0A2G2Z0G6	XP_016579874.1	NP_181637.2		PREDICTED: uncharacterized methyltransferase At2g41040, chloroplastic [Capsicum annuum]	0.001	9.05	8	2	3	1	1	1	342	37.7	8.63		10.74		3		2	0	61.5			61.5	107			107	149.1			149.1	#DIV/0!	91.3			91.3	#DIV/0!	0.673604	0.717639
FALSE	High	Master Protein	XP_016575753.1	A0A1U8H3U9	XP_016575753.1	NP_567184.1		PREDICTED: probable methyltransferase PMT13 [Capsicum annuum]	0.001	9.73	8	3	6	3	3	1	599	67.4	8.48	0	12.37	1	5	1	3	0	10	61	172.1	81.0333	157.8	147.3	282.1	195.733	131	141.3	267.6	179.967	0.81081	155.8	115	237.4	169.4	0.214008	0.478355	1.08761
FALSE	High	Master Protein	XP_016560828.1	A0A1U8FNJ7,A0A1U8FNN2	XP_016560828.1	NP_176825.1		PREDICTED: methionyl-tRNA formyltransferase isoform X1 [Capsicum annuum]	0.009	4.233	4	1	1	0	1	1	358	38.6	9.2		4.33		1		1	0		60.6		60.6		61.6		61.6		59.2		59.2	#DIV/0!		128.9		128.9	#DIV/0!	0.470132	1.04054
FALSE	Medium	Master Protein	XP_016575009.1	A0A1U8H3M4	XP_016575009.1			PREDICTED: zeatin O-glucosyltransferase-like [Capsicum annuum]	0.012	3.449	3	1	1	1	1	1	472	53.5	6.6		2.16		1		1	0	60.3			60.3	64			64	22.4			22.4	#DIV/0!	23.9			23.9	#DIV/0!	2.52301	2.85714
FALSE	High	Master Protein	XP_016554189.1	A0A1U8FD18	XP_016554189.1	NP_197233.1		PREDICTED: UTP--glucose-1-phosphate uridylyltransferase-like [Capsicum annuum]	0	61.078	19	8	91	2	2	1	471	51.3	5.58	411	253.56	12	79	2	8	0		58.5		58.5		20.3		20.3		19.4		19.4	#DIV/0!		30.3		30.3	#DIV/0!	1.93069	1.04639
FALSE	High	Master Protein	XP_016559101.1	A0A1U8FIN6	XP_016559101.1	NP_196947.2		PREDICTED: probable methyltransferase PMT9 isoform X1 [Capsicum annuum]	0	11.272	6	3	18	0	1	1	610	70.1	8	57	36.57	6	12	1	3	0		65.4	50.2	57.8		163.2	251	207.1		152.8	168.5	160.65	0.406981		96.1	144.6	120.35	0.132933	0.480266	1.28914
FALSE	Medium	Master Protein	XP_016541407.1	A0A1U8E2D4	XP_016541407.1			PREDICTED: probable glutathione S-transferase [Capsicum annuum]	0.01	4.01	7	2	7	1	1	1	221	25.2	5.29		20.08		7		2	0	43.7	194.2	52.2	96.7	254.5	565.4	306.2	375.367	293.8	663.8	407	454.867	0.614343	137.9	366.2	179.2	227.767	0.200196	0.424557	0.825224
FALSE	Medium	Master Protein	XP_016572181.1	A0A1U8GLN2,A0A2G2ZKD4	XP_016572181.1	NP_181493.1	AT2G39630.1,	PREDICTED: dolichyl-phosphate beta-glucosyltransferase [Capsicum annuum]	0.027	2.085	3	1	3	1	1	1	335	37.9	8.78		7.87		3		1	0	48	51.6	445.8	181.8	284.7	263.1	340.3	296.033	216.7	205.4	273.5	231.867	0.108777	131.8	138.3	194.3	154.8	0.849579	1.17442	1.27674
FALSE	Medium	Master Protein	XP_016561217.1	A0A1U8FPR8	XP_016561217.1	AHL38785.1	AT3G02350.1,AT3G25140.1,	PREDICTED: probable galacturonosyltransferase 9 [Capsicum annuum]	0.011	3.77	3	1	1	1	1	1	540	62.4	7.3		4.34		1		1	0		45.8		45.8		53.4		53.4		49.2		49.2	#DIV/0!		25.1		25.1	#DIV/0!	1.8247	1.08537
FALSE	Medium	Master Protein	XP_016547419.1	A0A1U8EJP2	XP_016547419.1	NP_172813.1	AT1G13560.1,AT3G25585.4,AT3G25585.1,AT3G25585.2,AT1G13560.2,AT3G25585.3,	PREDICTED: choline/ethanolaminephosphotransferase 1 [Capsicum annuum]	0.016	3.104	3	1	2	1	1	1	389	43.5	7.88		6.7		2		1	0	53.2	37.9		45.55	200.6	218.9		209.75	266.4	310.5		288.45	0.0809949	147.6	135		141.3	0.0105433	0.322364	0.727162
FALSE	Low	Master Protein	XP_016568392.1	A0A1U8GAM3	XP_016568392.1	OAP11067.1		PREDICTED: tRNA (adenine(58)-N(1))-methyltransferase non-catalytic subunit trm6-like isoform X1 [Capsicum annuum]	0.061	1.36	2	1	1	0	1	1	447	48.7	5.69		2.42		1		1	0		35.2		35.2		119.4		119.4		161.5		161.5	#DIV/0!		41.3		41.3	#DIV/0!	0.8523	0.739319
FALSE	High	Master Protein	XP_016537754.1	A0A1U8E1X2,A0A2G2YWY2	XP_016537754.1			PREDICTED: histone acetyltransferase type B catalytic subunit [Capsicum annuum]	0.001	9.122	8	3	7	3	3	1	464	53.2	6.6	0	14.6	2	5	2	3	0	26.8	32.4	46.5	35.2333	28.1	36.9	31.2	32.0667	58.7	74.3	57.8	63.6	0.00606635	10.2	7.7	11.2	9.7	0.0127504	3.6323	0.504193
FALSE	High	Master Protein	XP_016556477.1	A0A1U8FB75	XP_016556477.1	AAM77473.1		PREDICTED: glycoprotein 3-alpha-L-fucosyltransferase A-like isoform X1 [Capsicum annuum]	0.001	9.894	8	3	5	0	3	1	528	60.1	6.24	16	11.02	2	3	2	3	0			25.2	25.2			12.6	12.6			16.4	16.4	#DIV/0!			3.5	3.5	#DIV/0!	7.2	0.768293
FALSE	High	Master Protein	XP_016561577.1	A0A1U8FQS6,A0A1U8FQT3	XP_016561577.1	NP_568302.1	AT5G14600.1,	PREDICTED: tRNA (adenine(58)-N(1))-methyltransferase catalytic subunit TRMT61A [Capsicum annuum]	0.001	7.258	10	2	4	2	2	1	312	34.5	6.68		20.76		4		2	0	7.9	15	259.2	94.0333	79.4	85.2	217.4	127.333	97.3	101.7	197.6	132.2	0.934566	41.5	53.2	118.3	71	0.802061	1.32441	0.963187
FALSE	High	Master Protein	XP_016578649.1	A0A1U8HDY5	XP_016578649.1	NP_178157.2	AT1G80410.1,AT1G80410.2,	PREDICTED: N-alpha-acetyltransferase 15, NatA auxiliary subunit-like [Capsicum annuum]	0	10.867	3	3	8	1	1	1	902	103.5	7.75	28	16.98	1	7	1	3	0	9.4	7.1	8	8.16667	7.1	8.1	9.8	8.33333	9.2	5.9	8.7	7.93333	0.772736			6.1	6.1	#DIV/0!	1.3388	1.05042
FALSE	High	Master Protein	XP_016555247.1	A0A1U8F7E0	XP_016555247.1	NP_199641.1		PREDICTED: glucose-1-phosphate adenylyltransferase small subunit, chloroplastic/amyloplastic-like [Capsicum annuum]	0	61.158	20	8	132	1	1	1	523	57.6	6.34	94	303.3	9	123	3	8	0				#DIV/0!				#DIV/0!				#DIV/0!	#DIV/0!				#DIV/0!	#DIV/0!	#DIV/0!	#DIV/0!
FALSE	High	Master Protein	XP_016547564.1	A0A1U8EUJ7	XP_016547564.1			PREDICTED: zeatin O-glucosyltransferase-like [Capsicum annuum]	0.008	4.601	2	1	2	1	1	1	469	52.5	5.8	18	2.43	1	1	1	1	0				#DIV/0!				#DIV/0!				#DIV/0!	#DIV/0!				#DIV/0!	#DIV/0!	#DIV/0!	#DIV/0!
FALSE	High	Master Protein	XP_016573755.1	A0A1U8GRH8	XP_016573755.1	NP_197349.2		PREDICTED: inositol phosphorylceramide glucuronosyltransferase 1-like [Capsicum annuum]	0	15.32	8	2	12	2	2	1	533	60.1	8.69	273	21.74	6	6	2	2	0				#DIV/0!				#DIV/0!				#DIV/0!	#DIV/0!				#DIV/0!	#DIV/0!	#DIV/0!	#DIV/0!
FALSE	High	Master Protein	XP_016572118.1	A0A1U8GTK8,A0A2G3AG84	XP_016572118.1	NP_850250.1	AT2G35610.1,	PREDICTED: arabinosyltransferase XEG113 [Capsicum annuum]	0.005	5.371	3	1	2	1	1	1	635	72.1	6.46	26	2.95	1	1	1	1	0				#DIV/0!				#DIV/0!				#DIV/0!	#DIV/0!				#DIV/0!	#DIV/0!	#DIV/0!	#DIV/0!
FALSE	Medium	Master Protein	XP_016542285.1	A0A1U8EG32	XP_016542285.1	NP_195741.1		PREDICTED: BAHD acyltransferase DCR [Capsicum annuum]	0.027	2.129	4	1	5	1	1	1	457	50.8	8.35	0	4.35	1	4	1	1	0				#DIV/0!				#DIV/0!				#DIV/0!	#DIV/0!				#DIV/0!	#DIV/0!	#DIV/0!	#DIV/0!
FALSE	High	Master Protein	XP_016557121.1	A0A1U8FCZ8	XP_016557121.1			PREDICTED: probable S-adenosylmethionine-dependent methyltransferase At5g37990 [Capsicum annuum]	0.003	6.484	7	2	4	1	1	1	305	34.3	5.5	14	4.35	2	2	2	2	0				#DIV/0!				#DIV/0!				#DIV/0!	#DIV/0!				#DIV/0!	#DIV/0!	#DIV/0!	#DIV/0!
FALSE	High	Master Protein	XP_016580430.1	A0A1U8HAP9	XP_016580430.1			PREDICTED: zeatin O-xylosyltransferase-like [Capsicum annuum]	0.001	8.173	4	2	14	0	1	1	468	52.4	6.1	40	26.04	3	11	2	2	0				#DIV/0!				#DIV/0!				#DIV/0!	#DIV/0!				#DIV/0!	#DIV/0!	#DIV/0!	#DIV/0!
FALSE	High	Master Protein	XP_016551787.1	A0A1U8EXF9	XP_016551787.1	NP_174407.1		PREDICTED: phosphoribosylglycinamide formyltransferase, chloroplastic [Capsicum annuum]	0	14.097	6	1	10	1	1	1	300	33.2	8.9	129	23.87	5	5	1	1	0				#DIV/0!				#DIV/0!				#DIV/0!	#DIV/0!				#DIV/0!	#DIV/0!	#DIV/0!	#DIV/0!
FALSE	High	Master Protein	XP_016548180.1	A0A1U8EXP9,A0A2G2YE66	XP_016548180.1	NP_194716.1		PREDICTED: putative oligosaccharyltransferase complex subunit CG9662 [Capsicum annuum]	0	12.631	11	1	12	1	1	1	174	19.3	9.52	143	23.93	6	6	1	1	0				#DIV/0!				#DIV/0!				#DIV/0!	#DIV/0!				#DIV/0!	#DIV/0!	#DIV/0!	#DIV/0!
FALSE	Medium	Master Protein	XP_016572261.1	A0A1U8GLW0	XP_016572261.1	NP_197349.2	AT5G18480.1,	PREDICTED: inositol phosphorylceramide glucuronosyltransferase 1-like isoform X1 [Capsicum annuum]	0.035	1.836	1	1	2	0	1	1	535	60.2	8.98	14	1.7	1	1	1	1	0				#DIV/0!				#DIV/0!				#DIV/0!	#DIV/0!				#DIV/0!	#DIV/0!	#DIV/0!	#DIV/0!
FALSE	Medium	Master Protein	XP_016567720.1	A0A1U8G8R4,A0A1U8G9A4	XP_016567720.1			PREDICTED: probable S-adenosylmethionine-dependent methyltransferase At5g38100 [Capsicum annuum]	0.019	2.737	2	1	4	1	1	1	340	38.6	5	14	4.3	2	2	1	1	0				#DIV/0!				#DIV/0!				#DIV/0!	#DIV/0!				#DIV/0!	#DIV/0!	#DIV/0!	#DIV/0!
FALSE	High	Master Protein	XP_016569449.1	A0A1U8GL25	XP_016569449.1	NP_175027.1		PREDICTED: sterol 3-beta-glucosyltransferase UGT80B1 [Capsicum annuum]	0.009	4.232	2	1	2	1	1	1	701	77.5	6.19	19	2.64	1	1	1	1	0				#DIV/0!				#DIV/0!				#DIV/0!	#DIV/0!				#DIV/0!	#DIV/0!	#DIV/0!	#DIV/0!
FALSE	Medium	Master Protein	XP_016552985.1	A0A1U8FB79,A0A2G3AEB6	XP_016552985.1			PREDICTED: uncharacterized N-acetyltransferase p20-like [Capsicum annuum]	0.012	3.419	5	1	4	0	1	1	187	21.4	5.53	19	6.15	2	2	1	1	0				#DIV/0!				#DIV/0!				#DIV/0!	#DIV/0!				#DIV/0!	#DIV/0!	#DIV/0!	#DIV/0!
FALSE	Medium	Master Protein	XP_016565551.1	A0A1U8G2E5	XP_016565551.1	NP_199220.1	AT5G44070.1,AT1G03980.1,	PREDICTED: glutathione gamma-glutamylcysteinyltransferase 1 isoform X1 [Capsicum annuum]	0.016	3.028	2	1	2	0	1	1	501	55.2	6.62	0	2.2	1	1	1	1	0				#DIV/0!				#DIV/0!				#DIV/0!	#DIV/0!				#DIV/0!	#DIV/0!	#DIV/0!	#DIV/0!
FALSE	High	Master Protein	XP_016557127.1	A0A1U8FCU1,A0A2G2YW07	XP_016557127.1			PREDICTED: probable S-adenosylmethionine-dependent methyltransferase At5g37990 [Capsicum annuum]	0.007	4.841	4	1	6	1	1	1	349	39.7	6.01	41	9.04	3	3	1	1	0				#DIV/0!				#DIV/0!				#DIV/0!	#DIV/0!				#DIV/0!	#DIV/0!	#DIV/0!	#DIV/0!
FALSE	Medium	Master Protein	XP_016577424.1	A0A1U8HAG4	XP_016577424.1			PREDICTED: methyltransferase-like protein 7B isoform X1 [Capsicum annuum]	0.011	3.843	4	1	2	0	1	1	318	34.9	6.98	14	3.25	1	1	1	1	0				#DIV/0!				#DIV/0!				#DIV/0!	#DIV/0!				#DIV/0!	#DIV/0!	#DIV/0!	#DIV/0!
FALSE	Medium	Master Protein	XP_016545946.1	A0A1U8EHT1,A0A2G2YKI2	XP_016545946.1	NP_181374.1	AT2G38400.1,AT3G08860.1,AT2G38400.2,AT4G39660.1,	PREDICTED: alanine--glyoxylate aminotransferase 2 homolog 2, mitochondrial-like [Capsicum annuum]	0.011	3.834	3	1	4	1	1	1	480	52.6	7.74		3.87		4		1	0				#DIV/0!				#DIV/0!				#DIV/0!	#DIV/0!				#DIV/0!	#DIV/0!	#DIV/0!	#DIV/0!
FALSE	Medium	Master Protein	XP_016542230.1	A0A1U8EFX9	XP_016542230.1	OAP08666.1		PREDICTED: glycerol-3-phosphate 2-O-acyltransferase 6 [Capsicum annuum]	0.012	3.464	2	1	2	1	1	1	506	56.5	9.2	14	3.03	1	1	1	1	0				#DIV/0!				#DIV/0!				#DIV/0!	#DIV/0!				#DIV/0!	#DIV/0!	#DIV/0!	#DIV/0!
FALSE	High	Master Protein	XP_016549603.1	A0A1U8ER18	XP_016549603.1	NP_567417.1	AT4G14000.1,	PREDICTED: histidine protein methyltransferase 1 homolog [Capsicum annuum]	0.002	7.141	5	1	4	1	1	1	296	31.6	6.15	81	6.34	2	2	1	1	0				#DIV/0!				#DIV/0!				#DIV/0!	#DIV/0!				#DIV/0!	#DIV/0!	#DIV/0!	#DIV/0!
FALSE	High	Master Protein	XP_016581341.1	A0A1U8HD76	XP_016581341.1	OAO95397.1		PREDICTED: adenylyltransferase and sulfurtransferase MOCS3 [Capsicum annuum]	0.004	6.008	3	1	4	1	1	1	461	49.8	6.6	20	6.21	2	2	1	1	0				#DIV/0!				#DIV/0!				#DIV/0!	#DIV/0!				#DIV/0!	#DIV/0!	#DIV/0!	#DIV/0!
FALSE	Low	Master Protein	XP_016549137.1	A0A1U8EPJ6	XP_016549137.1			PREDICTED: zeatin O-xylosyltransferase-like [Capsicum annuum]	0.072	1.001	5	1	2	1	1	1	263	30.5	6.58	0		2		1		0				#DIV/0!				#DIV/0!				#DIV/0!	#DIV/0!				#DIV/0!	#DIV/0!	#DIV/0!	#DIV/0!
FALSE	Low	Master Protein	XP_016538817.1	A0A1U8DUY6	XP_016538817.1			PREDICTED: putative gamma-glutamylcyclotransferase At3g02910 [Capsicum annuum]	0.069	1.182	4	1	2	1	1	1	169	18.8	5.55	0	1.84	1	1	1	1	0				#DIV/0!				#DIV/0!				#DIV/0!	#DIV/0!				#DIV/0!	#DIV/0!	#DIV/0!	#DIV/0!
FALSE	Low	Master Protein	XP_016580685.1	A0A1U8HBE3,A0A2G2Z2E1	XP_016580685.1			PREDICTED: histone-lysine N-methyltransferase ATXR3 [Capsicum annuum]	0.079	0.775	0	1	2	1	1	1	2407	274.1	6.83	21		2		1		0				#DIV/0!				#DIV/0!				#DIV/0!	#DIV/0!				#DIV/0!	#DIV/0!	#DIV/0!	#DIV/0!
FALSE	High	Master Protein	XP_016560222.1	A0A1U8FLX2,A0A2G3A9M3	XP_016560222.1	NP_176758.1	AT1G65820.1,AT1G65820.2,AT1G65820.3,	PREDICTED: microsomal glutathione S-transferase 3 [Capsicum annuum]	0.001	9.164	26	3	7	3	3	1	144	16.4	8.95	67	4.27	5	2	3	2	0				#DIV/0!				#DIV/0!				#DIV/0!	#DIV/0!				#DIV/0!	#DIV/0!	#DIV/0!	#DIV/0!
FALSE	Low	Master Protein	XP_016566537.1	A0A1U8G5A6,A0A2G2ZV29	XP_016566537.1	NP_001031697.1		PREDICTED: phosphatidate cytidylyltransferase 1-like [Capsicum annuum]	0.051	1.521	2	1	2	0	1	1	424	49.1	9.61	0	1.76	1	1	1	1	0				#DIV/0!				#DIV/0!				#DIV/0!	#DIV/0!				#DIV/0!	#DIV/0!	#DIV/0!	#DIV/0!
FALSE	High	Master Protein	XP_016549939.1	A0A1U8F1A6	XP_016549939.1			PREDICTED: methanol O-anthraniloyltransferase-like [Capsicum annuum]	0.001	9.742	5	2	12	1	1	1	446	50	8.48	159	19.06	6	6	2	2	0				#DIV/0!				#DIV/0!				#DIV/0!	#DIV/0!				#DIV/0!	#DIV/0!	#DIV/0!	#DIV/0!
FALSE	Medium	Master Protein	XP_016551743.1	A0A1U8EX48	XP_016551743.1	OAP08833.1		PREDICTED: carnosine N-methyltransferase-like [Capsicum annuum]	0.028	2.082	3	1	3	1	1	1	466	52.8	5.33	0	4.88	1	2	1	1	0				#DIV/0!				#DIV/0!				#DIV/0!	#DIV/0!				#DIV/0!	#DIV/0!	#DIV/0!	#DIV/0!
FALSE	High	Master Protein	XP_016559154.1	A0A1U8FTV8,A0A2G3A6B2	XP_016559154.1	NP_566952.1		PREDICTED: diacylglycerol O-acyltransferase 2 isoform X1 [Capsicum annuum]	0	13.023	10	3	23	0	3	1	331	37.1	8.65	72	38.61	11	12	3	3	0				#DIV/0!				#DIV/0!				#DIV/0!	#DIV/0!				#DIV/0!	#DIV/0!	#DIV/0!	#DIV/0!
FALSE	High	Master Protein	XP_016578563.1	A0A1U8H525,A0A2G2ZBP2	XP_016578563.1	NP_568846.1	AT5G57020.1,	PREDICTED: glycylpeptide N-tetradecanoyltransferase 1-like [Capsicum annuum]	0	36.586	22	7	32	3	3	1	432	49.7	7.17	144	81.04	9	23	3	7	0				#DIV/0!				#DIV/0!				#DIV/0!	#DIV/0!				#DIV/0!	#DIV/0!	#DIV/0!	#DIV/0!
FALSE	Medium	Master Protein	XP_016561027.1	A0A1U8FP70,A0A2G3A7X7	XP_016561027.1	AAC62129.1		PREDICTED: rRNA methyltransferase 1, mitochondrial-like [Capsicum annuum]	0.01	4.006	2	1	2	1	1	1	480	52.9	8.43	0	1.93	1	1	1	1	0				#DIV/0!				#DIV/0!				#DIV/0!	#DIV/0!				#DIV/0!	#DIV/0!	#DIV/0!	#DIV/0!
FALSE	High	Master Protein	XP_016580955.1	A0A1U8HC40,A0A2G2Z4B5	XP_016580955.1	NP_180649.1		PREDICTED: ubiquinone biosynthesis O-methyltransferase, mitochondrial isoform X1 [Capsicum annuum]	0.008	4.687	5	1	4	0	1	1	319	35.2	6.71	18	6.55	2	2	1	1	0				#DIV/0!				#DIV/0!				#DIV/0!	#DIV/0!				#DIV/0!	#DIV/0!	#DIV/0!	#DIV/0!

## Sheet: oxidoreductase
Checked	Protein FDR Confidence: Combined	Master	Accession	Gene ID(Capsicum)	Master Accession	AT Protein ID (BLAST)	AT Ensemble Gene ID	Description	Exp. q-value: Combined	Sum PEP Score	Coverage [%]	# Peptides	# PSMs	# Protein Unique Peptides	# Unique Peptides	# Protein Groups	# AAs	MW [kDa]	calc. pI	Score Mascot: Mascot	Score Sequest HT: Sequest HT	# PSMs (by Search Engine): Mascot	# PSMs (by Search Engine): Sequest HT	# Peptides (by Search Engine): Mascot	# Peptides (by Search Engine): Sequest HT	# Razor Peptides	Abundances (Normalized): F1: 126, Sample, 1, Infected leaf	Abundances (Normalized): F2: 126, Sample, 2, Infected leaf	Abundances (Normalized): F3: 126, Sample, 3, Infected leaf	Average_126	Abundances (Normalized): F1: 128, Sample, 1, Infected meristum	Abundances (Normalized): F2: 128, Sample, 2, Infected meristum	Abundances (Normalized): F3: 128, Sample, 3, Infected meristum	Average_128	Abundances (Normalized): F1: 129, Control, 1, Healthy meristum	Abundances (Normalized): F2: 129, Control, 2, Healthy meristum	Abundances (Normalized): F3: 129, Control, 3, Healthy meristum	Average_129	128 vs 129 p-value	Abundances (Normalized): F1: 130, Control, 1, Healthy leaf	Abundances (Normalized): F2: 130, Control, 2, Healthy leaf	Abundances (Normalized): F3: 130, Control, 3, Healthy leaf	Average_130	126 vs 130 p-value	Ratio126/130	Ratio128/129
FALSE	High	Master Protein	XP_016556574.1	A0A1U8FJT8	XP_016556574.1	NP_192705.1	AT4G09670.1,	PREDICTED: uncharacterized oxidoreductase At4g09670-like isoform X1 [Capsicum annuum]	0	240.546	65	17	453	5	12	1	361	39.7	6.62	1853	1581.25	70	383	9	17	10	10232.9	12762.4	11820.7	11605.3	12109.1	12966.2	11402.7	12159.3	12270.8	13234.2	11164.9	12223.3	0.936087	11870.7	13769.3	11582.6	12407.5	0.470534	0.935346	0.994767
FALSE	High	Master Protein	XP_016580440.1	A0A1U8HAQ7,A0A2G2Z1A2	XP_016580440.1	NP_563770.1	AT1G06690.1,	PREDICTED: uncharacterized oxidoreductase At1g06690, chloroplastic [Capsicum annuum]	0	149.651	58	19	185	19	19	1	365	40.2	8.9	531	572.42	23	162	7	19	0	9558.8	9598.1	8675.7	9277.53	6207.8	6910.7	5972.4	6363.63	9000.8	9491	8649.6	9047.13	0.00197373	14213	13532.5	13259.7	13668.4	0.000445482	0.678758	0.703387
FALSE	High	Master Protein	XP_016556161.1	A0A1U8FBV9,A0A2G2ZV64	XP_016556161.1	NP_193037.1	AT4G13010.1,	PREDICTED: putative quinone-oxidoreductase homolog, chloroplastic [Capsicum annuum]	0	149.438	46	14	203	7	7	1	329	34.7	9.14	793	612.53	39	164	8	14	8	5031.8	6167.7	6270.1	5823.2	8130.4	8607.4	8981.6	8573.13	5343.4	5487.7	5835.8	5555.63	0.00045906	5045.1	5549.9	5844.8	5479.93	0.497349	1.06264	1.54314
FALSE	High	Master Protein	XP_016559951.1	A0A1U8FL37,A0A2G3A8K8	XP_016559951.1	NP_193889.1	AT4G21580.1,AT4G21580.3,AT4G21580.2,	PREDICTED: quinone oxidoreductase PIG3 isoform X1 [Capsicum annuum]	0	126.625	44	12	168	2	12	1	325	34.4	7.21	441	612.77	24	144	6	12	0	5050.3	4833.7	4853.4	4912.47	5203.5	5376.3	5842.1	5473.97	4688.1	4930.7	5382.5	5000.43	0.164729	3825.2	4213.7	3867.9	3968.93	0.00260133	1.23773	1.0947
FALSE	High	Master Protein	XP_016542825.1	A0A1U8EHL9,A0A2G2YPR0	XP_016542825.1	OAO97262.1	AT4G09670.1,	PREDICTED: uncharacterized oxidoreductase At4g09670-like [Capsicum annuum]	0	86.625	35	10	66	10	10	1	360	39.6	6.3	0	192.1	4	62	2	10	0	2704.5	2659.6	2390.4	2584.83	2131.8	2210	2143.8	2161.87	2637	2650.6	2651	2646.2	4.01876e-05	1801.6	1987.4	1873.3	1887.43	0.00338843	1.3695	0.81697
FALSE	High	Master Protein	XP_016560447.1	A0A1U8FMJ6,A0A2G3A9V1	XP_016560447.1			PREDICTED: thiol-disulfide oxidoreductase LTO1 [Capsicum annuum]	0	48.465	23	7	44	7	7	1	381	40.9	5.39		188.45		44		7	0	2475.4	2028.5	1826	2109.97	928.6	715.4	718.7	787.567	896.8	601.4	655.1	717.767	0.576673	1123.6	891.1	837.3	950.667	0.00534789	2.21946	1.09725
FALSE	High	Master Protein	XP_016555789.1	A0A1U8FHJ6	XP_016555789.1	AAL25559.1		PREDICTED: NAD(P)H-quinone oxidoreductase subunit S, chloroplastic [Capsicum annuum]	0	43.091	40	8	41	8	8	1	246	26.7	6.8	155	114.34	6	35	1	8	0	2507	2006.8	1528.1	2013.97	1118.5	919	927.6	988.367	1211.3	1054.4	1112.6	1126.1	0.158641	3297.2	3494.9	1770	2854.03	0.243024	0.705656	0.87769
FALSE	High	Master Protein	YP_006666077.1	A0A1U8QDA7,J7H711	YP_006666077.1	NP_051106.1	ATCG01010.1,	NADH-plastoquinone oxidoreductase subunit 5 (chloroplast) [Capsicum annuum]	0	19.799	5	4	31	4	4	1	740	83.9	8.94	0	128.07	3	28	2	4	0	2089.2	1721.5	1345.8	1718.83	1140.1	865.5	730.4	912	1099.5	923.2	754.1	925.6	0.934899	2555	2031.4	1553	2046.47	0.414549	0.839903	0.985307
FALSE	High	Master Protein	YP_006666085.1	A0A1U8QCJ6,J7H3Z6	YP_006666085.1	ANW47844.1		NADH-plastoquinone oxidoreductase subunit 1 (chloroplast) [Capsicum annuum]	0	18.2	11	3	31	3	3	1	363	40	5.14	0	136.27	2	29	1	3	0	1380.1	1301.4	1254.8	1312.1	481.1	431.5	437.9	450.167	578	521.8	484.7	528.167	0.0672001	1158.7	1029.4	979.7	1055.93	0.0166674	1.2426	0.852319
FALSE	High	Master Protein	XP_016577163.1	A0A1U8H7V8,A0A2G2Z8M2	XP_016577163.1			PREDICTED: NAD(P)H-quinone oxidoreductase subunit U, chloroplastic [Capsicum annuum]	0	26.342	23	5	37	5	5	1	216	23.9	5.06	151	82.83	11	26	2	5	0	879.5	1570.2	1282.1	1243.93	429.3	679.2	578.8	562.433	421.3	687.9	578.6	562.6	0.998822	1129.5	1804.2	1685.7	1539.8	0.363449	0.807854	0.999704
FALSE	High	Master Protein	XP_016575700.1	A0A1U8GX81,A0A2G2Z938	XP_016575700.1	OAO93091.1	AT5G61510.1,	PREDICTED: quinone oxidoreductase [Capsicum annuum]	0	62.965	27	6	74	6	6	1	389	41.6	8.34	390	277.59	17	57	3	6	0	1331.7	830.2	1281.7	1147.87	1109.4	773.4	1113.2	998.667	1208.5	790.5	1164	1054.33	0.76496	697.9	531	687.8	638.9	0.0390659	1.79663	0.947202
FALSE	High	Master Protein	YP_006666033.1	A0A1U8QD64,J7H3R5	YP_006666033.1	NP_051062.1	ATCG00420.1,	NADH-plastoquinone oxidoreductase subunit J (chloroplast) [Capsicum annuum]	0	51.384	46	6	38	6	6	1	158	18.6	6.79	110	123.49	6	32	3	6	0	1676.1	1106.4	1162	1314.83	967.1	659.3	426.2	684.2	1129.4	753.1	484.6	789.033	0.689514	2878.7	1750.9	1246.1	1958.57	0.279882	0.671324	0.867137
FALSE	High	Master Protein	XP_016575747.1	A0A1U8GWW8	XP_016575747.1	AAM61225.1	AT1G07180.1,AT2G29990.1,	PREDICTED: internal alternative NAD(P)H-ubiquinone oxidoreductase A1, mitochondrial [Capsicum annuum]	0	34.334	14	5	23	5	5	1	501	55.6	8.69	17	73.44	2	21	2	5	0	1237.1	1160.3	1031.5	1142.97	948.1	726.1	949.6	874.6	895	644.6	855.3	798.3	0.516935	1705.4	1782.3	1668.2	1718.63	0.00111256	0.665044	1.09558
FALSE	High	Master Protein	YP_006666086.1	A0A1U8QCJ3,J7HAV4	YP_006666086.1	NP_051115.1	ATCG01110.1,	NADH-plastoquinone oxidoreductase subunit 7 (chloroplast) [Capsicum annuum]	0	81.351	35	10	83	10	10	1	393	45.5	5.35	405	235.96	22	61	5	10	0	1023.2	1151.4	1448	1207.53	1041.2	1028.7	1058.5	1042.8	1269	1233	1190	1230.67	0.00153458	2507.1	2476.6	2611.7	2531.8	0.000559671	0.476947	0.847346
FALSE	High	Master Protein	XP_016570185.1	A0A1U8GPZ1,A0A2G2ZMN6	XP_016570185.1	OAO90911.1	AT5G08740.1,	PREDICTED: alternative NAD(P)H-ubiquinone oxidoreductase C1, chloroplastic/mitochondrial [Capsicum annuum]	0	35.794	15	5	27	5	5	1	532	58.7	6.67	55	76.68	6	21	2	5	0	574.4	3843.5	1107.5	1841.8	658.3	1205.5	452.4	772.067	653.9	1046.1	400.7	700.233	0.818288	978	4098.7	1207.8	2094.83	0.867789	0.879211	1.10258
FALSE	High	Master Protein	YP_006666084.1	A0A1U8QCK9,J7H9Q4	YP_006666084.1	NP_051113.1	ATCG01090.1,	NADH-plastoquinone oxidoreductase subunit I (chloroplast) [Capsicum annuum]	0	34.186	31	5	28	5	5	1	167	19.5	5.9	207	76.38	5	23	2	5	0	1390.7	1103.4	1018.8	1170.97	798.3	760.1	513	690.467	915.3	819.4	476.2	736.967	0.786433	1561.7	1248.3	611.3	1140.43	0.924186	1.02677	0.936904
FALSE	High	Master Protein	XP_016551962.1	A0A1U8EXY2,A0A2G2Y764	XP_016551962.1	OAP15640.1		PREDICTED: NAD(P)H-quinone oxidoreductase subunit O, chloroplastic [Capsicum annuum]	0	18.761	20	4	25	4	4	1	164	18.7	9.13	23	82.54	3	22	1	4	0	608.2	1014.7	1243.4	955.433	672.1	891.5	850	804.533	768.3	1106.4	1027.5	967.4	0.253776	1663.9	2435.4	2452.7	2184	0.0183978	0.437469	0.831645
FALSE	High	Master Protein	YP_006666034.1	A0A1U8QCE3,J7H9K1	YP_006666034.1	NP_051063.1		NADH-plastoquinone oxidoreductase subunit K (chloroplast) [Capsicum annuum]	0	56.587	25	4	53	4	4	1	284	32.2	9.22	467	172.4	11	42	2	4	0	999.3	1289.9	983.6	1090.93	428.7	575.6	478.7	494.333	462.8	605.6	562.9	543.767	0.459183	661.2	929.8	844.1	811.7	0.0932331	1.34401	0.909091
FALSE	High	Master Protein	XP_016553011.1	A0A1U8F2Y9	XP_016553011.1	NP_001031804.1	AT4G37925.1,	PREDICTED: NAD(P)H-quinone oxidoreductase subunit M, chloroplastic [Capsicum annuum]	0	40.962	38	5	48	5	5	1	208	24.3	5.14	335	125.64	18	30	3	5	0	1031.9	965.4	790.4	929.233	283.8	455	358	365.6	307	375.3	389.5	357.267	0.888363	1334.2	1233.6	1397.2	1321.67	0.0104611	0.703077	1.02333
FALSE	High	Master Protein	XP_016565065.1	A0A1U8G1S7	XP_016565065.1	NP_191205.1		PREDICTED: quinone oxidoreductase-like protein 2 homolog isoform X1 [Capsicum annuum]	0	56.828	21	4	39	0	4	1	355	37.8	9.07	33	152.74	3	36	2	4	0	809.7	898	1141.1	949.6	671.2	929.1	917.5	839.267	721.3	939	925.5	861.933	0.846385	598.9	767.8	881.4	749.367	0.194621	1.2672	0.973703
FALSE	High	Master Protein	XP_016545309.1	A0A1U8EN49	XP_016545309.1	NP_567801.1	AT4G28220.1,AT4G21490.1,AT4G05020.1,	PREDICTED: external alternative NAD(P)H-ubiquinone oxidoreductase B1, mitochondrial [Capsicum annuum]	0	33.481	16	7	24	4	6	1	577	65.1	6.95	86	63.1	5	19	3	7	1	702.2	652.5	770.9	708.533	589.1	561.1	884.2	678.133	410.7	396.7	630.1	479.167	0.195148	499.8	569.4	748.7	605.967	0.277674	1.16926	1.41523
FALSE	High	Master Protein	XP_016566561.1	A0A1U8G5D4,A0A2G2ZUU5	XP_016566561.1	NP_200634.1		PREDICTED: NAD(P)H-quinone oxidoreductase subunit N, chloroplastic [Capsicum annuum]	0	26.276	20	4	15	4	4	1	248	28.1	9.54	0	45.58	1	14	1	4	0	511	563.8	1050.6	708.467	284.2	317.4	820.6	474.067	283	295.1	847.8	475.3	0.996367	916	1121.5	2199	1412.17	0.179728	0.501688	0.997405
FALSE	High	Master Protein	XP_016550738.1	A0A1U8EUB6	XP_016550738.1			PREDICTED: uncharacterized oxidoreductase At4g09670-like [Capsicum annuum]	0	22.146	9	2	12	2	2	1	362	40.2	6.52	72	42.27	3	9	2	2	0		587.5	319	453.25		266.6	195.2	230.9		300.8	250.8	275.8	0.411195		315.1	227.6	271.35	0.326582	1.67035	0.837201
FALSE	High	Master Protein	XP_016557276.1	A0A1U8FDG2	XP_016557276.1	NP_189427.1	AT3G27890.1,	PREDICTED: NAD(P)H:quinone oxidoreductase [Capsicum annuum]	0	35.324	31	5	23	3	5	1	199	21.9	6.55	189	68.49	6	17	2	5	0	460.7	331.1	354.2	382	625.8	475.8	397.2	499.6	381.3	280.5	187.8	283.2	0.0682645	279.2	235.5	155.7	223.467	0.0422276	1.70943	1.76412
FALSE	High	Master Protein	XP_016559989.1	A0A1U8FW90	XP_016559989.1	AAD48975.1	AT4G05020.1,AT4G05020.2,AT4G21490.1,AT2G20800.1,AT4G28220.1,	PREDICTED: external alternative NAD(P)H-ubiquinone oxidoreductase B2, mitochondrial [Capsicum annuum]	0.004	6.1	3	2	3	0	1	1	584	66.1	8		9.17		3		2	0		231.3	203.8	217.55		255.9	224.5	240.2		107.7	158.8	133.25	0.0704177		272	245.1	258.55	0.166717	0.841423	1.80263
FALSE	Medium	Master Protein	XP_016560714.1	A0A1U8FYC0,A0A2G3AB10	XP_016560714.1	OAP02782.1	AT3G02280.1,	PREDICTED: NADPH-dependent diflavin oxidoreductase 1 isoform X1 [Capsicum annuum]	0.012	3.546	2	1	2	1	1	1	626	70.7	7.08		4.16		2		1	0			212.5	212.5			128.4	128.4			128.5	128.5	#DIV/0!			81.8	81.8	#DIV/0!	2.5978	0.999222
FALSE	High	Master Protein	XP_016553974.1	A0A1U8FCF2	XP_016553974.1	NP_192705.1		PREDICTED: uncharacterized oxidoreductase At4g09670-like [Capsicum annuum]	0	83.38	25	8	100	3	3	1	361	39.9	6.06	234	293	7	93	3	8	0	119.9		339.9	229.9	218.9		222.8	220.85	319		312.9	315.95	0.00144588	147.1		172.8	159.95	0.592205	1.43732	0.699003
FALSE	High	Master Protein	XP_016559941.1	A0A1U8FL25,A0A2G3A8L9	XP_016559941.1	NP_180560.1	AT2G29990.1,AT1G07180.1,	PREDICTED: internal alternative NAD(P)H-ubiquinone oxidoreductase A2, mitochondrial-like [Capsicum annuum]	0	25.638	12	4	15	4	4	1	547	60.7	8.79	22	50.64	3	12	1	4	0	193.3	740.2	139.7	357.733	195.4	668	154	339.133	176.3	555.4	116.3	282.667	0.805501	300.1	521.3	116.7	312.7	0.850935	1.14401	1.19976
FALSE	High	Master Protein	XP_016559346.1	A0A1U8FJC8,A0A2G3A6I6	XP_016559346.1	OAO92893.1		PREDICTED: flavin-dependent oxidoreductase FOX2-like [Capsicum annuum]	0	14.422	7	4	13	1	4	1	547	61.2	8.68	78	22.87	4	9	2	4	0	181.9	78.6	335.8	198.767	1083.1	217.5	861.7	720.767	525.5	176.7	489.1	397.1	0.315405	244	81.5	264.2	196.567	0.982539	1.01119	1.81508
FALSE	High	Master Protein	XP_016548614.1	A0A1U8EXH8,A0A2G2YGV6	XP_016548614.1			PREDICTED: NAD(P)H-quinone oxidoreductase subunit L, chloroplastic [Capsicum annuum]	0.007	4.995	7	1	1	1	1	1	182	20.9	9.03		5.12		1		1	0			175.8	175.8			28.9	28.9			34.1	34.1	#DIV/0!			183.1	183.1	#DIV/0!	0.960131	0.847507
FALSE	High	Master Protein	XP_016565236.1	A0A1U8G1K3	XP_016565236.1	NP_181868.1		PREDICTED: electron transfer flavoprotein-ubiquinone oxidoreductase, mitochondrial [Capsicum annuum]	0	23.243	11	5	12	5	5	1	601	66.7	7.5	46	28.99	2	10	1	5	0	131.4	256.8	32	140.067	66.7	168.5	111.8	115.667	57	122.5	96.8	92.1	0.538483	36.7	105.8	108.5	83.6667	0.460516	1.6741	1.25588
FALSE	Medium	Master Protein	XP_016565706.1	A0A1U8G2W5,A0A2G2ZWE3	XP_016565706.1	NP_192673.1	AT4G09350.1,	PREDICTED: NAD(P)H-quinone oxidoreductase subunit T, chloroplastic [Capsicum annuum]	0.01	3.962	5	1	4	1	1	1	249	28.7	5.73		13.3		4		1	0	103.3	110.8	83.4	99.1667	179.9	275.1	272.7	242.567	211.3	303	299.6	271.3	0.544096	244	290.5	286.3	273.6	0.000503013	0.362451	0.89409
FALSE	High	Master Protein	XP_016554960.1	A0A1U8FGS7,A0A2G2ZAR4	XP_016554960.1	NP_193037.1	AT4G13010.1,	PREDICTED: putative quinone-oxidoreductase homolog, chloroplastic [Capsicum annuum]	0	64.309	33	10	97	3	3	1	329	34.7	9.03	516	233.03	26	71	4	10	0	101	53.9	28.9	61.2667	120.7	38.9	28.7	62.7667	175.6	53.5	44.8	91.3	0.607648	159.8	30.9	33.3	74.6667	0.791987	0.820536	0.687477
FALSE	High	Master Protein	XP_016561355.1	A0A1U8FRI5	XP_016561355.1	AAM60851.1		PREDICTED: LOW QUALITY PROTEIN: probable mitochondrial saccharopine dehydrogenase-like oxidoreductase At5g39410 [Capsicum annuum]	0	27.351	17	4	13	3	4	1	441	48.1	8.7	41	36.91	4	9	2	4	0	234.3	10.3	28.9	91.1667	584.5	8.2	231.3	274.667	647.1	5.9	326.1	326.367	0.846156	346.7	4.3	238.1	196.367	0.443733	0.464268	0.841589

## Sheet: hydrolase
Checked	Protein FDR Confidence: Combined	Master	Accession	Gene ID(Capsicum)	Master Accession	AT Protein ID (BLAST)	AT Ensemble Gene ID	Description	Exp. q-value: Combined	Sum PEP Score	Coverage [%]	# Peptides	# PSMs	# Protein Unique Peptides	# Unique Peptides	# Protein Groups	# AAs	MW [kDa]	calc. pI	Score Mascot: Mascot	Score Sequest HT: Sequest HT	# PSMs (by Search Engine): Mascot	# PSMs (by Search Engine): Sequest HT	# Peptides (by Search Engine): Mascot	# Peptides (by Search Engine): Sequest HT	# Razor Peptides	Abundances (Normalized): F1: 126, Sample, 1, Infected leaf	Abundances (Normalized): F2: 126, Sample, 2, Infected leaf	Abundances (Normalized): F3: 126, Sample, 3, Infected leaf	Average_126	Abundances (Normalized): F1: 128, Sample, 1, Infected meristum	Abundances (Normalized): F2: 128, Sample, 2, Infected meristum	Abundances (Normalized): F3: 128, Sample, 3, Infected meristum	Average_128	Abundances (Normalized): F1: 129, Control, 1, Healthy meristum	Abundances (Normalized): F2: 129, Control, 2, Healthy meristum	Abundances (Normalized): F3: 129, Control, 3, Healthy meristum	Average_129	128 vs 129 p-value	Abundances (Normalized): F1: 130, Control, 1, Healthy leaf	Abundances (Normalized): F2: 130, Control, 2, Healthy leaf	Abundances (Normalized): F3: 130, Control, 3, Healthy leaf	Average_130	126 vs 130 p-value	Ratio126/130	Ratio128/129
FALSE	High	Master Protein	XP_016563758.1	A0A1U8G4W6,A0A2G2ZW00	XP_016563758.1	AAM63700.1	AT3G48420.1,	PREDICTED: haloacid dehalogenase-like hydrolase domain-containing protein At3g48420 [Capsicum annuum]	0	177.018	47	15	248	15	15	1	321	34.3	7.09	732	782.37	31	217	6	15	0	7524.3	8338.4	6027.1	7296.6	5080.5	5774.7	4987.4	5280.87	5950	6909.7	6009.4	6289.7	0.0641633	17908.6	19171.9	14461.9	17180.8	0.00319046	0.424695	0.839605
FALSE	High	Master Protein	XP_016573690.1	A0A1U8GRC1	XP_016573690.1			PREDICTED: bifunctional epoxide hydrolase 2-like [Capsicum annuum]	0	159.213	54	13	191	3	4	1	321	36.5	5.73	197	692.14	19	172	7	13	13	4156.1	4552	4511.1	4406.4	5907.8	6431.3	6153.9	6164.33	8466.7	9477	9207.1	9050.27	0.00102972	3131.9	3292.9	3438.8	3287.87	0.00189945	1.3402	0.681122
FALSE	High	Master Protein	XP_016552268.1	A0A1U8EYJ8,A0A2G2XU37	XP_016552268.1	OAO99135.1	AT4G39970.1,	PREDICTED: haloacid dehalogenase-like hydrolase domain-containing protein At4g39970 [Capsicum annuum]	0	117.13	45	10	128	10	10	1	313	34.5	6.11	561	430.9	26	102	7	10	0	4044.9	3422.5	4362.5	3943.3	1854.8	1697.2	1711.1	1754.37	2363	1958.7	2220.4	2180.7	0.0295535	3817.9	3787.9	4427	4010.93	0.854462	0.983138	0.804497
FALSE	High	Master Protein	XP_016560895.1	A0A1U8FQ91	XP_016560895.1	NP_195494.1	AT4G37800.1,AT5G65730.1,	PREDICTED: probable xyloglucan endotransglucosylase/hydrolase protein 7 [Capsicum annuum]	0	90.643	37	8	189	8	8	1	293	33.3	7.99	1458	562	45	144	5	8	0	3903.9	3893	4403.3	4066.73	5040.4	4693.1	4760.4	4831.3	5043.7	4734	4903.1	4893.6	0.677233	5388.5	5373.6	5548.2	5436.77	0.00151183	0.748006	0.987269
FALSE	High	Master Protein	XP_016555037.1	A0A1U8F6T1	XP_016555037.1	OAO91384.1	AT5G06600.1,AT5G06600.2,AT3G11910.1,AT3G11910.2,AT5G06600.3,	PREDICTED: ubiquitin carboxyl-terminal hydrolase 12-like isoform X3 [Capsicum annuum]	0	88.237	16	17	68	0	10	1	1122	131.7	5.68	161	187.07	8	60	4	17	10	3010.5	3313.1	3654.3	3325.97	4095.6	4315	4239.4	4216.67	3921.9	4017.4	3817.6	3918.97	0.0261838	2532.1	2618.8	2447.7	2532.87	0.0145891	1.31312	1.07596
FALSE	High	Master Protein	XP_016554141.1	A0A1U8F661	XP_016554141.1	NP_180242.1	AT2G26740.1,	PREDICTED: bifunctional epoxide hydrolase 2-like [Capsicum annuum]	0	91.327	40	10	100	5	6	1	321	36.5	6.3	178	325.03	8	92	3	10	2	2528.4	3267.4	5138.6	3644.8	1737.2	1894	2762	2131.07	2595.8	2703.3	3930.3	3076.47	0.151166	2568.3	3038.6	4756.6	3454.5	0.861424	1.05509	0.692699
FALSE	High	Master Protein	XP_016566525.1	A0A1U8G5Y4,A0A2G2ZV26	XP_016566525.1	OAO92680.1	AT5G43600.1,	PREDICTED: ureidoglycolate hydrolase [Capsicum annuum]	0	110.209	46	14	104	13	14	1	472	51.2	5.39	167	390.84	6	98	4	14	0	3805	2438.4	2900.2	3047.87	3480.9	2311.1	2914	2902	4258.8	2837.9	3543.2	3546.63	0.291787	2290.1	1535.4	1999.3	1941.6	0.0729492	1.56977	0.818241
FALSE	High	Master Protein	XP_016538658.1	A0A1U8DUH1	XP_016538658.1	NP_196891.1	AT5G13870.1,AT2G06850.1,	PREDICTED: probable xyloglucan endotransglucosylase/hydrolase 1 [Capsicum annuum]	0	63.548	32	8	148	8	8	1	298	34.1	8.46	887	330.04	27	121	4	8	0	3688.1	2843.1	2198.1	2909.77	7543.5	6306.8	5792.9	6547.73	7442.4	6416.4	5782.6	6547.13	0.999366	1861.4	2128.1	1833	1940.83	0.0932267	1.49924	1.00009
FALSE	High	Master Protein	XP_016571907.1	A0A1U8GKW2	XP_016571907.1	NP_181684.1	AT2G41530.1,	PREDICTED: LOW QUALITY PROTEIN: S-formylglutathione hydrolase [Capsicum annuum]	0	113.944	53	10	193	10	10	1	284	32.1	6.37	931	544.06	46	147	6	9	0	1984.6	2567.4	2979	2510.33	3199.7	3927.5	3909.7	3678.97	3098	3887.2	3888	3624.4	0.885596	3604.1	4284.6	4630.6	4173.1	0.0163376	0.601551	1.01506
FALSE	High	Master Protein	XP_016541586.1	A0A1U8E592	XP_016541586.1	NP_172142.2	AT1G06550.1,	PREDICTED: 3-hydroxyisobutyryl-CoA hydrolase-like protein 5 [Capsicum annuum]	0	103.045	42	16	127	15	15	1	384	42.7	5.47	473	253.44	50	77	4	15	2	2390.2	2328	3548	2755.4	6655.2	8216.6	8039.6	7637.13	3200.3	3865.8	4006.9	3691	0.0020359	2595.2	2866.5	3444.5	2968.73	0.672891	0.92814	2.06912
FALSE	High	Master Protein	XP_016572230.1	A0A1U8GM31,A0A2G3AG21	XP_016572230.1	NP_565218.1	AT1G79690.1,	PREDICTED: nudix hydrolase 3 [Capsicum annuum]	0	82.07	27	14	63	14	14	1	778	88.1	5.17	135	195.3	7	56	2	14	0	2204.7	2131.4	2337.8	2224.63	2620.3	2895.6	2549.7	2688.53	1760.2	1959.3	1830.6	1850.03	0.00224499	1490.4	1749	1642.9	1627.43	0.00344452	1.36696	1.45324
FALSE	High	Master Protein	XP_016545539.1	A0A1U8ENT1,A0A2G2YIR0	XP_016545539.1	OAP17030.1	AT1G78680.1,AT1G78660.3,AT1G78660.1,AT1G78680.2,AT1G78670.1,	PREDICTED: gamma-glutamyl hydrolase 2-like [Capsicum annuum]	0	47.241	36	9	49	9	9	1	332	37	7.14	117	133.12	8	41	1	9	0	1048.7	2646.6	1693.7	1796.33	3829.2	6078.6	5136.4	5014.73	1516.8	2242.4	1842.1	1867.1	0.0100739	991.1	1392.1	1017.2	1133.47	0.240937	1.58481	2.68584
FALSE	High	Master Protein	XP_016547301.1	A0A1U8ELP4,A0A2G2YH03	XP_016547301.1	NP_196856.1	AT5G13520.1,	PREDICTED: leukotriene A-4 hydrolase homolog [Capsicum annuum]	0	75.848	28	12	60	12	12	1	613	68.8	5.16	97	182.62	8	52	4	12	0	1385.9	1887.5	1662.3	1645.23	2131.2	2380.2	1887.6	2133	2091.5	2270.8	1890.4	2084.23	0.799535	1817.7	1924.6	1657.8	1800.03	0.399884	0.914002	1.0234
FALSE	High	Master Protein	XP_016559308.1	A0A1U8FSC8,A0A2G2Y2D0	XP_016559308.1	OAO91389.1		PREDICTED: haloacid dehalogenase-like hydrolase domain-containing protein At3g48420 [Capsicum annuum]	0	48.184	28	8	37	8	8	1	374	40.8	7.85	91	113.41	4	33	2	8	0	1363.5	1632.2	1886.2	1627.3	1018.8	1399.9	1488.1	1302.27	1215.4	1711.2	1794.8	1573.8	0.305275	1662.5	2071.5	2255	1996.33	0.185646	0.815144	0.827466
FALSE	High	Master Protein	XP_016559901.1	A0A1U8FKY6	XP_016559901.1			PREDICTED: AB hydrolase superfamily protein YfhM-like [Capsicum annuum]	0	44.522	27	6	37	6	6	1	315	35.4	5.19	38	115.3	5	32	3	6	0	1554.7	1215.4	1585.9	1452	1664.8	1517.3	2143.9	1775.33	1977.3	1622.1	2374.2	1991.2	0.495247	1880.8	1440.3	2111.2	1810.77	0.193508	0.80187	0.89159
FALSE	High	Master Protein	XP_016544965.1	A0A1U8ENM5,A0A2G2YJM2	XP_016544965.1			PREDICTED: bifunctional epoxide hydrolase 2-like [Capsicum annuum]	0	49.348	19	5	28	2	2	1	312	35.6	5.11	29	89.23	3	25	2	5	4	1383.8	1854.5	1335.6	1524.63	1107.6	1341.7	963.3	1137.53	795.7	884.3	789.3	823.1	0.0514993	420	591.5	409.4	473.633	0.00392804	3.21902	1.38201
FALSE	High	Master Protein	XP_016554139.1	A0A1U8FCX3	XP_016554139.1			PREDICTED: bifunctional epoxide hydrolase 2-like [Capsicum annuum]	0	54.039	28	7	54	3	3	1	321	36.1	6.07	29	180.48	2	52	1	7	0	1383	1407.8	1209.6	1333.47	891.3	853.6	868.7	871.2	1003.7	945.4	926.7	958.6	0.0270741	732.7	742.3	607.3	694.1	0.00109367	1.92114	0.908825
FALSE	High	Master Protein	XP_016550677.1	A0A1U8ETY5,A0A2G2Y8Q2	XP_016550677.1	NP_564596.1	AT1G51710.1,AT3G21280.1,AT1G51710.2,	PREDICTED: ubiquitin carboxyl-terminal hydrolase 6 isoform X1 [Capsicum annuum]	0	90.236	25	9	73	3	9	1	541	60.6	6.58	488	192.79	20	53	6	9	0	1320.2	1441.6	1072.5	1278.1	1248	1305.1	1255.4	1269.5	1534.2	1549.4	1597.6	1560.4	0.000374516	1509.8	1056.9	1081	1215.9	0.750858	1.05116	0.813573
FALSE	High	Master Protein	XP_016544139.1	A0A1U8EJT2,A0A2G3ALZ1	XP_016544139.1	NP_201395.1	AT5G65940.1,AT2G30660.1,AT2G30650.1,AT5G65940.3,	PREDICTED: 3-hydroxyisobutyryl-CoA hydrolase 1-like [Capsicum annuum]	0	27.174	18	5	29	2	5	1	406	45	7.68		109.11		29		5	0	1197.2	1144.5	1347.8	1229.83	936.4	836.9	1265	1012.77	794.3	706.2	966.2	822.233	0.273397	982.7	895.4	1210.4	1029.5	0.147965	1.19459	1.23173
FALSE	High	Master Protein	XP_016550335.1	A0A1U8F3T5	XP_016550335.1	CAB46034.1		PREDICTED: bifunctional epoxide hydrolase 2-like isoform X1 [Capsicum annuum]	0	19.108	16	6	21	1	5	1	369	42.2	5.58	0	51.33	2	19	1	6	0	1127.3	1116.3	864.1	1035.9	919.1	1061.7	909.1	963.3	491.7	570.9	473.8	512.133	0.00143561	1749.3	2015.4	1709.3	1824.67	0.00361273	0.56772	1.88096
FALSE	High	Master Protein	XP_016556957.1	A0A1U8FCA5	XP_016556957.1			PREDICTED: vicianin hydrolase-like [Capsicum annuum]	0	36.236	19	9	37	7	9	1	515	58.8	8.72	40	84.65	6	31	3	9	0	903.4	1375.8	661.1	980.1	1921.5	2200.5	1853.8	1991.93	2613.5	2993.2	2578.1	2728.27	0.0123428	1082.4	1301.9	1025.2	1136.5	0.527268	0.862385	0.730109
FALSE	High	Master Protein	XP_016573760.1	A0A1U8GRI3	XP_016573760.1	OAO91383.1	AT5G06600.2,AT5G06600.1,AT3G11910.2,AT3G11910.1,AT5G06600.3,	PREDICTED: ubiquitin carboxyl-terminal hydrolase 12-like [Capsicum annuum]	0	64.178	13	13	44	4	9	1	1116	130.7	5.87	66	113.64	6	38	4	13	0	930	683.9	839.6	817.833	924.4	622.4	898.4	815.067	713.5	420.9	828.4	654.267	0.358372	594	285	585.6	488.2	0.0570895	1.6752	1.24577
FALSE	High	Master Protein	XP_016581293.1	A0A1U8HJB3	XP_016581293.1	AAG42755.1		PREDICTED: ubiquitin carboxyl-terminal hydrolase 14 [Capsicum annuum]	0	101.223	22	13	73	13	13	1	801	88.8	5.15	640	182.67	26	47	7	13	0	745.9	768.2	606	706.7	872.8	932.9	631.2	812.3	942.7	832.6	603.8	793.033	0.894098	667.3	884.3	566.4	706	0.995077	1.00099	1.02429
FALSE	High	Master Protein	XP_016580693.1	A0A1U8HHQ6	XP_016580693.1	AAM62971.1	AT4G03210.1,AT4G03210.2,	PREDICTED: xyloglucan endotransglucosylase/hydrolase protein 9 [Capsicum annuum]	0	30.429	25	5	30	5	5	1	296	33.5	6.21	41	93.09	4	26	3	5	0	743.8	1042.8	555.6	780.733	1295.4	1416.1	1085.9	1265.8	1507.3	1655.8	1270.4	1477.83	0.225198	540.1	627.3	483.4	550.267	0.194159	1.41883	0.856524
FALSE	High	Master Protein	XP_016572163.1	A0A1U8GTR2,A0A2G2ZKE1	XP_016572163.1			PREDICTED: bifunctional epoxide hydrolase 2-like [Capsicum annuum]	0	107.326	38	11	137	1	1	1	321	36.5	6.07	56	491.55	8	129	5	11	3	458		1160.6	809.3	642	535.5	1152.2	776.567	833.3	612.6	1282	909.3	0.653264	1018.6	831.3	1845.1	1231.67	0.443531	0.657077	0.854027
FALSE	High	Master Protein	XP_016538977.1	A0A1U8DVE0	XP_016538977.1	AAM83229.1		PREDICTED: ubiquitin carboxyl-terminal hydrolase 24-like [Capsicum annuum]	0	23.789	15	5	17	5	5	1	534	58.2	7.85	0	53.47	2	15	2	5	0	735	165.7	728.9	543.2	616.7	130.1	590.8	445.867	711.3	155.4	655.1	507.267	0.808416	299	77.5	305.9	227.467	0.195048	2.38804	0.878959
FALSE	High	Master Protein	XP_016541132.1	A0A1U8E1K2,A0A2G2YRY3	XP_016541132.1	NP_564858.1	AT1G65650.1,AT5G16310.1,	PREDICTED: ubiquitin carboxyl-terminal hydrolase 2 isoform X1 [Capsicum annuum]	0	24.747	23	5	14	0	5	1	334	38.3	6.3	0	41.25	1	13	1	5	0	716.5	939.3	266.7	640.833	757.6	942.6	388.6	696.267	1007.2	1183.4	564.3	918.3	0.417497	482.3	556.7	231.8	423.6	0.381051	1.51283	0.758213
FALSE	High	Master Protein	XP_016547209.1	A0A1U8ETJ2	XP_016547209.1	OAO91383.1	AT3G11910.2,AT5G06600.2,AT3G11910.1,AT5G06600.1,AT5G06600.3,	PREDICTED: ubiquitin carboxyl-terminal hydrolase 13-like isoform X1 [Capsicum annuum]	0	73.534	15	16	60	0	10	1	1115	131	5.71	240	162.1	8	52	4	16	1	1111.7	563.8	463.4	712.967	1810.9	895.3	745.1	1150.43	1253	741.7	673.4	889.367	0.529804	1122.6	600.1	487	736.567	0.937082	0.967959	1.29354
FALSE	High	Master Protein	XP_016550230.1	A0A1U8F3J0,A0A2G2Y872	XP_016550230.1	NP_568074.1	AT4G39910.1,AT2G22310.1,AT2G22310.2,	PREDICTED: ubiquitin carboxyl-terminal hydrolase 3 [Capsicum annuum]	0.005	5.156	5	2	2	0	2	1	369	42	6.29		5.52		2		2	0			523.9	523.9			554	554			561.9	561.9	#DIV/0!			722.9	722.9	#DIV/0!	0.72472	0.985941
FALSE	High	Master Protein	XP_016582222.1	A0A1U8HFM8	XP_016582222.1	NP_190278.1	AT3G46940.1,	PREDICTED: deoxyuridine 5'-triphosphate nucleotidohydrolase-like [Capsicum annuum]	0	33.196	29	3	50	2	2	1	150	15.7	6.57	21	176.93	4	46	2	3	0	514.3	531	510.1	518.467	473.4	507.9	427.5	469.6	777.3	825.3	702	768.2	0.00221536	421.9	342.7	276.4	347	0.0157228	1.49414	0.611299
FALSE	High	Master Protein	XP_016572990.1	A0A1U8GP95,A0A2G2ZIF1	XP_016572990.1	NP_001078205.1	AT3G24360.2,AT4G13360.1,AT3G24360.1,	PREDICTED: 3-hydroxyisobutyryl-CoA hydrolase-like protein 3, mitochondrial isoform X1 [Capsicum annuum]	0	28.723	11	4	19	0	3	1	413	45.1	6.62	59	63.15	3	16	2	4	0	417.6	506.5	241.3	388.467	472.6	541.5	424.7	479.6	517.1	560.8	400.3	492.733	0.83389	327.3	372.3	319.8	339.8	0.574146	1.14322	0.973346
FALSE	High	Master Protein	XP_016566191.1	A0A1U8G4B2,A0A2G2XZ51	XP_016566191.1	NP_566738.1	AT3G23730.1,AT4G14130.1,AT4G30270.1,AT4G25810.1,AT5G57560.1,AT5G57530.1,AT5G57540.1,AT4G25820.1,AT1G65310.1,	PREDICTED: xyloglucan endotransglucosylase/hydrolase 2 [Capsicum annuum]	0.001	9.816	4	1	5	1	1	1	274	31.7	9.22	24	9.35	2	3	1	1	0	368.6			368.6	315.1			315.1	83.6			83.6	#DIV/0!	75.3			75.3	#DIV/0!	4.89509	3.76914
FALSE	High	Master Protein	XP_016562622.1	A0A1U8FU03,A0A2G3A3Y6	XP_016562622.1	NP_175587.1		PREDICTED: IAA-amino acid hydrolase ILR1-like 4 [Capsicum annuum]	0	30.474	15	5	16	4	4	1	446	48.8	5.64	67	40.42	4	12	3	5	1	322.8	328.5	361.8	337.7	243.5	226.8	312.6	260.967	246.4	190.3	349.1	261.933	0.986424	123.2	137.5	184.8	148.5	0.0010462	2.27407	0.996309
FALSE	High	Master Protein	XP_016552525.1	A0A1U8F9Y5	XP_016552525.1	NP_187673.1	AT3G10620.1,	PREDICTED: nudix hydrolase 26, chloroplastic [Capsicum annuum]	0.002	6.833	15	2	8	2	2	1	225	25.6	6.21		26.72		8		2	0	324.7	360.9	62.5	249.367	394	476.3	180.7	350.333	424.6	479.5	170.8	358.3	0.953936	257.6	341.4	134.2	244.4	0.966643	1.02032	0.977765
FALSE	High	Master Protein	XP_016539362.1	A0A1U8DWG9	XP_016539362.1	NP_201249.2	AT5G64440.1,	PREDICTED: fatty acid amide hydrolase-like [Capsicum annuum]	0	14.146	8	4	11	2	4	1	608	66.7	5.87	49	23.64	3	8	2	4	0		382.8	267.2	325		442.1	358.2	400.15		335	271.7	303.35	0.206805		404.5	385.2	394.85	0.355528	0.823097	1.3191
FALSE	High	Master Protein	XP_016551587.1	A0A1U8EWL2	XP_016551587.1	NP_001331209.1	AT5G10700.1,	PREDICTED: putative peptidyl-tRNA hydrolase PTRHD1 [Capsicum annuum]	0.007	5.014	6	1	3	1	1	1	181	20	8.34		13.55		3		1	0	288.1	315.7	360.6	321.467	177.9	202.7	212.7	197.767	226.6	272.6	260.6	253.267	0.0322309	105.6	155	157.1	139.233	0.00251551	2.30883	0.780863
FALSE	High	Master Protein	XP_016582252.1	A0A1U8HFQ9,A0A2G2XYC9	XP_016582252.1	NP_190278.1	AT3G46940.1,	PREDICTED: deoxyuridine 5'-triphosphate nucleotidohydrolase [Capsicum annuum]	0.001	7.968	20	2	3	2	2	1	172	18.2	5.6		10.65		3		2	0		279.3		279.3		274.7		274.7		375		375	#DIV/0!		130.5		130.5	#DIV/0!	2.14023	0.732533
FALSE	High	Master Protein	XP_016539365.1	A0A1U8E7S1	XP_016539365.1	NP_201249.2	AT5G64440.1,	PREDICTED: fatty acid amide hydrolase-like [Capsicum annuum]	0	10.881	6	3	5	3	3	1	613	67	6.93	0	14.15	1	4	1	3	0	325.5	225.6		275.55	263.8	129		196.4	316.7	116.4		216.55	0.882785	157.3	78.6		117.95	0.131448	2.33616	0.90695
FALSE	High	Master Protein	XP_016562558.1	A0A1U8G1L1	XP_016562558.1	NP_187996.2	AT3G13800.1,	PREDICTED: putative hydrolase C777.06c [Capsicum annuum]	0	22.968	19	5	16	5	5	1	352	39.4	8.24	32	56.46	3	13	2	5	0	237.4	232.1	273.5	247.667	282.9	353.5	503.7	380.033	353.8	468.8	622.9	481.833	0.372915	389.9	480	654.7	508.2	0.0297718	0.487341	0.788724
FALSE	High	Master Protein	XP_016560267.1	A0A1U8FLZ1	XP_016560267.1	NP_199286.1		PREDICTED: haloacid dehalogenase-like hydrolase domain-containing protein 3 [Capsicum annuum]	0.001	8.101	4	1	4	1	1	1	256	28.8	6.9		14.07		4		1	0	201.4	243.8	212	219.067	210.1	247.9	211.6	223.2	151.8	179.9	148.4	160.033	0.0164504	80.9	91.7	71.5	81.3667	0.000601311	2.69234	1.39471
FALSE	Medium	Master Protein	XP_016574848.1	A0A1U8H1A3,A0A2G2XW03	XP_016574848.1	OAP05603.1	AT3G46200.1,	PREDICTED: nudix hydrolase 9 isoform X2 [Capsicum annuum]	0.013	3.318	4	1	1	1	1	1	296	32.9	5.35		3.18		1		1	0			186.8	186.8			99.8	99.8			107.3	107.3	#DIV/0!			143.3	143.3	#DIV/0!	1.30356	0.930103
FALSE	High	Master Protein	XP_016544588.1	A0A1U8EBI0,A0A2G3AME4	XP_016544588.1	NP_191610.3	AT3G60510.1,	PREDICTED: 3-hydroxyisobutyryl-CoA hydrolase-like protein 1, mitochondrial [Capsicum annuum]	0	20.264	11	4	10	4	4	1	406	45	6.46	159	21.3	4	6	2	4	0	179.8	191		185.4	140.5	148.5		144.5	79.6	104.4		92	0.0564282	100.8	225.8		163.3	0.758346	1.13533	1.57065
FALSE	Medium	Master Protein	XP_016568035.1	A0A1U8GA68	XP_016568035.1	NP_001077760.1	AT1G62850.3,AT1G62850.2,	PREDICTED: peptidyl-tRNA hydrolase ICT1, mitochondrial [Capsicum annuum]	0.01	4.052	4	1	1	1	1	1	238	26.5	10.58		2.88		1		1	0		168.9		168.9		175.6		175.6		194.7		194.7	#DIV/0!		217.8		217.8	#DIV/0!	0.775482	0.9019
FALSE	Medium	Master Protein	XP_016564920.1	A0A1U8G1C4,A0A2G2ZWW0	XP_016564920.1	NP_173279.2		PREDICTED: peptidyl-tRNA hydrolase, mitochondrial isoform X2 [Capsicum annuum]	0.028	2.049	3	1	1	1	1	1	262	28.2	9.6		2.54		1		1	0		165.7		165.7		231.3		231.3		210.6		210.6	#DIV/0!		140.7		140.7	#DIV/0!	1.17768	1.09829
FALSE	High	Master Protein	XP_016565789.1	A0A1U8GCK8,A0A2G2ZVX6	XP_016565789.1	NP_567228.1	AT4G02340.1,	PREDICTED: bifunctional epoxide hydrolase 2-like [Capsicum annuum]	0	26.05	21	4	18	2	2	1	318	36.4	6.28	0	40.46	2	16	1	4	0	111.4	165.1	168	148.167	178.8	188.7	191.4	186.3	53.4	61.6	65.4	60.1333	1.73311e-05	57.7	66.3	85.8	69.9333	0.0179275	2.11868	3.09812
FALSE	High	Master Protein	XP_016544966.1	A0A1U8EEZ8	XP_016544966.1			PREDICTED: bifunctional epoxide hydrolase 2-like [Capsicum annuum]	0	38.247	21	5	22	2	2	1	313	35.6	5.19	0	80.24	1	21	1	5	0		193	115.8	154.4		201.6	51.1	126.35		190.2	43.6	116.9	0.936519		216.5	26.1	121.3	0.777855	1.27288	1.08084
FALSE	High	Master Protein	XP_016575515.1	A0A1U8GWN2	XP_016575515.1	OAP03083.1	AT3G10850.1,AT3G10850.1,	PREDICTED: hydroxyacylglutathione hydrolase cytoplasmic isoform X1 [Capsicum annuum]	0	22.077	16	4	10	0	4	1	356	39.8	6.47	48	30.44	3	7	2	4	0	107.9	249.3	137.9	165.033	316.2	229.7	172.3	239.4	286.7	228.7	171.3	228.9	0.853889	122.6	82.6	91.5	98.9	0.213023	1.66869	1.04587
FALSE	Medium	Master Protein	XP_016570430.1	A0A1U8GH25	XP_016570430.1	AAM66078.1	AT1G11545.1,	PREDICTED: probable xyloglucan endotransglucosylase/hydrolase protein 8 [Capsicum annuum]	0.02	2.647	3	1	2	1	1	1	295	34.6	5.4		6		2		1	0	96		177.8	136.9	122.2		172.6	147.4	136.8		203.8	170.3	0.639671	42.2		66.5	54.35	0.192677	2.51886	0.865531
FALSE	High	Master Protein	XP_016570733.1	A0A1U8GPQ3,A0A2G3AF88	XP_016570733.1	OAP00317.1	AT4G17050.1,	PREDICTED: (S)-ureidoglycine aminohydrolase [Capsicum annuum]	0	10.926	13	2	14	2	2	1	304	34.2	6.28	35	41.92	4	10	1	2	0	250.7	57.5	116.2	141.467	195.3	58.1	151	134.8	189.6	68.2	124.9	127.567	0.899017	157.6	44.4	115.1	105.7	0.616809	1.33838	1.0567
FALSE	High	Master Protein	XP_016570887.1	A0A1U8GHW7,A0A2G3AF72	XP_016570887.1	NP_565895.1	AT2G38740.1,	PREDICTED: haloacid dehalogenase-like hydrolase domain-containing protein Sgpp [Capsicum annuum]	0	33.849	19	4	19	4	4	1	251	28.1	5.02	58	41.05	4	15	2	4	0	65.7	118.1	113.1	98.9667	372.6	741.2	556.2	556.667	373.5	428	483.3	428.267	0.311851	278.4	360.4	411.4	350.067	0.0039974	0.282708	1.29981
FALSE	High	Master Protein	XP_016550505.1	A0A1U8F4A4,A0A2G2Y7S2	XP_016550505.1	NP_198287.3	AT5G32470.1,	PREDICTED: probable aminopyrimidine aminohydrolase, mitochondrial isoform X1 [Capsicum annuum]	0.009	4.148	2	1	2	0	1	1	603	67.5	6.02		6.67		2		1	0		136.3	89.9	113.1		187.6	151.8	169.7		150.2	110.4	130.3	0.278877		138.3	90.4	114.35	0.973502	0.989069	1.30238
FALSE	High	Master Protein	XP_016566445.1	A0A1U8G5P7	XP_016566445.1	NP_850204.2	AT2G33255.1,	PREDICTED: haloacid dehalogenase-like hydrolase domain-containing protein At2g33255 [Capsicum annuum]	0.001	8.43	10	2	5	2	2	1	245	27.6	6.44		20.74		5		2	0	136.4	109.4	31.1	92.3	382.8	346.1	291.5	340.133	317.3	258.1	229.4	268.267	0.124472	211.2	220.3	155	195.5	0.0516723	0.472123	1.26789
FALSE	High	Master Protein	XP_016552687.1	A0A1U8F002,A0A2G2Z9G6	XP_016552687.1	NP_849599.1		PREDICTED: probable hydroxyacylglutathione hydrolase 2, chloroplastic [Capsicum annuum]	0	31.455	19	4	26	4	4	1	329	36.4	7.52	198	72.79	9	17	2	4	0	104.4	246.9	78.1	143.133	48.8	175.9	33.1	85.9333	82.4	213.5	50	115.3	0.685517	199.5	254.9	87.1	180.5	0.631234	0.792982	0.745302
FALSE	Medium	Master Protein	XP_016574437.1	A0A1U8GT51	XP_016574437.1	NP_193331.6		PREDICTED: bifunctional epoxide hydrolase 2-like [Capsicum annuum]	0.02	2.541	9	1	1	1	1	1	193	22.1	5		3.05		1		1	0			99.2	99.2			63.1	63.1			83.9	83.9	#DIV/0!			37.8	37.8	#DIV/0!	2.62434	0.752086
FALSE	High	Master Protein	XP_016549913.1	A0A1U8ERX6	XP_016549913.1			PREDICTED: LOW QUALITY PROTEIN: bifunctional epoxide hydrolase 2-like [Capsicum annuum]	0	42.204	21	7	53	0	1	1	321	36.5	6.37	35	143.74	2	51	2	7	0			90.3	90.3			52.2	52.2			65.8	65.8	#DIV/0!			50.5	50.5	#DIV/0!	1.78812	0.793313
FALSE	High	Master Protein	XP_016537530.1	A0A1U8E2I5	XP_016537530.1	NP_196756.2	AT5G11950.2,AT5G11950.1,AT2G37210.1,AT2G28305.1,AT3G53450.1,AT5G06300.1,AT2G35990.1,AT4G35190.1,	PREDICTED: cytokinin riboside 5'-monophosphate phosphoribohydrolase LOG8 [Capsicum annuum]	0.001	7.778	12	2	4	2	2	1	213	23.1	5.55	16	9.74	1	3	1	2	0	87.3	91.9		89.6	271	228.4		249.7	241.7	209.8		225.75	0.463089	223.7	169.4		196.55	0.0592007	0.455864	1.10609
FALSE	High	Master Protein	XP_016538698.1	A0A1U8DUL2	XP_016538698.1	NP_187211.1	AT3G05600.1,	PREDICTED: bifunctional epoxide hydrolase 2-like [Capsicum annuum]	0.004	6.108	13	3	3	3	3	1	314	35.4	6.76		8.52		3		3	0	71.7	102.3		87	43.7	113.7		78.7	49.4	119		84.2	0.921447	40	106.5		73.25	0.743265	1.18771	0.934679
FALSE	High	Master Protein	XP_016546451.1	A0A1U8EJ84,A0A2G3AMZ8	XP_016546451.1			PREDICTED: IAA-amino acid hydrolase ILR1-like 3 [Capsicum annuum]	0.008	4.66	8	2	5	2	2	1	433	47.3	5.77	0	6.75	2	3	1	2	0	83.6			83.6	41.6			41.6	35.5			35.5	#DIV/0!	23.2			23.2	#DIV/0!	3.60345	1.17183
FALSE	High	Master Protein	XP_016540387.1	A0A1U8DZD6,A0A2G2YUV8	XP_016540387.1	NP_175587.1	AT1G51760.1,AT5G56660.1,AT1G51780.1,AT5G56650.1,	PREDICTED: IAA-amino acid hydrolase ILR1-like 4 [Capsicum annuum]	0	16.293	7	3	11	2	2	1	445	48.9	6.18	43	30.1	2	9	2	3	0	80.7			80.7	161.4			161.4	160.8			160.8	#DIV/0!	131.3			131.3	#DIV/0!	0.614623	1.00373
FALSE	High	Master Protein	XP_016545149.1	A0A1U8EMP6	XP_016545149.1	NP_564316.1	AT1G28960.5,AT1G28960.3,AT1G28960.1,AT1G28960.2,AT1G28960.4,AT2G33980.1,	PREDICTED: nudix hydrolase 15, mitochondrial-like [Capsicum annuum]	0.001	9.572	8	2	7	2	2	1	297	33.3	6.28		23.91		7		2	0	54.3	461	75.4	196.9	34.7	234.9	42.4	104	34.3	218.5	45.6	99.4667	0.961626	15.3	233.3	21.8	90.1333	0.516809	2.18454	1.04558
FALSE	High	Master Protein	XP_016542804.1	A0A1U8EG04,A0A2G2YPU6	XP_016542804.1	NP_181224.1	AT2G36870.1,AT3G44990.1,	PREDICTED: probable xyloglucan endotransglucosylase/hydrolase protein 32 [Capsicum annuum]	0.009	4.334	6	2	9	2	2	1	300	35.1	9.55	17	14.69	3	6	1	2	0	66.3	69.5	49.6	61.8	149.1	177.6	232.1	186.267	241.2	287	371.5	299.9	0.0660456	129.8	164.6	167	153.8	0.00243071	0.401821	0.621096
FALSE	High	Master Protein	XP_016579918.1	A0A1U8HFI3	XP_016579918.1	AAT85766.1	AT1G14310.1,	PREDICTED: haloacid dehalogenase-like hydrolase domain-containing protein 3 [Capsicum annuum]	0.007	4.913	10	1	2	1	1	1	258	28.4	8.21		10.62		2		1	0	42	31.2		36.6	20.5	19.2		19.85	22.8	18.9		20.85	0.6747	18.3	7.7		13	0.0892442	2.81538	0.952038
FALSE	High	Master Protein	XP_016554115.1	A0A1U8FED4	XP_016554115.1			PREDICTED: bifunctional epoxide hydrolase 2-like [Capsicum annuum]	0	22.551	24	5	31	1	1	1	247	28.4	7.08		94.21		31		5	0	30.3			30.3	9.3			9.3	10.6			10.6	#DIV/0!	11			11	#DIV/0!	2.75455	0.877358
FALSE	Low	Master Protein	XP_016580989.1	A0A1U8HKD1	XP_016580989.1	NP_193149.2	AT4G14130.1,AT3G23730.1,AT1G65310.1,	PREDICTED: xyloglucan endotransglucosylase/hydrolase protein 15-like [Capsicum annuum]	0.079	0.777	13	1	1	1	1	1	288	32.4	8.31	0		1		1		0				#DIV/0!				#DIV/0!				#DIV/0!	#DIV/0!				#DIV/0!	#DIV/0!	#DIV/0!	#DIV/0!
FALSE	High	Master Protein	XP_016550671.1	A0A1U8EWB4,A0A2G2Y6N9	XP_016550671.1	OAO91383.1		PREDICTED: ubiquitin carboxyl-terminal hydrolase 12-like [Capsicum annuum]	0	45.448	7	8	35	1	1	1	1117	130.6	5.83	56	98.02	3	32	2	8	0				#DIV/0!				#DIV/0!				#DIV/0!	#DIV/0!				#DIV/0!	#DIV/0!	#DIV/0!	#DIV/0!
FALSE	High	Master Protein	XP_016545150.1	A0A1U8EP62	XP_016545150.1			PREDICTED: nudix hydrolase 22, chloroplastic-like [Capsicum annuum]	0.005	5.48	6	1	2	0	1	1	252	28.4	6.55	31	3.07	1	1	1	1	0				#DIV/0!				#DIV/0!				#DIV/0!	#DIV/0!				#DIV/0!	#DIV/0!	#DIV/0!	#DIV/0!
FALSE	Medium	Master Protein	XP_016568582.1	A0A1U8GB70,A0A2G2ZS72	XP_016568582.1	NP_190278.1		PREDICTED: deoxyuridine 5'-triphosphate nucleotidohydrolase-like [Capsicum annuum]	0.027	2.084	6	1	6	1	1	1	151	16.6	6.68	28	6.39	3	3	1	1	0				#DIV/0!				#DIV/0!				#DIV/0!	#DIV/0!				#DIV/0!	#DIV/0!	#DIV/0!	#DIV/0!
FALSE	High	Master Protein	XP_016578097.1	A0A1U8H3P8,A0A2G2ZDC0	XP_016578097.1	NP_200225.1	AT5G54140.1,	PREDICTED: IAA-amino acid hydrolase ILR1-like 5 isoform X1 [Capsicum annuum]	0.001	8.593	4	1	6	0	1	1	432	47.6	6.11	37	11.5	3	3	1	1	0				#DIV/0!				#DIV/0!				#DIV/0!	#DIV/0!				#DIV/0!	#DIV/0!	#DIV/0!	#DIV/0!

## Sheet: phosphatase
Checked	Protein FDR Confidence: Combined	Master	Accession	Gene ID(Capsicum)	Master Accession	AT Protein ID (BLAST)	AT Ensemble Gene ID	Description	Exp. q-value: Combined	Sum PEP Score	Coverage [%]	# Peptides	# PSMs	# Protein Unique Peptides	# Unique Peptides	# Protein Groups	# AAs	MW [kDa]	calc. pI	Score Mascot: Mascot	Score Sequest HT: Sequest HT	# PSMs (by Search Engine): Mascot	# PSMs (by Search Engine): Sequest HT	# Peptides (by Search Engine): Mascot	# Peptides (by Search Engine): Sequest HT	# Razor Peptides	Abundances (Normalized): F1: 126, Sample, 1, Infected leaf	Abundances (Normalized): F2: 126, Sample, 2, Infected leaf	Abundances (Normalized): F3: 126, Sample, 3, Infected leaf	Average_126	Abundances (Normalized): F1: 128, Sample, 1, Infected meristum	Abundances (Normalized): F2: 128, Sample, 2, Infected meristum	Abundances (Normalized): F3: 128, Sample, 3, Infected meristum	Average_128	Abundances (Normalized): F1: 129, Control, 1, Healthy meristum	Abundances (Normalized): F2: 129, Control, 2, Healthy meristum	Abundances (Normalized): F3: 129, Control, 3, Healthy meristum	Average_129	128 vs 129 p-value	Abundances (Normalized): F1: 130, Control, 1, Healthy leaf	Abundances (Normalized): F2: 130, Control, 2, Healthy leaf	Abundances (Normalized): F3: 130, Control, 3, Healthy leaf	Average_130	126 vs 130 p-value	Ratio126/130	Ratio128/129
FALSE	High	Master Protein	XP_016573389.1	A0A1U8GZ15,A0A2G2ZJA6	XP_016573389.1	OAP05843.1	AT3G55800.1,	PREDICTED: sedoheptulose-1,7-bisphosphatase, chloroplastic [Capsicum annuum]	0	239.002	41	16	622	16	16	1	394	42.6	6.1	1872	1926.74	99	523	12	16	0	31896.5	35328.7	33370.4	33531.9	16844.3	17775.2	16542	17053.8	18844	19169.3	17642.7	18552	0.0653047	42731.6	42312.1	39646.7	41563.5	0.0044105	0.806763	0.919245
FALSE	High	Master Protein	XP_016551727.1	A0A1U8EX10,A0A2G2Y5Q2	XP_016551727.1	NP_198495.1	AT5G36700.4,AT5G36790.3,AT5G36790.2,AT5G36700.2,AT5G36700.1,AT5G36790.1,AT5G36700.3,	PREDICTED: phosphoglycolate phosphatase 1B, chloroplastic-like [Capsicum annuum]	0	246.721	51	16	554	13	16	1	363	39.9	8.27	1844	1489.28	87	467	10	16	0	15672.4	17434.3	19087.6	17398.1	8707.3	8390.7	10285.8	9127.93	8661.7	8071.6	9528.1	8753.8	0.632029	17505.1	16949.5	18565.7	17673.4	0.81371	0.984421	1.04274
FALSE	High	Master Protein	XP_016539345.1	A0A1U8E7Q2	XP_016539345.1	NP_196527.1	AT5G09650.1,	PREDICTED: soluble inorganic pyrophosphatase 6, chloroplastic [Capsicum annuum]	0	126.45	52	12	253	12	12	1	290	32.3	6.58	687	777.81	38	215	7	12	0	11299.3	9877.6	10784.8	10653.9	9790.4	10285.6	10185	10087	11332.6	11593.3	11575	11500.3	0.00121976	10345.7	10536.3	11365.7	10749.2	0.863543	0.991131	0.877108
FALSE	High	Master Protein	XP_016542325.1	A0A1U8EG73,A0A2G2YRR8	XP_016542325.1	OAP04789.1	AT3G54050.2,AT3G54050.1,	PREDICTED: fructose-1,6-bisphosphatase, chloroplastic-like [Capsicum annuum]	0	247.821	40	15	501	10	10	1	404	44.2	5.5	2748	1507.14	108	393	11	15	5	9011.4	9215	10614.2	9613.53	4914.7	5778.6	6581.4	5758.23	5110.4	5605.3	6746.6	5820.77	0.931438	10804.1	11877.8	12451.9	11711.3	0.0397063	0.820879	0.989257
FALSE	High	Master Protein	XP_016569491.1	A0A1U8GDS4	XP_016569491.1	NP_175032.1	AT1G43670.1,	PREDICTED: fructose-1,6-bisphosphatase, cytosolic [Capsicum annuum]	0	118.412	40	15	132	7	7	1	340	37.1	6.01	78	400.44	10	122	5	15	10	6723.3	7405.6	6846.2	6991.7	4364.6	3911.7	3355.4	3877.23	4354.3	3637.8	3169.1	3720.4	0.745876	10513.2	10546.4	9835.8	10298.5	0.000451687	0.678907	1.04215
FALSE	High	Master Protein	XP_016577911.1	A0A1U8H357	XP_016577911.1	NP_197654.1	AT5G22620.2,AT5G22620.1,AT5G22620.3,	PREDICTED: probable 2-carboxy-D-arabinitol-1-phosphatase [Capsicum annuum]	0	170.468	40	16	179	16	16	1	511	55.9	6.84	1531	488.22	50	129	12	16	0	4598.8	5197.6	4554.3	4783.57	2263.9	2151.8	2171	2195.57	2419.7	2326.2	2341.4	2362.43	0.0208897	4137.8	3845.1	4032.9	4005.27	0.0256186	1.19432	0.929367
FALSE	High	Master Protein	XP_016556756.1	A0A1U8FBZ9,A0A2G2Z0M1	XP_016556756.1	NP_198334.1	AT5G34850.1,	PREDICTED: bifunctional purple acid phosphatase 26-like [Capsicum annuum]	0	209.09	39	15	346	14	15	1	477	54.9	8.79	2112	904.5	103	243	14	15	0	4082.5	4574.5	4955.2	4537.4	6266.7	6250.5	6030.7	6182.63	5127.4	5638.7	5324.2	5363.43	0.00805052	2771.4	2883.4	2946.1	2866.97	0.00292079	1.58265	1.15274
FALSE	High	Master Protein	XP_016539319.1	A0A1U8E675,A0A2G2Y3I7	XP_016539319.1	NP_201243.1	AT5G64380.1,	PREDICTED: fructose-1,6-bisphosphatase class 1 [Capsicum annuum]	0	85.337	40	12	84	12	12	1	400	43.7	6.8	81	323.29	6	78	2	12	0	2585.6	2188.9	2845.2	2539.9	2016.1	1844.7	2210.2	2023.67	2494.8	1964.7	2494.7	2318.07	0.225851	2752.8	2005.7	2779.6	2512.7	0.935825	1.01083	0.872998
FALSE	High	Master Protein	XP_016578591.1	A0A1U8H527,A0A2G2ZBH3	XP_016578591.1			PREDICTED: acid phosphatase 1-like [Capsicum annuum]	0	119.798	39	11	178	11	11	1	266	29.7	8.37	319	523.56	31	147	6	11	0	1958.8	2471	2683.8	2371.2	19423.6	21418.4	19894.3	20245.4	5893.5	6631.1	6345	6289.87	2.60344e-05	1734.5	2660.4	2615.9	2336.93	0.930737	1.01466	3.21874
FALSE	High	Master Protein	XP_016559203.1	A0A1U8FS39,A0A2G3A6N6	XP_016559203.1	NP_564376.1	AT1G31190.1,	PREDICTED: phosphatase IMPL1, chloroplastic [Capsicum annuum]	0	74.468	24	8	54	8	8	1	373	40.1	6.05	33	204.65	6	48	3	8	0	3348.7	2367.7	2456.4	2724.27	2073.3	1440.9	1592	1702.07	2138.1	1524.6	1765.8	1809.5	0.701876	2902.2	1948.7	2038.3	2296.4	0.382499	1.18632	0.940628
FALSE	High	Master Protein	XP_016545724.1	A0A1U8EPB9	XP_016545724.1	NP_001330484.1	AT5G53850.2,	PREDICTED: probable bifunctional methylthioribulose-1-phosphate dehydratase/enolase-phosphatase E1 1 [Capsicum annuum]	0	110.237	30	9	122	8	8	1	337	37	6.95	1351	354.49	34	88	6	9	0	2674.9	2120.2	2439.4	2411.5	1992.9	2068.6	2404.6	2155.37	2071.7	2083.4	2830.6	2328.57	0.571155	2529.3	2731.5	2678.2	2646.33	0.243317	0.911261	0.925619
FALSE	High	Master Protein	XP_016551568.1	A0A1U8EWM4	XP_016551568.1	NP_171613.1	AT1G01050.1,AT2G46860.1,AT4G01480.1,AT3G53620.1,AT2G18230.1,	PREDICTED: soluble inorganic pyrophosphatase PPA1 [Capsicum annuum]	0	34.504	30	4	42	1	3	1	211	24.2	5.68	187	128.25	6	36	2	4	1	1943.2	3338	2366.3	2549.17	1874.1	3156.6	3337.6	2789.43	1248.9	2274.6	2037.1	1853.53	0.167154	1092.4	1495.5	1746.6	1444.83	0.0720983	1.76433	1.50493
FALSE	High	Master Protein	XP_016555914.1	A0A1U8FHX3,A0A2G2ZCB3	XP_016555914.1	NP_189208.1	AT3G25800.1,AT1G13320.3,AT1G13320.1,AT1G25490.1,AT3G25800.2,AT1G13320.2,	PREDICTED: serine/threonine-protein phosphatase 2A 65 kDa regulatory subunit A beta isoform-like [Capsicum annuum]	0	99.488	24	11	85	8	8	1	581	64.7	5.1	263	244.17	19	66	4	11	4	1508.8	2046.7	2090.9	1882.13	2228	2783.9	2598.3	2536.73	1908.2	2222.2	2142.8	2091.07	0.0774495	2028.1	2462	2384.7	2291.6	0.149526	0.821318	1.21313
FALSE	High	Master Protein	XP_016569611.1	A0A1U8GE52,A0A2G2ZPH3	XP_016569611.1	NP_175057.2	AT1G43900.1,	PREDICTED: probable protein phosphatase 2C 11 [Capsicum annuum]	0	45.105	35	11	37	9	9	1	336	36.5	4.92	105	109.01	4	33	2	11	1	1983.8	2696.6	1887.9	2189.43	2012.6	2845.1	2313.3	2390.33	2061.2	2818.9	2359.3	2413.13	0.947972	1498.5	2234.6	1802.1	1845.07	0.359102	1.18664	0.990552
FALSE	High	Master Protein	XP_016550847.1	A0A1U8EUF0	XP_016550847.1	NP_175032.1	AT1G43670.1,	PREDICTED: fructose-1,6-bisphosphatase, cytosolic-like [Capsicum annuum]	0	103.306	39	14	99	6	6	1	340	37.2	5.9	79	270.02	12	87	6	14	0	1763.6	1960.7	1810.4	1844.9	1554.3	1606	1368.2	1509.5	1372.5	1479.1	1206.8	1352.8	0.21759	1019.1	1061.8	989.3	1023.4	0.000200485	1.80272	1.11583
FALSE	High	Master Protein	XP_016551877.1	A0A1U8EXP7	XP_016551877.1	NP_186936.1	AT3G02870.1,AT3G02870.3,AT3G02870.2,	PREDICTED: inositol monophosphatase 3 [Capsicum annuum]	0	48.625	24	6	61	5	5	1	270	29.1	5.5	239	159.25	14	47	3	6	2	1730.2	2034	1097.5	1620.57	1765.8	2336.9	1414.6	1839.1	1900.2	2507	1517.7	1974.97	0.747546	2248.8	2701.1	1919.9	2289.93	0.133967	0.707692	0.931206
FALSE	High	Master Protein	XP_016565079.1	A0A1U8GAJ8	XP_016565079.1	NP_199851.2	AT5G50400.1,AT4G24890.1,AT1G13750.1,	PREDICTED: probable inactive purple acid phosphatase 27 [Capsicum annuum]	0	74.532	24	12	88	11	11	1	613	69.3	6.52	532	182.79	30	58	6	12	1	1607.5	1652.4	2178.4	1812.77	1155.4	1557.5	1808.3	1507.07	673.9	1146.9	1352.6	1057.8	0.179697	719.2	820.8	1034.5	858.167	0.00969311	2.11237	1.42472
FALSE	High	Master Protein	XP_016548095.1	A0A1U8EXF4,A0A2G2YD33	XP_016548095.1	NP_172830.1	AT1G13750.1,AT5G50400.1,AT4G24890.1,	PREDICTED: probable inactive purple acid phosphatase 1 [Capsicum annuum]	0	50.697	17	11	51	4	4	1	611	69	7.66	122	132.04	12	39	4	11	5	1541.4	1068.1	1512.8	1374.1	1581.5	1168.5	1539.7	1429.9	1189	904.4	1011.9	1035.1	0.0638129	863.6	815.6	893	857.4	0.0289364	1.60264	1.38141
FALSE	Medium	Master Protein	XP_016539314.1	A0A1U8E669,A0A2G2Y7E3	XP_016539314.1	NP_179027.2	AT2G14110.1,	PREDICTED: magnesium-dependent phosphatase 1 [Capsicum annuum]	0.021	2.445	4	1	3	1	1	1	189	21.6	9.2		9.48		3		1	0	1357	602.1	1551.1	1170.07	557.4	313.5	630.8	500.567	531.5	303.2	593.3	476	0.859644	573.7	368.8	610.8	517.767	0.094636	2.25983	1.05161
FALSE	High	Master Protein	XP_016539528.1	A0A1U8DWX6,A0A1U8DWX8	XP_016539528.1	AAO13749.1	AT3G19420.1,	PREDICTED: phosphatidylinositol 3,4,5-trisphosphate 3-phosphatase and protein-tyrosine-phosphatase PTEN2A [Capsicum annuum]	0	63.419	21	8	48	8	8	1	616	67.4	5.77	63	148.96	2	46	1	8	0	1597.7	1237.4	1183.1	1339.4	1538	1082.9	1152.3	1257.73	1187.7	930.8	1090	1069.5	0.305001	786.2	752.6	832.5	790.433	0.0142104	1.69451	1.176
FALSE	High	Master Protein	XP_016551203.1	A0A1U8EVM1,A0A2G2Y612	XP_016551203.1	AAL27495.1		PREDICTED: phosphoglucan phosphatase DSP4, amyloplastic [Capsicum annuum]	0	80.498	22	8	79	8	8	1	374	41.6	5.25	568	230.53	17	62	4	8	0	2078.3	750.2	1196.2	1341.57	1968.3	1107.6	1833.8	1636.57	2067.2	1237.3	1986.1	1763.53	0.752468	3263	1658.5	3356.8	2759.43	0.103695	0.486175	0.928004
FALSE	High	Master Protein	XP_016580959.1	A0A1U8HK97,A0A2G2Z4F5	XP_016580959.1	5OBL_A	AT2G42810.1,AT2G42810.2,	PREDICTED: serine/threonine-protein phosphatase 5 isoform X2 [Capsicum annuum]	0	63.742	20	7	50	1	7	1	485	54.7	5.95	421	140.8	12	38	2	7	0	687.4	1111.7	2287.2	1362.1	602.3	962.5	1739.5	1101.43	745.5	1126.1	1825.8	1232.47	0.79041	317.6	473.2	1291.2	694	0.3031	1.96268	0.893682
FALSE	High	Master Protein	XP_016552000.1	A0A1U8F8G1	XP_016552000.1	OAO92289.1	AT5G63980.1,AT5G63990.1,AT5G64000.1,	PREDICTED: SAL1 phosphatase-like [Capsicum annuum]	0	59.54	38	8	38	8	8	1	401	42.8	6.21	28	138.5	3	35	2	8	0	1303.4	933.8	849.6	1028.93	1207.8	846.5	632.4	895.567	1511.7	1077.3	812.3	1133.77	0.418105	1347.3	1051.5	645.8	1014.87	0.957232	1.01386	0.789904
FALSE	High	Master Protein	XP_016581202.1	A0A1U8HCP1,A0A2G2Z5H1	XP_016581202.1	NP_974931.1	AT5G53850.2,	PREDICTED: probable bifunctional methylthioribulose-1-phosphate dehydratase/enolase-phosphatase E1 1 isoform X1 [Capsicum annuum]	0	80.465	25	9	66	0	8	1	515	56.3	6.58	428	235.18	11	55	3	9	1	894.7	757.7	1218.6	957	1744	1392.2	2229	1788.4	1810.9	1411.8	2383.3	1868.67	0.839693	1048.8	795	1014.3	952.7	0.979602	1.00451	0.957046
FALSE	High	Master Protein	XP_016547692.1	A0A1U8EKG3	XP_016547692.1	NP_189208.1		PREDICTED: serine/threonine-protein phosphatase 2A 65 kDa regulatory subunit A beta isoform [Capsicum annuum]	0	42.712	14	6	43	3	3	1	587	65.5	5.1	121	131.23	7	36	2	6	0	708.6	859.7	1001.4	856.567	706.9	830.4	954.6	830.633	670.8	742.9	863.7	759.133	0.475933	715.1	828.8	912.5	818.8	0.730144	1.04612	1.09419
FALSE	High	Master Protein	XP_016553719.1	A0A1U8FBP8,A0A2G2ZUC2	XP_016553719.1			PREDICTED: acid phosphatase 1 [Capsicum annuum]	0	30.318	34	5	23	4	5	1	256	29.4	8.75	97	72.19	3	20	2	5	0	1178.9	366	747.8	764.233	952.8	384.6	525.5	620.967	603.4	143	206.8	317.733	0.246264	543.7	147.5	254.3	315.167	0.162858	2.42485	1.95436
FALSE	High	Master Protein	XP_016559981.1	A0A1U8FL67,A0A2G3A8Y2	XP_016559981.1	NP_193878.2	AT4G21470.1,	PREDICTED: bifunctional riboflavin kinase/FMN phosphatase [Capsicum annuum]	0	15.284	10	4	15	4	4	1	385	42.3	5.96	24	34.86	2	13	1	4	0	967.2	699.3	518.5	728.333	683	724.9	484.6	630.833	548.2	670.3	484.7	567.733	0.530352	501.2	456.5	348.7	435.467	0.101044	1.67254	1.11114
FALSE	High	Master Protein	XP_016578379.1	A0A1U8HD74	XP_016578379.1	OAP09351.1	AT2G27210.1,AT1G08420.1,AT2G27210.2,AT1G08420.2,AT4G03080.1,	PREDICTED: serine/threonine-protein phosphatase BSL3-like [Capsicum annuum]	0	38.784	11	8	26	1	7	1	986	105	5.76	47	74.32	4	22	2	8	1	878.1	652.7	391.9	640.9	974.8	756.3	555	762.033	1051.5	768.3	572.2	797.333	0.857606	690	589.7	498.3	592.667	0.765378	1.08138	0.955727
FALSE	High	Master Protein	XP_016566378.1	A0A1U8GCE5,A0A2G2ZTM6	XP_016566378.1	NP_187369.1	AT3G07130.1,	PREDICTED: purple acid phosphatase 15 isoform X1 [Capsicum annuum]	0	37.523	9	4	37	0	4	1	548	62	7.09	292	86.78	13	24	4	4	0	560.4	975.4	635.7	723.833	566.8	892.7	709.5	723	476.9	722.8	548.3	582.667	0.304671	305.2	436.5	393.7	378.467	0.0607184	1.91254	1.24085
FALSE	High	Master Protein	XP_016547340.1	A0A1U8EVE2	XP_016547340.1	NP_190105.3	AT3G45190.1,AT1G07990.1,AT2G28360.1,AT1G30470.2,	PREDICTED: serine/threonine-protein phosphatase 6 regulatory subunit 3-like isoform X1 [Capsicum annuum]	0	11.851	4	3	5	0	3	1	849	93.7	4.65		18.23		5		3	0	195.6	659.8	624.2	493.2	158.1	436.7	617.3	404.033	96.5	398.1	565.6	353.4	0.804544	53.7	257.8	360.9	224.133	0.197622	2.20048	1.14327
FALSE	High	Master Protein	XP_016572233.1	A0A1U8GTX8,A0A2G2ZFU0	XP_016572233.1	OAO92928.1	AT5G28850.2,AT5G28900.1,AT1G54450.1,AT5G44090.1,AT1G03960.1,	PREDICTED: serine/threonine protein phosphatase 2A regulatory subunit B''beta-like [Capsicum annuum]	0	29.106	14	6	20	5	5	1	539	62.3	5.07	50	56.46	4	16	2	6	0	563.3	732.3	544.1	613.233	667.3	602.5	488.3	586.033	608.5	651.9	439.9	566.767	0.828192	499.3	549.9	358.9	469.367	0.156901	1.30651	1.03399
FALSE	High	Master Protein	XP_016565667.1	A0A1U8G2S9,A0A2G2ZW92	XP_016565667.1	NP_192217.2		PREDICTED: serine/threonine-protein phosphatase BSL1 [Capsicum annuum]	0	21.148	8	5	26	4	4	1	878	95.7	6.65	39	111.75	1	25	1	5	0	313.3	548.6	592.5	484.8	146.9	284.5	319.3	250.233	146.1	271.8	311.7	243.2	0.92741	125.8	246.4	306.5	226.233	0.0637608	2.14292	1.02892
FALSE	High	Master Protein	XP_016543149.1	A0A1U8EGY9,A0A2G3ALQ1	XP_016543149.1	NP_565974.1	AT2G42500.1,AT3G58500.1,AT1G10430.1,AT1G59830.1,AT1G69960.1,AT2G42500.2,AT4G26720.1,AT5G55260.1,AT3G19980.1,	PREDICTED: serine/threonine-protein phosphatase PP2A-5 catalytic subunit [Capsicum annuum]	0	36.67	26	6	37	3	4	1	312	35.6	5.31	91	93.79	9	28	3	6	3	544.2	534.1	364.1	480.8	1084.6	851.9	959	965.167	1368.1	960	1140.3	1156.13	0.23261	850.5	734.3	666.3	750.367	0.0274081	0.640753	0.834823
FALSE	High	Master Protein	XP_016575430.1	A0A1U8GWE6	XP_016575430.1	NP_181514.1	AT2G39840.1,AT5G59160.3,AT5G59160.2,AT5G59160.1,AT2G29400.1,AT3G46820.1,AT1G64040.1,AT5G43380.1,AT5G43380.2,AT5G43380.3,AT4G11240.1,AT5G27840.1,AT5G27840.2,AT3G05580.1,	PREDICTED: serine/threonine-protein phosphatase PP1 isozyme 2-like [Capsicum annuum]	0	37.725	33	10	24	3	4	1	325	36.8	6.19	143	53.71	7	17	4	10	4	471	528.8	122.5	374.1	465.7	792.5	212	490.067	544.3	1034.8	283.5	620.867	0.6614	330.4	584.3	150.4	355.033	0.920181	1.0537	0.789327
FALSE	High	Master Protein	XP_016554711.1	A0A1U8F5Y2,A0A2G2XZ06	XP_016554711.1	NP_191536.2	AT3G59770.1,AT3G59770.3,AT3G59770.2,	PREDICTED: probable phosphoinositide phosphatase SAC9 [Capsicum annuum]	0	15.425	5	5	11	5	5	1	1627	179.1	6.05	0	22.37	1	10	1	5	0	582.9	426.9	160	389.933	397.7	365.5	271.4	344.867	339.3	296.4	278.1	304.6	0.392068	208.4	202.4	147	185.933	0.178041	2.09717	1.1322
FALSE	High	Master Protein	XP_016564428.1	A0A1U8G8S5,A0A2G2ZZP5	XP_016564428.1	NP_568786.1	AT5G53140.1,	PREDICTED: probable protein phosphatase 2C 76 [Capsicum annuum]	0	12.867	9	3	5	3	3	1	363	40	5.95		22.42		5		3	0	434.5	375.9	412	407.467	409.4	261.3	429.8	366.833	445.7	320.3	407.9	391.3	0.724906	240.7	157.1	201.5	199.767	0.00216455	2.03971	0.937473
FALSE	High	Master Protein	XP_016539807.1	A0A1U8DXQ9,A0A2G3AH13	XP_016539807.1	NP_179235.1	AT2G16430.2,AT2G27190.1,AT1G56360.1,AT4G36350.1,AT5G34850.1,AT1G52940.1,	PREDICTED: purple acid phosphatase 2-like [Capsicum annuum]	0.002	6.863	4	2	14	1	2	1	469	53.7	7.44	217	25.03	6	8	1	2	0		483.6	307.1	395.35		260.3	163.1	211.7		305.5	211.5	258.5	0.560368		107.6	67.7	87.65	0.0766519	4.51055	0.818956
FALSE	High	Master Protein	XP_016578198.1	A0A1U8HAQ4,A0A2G2ZCZ4	XP_016578198.1	NP_188632.1	AT3G19980.1,AT1G50370.1,AT4G26720.1,	PREDICTED: phytochrome-associated serine/threonine-protein phosphatase 3 [Capsicum annuum]	0	29.872	27	7	29	1	7	1	303	34.8	5.15	99	45.53	9	20	3	7	0	966.6	115.6	361.2	481.133	754.7	891.8	757.6	801.367	683.9	1059.1	781.6	841.533	0.756854	399.8	826.9	550.5	592.4	0.713404	0.812176	0.95227
FALSE	High	Master Protein	XP_016553961.1	A0A1U8F5N8	XP_016553961.1			PREDICTED: nucleotide pyrophosphatase/phosphodiesterase-like [Capsicum annuum]	0.001	8.874	4	3	12	2	2	1	641	71.7	6.64		22.21		12		3	1	400	344.3	182.7	309	532.8	687.1	583.6	601.167	753.4	1003.6	789.8	848.933	0.0516838	672.2	820.9	717.9	737	0.00552743	0.419267	0.708144
FALSE	High	Master Protein	XP_016555025.1	A0A1U8F8K6,A0A2G2YN77	XP_016555025.1	NP_565828.1	AT2G35840.3,AT2G35840.2,AT2G35840.1,AT1G51420.1,AT3G52340.3,AT3G52340.2,AT3G52340.1,	PREDICTED: sucrose-phosphatase 2 [Capsicum annuum]	0	16.699	15	4	7	3	4	1	425	47.8	6.58		30.52		7		4	0	598.9		195	396.95	603.1		107.2	355.15	507.7		94.8	301.25	0.882689	411		76.5	243.75	0.618171	1.62851	1.17892
FALSE	High	Master Protein	XP_016539782.1	A0A1U8DXN6	XP_016539782.1	NP_195623.3	AT4G39120.1,	PREDICTED: bifunctional phosphatase IMPL2, chloroplastic [Capsicum annuum]	0	29.139	22	4	17	4	4	1	344	38	6.68	0	51.94	1	16	1	4	0	245.5	334.6	566.5	382.2	285.1	451.8	281.6	339.5	246	438.5	273.6	319.367	0.818675	229	335.1	234.9	266.333	0.31808	1.43504	1.06304
FALSE	High	Master Protein	XP_016564435.1	A0A1U8G006	XP_016564435.1	NP_172830.1	AT1G13750.1,AT5G50400.1,AT4G24890.1,	PREDICTED: probable inactive purple acid phosphatase 1 [Capsicum annuum]	0	47.528	19	11	48	4	4	1	611	68.5	6.52	122	130.1	11	37	3	11	0	153.6	318.2	490.7	320.833	283.4	227.8	368.5	293.233	177.8	157	222.9	185.9	0.0768766	149.2	132.3	228.4	169.967	0.212216	1.88763	1.57737
FALSE	High	Master Protein	XP_016581198.1	A0A1U8HJ40	XP_016581198.1	NP_188144.1	AT3G15260.2,AT3G15260.1,AT4G28400.1,AT2G20630.1,AT2G20630.2,	PREDICTED: probable protein phosphatase 2C 39 [Capsicum annuum]	0	23.9	20	5	11	4	4	1	281	30.9	6.54	101	27.58	3	8	2	5	0	151.7	311.9	440.5	301.367	194.8	498.1	563.7	418.867	109.9	364.1	348.6	274.2	0.360687	85.7	203.2	181.3	156.733	0.187147	1.9228	1.5276
FALSE	High	Master Protein	XP_016566391.1	A0A1U8G4W2	XP_016566391.1	NP_001328955.1	AT4G13720.1,	PREDICTED: inosine triphosphate pyrophosphatase [Capsicum annuum]	0	17.992	15	3	9	3	3	1	205	22.6	6.92		34.55		9		3	0	302.9	452.4	144.4	299.9	434	444.2	268.5	382.233	468.1	554.4	310.6	444.367	0.533535	240.7	226.7	100.5	189.3	0.328527	1.58426	0.860176
FALSE	High	Master Protein	XP_016564345.1	A0A1U8FZR7	XP_016564345.1	OAO99285.1	AT4G27800.1,	PREDICTED: protein phosphatase 2C 57 isoform X2 [Capsicum annuum]	0	43.242	22	8	28	0	8	1	395	43.2	6.44	128	76.79	7	21	4	8	0	271.1	295.1	464.6	343.6	326.9	250.3	644.4	407.2	303.2	228.6	654.7	395.5	0.950848	738.3	542.3	1070.7	783.767	0.0567042	0.438396	1.02958
FALSE	High	Master Protein	XP_016539044.1	A0A1U8E5F3	XP_016539044.1	NP_849320.1	AT4G06599.1,	PREDICTED: ubiquitin-like domain-containing CTD phosphatase [Capsicum annuum]	0.001	8.954	4	1	5	1	1	1	337	39	6.4		19.48		5		1	0	112.3	285.4	331.1	242.933	98.8	176.6	202.8	159.4	159.5	368.8	340.5	289.6	0.147449	87.1	132.6	130.7	116.8	0.13839	2.07991	0.550414
FALSE	High	Master Protein	XP_016580789.1	A0A1U8HJS4,A0A2G2Z3V0	XP_016580789.1	NP_567808.1	AT4G28400.1,AT2G20630.1,AT3G15260.2,AT3G15260.1,AT2G20630.2,AT1G34750.1,	PREDICTED: probable protein phosphatase 2C 58 [Capsicum annuum]	0	25.777	25	6	21	5	5	1	279	30.6	7.31	155	47.66	8	13	4	6	0	342	276.9	50.6	223.167	454.1	470.9	169.6	364.867	426.2	394.9	173.9	331.667	0.805093	342.1	272	126.2	246.767	0.838919	0.904363	1.1001
FALSE	High	Master Protein	XP_016575509.1	A0A1U8GWM5,A0A2G2Z8T8	XP_016575509.1	NP_566383.1	AT3G10940.1,	PREDICTED: phosphoglucan phosphatase LSF2, chloroplastic [Capsicum annuum]	0.001	8.303	7	2	9	2	2	1	280	32	6.54	43	18.45	3	6	1	2	0	249.9	285.6	269	268.167	341.4	332.8	359.4	344.533	275.9	355.4	365	332.1	0.693178	306.2	398.1	419.9	374.733	0.0426884	0.71562	1.03744
FALSE	High	Master Protein	XP_016569118.1	A0A1U8GK46	XP_016569118.1	NP_172514.1	AT1G10430.1,AT1G59830.1,AT1G69960.1,AT3G58500.1,AT2G42500.1,AT1G59830.2,AT4G26720.1,AT5G55260.1,AT2G42500.2,	PREDICTED: serine/threonine-protein phosphatase PP2A-2 catalytic subunit-like isoform X1 [Capsicum annuum]	0	26.323	22	5	19	0	3	1	311	35.6	4.96	22	52.45	3	16	2	5	0	211.4	336		273.7	114.2	181.7		147.95	104.1	191.3		147.7	0.996794	83.8	137.2		110.5	0.137733	2.47692	1.00169
FALSE	High	Master Protein	XP_016577735.1	A0A1U8H2Z2,A0A2G2ZE05	XP_016577735.1	NP_973858.1	AT1G18640.2,	PREDICTED: phosphoserine phosphatase, chloroplastic isoform X1 [Capsicum annuum]	0.001	9.623	9	3	8	0	3	1	297	32.3	7.08		23.83		8		3	0	234.5	394.3	265.3	298.033	683.5	818.5	544.3	682.1	907.6	1104.4	770.2	927.4	0.121626	460.4	620.8	404.6	495.267	0.0720825	0.601763	0.735497
FALSE	High	Master Protein	XP_016547277.1	A0A1U8EJ88	XP_016547277.1	OAO92909.1	AT5G63140.1,	PREDICTED: probable inactive purple acid phosphatase 29 isoform X1 [Capsicum annuum]	0	11.152	7	2	5	0	2	1	395	43.9	8.06		17.69		5		2	0	99.6	259.2	454	270.933	297.8	303.7	435.2	345.567	296.7	225.4	426.3	316.133	0.710962	179.2	122.2	213.5	171.633	0.401406	1.57856	1.0931
FALSE	High	Master Protein	XP_016559116.1	A0A1U8FK60,A0A2G3A6A1	XP_016559116.1	OAP06638.1	AT3G26020.2,AT3G26020.1,AT1G13460.2,AT1G13460.1,AT4G15415.1,AT4G15415.2,AT3G21650.1,AT3G26020.4,AT3G26030.1,AT3G26020.3,AT3G09880.1,AT5G03470.1,AT3G54930.1,	PREDICTED: serine/threonine protein phosphatase 2A 57 kDa regulatory subunit B' theta isoform-like isoform X1 [Capsicum annuum]	0.001	7.287	7	3	4	0	3	1	524	60.2	7.94		11.42		4		3	0		490.1	131.5	310.8		397.7	119.4	258.55		388.4	106.7	247.55	0.960745		257.2	77.8	167.5	0.548925	1.85552	1.04444
FALSE	High	Master Protein	XP_016558461.1	A0A1U8FGU5	XP_016558461.1	NP_171613.1	AT1G01050.1,AT3G53620.1,AT2G18230.1,AT2G46860.1,AT4G01480.1,	PREDICTED: soluble inorganic pyrophosphatase-like [Capsicum annuum]	0	38.923	29	3	42	1	3	1	194	21.7	5.87	163	109.52	15	27	3	3	0	172.7	235.7	379.6	262.667	180.7	208.2	462.5	283.8	169.6	252.6	379.1	267.1	0.885052	133.6	168.6	395.2	232.467	0.782587	1.12991	1.06252
FALSE	Medium	Master Protein	XP_016569291.1	A0A1U8GD71	XP_016569291.1	NP_173676.2	AT1G22620.1,	PREDICTED: phosphoinositide phosphatase SAC1-like isoform X1 [Capsicum annuum]	0.016	3.05	1	1	1	0	1	1	968	108.9	6.55		3.05		1		1	0	221.6			221.6	146			146	133.9			133.9	#DIV/0!	102.1			102.1	#DIV/0!	2.17042	1.09037
FALSE	High	Master Protein	XP_016577676.1	A0A1U8H2H0	XP_016577676.1	NP_172191.1	AT1G07110.1,	PREDICTED: 6-phosphofructo-2-kinase/fructose-2,6-bisphosphatase isoform X1 [Capsicum annuum]	0.007	5.004	2	1	1	0	1	1	770	86	8.82		4.44		1		1	0		219.7		219.7		92.1		92.1		149.9		149.9	#DIV/0!		193.9		193.9	#DIV/0!	1.13306	0.61441
FALSE	High	Master Protein	XP_016577749.1	A0A1U8HBG4,A0A2G2ZE09	XP_016577749.1	NP_200724.1	AT5G59160.3,AT5G59160.2,AT5G59160.1,AT2G39840.1,AT2G29400.1,AT3G46820.1,AT1G64040.1,AT4G11240.1,AT5G43380.1,AT5G43380.2,AT5G43380.3,AT5G27840.1,AT5G27840.2,AT3G05580.1,	PREDICTED: serine/threonine-protein phosphatase PP1 isozyme 2 [Capsicum annuum]	0	39.961	30	8	29	1	2	1	310	35.4	5.11	148	74.49	7	22	4	8	1	217.9	63	282.3	187.733	225.6	80.5	203.2	169.767	217.4	78.9	187.5	161.267	0.897052	148.6	47.7	125.5	107.267	0.325623	1.75016	1.05271
FALSE	High	Master Protein	XP_016575701.1	A0A1U8GWS9,A0A2G2Z8U3	XP_016575701.1	OAO97346.1		PREDICTED: acid phosphatase 1-like [Capsicum annuum]	0	11.265	11	3	7	3	3	1	265	30.3	4.97	0	23.46	1	6	1	3	0	405.8	176.6	210.6	264.333	465.8	124.4	299.2	296.467	543.5	234.5	432.3	403.433	0.468549	285.1	103.4	233.7	207.4	0.559586	1.27451	0.734859
FALSE	High	Master Protein	XP_016546978.1	A0A1U8EID7	XP_016546978.1	NP_190048.2	AT3G44620.1,	PREDICTED: putative low molecular weight protein-tyrosine-phosphatase slr0328 isoform X2 [Capsicum annuum]	0	17.193	19	3	14	0	3	1	238	26.8	8.82	86	31.06	5	9	1	3	0	257.4		164.3	210.85	201.9		183.2	192.55	186.7		196.4	191.55	0.933019	139.5		277	208.25	0.977862	1.01248	1.00522
FALSE	High	Master Protein	XP_016557225.1	A0A1U8FEU7	XP_016557225.1	OAP14541.1	AT1G15080.1,AT3G02600.5,AT3G02600.4,AT3G02600.3,AT3G02600.2,AT3G02600.1,AT3G18220.1,	PREDICTED: lipid phosphate phosphatase 2-like [Capsicum annuum]	0.001	10.025	5	1	6	1	1	1	323	36.7	7.25		28.41		6		1	0	198.9	340.9	111	216.933	160.8	211.1	57	142.967	200.7	247.1	59.1	168.967	0.737988	148.9	218.4	49.2	138.833	0.400244	1.56255	0.846123
FALSE	High	Master Protein	XP_016580070.1	A0A1U8H9N9,A0A2G2Z155	XP_016580070.1	NP_194697.1	AT4G29680.1,AT4G29700.1,	PREDICTED: ectonucleotide pyrophosphatase/phosphodiesterase family member 1-like [Capsicum annuum]	0	13.123	7	3	12	3	3	1	492	54.8	6.58	219	27.4	4	8	1	3	0	139.7	193.6	230.3	187.867	308.6	156.6	342.8	269.333	290.5	154.2	309.5	251.4	0.823409	178.4	100.9	207.1	162.133	0.566187	1.15872	1.07133
FALSE	High	Master Protein	XP_016573408.1	A0A1U8GX79	XP_016573408.1	NP_563856.1	AT1G09870.1,	PREDICTED: multiple inositol polyphosphate phosphatase 1 [Capsicum annuum]	0	29.669	11	4	11	4	4	1	502	56.7	8	74	25.26	4	7	2	4	0	204.1		182.3	193.2	219.7		167.7	193.7	257.2		152.2	204.7	0.868388	119.9		80.2	100.05	0.0543312	1.93103	0.946263
FALSE	High	Master Protein	XP_016558260.1	A0A1U8FHR6	XP_016558260.1			PREDICTED: probable 2-carboxy-D-arabinitol-1-phosphatase [Capsicum annuum]	0	15.238	10	3	6	3	3	1	334	38	7.08	61	17.19	1	5	1	3	0	165.7	208.6		187.15	56.1	54.4		55.25	103.2	88.5		95.85	0.0316438	133.6	147.1		140.35	0.172888	1.33345	0.576421
FALSE	High	Master Protein	XP_016572695.1	A0A1U8GNE9	XP_016572695.1	NP_172843.1	AT1G13900.1,AT2G03450.1,	PREDICTED: probable inactive purple acid phosphatase 2 [Capsicum annuum]	0	15.084	8	3	12	3	3	1	648	73.3	6.37	0	34.66	2	10	1	3	0	132.2	196.7	185.8	171.567	130.8	243.6	215.6	196.667	114.2	170.3	175.5	153.333	0.330761	75.6	105.8	97.2	92.8667	0.0227676	1.84745	1.28261
FALSE	Medium	Master Protein	XP_016542667.1	A0A1U8E601,A0A2G2YQC0	XP_016542667.1	NP_195928.1	AT5G03080.1,	PREDICTED: lipid phosphate phosphatase gamma, chloroplastic [Capsicum annuum]	0.028	2.033	3	1	2	1	1	1	223	25.6	9.39		5.59		2		1	0	219.3	140.6		179.95	375.3	306.3		340.8	332.8	276.2		304.5	0.50138	285	215.4		250.2	0.312923	0.719225	1.11921
FALSE	High	Master Protein	XP_016572044.1	A0A1U8GV73,A0A2G2ZFR9	XP_016572044.1	AAM61087.1	AT5G19680.1,	PREDICTED: protein phosphatase 1 regulatory subunit pprA-like [Capsicum annuum]	0	17.065	14	3	7	1	3	1	318	35.9	5.72	59	21.36	1	6	1	3	0	107.1		274.3	190.7	86.7		187.5	137.1	84.5		181.5	133	0.958587	85.5		133.5	109.5	0.449075	1.74155	1.03083
FALSE	High	Master Protein	XP_016565133.1	A0A1U8G8T9,A0A2G2ZYE3	XP_016565133.1			PREDICTED: serine/threonine-protein phosphatase 4 regulatory subunit 2 isoform X1 [Capsicum annuum]	0.001	8.903	13	2	5	1	2	1	208	22.7	4.42	61	9.72	2	3	1	2	0	164.6			164.6	329.4			329.4	301.7			301.7	#DIV/0!	162.3			162.3	#DIV/0!	1.01417	1.09181
FALSE	High	Master Protein	XP_016547379.1	A0A1U8EU03	XP_016547379.1	OAP01137.1		PREDICTED: protein phosphatase methylesterase 1 [Capsicum annuum]	0.001	10.033	6	3	15	3	3	1	390	43.1	6.73	59	23.06	6	9	1	3	0		252.8	88.7	170.75		394.3	226.5	310.4		429.5	251.7	340.6	0.827911		239.4	231.7	235.55	0.512838	0.724899	0.911333
FALSE	High	Master Protein	XP_016545980.1	A0A1U8ERK1	XP_016545980.1	BAC43699.1	AT4G25840.1,AT5G57440.1,	PREDICTED: (DL)-glycerol-3-phosphatase 2 [Capsicum annuum]	0.008	4.572	6	1	2	1	1	1	247	27.5	6.23		7.54		2		1	0	130.8		168.2	149.5	85.8		168.7	127.25	99.6		184.2	141.9	0.8277	41		66.2	53.6	0.051086	2.78918	0.896758
FALSE	High	Master Protein	XP_016549535.1	A0A1U8F1L3	XP_016549535.1	NP_194914.1	AT4G31860.1,AT2G25070.1,	PREDICTED: probable protein phosphatase 2C 60 [Capsicum annuum]	0.001	7.31	6	2	3	1	2	1	376	40.7	5.14	18	4.67	1	2	1	2	0	147.2			147.2	277.3			277.3	233.7			233.7	#DIV/0!	184.5			184.5	#DIV/0!	0.797832	1.18656
FALSE	Medium	Master Protein	XP_016573951.1	A0A1U8GRQ6	XP_016573951.1			PREDICTED: nuclear inhibitor of protein phosphatase 1, partial [Capsicum annuum]	0.012	3.577	3	1	2	1	1	1	443	48	6.37		4.68		2		1	0		167.5	129.1	148.3		113.2	77.2	95.2		152.8	100.7	126.75	0.424037		114.6	64.4	89.5	0.203858	1.65698	0.751085
FALSE	High	Master Protein	XP_016542486.1	A0A1U8E5G7	XP_016542486.1			PREDICTED: phosphatidate phosphatase PAH1 isoform X1 [Capsicum annuum]	0.002	7.005	3	2	3	0	2	1	895	99.4	4.82		11.81		3		2	0	265.7	80.2		172.95	345.5	64.4		204.95	333.8	39.5		186.65	0.936537	139.8	29.9		84.85	0.499672	2.0383	1.09804
FALSE	High	Master Protein	XP_016551245.1	A0A1U8F690	XP_016551245.1	NP_001328539.1		PREDICTED: probable protein phosphatase 2C 59 [Capsicum annuum]	0	12.486	11	3	12	1	1	1	293	31.5	5.3	103	31.26	3	9	1	3	0	127.6	135.1	139.7	134.133	84.1	84.4	91.3	86.6	91.9	95.4	98.5	95.2667	0.0457975	40.5	56.8	51.5	49.6	0.000143124	2.7043	0.909027
FALSE	Medium	Master Protein	XP_016542176.1	A0A1U8E6X4	XP_016542176.1	AAO24535.1	AT5G58240.1,	PREDICTED: bis(5'-adenosyl)-triphosphatase [Capsicum annuum]	0.012	3.516	10	2	7	2	2	1	201	23.2	8.25		17.37		7		2	0	55.1	299.1	131.1	161.767	545.1	901	867.2	771.1	589.7	907.4	946.1	814.4	0.800113	451	590.7	611.6	551.1	0.0114575	0.293534	0.946832
FALSE	High	Master Protein	XP_016563714.1	A0A1U8FY22,A0A1U8G6S5	XP_016563714.1	NP_974609.1	AT4G24730.3,AT4G24730.2,AT4G24730.1,	PREDICTED: manganese-dependent ADP-ribose/CDP-alcohol diphosphatase [Capsicum annuum]	0.001	8.058	8	2	7	2	2	1	319	35.9	6.76	32	12.11	3	4	1	2	0		126.4		126.4		68		68		59.2		59.2	#DIV/0!		43.7		43.7	#DIV/0!	2.89245	1.14865
FALSE	Medium	Master Protein	XP_016564033.1	A0A1U8G5N9	XP_016564033.1	NP_001320369.1	AT1G73820.1,	PREDICTED: RNA polymerase II subunit A C-terminal domain phosphatase SSU72 isoform X1 [Capsicum annuum]	0.016	3.074	6	1	2	0	1	1	201	23.4	6.55		5.94		2		1	0	150.5		78.9	114.7	108		83.8	95.9	86.1		52.4	69.25	0.327605	50.4		36.7	43.55	0.190192	2.63375	1.38484
FALSE	High	Master Protein	XP_016542432.1	A0A1U8E5B6,A0A1U8E5B7	XP_016542432.1	NP_190930.1	AT3G53620.1,AT1G01050.1,AT2G46860.1,AT4G01480.1,AT2G18230.1,	PREDICTED: soluble inorganic pyrophosphatase 4 [Capsicum annuum]	0	11.611	19	3	15	2	2	1	216	24.6	5.86		39.69		15		3	0	54.9	211.8		133.35	98.4	171.8		135.1	94.7	196.1		145.4	0.884414	49.7	106.2		77.95	0.574777	1.71071	0.929161
FALSE	Medium	Master Protein	XP_016537783.1	A0A1U8DRZ4,A0A2G2YX47	XP_016537783.1	3QN1_B		PREDICTED: probable protein phosphatase 2C 6 [Capsicum annuum]	0.01	4.003	4	1	1	1	1	1	533	58.4	4.98		2.86		1		1	0		104.5		104.5		95.2		95.2		58.1		58.1	#DIV/0!		120.2		120.2	#DIV/0!	0.869384	1.63855
FALSE	High	Master Protein	XP_016545995.1	A0A1U8ERL7	XP_016545995.1	OAP04789.1	AT3G54050.2,AT3G54050.1,	PREDICTED: fructose-1,6-bisphosphatase, chloroplastic-like [Capsicum annuum]	0	84.957	18	7	161	2	2	1	408	44.9	6.37	1082	343.29	47	114	5	7	0		99.6		99.6		148.1		148.1		155.1		155.1	#DIV/0!		96.9		96.9	#DIV/0!	1.02786	0.954868
FALSE	Medium	Master Protein	XP_016570360.1	A0A1U8GGW0	XP_016570360.1	NP_001032157.1	AT5G66005.3,	PREDICTED: nucleoside-triphosphatase THEP1 [Capsicum annuum]	0.02	2.614	9	1	1	1	1	1	193	21.2	9.32		3.61		1		1	0		97.8		97.8		92		92		96.8		96.8	#DIV/0!		110.8		110.8	#DIV/0!	0.882671	0.950413
FALSE	High	Master Protein	XP_016581363.1	A0A1U8HJH5,A0A2G2Z607	XP_016581363.1	NP_200337.1		PREDICTED: serine/threonine-protein phosphatase PP-X isozyme 2 [Capsicum annuum]	0	20.114	15	3	11	2	2	1	305	34.8	5.44	20	29.85	3	8	2	3	0		89.3		89.3		85.6		85.6		92.1		92.1	#DIV/0!		52.8		52.8	#DIV/0!	1.69129	0.929425
FALSE	High	Master Protein	XP_016539244.1	A0A1U8E600,A0A2G2Y3K7	XP_016539244.1	NP_174731.1	AT1G34750.1,AT1G22280.1,AT1G22280.3,AT1G78200.2,AT1G78200.1,AT4G28400.1,AT3G15260.2,AT3G15260.1,	PREDICTED: probable protein phosphatase 2C 10 [Capsicum annuum]	0	16.745	15	4	18	3	4	1	283	30.9	7.28	322	36.8	7	11	2	4	0	82.5	53.9	129.3	88.5667	203.7	220.9	394.5	273.033	146.1	200.6	321.5	222.733	0.563614	192.4	154.4	369.2	238.667	0.097716	0.371089	1.22583
FALSE	High	Master Protein	XP_016572013.1	A0A1U8GTA1	XP_016572013.1	NP_186936.1	AT3G02870.1,AT3G02870.3,AT3G02870.2,	PREDICTED: inositol monophosphatase 1 [Capsicum annuum]	0	11.316	12	2	8	1	1	1	264	28.8	5.34		25.09		8		2	0		72.9		72.9		31.9		31.9		49.1		49.1	#DIV/0!		34.4		34.4	#DIV/0!	2.11919	0.649695
FALSE	Medium	Master Protein	XP_016567478.1	A0A1U8GFH3,A0A2G3A413	XP_016567478.1			PREDICTED: acid phosphatase 1-like [Capsicum annuum]	0.012	3.397	5	1	2	1	1	1	261	29.5	9.31		7.78		2		1	0		45.4	101	73.2		238.8	236.9	237.85		86.9	119.8	103.35	0.0146787		90.1	107.1	98.6	0.474396	0.742394	2.3014
FALSE	Medium	Master Protein	XP_016542810.1	A0A1U8EHK4	XP_016542810.1	NP_195967.1		PREDICTED: LOW QUALITY PROTEIN: serine/threonine protein phosphatase 2A 57 kDa regulatory subunit B' alpha isoform [Capsicum annuum]	0.046	1.584	2	1	1	1	1	1	505	58.1	7.99		2.68		1		1	0			65.4	65.4			197.8	197.8			216.5	216.5	#DIV/0!			158.1	158.1	#DIV/0!	0.413662	0.913626
FALSE	High	Master Protein	XP_016558636.1	A0A1U8FHC1	XP_016558636.1	NP_201403.2	AT5G66020.1,AT3G51460.1,	PREDICTED: phosphoinositide phosphatase SAC6-like [Capsicum annuum]	0.001	7.791	8	2	3	2	2	1	596	67.8	8.06		15.15		3		2	0	62.8	145.4	41.8	83.3333	27.1	81.9	26.6	45.2	23.9	57	24.5	35.1333	0.662012	26.4	56.8	18.4	33.8667	0.21621	2.46063	1.28653
FALSE	High	Master Protein	XP_016556781.1	A0A1U8FBR3,A0A1U8FC24	XP_016556781.1	BAC42578.1		PREDICTED: probable protein phosphatase 2C 55 [Capsicum annuum]	0.001	8.359	11	3	6	3	3	1	373	40.1	6.74		16.56		6		3	0	45.9	60.6	102.6	69.7	152.3	380	450.2	327.5	209.8	555.4	424.4	396.533	0.636095	79.7	373.2	381.6	278.167	0.107224	0.250569	0.825908
FALSE	High	Master Protein	XP_016554849.1	A0A1U8FEV3,A0A2G2ZBP3	XP_016554849.1	OAP17641.1		PREDICTED: serine/threonine protein phosphatase 2A 55 kDa regulatory subunit B beta isoform-like isoform X1 [Capsicum annuum]	0	21.787	8	4	21	0	1	1	540	60.2	6.52	309	36.75	10	11	4	4	1	59.2			59.2	112.2			112.2	114.6			114.6	#DIV/0!	73.5			73.5	#DIV/0!	0.805442	0.979058
FALSE	High	Master Protein	XP_016539092.1	A0A1U8DVQ3	XP_016539092.1			PREDICTED: probable inactive purple acid phosphatase 27 [Capsicum annuum]	0.004	6.074	7	2	4	1	1	1	356	39.4	6.13		10.11		4		2	0			45.5	45.5			47.2	47.2			33.7	33.7	#DIV/0!			59.5	59.5	#DIV/0!	0.764706	1.40059
FALSE	Medium	Master Protein	XP_016550391.1	A0A1U8EVH1,A0A2G2Y8I1	XP_016550391.1	NP_194914.1		PREDICTED: probable protein phosphatase 2C 60 isoform X1 [Capsicum annuum]	0.013	3.347	4	1	1	0	1	1	418	45.4	6.13		3.55		1		1	0		17.6		17.6		21.5		21.5		18.9		18.9	#DIV/0!		9		9	#DIV/0!	1.95556	1.13757
FALSE	High	Master Protein	XP_016573756.1	A0A1U8GR73	XP_016573756.1	NP_181514.1	AT2G39840.1,AT5G59160.3,AT5G59160.2,AT5G59160.1,AT2G29400.1,AT1G64040.1,AT3G46820.1,AT5G43380.1,AT5G43380.2,AT5G43380.3,AT4G11240.1,AT5G27840.1,AT5G27840.2,AT3G05580.1,	PREDICTED: serine/threonine-protein phosphatase PP1-like isoform X1 [Capsicum annuum]	0	24.312	16	6	15	0	1	1	325	36.7	5.73	63	34.37	4	11	3	6	0				#DIV/0!				#DIV/0!				#DIV/0!	#DIV/0!				#DIV/0!	#DIV/0!	#DIV/0!	#DIV/0!
FALSE	Medium	Master Protein	XP_016549330.1	A0A1U8F113	XP_016549330.1	NP_186924.1	AT3G02750.2,AT3G02750.1,AT3G02750.3,	PREDICTED: LOW QUALITY PROTEIN: probable protein phosphatase 2C 33 [Capsicum annuum]	0.011	3.718	1	1	2	1	1	1	591	64.7	6.7	40	1.87	1	1	1	1	0				#DIV/0!				#DIV/0!				#DIV/0!	#DIV/0!				#DIV/0!	#DIV/0!	#DIV/0!	#DIV/0!
FALSE	High	Master Protein	XP_016560324.1	A0A1U8FX85	XP_016560324.1	NP_851259.1	AT5G63870.1,AT5G63870.2,	PREDICTED: serine/threonine-protein phosphatase 7 [Capsicum annuum]	0.003	6.394	4	1	6	1	1	1	461	50.5	6	86	12.62	3	3	1	1	0				#DIV/0!				#DIV/0!				#DIV/0!	#DIV/0!				#DIV/0!	#DIV/0!	#DIV/0!	#DIV/0!
FALSE	Medium	Master Protein	XP_016541402.1	A0A1U8E2D0,A0A2G2YTY3	XP_016541402.1	NP_178534.2	AT2G04550.1,	PREDICTED: protein-tyrosine-phosphatase IBR5-like [Capsicum annuum]	0.014	3.286	5	1	2	1	1	1	266	29.8	7.15	0	2.93	1	1	1	1	0				#DIV/0!				#DIV/0!				#DIV/0!	#DIV/0!				#DIV/0!	#DIV/0!	#DIV/0!	#DIV/0!
FALSE	High	Master Protein	XP_016573749.1	A0A1U8H012,A0A2G2XX08	XP_016573749.1	OAO92928.1	AT5G28900.1,AT5G28850.2,AT1G54450.1,AT5G44090.1,AT1G03960.1,	PREDICTED: serine/threonine protein phosphatase 2A regulatory subunit B''beta-like [Capsicum annuum]	0.003	6.54	4	2	4	1	1	1	539	62.6	5.12	28	6.43	2	2	2	2	0				#DIV/0!				#DIV/0!				#DIV/0!	#DIV/0!				#DIV/0!	#DIV/0!	#DIV/0!	#DIV/0!
FALSE	High	Master Protein	XP_016551213.1	A0A1U8EVN1	XP_016551213.1	OAP17641.1		PREDICTED: serine/threonine protein phosphatase 2A 55 kDa regulatory subunit B beta isoform-like [Capsicum annuum]	0	21.408	8	4	23	0	1	1	518	57.8	6.27	357	39.91	11	12	4	4	0				#DIV/0!				#DIV/0!				#DIV/0!	#DIV/0!				#DIV/0!	#DIV/0!	#DIV/0!	#DIV/0!
FALSE	Low	Master Protein	XP_016573505.1	A0A1U8GQR8,A0A1U8GXH3	XP_016573505.1			PREDICTED: putative RNA polymerase II subunit B1 CTD phosphatase RPAP2 homolog [Capsicum annuum]	0.07	1.145	1	1	1	1	1	1	662	73.3	5.14	0		1		1		0				#DIV/0!				#DIV/0!				#DIV/0!	#DIV/0!				#DIV/0!	#DIV/0!	#DIV/0!	#DIV/0!
FALSE	High	Master Protein	XP_016573693.1	A0A1U8GY10	XP_016573693.1			PREDICTED: RNA polymerase II C-terminal domain phosphatase-like 3 isoform X1 [Capsicum annuum]	0.001	7.906	1	1	6	0	1	1	1218	133.9	5.33	161	10.58	3	3	1	1	0				#DIV/0!				#DIV/0!				#DIV/0!	#DIV/0!				#DIV/0!	#DIV/0!	#DIV/0!	#DIV/0!
FALSE	Medium	Master Protein	XP_016559903.1	A0A1U8FU01	XP_016559903.1			PREDICTED: RNA polymerase II C-terminal domain phosphatase-like 1 isoform X1 [Capsicum annuum]	0.036	1.773	2	1	2	0	1	1	956	106.9	6.57	0	2.35	1	1	1	1	0				#DIV/0!				#DIV/0!				#DIV/0!	#DIV/0!				#DIV/0!	#DIV/0!	#DIV/0!	#DIV/0!
FALSE	High	Master Protein	XP_016575974.1	A0A1U8H6B9	XP_016575974.1	NP_565696.1		PREDICTED: probable protein phosphatase 2C 26 isoform X1 [Capsicum annuum]	0.002	6.864	6	2	8	0	2	1	308	33.4	5.99	59	10.17	4	4	2	2	0				#DIV/0!				#DIV/0!				#DIV/0!	#DIV/0!				#DIV/0!	#DIV/0!	#DIV/0!	#DIV/0!
FALSE	High	Master Protein	XP_016557218.1	A0A1U8FLL0,A0A2G2YC55	XP_016557218.1	NP_001078096.1	AT3G02600.5,AT3G02600.4,AT3G02600.3,AT3G02600.2,AT3G02600.1,AT2G01180.1,AT2G01180.2,AT1G15080.1,	PREDICTED: lipid phosphate phosphatase 2-like [Capsicum annuum]	0	20.455	15	3	12	3	3	1	322	36.9	8.1	227	30.45	6	6	3	3	0				#DIV/0!				#DIV/0!				#DIV/0!	#DIV/0!				#DIV/0!	#DIV/0!	#DIV/0!	#DIV/0!
FALSE	Low	Master Protein	XP_016572968.1	A0A1U8GNY1	XP_016572968.1	NP_196747.1		PREDICTED: CTD small phosphatase-like protein 2 isoform X1 [Capsicum annuum]	0.078	0.808	8	1	1	0	1	1	445	50.5	5.02	0		1		1		0				#DIV/0!				#DIV/0!				#DIV/0!	#DIV/0!				#DIV/0!	#DIV/0!	#DIV/0!	#DIV/0!
