# Supplementary material for: Proteome dataset of chili pepper plant (Capsicum frutescens) infested by broad mite (Polyphagotarsonemus latus)
Source: Data Brief. 2021 Apr 25;36:107095. doi: 10.1016/j.dib.2021.107095 (PMC8142047; doi:10.1016/j.dib.2021.107095)
Supplement: Supplementary file 4 [file mmc4.xlsx]

## Sheet: C_annuum_as_query_reci_BLAST
Supplementary Table 2: Output dataset of reciprocal BLAST (blastp) carried out between Capsicum annuum and Arabidopsis thaliana to fetch the respective protein counterparts in Arabidopsis thaliana.
Query ID (Capsicum annuum)	Gene symbol (Capsicum annuum)	Chromosome number(Capsicum annuum)	Protein description (Capsicum annuum)	Query start	Query end	Subject id (Arabidopsis thaliana)	Subject length	Subject start	Subject end	% identity	Alignment length	Mismatches	Gap opens	e-value	Bit score	% query coverage per subject	% query coverage per hsp
XP_016537337.1	LOC107838688	chr 8	L-ascorbate oxidase homolog	23	558	AT3G13390.1	554	24	553	67.472	538	165	5	0	750	96	96
XP_016537337.1	LOC107838688	chr 8	L-ascorbate oxidase homolog	6	558	AT1G55570.1	555	7	554	65.468	556	181	6	0	750	99	99
XP_016537337.1	LOC107838688	chr 8	L-ascorbate oxidase homolog	1	557	AT1G55560.1	549	1	549	65.233	558	184	6	0	748	99	99
XP_016537337.1	LOC107838688	chr 8	L-ascorbate oxidase homolog	1	557	AT3G13400.1	551	1	550	64.158	558	191	5	0	748	99	99
XP_016537343.1	LOC107838691	chr 1	GDSL esterase/lipase At1g71691-like	34	364	AT1G71691.2	384	50	381	67.169	332	108	1	2.47e-172	484	90	90
XP_016537346.1	LOC107838695	chr 8	uncharacterized LOC107838695	1	553	AT4G08810.1	552	1	552	72.711	557	143	4	0	811	100	100
XP_016537352.1	LOC107838699	chr 1	uncharacterized LOC107838699	1	135	AT1G33810.1	138	1	138	68.345	139	39	2	6.36e-61	183	100	100
XP_016537354.1	LOC107838705	chr 8	26S proteasome non-ATPase regulatory subunit 7 homolog A	1	308	AT5G05780.1	308	1	308	88.636	308	35	0	0	566	99	99
XP_016537354.1	LOC107838705	chr 8	26S proteasome non-ATPase regulatory subunit 7 homolog A	1	305	AT3G11270.1	310	1	305	88.852	305	34	0	0	562	98	98
XP_016537354.1	LOC107838705	chr 8	26S proteasome non-ATPase regulatory subunit 7 homolog A	1	308	AT5G05780.2	305	1	305	87.662	308	35	1	0	555	99	99
XP_016537354.1	LOC107838705	chr 8	26S proteasome non-ATPase regulatory subunit 7 homolog A	1	305	AT3G11270.2	307	1	302	87.869	305	34	1	0	551	98	98
XP_016537355.1	LOC107838706	chr 8	splicing factor 3B subunit 6-like protein	1	124	AT5G12190.1	124	1	124	88.71	124	14	0	1.28e-80	232	100	100
XP_016537357.1	LOC107838708	chr 8	phospholipase SGR2	11	927	AT1G31480.1	933	13	931	60.986	933	334	9	0	1140	99	99
XP_016537358.1	LOC107838708	chr 8	phospholipase SGR2	11	927	AT1G31480.1	933	13	931	60.986	933	334	9	0	1140	99	99
XP_016537360.1	LOC107838710	chr 8	biotin carboxylase 1, chloroplastic	1	534	AT5G35360.1	537	1	535	84.444	540	73	5	0	919	99	99
XP_016537360.1	LOC107838710	chr 8	biotin carboxylase 1, chloroplastic	1	518	AT5G35360.3	555	1	521	85.305	524	68	4	0	905	97	97
XP_016537360.1	LOC107838710	chr 8	biotin carboxylase 1, chloroplastic	1	484	AT5G35360.2	499	1	487	84.898	490	65	4	0	839	90	90
XP_016537361.1	LOC107838711	chr 8	phenylalanine--tRNA ligase beta subunit, cytoplasmic	1	592	AT1G72550.1	598	1	598	70.284	599	170	3	0	870	100	100
XP_016537361.1	LOC107838711	chr 8	phenylalanine--tRNA ligase beta subunit, cytoplasmic	1	576	AT1G72550.2	584	1	582	69.811	583	168	3	0	838	97	97
XP_016537362.1	LOC107838711	chr 8	phenylalanine--tRNA ligase beta subunit, cytoplasmic	1	592	AT1G72550.1	598	1	598	70.284	599	170	3	0	870	100	100
XP_016537362.1	LOC107838711	chr 8	phenylalanine--tRNA ligase beta subunit, cytoplasmic	1	576	AT1G72550.2	584	1	582	69.811	583	168	3	0	838	97	97
XP_016537363.1	LOC107838711	chr 8	phenylalanine--tRNA ligase beta subunit, cytoplasmic	1	459	AT1G72550.2	584	1	458	71.678	459	129	1	0	677	94	94
XP_016537363.1	LOC107838711	chr 8	phenylalanine--tRNA ligase beta subunit, cytoplasmic	1	459	AT1G72550.1	598	1	458	71.678	459	129	1	0	677	94	94
XP_016537365.1	LOC107838712	chr 8	dihydroorotate dehydrogenase (quinone), mitochondrial	11	457	AT5G23300.1	460	14	460	80.134	448	87	2	0	735	98	98
XP_016537366.1	LOC107838713	chr 8	serine/threonine-protein phosphatase 2A activator	14	371	AT4G08960.1	392	29	391	67.671	365	109	2	0	545	95	95
XP_016537367.1	LOC107838713	chr 8	serine/threonine-protein phosphatase 2A activator	14	371	AT4G08960.1	392	29	391	67.671	365	109	2	0	544	96	96
XP_016537368.1	LOC107838714	chr 8	probable prefoldin subunit 5	7	146	AT5G23290.1	151	9	148	80	140	28	0	9.86e-80	232	95	95
XP_016537369.1	LOC107838715	chr 8	E2F-associated phosphoprotein	15	161	AT5G08320.1	150	3	150	62.838	148	54	1	3.84e-68	203	91	91
XP_016537371.1	LOC107838717	chr 8	sugar transport protein 10-like	1	501	AT3G19940.1	514	1	502	66.004	503	168	2	0	685	99	99
XP_016537371.1	LOC107838717	chr 8	sugar transport protein 10-like	1	501	AT1G50310.1	517	1	503	66.27	504	166	3	0	667	99	99
XP_016537371.1	LOC107838717	chr 8	sugar transport protein 10-like	1	497	AT5G23270.1	514	1	499	65.932	499	168	2	0	659	98	98
XP_016537371.1	LOC107838717	chr 8	sugar transport protein 10-like	1	501	AT3G19930.1	514	1	500	60.956	502	193	2	0	613	99	99
XP_016537371.1	LOC107838717	chr 8	sugar transport protein 10-like	1	502	AT4G21480.1	502	1	501	61.034	503	193	3	0	599	99	99
XP_016537376.1	LOC107838721	chr 8	succinyl-CoA ligase [ADP-forming] subunit alpha-2, mitochondrial-like	1	328	AT5G23250.1	341	1	340	85	340	39	3	0	572	100	100
XP_016537376.1	LOC107838721	chr 8	succinyl-CoA ligase [ADP-forming] subunit alpha-2, mitochondrial-like	1	328	AT5G08300.1	347	1	345	82.319	345	44	2	0	565	100	100
XP_016537376.1	LOC107838721	chr 8	succinyl-CoA ligase [ADP-forming] subunit alpha-2, mitochondrial-like	1	283	AT5G23250.2	297	1	295	86.78	295	27	3	0	505	86	86
XP_016537377.1	LOC107838721	chr 8	succinyl-CoA ligase [ADP-forming] subunit alpha-2, mitochondrial-like	16	315	AT5G23250.1	341	41	340	89.333	300	32	0	0	544	95	95
XP_016537377.1	LOC107838721	chr 8	succinyl-CoA ligase [ADP-forming] subunit alpha-2, mitochondrial-like	16	315	AT5G08300.1	347	46	345	88.333	300	35	0	0	540	95	95
XP_016537377.1	LOC107838721	chr 8	succinyl-CoA ligase [ADP-forming] subunit alpha-2, mitochondrial-like	16	270	AT5G23250.2	297	41	295	92.157	255	20	0	2.22e-171	477	81	81
XP_016537379.1	LOC107838723	chr 8	glutamate--glyoxylate aminotransferase 2-like	1	472	AT1G70580.4	481	1	472	82.839	472	81	0	0	832	99	99
XP_016537379.1	LOC107838723	chr 8	glutamate--glyoxylate aminotransferase 2-like	1	472	AT1G70580.3	481	1	472	82.839	472	81	0	0	832	99	99
XP_016537379.1	LOC107838723	chr 8	glutamate--glyoxylate aminotransferase 2-like	1	472	AT1G70580.2	481	1	472	82.839	472	81	0	0	832	99	99
XP_016537379.1	LOC107838723	chr 8	glutamate--glyoxylate aminotransferase 2-like	1	472	AT1G70580.1	481	1	472	82.839	472	81	0	0	832	99	99
XP_016537379.1	LOC107838723	chr 8	glutamate--glyoxylate aminotransferase 2-like	1	473	AT1G23310.1	481	1	473	81.818	473	86	0	0	825	100	100
XP_016537379.1	LOC107838723	chr 8	glutamate--glyoxylate aminotransferase 2-like	1	439	AT1G23310.2	441	1	439	82.005	439	79	0	0	766	93	93
XP_016537383.1	LOC107838725	chr 8	cysteine-rich receptor-like protein kinase 2	16	649	AT1G70520.1	649	8	649	60	645	244	7	0	766	98	98
XP_016537386.1	LOC107838727	chr 8	cysteine-rich receptor-like protein kinase 2	12	650	AT1G70520.1	649	11	649	64.915	647	211	6	0	835	98	98
XP_016537387.1	LOC107838728	chr 8	cysteine-rich receptor-like protein kinase 2	1	644	AT1G70520.1	649	1	649	60.79	658	235	9	0	769	100	100
XP_016537389.1	LOC107838728	chr 8	cysteine-rich receptor-like protein kinase 2	1	644	AT1G70520.1	649	1	649	60.79	658	235	9	0	769	100	100
XP_016537390.1	LOC107838728	chr 8	cysteine-rich receptor-like protein kinase 2	1	644	AT1G70520.1	649	1	649	60.79	658	235	9	0	769	100	100
XP_016537391.1	LOC107838728	chr 8	cysteine-rich receptor-like protein kinase 2	1	644	AT1G70520.1	649	1	649	60.79	658	235	9	0	769	100	100
XP_016537393.1	LOC107838730	chr 8	uncharacterized LOC107838730	7	314	AT1G70480.1	320	5	306	60.577	312	109	4	3.56e-130	374	93	93
XP_016537393.1	LOC107838730	chr 8	uncharacterized LOC107838730	7	314	AT1G70480.2	338	23	324	60.577	312	109	4	6.12e-130	374	93	93
XP_016537394.1	LOC107838730	chr 8	uncharacterized LOC107838730	7	314	AT1G70480.1	320	5	306	60.577	312	109	4	3.56e-130	374	93	93
XP_016537394.1	LOC107838730	chr 8	uncharacterized LOC107838730	7	314	AT1G70480.2	338	23	324	60.577	312	109	4	6.12e-130	374	93	93
XP_016537395.1	LOC107838730	chr 8	uncharacterized LOC107838730	7	314	AT1G70480.1	320	5	306	60.577	312	109	4	3.56e-130	374	93	93
XP_016537395.1	LOC107838730	chr 8	uncharacterized LOC107838730	7	314	AT1G70480.2	338	23	324	60.577	312	109	4	6.12e-130	374	93	93
XP_016537396.1	LOC107838730	chr 8	uncharacterized LOC107838730	7	314	AT1G70480.1	320	5	306	60.577	312	109	4	3.56e-130	374	93	93
XP_016537396.1	LOC107838730	chr 8	uncharacterized LOC107838730	7	314	AT1G70480.2	338	23	324	60.577	312	109	4	6.12e-130	374	93	93
XP_016537397.1	LOC107838730	chr 8	uncharacterized LOC107838730	7	314	AT1G70480.1	320	5	306	60.577	312	109	4	3.56e-130	374	93	93
XP_016537397.1	LOC107838730	chr 8	uncharacterized LOC107838730	7	314	AT1G70480.2	338	23	324	60.577	312	109	4	6.12e-130	374	93	93
XP_016537398.1	LOC107838732	chr 8	TATA-box-binding protein-like	5	187	AT1G55520.2	200	17	197	78.142	183	38	1	3.8e-103	295	96	96
XP_016537398.1	LOC107838732	chr 8	TATA-box-binding protein-like	5	187	AT1G55520.1	200	17	197	78.142	183	38	1	3.8e-103	295	96	96
XP_016537398.1	LOC107838732	chr 8	TATA-box-binding protein-like	5	187	AT3G13445.1	200	17	197	77.049	183	40	1	4.1e-102	292	96	96
XP_016537398.1	LOC107838732	chr 8	TATA-box-binding protein-like	5	175	AT3G13445.2	196	17	185	77.193	171	37	1	2.26e-92	267	90	90
XP_016537399.1	LOC107838733	chr 8	ADP-ribosylation factor 2	1	181	AT1G10630.1	181	1	181	98.343	181	3	0	1.08e-133	371	100	100
XP_016537399.1	LOC107838733	chr 8	ADP-ribosylation factor 2	1	181	AT3G62290.3	181	1	181	98.343	181	3	0	1.63e-133	370	100	100
XP_016537399.1	LOC107838733	chr 8	ADP-ribosylation factor 2	1	181	AT3G62290.2	181	1	181	98.343	181	3	0	1.63e-133	370	100	100
XP_016537399.1	LOC107838733	chr 8	ADP-ribosylation factor 2	1	181	AT3G62290.1	181	1	181	98.343	181	3	0	1.63e-133	370	100	100
XP_016537399.1	LOC107838733	chr 8	ADP-ribosylation factor 2	1	181	AT1G70490.2	181	1	181	98.343	181	3	0	1.94e-133	370	100	100
XP_016537399.1	LOC107838733	chr 8	ADP-ribosylation factor 2	1	181	AT1G70490.3	181	1	181	98.343	181	3	0	1.94e-133	370	100	100
XP_016537399.1	LOC107838733	chr 8	ADP-ribosylation factor 2	1	181	AT1G23490.1	181	1	181	98.343	181	3	0	1.94e-133	370	100	100
XP_016537399.1	LOC107838733	chr 8	ADP-ribosylation factor 2	1	181	AT1G70490.1	181	1	181	98.343	181	3	0	1.94e-133	370	100	100
XP_016537399.1	LOC107838733	chr 8	ADP-ribosylation factor 2	1	181	AT2G47170.1	181	1	181	98.343	181	3	0	2.72e-133	370	100	100
XP_016537399.1	LOC107838733	chr 8	ADP-ribosylation factor 2	1	181	AT5G14670.1	188	1	181	98.343	181	3	0	7.28e-133	369	100	100
XP_016537399.1	LOC107838733	chr 8	ADP-ribosylation factor 2	1	181	AT2G15310.1	205	1	181	67.403	181	59	0	1.94e-91	265	100	100
XP_016537399.1	LOC107838733	chr 8	ADP-ribosylation factor 2	1	177	AT2G24765.1	182	1	177	62.147	177	67	0	9.9e-85	247	98	98
XP_016537399.1	LOC107838733	chr 8	ADP-ribosylation factor 2	1	177	AT3G03120.1	192	1	177	60.452	177	70	0	3.11e-81	239	98	98
XP_016537400.1	LOC107838734	chr 8	ADP-ribosylation factor 2	1	181	AT1G10630.1	181	1	181	98.343	181	3	0	1.08e-133	371	100	100
XP_016537400.1	LOC107838734	chr 8	ADP-ribosylation factor 2	1	181	AT3G62290.3	181	1	181	98.343	181	3	0	1.63e-133	370	100	100
XP_016537400.1	LOC107838734	chr 8	ADP-ribosylation factor 2	1	181	AT3G62290.2	181	1	181	98.343	181	3	0	1.63e-133	370	100	100
XP_016537400.1	LOC107838734	chr 8	ADP-ribosylation factor 2	1	181	AT3G62290.1	181	1	181	98.343	181	3	0	1.63e-133	370	100	100
XP_016537400.1	LOC107838734	chr 8	ADP-ribosylation factor 2	1	181	AT1G70490.2	181	1	181	98.343	181	3	0	1.94e-133	370	100	100
XP_016537400.1	LOC107838734	chr 8	ADP-ribosylation factor 2	1	181	AT1G70490.3	181	1	181	98.343	181	3	0	1.94e-133	370	100	100
XP_016537400.1	LOC107838734	chr 8	ADP-ribosylation factor 2	1	181	AT1G23490.1	181	1	181	98.343	181	3	0	1.94e-133	370	100	100
XP_016537400.1	LOC107838734	chr 8	ADP-ribosylation factor 2	1	181	AT1G70490.1	181	1	181	98.343	181	3	0	1.94e-133	370	100	100
XP_016537400.1	LOC107838734	chr 8	ADP-ribosylation factor 2	1	181	AT2G47170.1	181	1	181	98.343	181	3	0	2.72e-133	370	100	100
XP_016537400.1	LOC107838734	chr 8	ADP-ribosylation factor 2	1	181	AT5G14670.1	188	1	181	98.343	181	3	0	7.28e-133	369	100	100
XP_016537400.1	LOC107838734	chr 8	ADP-ribosylation factor 2	1	181	AT2G15310.1	205	1	181	67.403	181	59	0	1.94e-91	265	100	100
XP_016537400.1	LOC107838734	chr 8	ADP-ribosylation factor 2	1	177	AT2G24765.1	182	1	177	62.147	177	67	0	9.9e-85	247	98	98
XP_016537400.1	LOC107838734	chr 8	ADP-ribosylation factor 2	1	177	AT3G03120.1	192	1	177	60.452	177	70	0	3.11e-81	239	98	98
XP_016537402.1	LOC107838735	chr 8	equilibrative nucleotide transporter 1	12	415	AT1G70330.1	450	41	450	65.122	410	137	4	0	528	97	97
XP_016537406.1	LOC107838738	chr 8	uncharacterized LOC107838738	30	435	AT5G47860.1	431	23	430	70.803	411	112	4	0	584	93	93
XP_016537407.1	LOC107838739	chr 8	40S ribosomal protein S27-2	1	86	AT3G61110.1	86	1	86	93.023	86	6	0	2.14e-57	171	100	100
XP_016537407.1	LOC107838739	chr 8	40S ribosomal protein S27-2	1	84	AT2G45710.1	84	1	84	89.286	84	9	0	1.29e-53	161	98	98
XP_016537407.1	LOC107838739	chr 8	40S ribosomal protein S27-2	1	84	AT5G47930.1	84	1	84	90.476	84	8	0	6.54e-53	159	98	98
XP_016537407.1	LOC107838739	chr 8	40S ribosomal protein S27-2	1	86	AT3G61111.1	86	1	86	77.907	86	19	0	1.7e-46	143	100	100
XP_016537408.1	LOC107838740	chr 8	uncharacterized protein At4g14100-like	4	186	AT4G14100.1	206	11	193	64.865	185	61	2	1.93e-91	266	90	90
XP_016537408.1	LOC107838740	chr 8	uncharacterized protein At4g14100-like	18	182	AT3G23760.1	194	28	194	68.263	167	51	1	2.35e-86	253	81	81
XP_016537412.1	LOC107838742	chr 8	sterol 14-demethylase	1	485	AT1G11680.1	488	1	488	81.762	488	86	3	0	843	99	99
XP_016537413.1	LOC107838742	chr 8	sterol 14-demethylase	1	485	AT1G11680.1	488	1	488	81.762	488	86	3	0	843	99	99
XP_016537415.1	LOC107838744	chr 8	phytosulfokine receptor 1	12	1016	AT2G02220.1	1008	1	1008	63.215	1014	358	10	0	1248	98	98
XP_016537419.1	LOC107838749	chr 8	tobamovirus multiplication protein 3	7	273	AT1G14530.2	293	6	271	78.439	269	53	2	8.51e-144	407	83	83
XP_016537419.1	LOC107838749	chr 8	tobamovirus multiplication protein 3	7	273	AT1G14530.1	293	6	271	78.439	269	53	2	8.51e-144	407	83	83
XP_016537420.1	LOC107838749	chr 8	tobamovirus multiplication protein 3	22	297	AT2G02180.1	303	28	303	83.333	276	46	0	4.98e-176	488	93	93
XP_016537420.1	LOC107838749	chr 8	tobamovirus multiplication protein 3	7	297	AT1G14530.2	293	6	293	81.1	291	52	1	7.78e-166	462	98	98
XP_016537420.1	LOC107838749	chr 8	tobamovirus multiplication protein 3	7	297	AT1G14530.1	293	6	293	81.1	291	52	1	7.78e-166	462	98	98
XP_016537420.1	LOC107838749	chr 8	tobamovirus multiplication protein 3	28	297	AT4G21790.1	291	22	291	62.222	270	102	0	7.07e-124	355	91	91
XP_016537430.1	LOC107838755	chr 8	ankyrin repeat-containing protein At2g01680	1	523	AT2G01680.1	532	1	532	67.603	534	160	4	0	720	100	100
XP_016537431.1	LOC107838755	chr 8	ankyrin repeat-containing protein At2g01680	1	523	AT2G01680.1	532	1	532	67.603	534	160	4	0	720	100	100
XP_016537432.1	LOC107838756	chr 8	microtubule-associated protein 70-2-like	1	623	AT1G68060.1	622	1	622	75.517	629	141	9	0	915	100	100
XP_016537432.1	LOC107838756	chr 8	microtubule-associated protein 70-2-like	1	623	AT1G24764.1	634	1	634	74.379	644	134	10	0	907	100	100
XP_016537432.1	LOC107838756	chr 8	microtubule-associated protein 70-2-like	30	623	AT1G14840.1	604	11	604	74.627	603	135	10	0	855	95	95
XP_016537432.1	LOC107838756	chr 8	microtubule-associated protein 70-2-like	40	623	AT2G01750.1	629	47	629	74.407	590	138	7	0	840	94	94
XP_016537432.1	LOC107838756	chr 8	microtubule-associated protein 70-2-like	40	623	AT2G01750.2	630	47	630	74.281	591	138	8	0	835	94	94
XP_016537432.1	LOC107838756	chr 8	microtubule-associated protein 70-2-like	30	623	AT1G14840.2	589	11	589	72.305	603	134	11	0	811	95	95
XP_016537434.1	LOC107838758	chr 8	dynamin-related protein 1C	1	619	AT1G14830.1	614	1	614	82.903	620	99	2	0	1085	100	100
XP_016537434.1	LOC107838758	chr 8	dynamin-related protein 1C	1	618	AT3G60190.1	624	1	622	78.205	624	128	4	0	1019	99	99
XP_016537434.1	LOC107838758	chr 8	dynamin-related protein 1C	4	618	AT2G44590.3	612	1	610	73.021	619	154	3	0	948	99	99
XP_016537434.1	LOC107838758	chr 8	dynamin-related protein 1C	4	618	AT2G44590.2	595	1	593	70.436	619	153	4	0	906	99	99
XP_016537434.1	LOC107838758	chr 8	dynamin-related protein 1C	4	618	AT2G44590.1	596	1	594	70.323	620	153	5	0	904	99	99
XP_016537434.1	LOC107838758	chr 8	dynamin-related protein 1C	4	618	AT3G61760.1	610	1	608	67.69	619	185	4	0	888	99	99
XP_016537434.1	LOC107838758	chr 8	dynamin-related protein 1C	4	618	AT5G42080.1	610	1	608	66.019	618	197	3	0	870	99	99
XP_016537434.1	LOC107838758	chr 8	dynamin-related protein 1C	4	618	AT5G42080.3	604	1	602	65.21	618	196	4	0	855	99	99
XP_016537435.1	LOC107838759	chr 8	adagio protein 3	60	664	AT1G68050.1	619	21	618	80.231	607	109	5	0	992	91	91
XP_016537435.1	LOC107838759	chr 8	adagio protein 3	57	659	AT5G57360.1	609	8	606	65.017	606	202	5	0	801	91	91
XP_016537435.1	LOC107838759	chr 8	adagio protein 3	57	649	AT5G57360.2	626	8	596	64.933	596	199	5	0	787	91	89
XP_016537435.1	LOC107838759	chr 8	adagio protein 3	58	660	AT2G18915.2	611	8	606	61.438	612	214	8	0	753	91	91
XP_016537435.1	LOC107838759	chr 8	adagio protein 3	58	660	AT2G18915.1	601	8	596	60.131	612	212	9	0	728	91	91
XP_016537439.1	LOC107838762	chr 8	SEC14 cytosolic factor	1	236	AT1G14820.3	252	1	237	63.713	237	85	1	2.1e-114	327	98	98
XP_016537439.1	LOC107838762	chr 8	SEC14 cytosolic factor	21	236	AT1G14820.1	239	8	224	63.134	217	79	1	8.48e-103	298	90	90
XP_016537439.1	LOC107838762	chr 8	SEC14 cytosolic factor	21	236	AT1G14820.2	239	8	224	63.134	217	79	1	8.48e-103	298	90	90
XP_016537440.1	LOC107838762	chr 8	SEC14 cytosolic factor	1	205	AT1G14820.3	252	32	237	64.078	206	73	1	1.52e-99	288	98	98
XP_016537440.1	LOC107838762	chr 8	SEC14 cytosolic factor	1	205	AT1G14820.1	239	19	224	64.078	206	73	1	2.32e-99	288	98	98
XP_016537440.1	LOC107838762	chr 8	SEC14 cytosolic factor	1	205	AT1G14820.2	239	19	224	64.078	206	73	1	2.32e-99	288	98	98
XP_016537441.1	LOC107838763	chr 8	SEC14 cytosolic factor-like	1	236	AT1G14820.3	252	1	237	64.557	237	83	1	9.14e-115	328	99	99
XP_016537441.1	LOC107838763	chr 8	SEC14 cytosolic factor-like	21	236	AT1G14820.1	239	8	224	64.977	217	75	1	2.5e-104	301	91	91
XP_016537441.1	LOC107838763	chr 8	SEC14 cytosolic factor-like	21	236	AT1G14820.2	239	8	224	64.977	217	75	1	2.5e-104	301	91	91
XP_016537442.1	LOC107838765	chr 8	aspartate-semialdehyde dehydrogenase	39	385	AT1G14810.1	375	29	375	83.862	347	56	0	0	590	90	90
XP_016537443.1	LOC107838766	chr 8	aspartokinase 2, chloroplastic-like	1	542	AT5G14060.2	544	1	543	74.449	544	136	2	0	825	96	96
XP_016537443.1	LOC107838766	chr 8	aspartokinase 2, chloroplastic-like	1	542	AT5G14060.1	544	1	543	74.449	544	136	2	0	825	96	96
XP_016537443.1	LOC107838766	chr 8	aspartokinase 2, chloroplastic-like	12	555	AT5G13280.1	569	26	559	76.19	546	116	4	0	820	96	96
XP_016537443.1	LOC107838766	chr 8	aspartokinase 2, chloroplastic-like	1	553	AT3G02020.1	559	1	553	72.613	555	148	2	0	816	98	98
XP_016537444.1	LOC107838766	chr 8	aspartokinase 2, chloroplastic-like	12	553	AT5G13280.1	569	26	559	76.471	544	116	3	0	825	96	96
XP_016537444.1	LOC107838766	chr 8	aspartokinase 2, chloroplastic-like	1	551	AT3G02020.1	559	1	553	72.875	553	148	1	0	821	98	98
XP_016537444.1	LOC107838766	chr 8	aspartokinase 2, chloroplastic-like	1	540	AT5G14060.2	544	1	543	74.449	544	134	3	0	819	96	96
XP_016537444.1	LOC107838766	chr 8	aspartokinase 2, chloroplastic-like	1	540	AT5G14060.1	544	1	543	74.449	544	134	3	0	819	96	96
XP_016537449.1	LOC107838770	chr 8	alpha,alpha-trehalose-phosphate synthase [UDP-forming] 6	1	855	AT1G68020.2	860	1	859	81.336	868	140	4	0	1482	99	99
XP_016537449.1	LOC107838770	chr 8	alpha,alpha-trehalose-phosphate synthase [UDP-forming] 6	1	852	AT4G17770.1	862	1	849	72.812	857	220	7	0	1316	99	99
XP_016537449.1	LOC107838770	chr 8	alpha,alpha-trehalose-phosphate synthase [UDP-forming] 6	1	682	AT1G68020.1	700	1	686	81.007	695	110	4	0	1172	80	80
XP_016537449.1	LOC107838770	chr 8	alpha,alpha-trehalose-phosphate synthase [UDP-forming] 6	1	851	AT1G06410.1	851	1	838	64.277	851	291	7	0	1146	99	99
XP_016537449.1	LOC107838770	chr 8	alpha,alpha-trehalose-phosphate synthase [UDP-forming] 6	1	856	AT1G23870.1	867	1	849	63.201	856	308	5	0	1146	99	99
XP_016537449.1	LOC107838770	chr 8	alpha,alpha-trehalose-phosphate synthase [UDP-forming] 6	1	847	AT1G70290.1	856	1	835	62.692	847	304	6	0	1132	99	99
XP_016537449.1	LOC107838770	chr 8	alpha,alpha-trehalose-phosphate synthase [UDP-forming] 6	1	850	AT1G60140.1	861	1	843	61.358	854	315	6	0	1110	99	99
XP_016537450.1	LOC107838770	chr 8	alpha,alpha-trehalose-phosphate synthase [UDP-forming] 6	1	855	AT1G68020.2	860	1	859	81.336	868	140	4	0	1482	99	99
XP_016537450.1	LOC107838770	chr 8	alpha,alpha-trehalose-phosphate synthase [UDP-forming] 6	1	852	AT4G17770.1	862	1	849	72.812	857	220	7	0	1316	99	99
XP_016537450.1	LOC107838770	chr 8	alpha,alpha-trehalose-phosphate synthase [UDP-forming] 6	1	682	AT1G68020.1	700	1	686	81.007	695	110	4	0	1172	80	80
XP_016537450.1	LOC107838770	chr 8	alpha,alpha-trehalose-phosphate synthase [UDP-forming] 6	1	851	AT1G06410.1	851	1	838	64.277	851	291	7	0	1146	99	99
XP_016537450.1	LOC107838770	chr 8	alpha,alpha-trehalose-phosphate synthase [UDP-forming] 6	1	856	AT1G23870.1	867	1	849	63.201	856	308	5	0	1146	99	99
XP_016537450.1	LOC107838770	chr 8	alpha,alpha-trehalose-phosphate synthase [UDP-forming] 6	1	847	AT1G70290.1	856	1	835	62.692	847	304	6	0	1132	99	99
XP_016537450.1	LOC107838770	chr 8	alpha,alpha-trehalose-phosphate synthase [UDP-forming] 6	1	850	AT1G60140.1	861	1	843	61.358	854	315	6	0	1110	99	99
XP_016537451.1	LOC107838770	chr 8	alpha,alpha-trehalose-phosphate synthase [UDP-forming] 6	1	855	AT1G68020.2	860	1	859	81.336	868	140	4	0	1482	99	99
XP_016537451.1	LOC107838770	chr 8	alpha,alpha-trehalose-phosphate synthase [UDP-forming] 6	1	852	AT4G17770.1	862	1	849	72.812	857	220	7	0	1316	99	99
XP_016537451.1	LOC107838770	chr 8	alpha,alpha-trehalose-phosphate synthase [UDP-forming] 6	1	682	AT1G68020.1	700	1	686	81.007	695	110	4	0	1172	80	80
XP_016537451.1	LOC107838770	chr 8	alpha,alpha-trehalose-phosphate synthase [UDP-forming] 6	1	851	AT1G06410.1	851	1	838	64.277	851	291	7	0	1146	99	99
XP_016537451.1	LOC107838770	chr 8	alpha,alpha-trehalose-phosphate synthase [UDP-forming] 6	1	856	AT1G23870.1	867	1	849	63.201	856	308	5	0	1146	99	99
XP_016537451.1	LOC107838770	chr 8	alpha,alpha-trehalose-phosphate synthase [UDP-forming] 6	1	847	AT1G70290.1	856	1	835	62.692	847	304	6	0	1132	99	99
XP_016537451.1	LOC107838770	chr 8	alpha,alpha-trehalose-phosphate synthase [UDP-forming] 6	1	850	AT1G60140.1	861	1	843	61.358	854	315	6	0	1110	99	99
XP_016537457.1	LOC107838778	chr 8	probable xyloglucan endotransglucosylase/hydrolase protein 27	6	321	AT2G01850.1	333	7	326	67.812	320	99	3	2.02e-164	461	94	94
XP_016537457.1	LOC107838778	chr 8	probable xyloglucan endotransglucosylase/hydrolase protein 27	2	330	AT1G14720.1	332	1	332	63.964	333	115	4	1.86e-163	459	98	98
XP_016537458.1	LOC107838779	chr 8	dolichol-phosphate mannosyltransferase subunit 3-like	1	89	AT1G48140.1	89	1	89	73.034	89	24	0	4.1e-47	145	100	100
XP_016537458.1	LOC107838779	chr 8	dolichol-phosphate mannosyltransferase subunit 3-like	1	72	AT1G48140.2	80	1	72	72.222	72	20	0	1.82e-35	115	81	81
XP_016537461.1	LOC107838780	chr 8	prolyl 3-hydroxylase 1	1	295	AT1G68080.1	389	1	284	62.5	296	98	4	5.39e-132	380	94	94
XP_016537462.1	LOC107838781	chr 8	type IV inositol polyphosphate 5-phosphatase 9	6	413	AT2G01900.1	417	1	402	64.059	409	139	5	0	545	95	95
XP_016537464.1	LOC107838782	chr 8	65-kDa microtubule-associated protein 6-like	13	599	AT2G01910.1	608	15	608	65.993	594	195	4	0	775	98	98
XP_016537464.1	LOC107838782	chr 8	65-kDa microtubule-associated protein 6-like	13	595	AT1G14690.2	603	15	599	62.862	587	212	4	0	755	97	97
XP_016537464.1	LOC107838782	chr 8	65-kDa microtubule-associated protein 6-like	13	595	AT1G14690.1	603	15	599	62.862	587	212	4	0	755	97	97
XP_016537464.1	LOC107838782	chr 8	65-kDa microtubule-associated protein 6-like	40	599	AT2G01910.2	567	1	567	65.961	567	186	4	0	736	93	93
XP_016537465.1	LOC107838782	chr 8	65-kDa microtubule-associated protein 6-like	13	576	AT2G01910.1	608	15	583	66.432	569	186	3	0	754	98	98
XP_016537465.1	LOC107838782	chr 8	65-kDa microtubule-associated protein 6-like	13	576	AT1G14690.2	603	15	579	63.316	567	203	3	0	738	98	98
XP_016537465.1	LOC107838782	chr 8	65-kDa microtubule-associated protein 6-like	13	576	AT1G14690.1	603	15	579	63.316	567	203	3	0	738	98	98
XP_016537465.1	LOC107838782	chr 8	65-kDa microtubule-associated protein 6-like	40	576	AT2G01910.2	567	1	542	66.421	542	177	3	0	717	93	93
XP_016537469.1	LOC107838786	chr 8	sodium/hydrogen exchanger 8-like	14	1091	AT2G01980.1	1146	33	1094	64.945	1084	352	13	0	1360	94	94
XP_016537475.1	LOC107838788	chr 8	sodium/hydrogen exchanger 8-like	1	1149	AT2G01980.1	1146	1	1136	60.017	1163	424	17	0	1299	99	99
XP_016537477.1	LOC107838791	chr 8	glutamate decarboxylase 4-like	1	516	AT5G17330.1	502	1	502	81.853	518	76	2	0	879	100	100
XP_016537477.1	LOC107838791	chr 8	glutamate decarboxylase 4-like	1	513	AT2G02010.1	493	1	487	82.456	513	64	1	0	875	99	99
XP_016537477.1	LOC107838791	chr 8	glutamate decarboxylase 4-like	1	508	AT2G02000.1	500	1	482	80.512	508	73	1	0	848	98	98
XP_016537477.1	LOC107838791	chr 8	glutamate decarboxylase 4-like	1	516	AT1G65960.2	494	1	494	78.571	518	85	4	0	832	100	100
XP_016537477.1	LOC107838791	chr 8	glutamate decarboxylase 4-like	1	516	AT3G17760.2	494	1	494	71.705	516	124	4	0	778	100	100
XP_016537477.1	LOC107838791	chr 8	glutamate decarboxylase 4-like	1	516	AT3G17760.1	494	1	494	71.705	516	124	4	0	778	100	100
XP_016537481.1	LOC107838795	chr 8	defensin J1-2	6	74	AT2G02100.1	77	6	77	66.667	72	21	1	8.4e-30	100	93	93
XP_016537481.1	LOC107838795	chr 8	defensin J1-2	6	74	AT2G02130.1	77	6	77	62.5	72	24	1	7.15e-27	92.8	93	93
XP_016537486.1	LOC107838799	chr 8	probable peroxygenase 5	17	194	AT1G70670.1	195	15	192	61.236	178	69	0	1.09e-76	228	89	89
XP_016537487.1	LOC107838800	chr 8	nudix hydrolase 18, mitochondrial-like	1	141	AT1G14860.1	176	1	157	64.968	157	39	2	1.16e-69	207	94	94
XP_016537487.1	LOC107838800	chr 8	nudix hydrolase 18, mitochondrial-like	1	142	AT2G01670.1	182	6	163	65.19	158	39	2	4.8e-69	206	95	95
XP_016537488.1	LOC107838801	chr 8	histone-lysine N-methyltransferase setd3	1	470	AT1G24610.1	476	1	474	64.076	476	163	4	0	608	99	99
XP_016537491.1	LOC107838804	chr 8	leucine-rich repeat extensin-like protein 4	39	382	AT2G19780.1	402	54	390	63.793	348	111	3	2.51e-153	438	90	90
XP_016537491.1	LOC107838804	chr 8	leucine-rich repeat extensin-like protein 4	43	382	AT4G29240.1	415	68	396	61.584	341	118	4	6.78e-153	437	89	89
XP_016537492.1	LOC107838805	chr 8	probable 28S rRNA (cytosine-C(5))-methyltransferase	18	440	AT5G26180.2	567	84	509	64.871	427	145	2	0	575	88	88
XP_016537492.1	LOC107838805	chr 8	probable 28S rRNA (cytosine-C(5))-methyltransferase	18	440	AT5G26180.1	567	84	509	64.871	427	145	2	0	575	88	88
XP_016537493.1	LOC107838806	chr 8	zinc transporter 4, chloroplastic-like	1	410	AT1G10970.1	408	1	408	63.133	415	141	6	2.04e-160	457	100	100
XP_016537493.1	LOC107838806	chr 8	zinc transporter 4, chloroplastic-like	7	410	AT1G60960.1	425	10	425	60.859	419	146	5	1.72e-151	435	99	99
XP_016537493.1	LOC107838806	chr 8	zinc transporter 4, chloroplastic-like	64	410	AT4G33020.1	344	1	344	60.227	352	127	4	4.35e-129	375	85	85
XP_016537494.1	LOC107838806	chr 8	zinc transporter 4, chloroplastic-like	1	409	AT1G10970.1	408	1	408	63.285	414	141	5	3.9e-162	461	100	100
XP_016537494.1	LOC107838806	chr 8	zinc transporter 4, chloroplastic-like	7	409	AT1G60960.1	425	10	425	61.005	418	146	4	2.11e-153	440	99	99
XP_016537494.1	LOC107838806	chr 8	zinc transporter 4, chloroplastic-like	64	409	AT4G33020.1	344	1	344	60.399	351	127	3	6.12e-131	380	85	85
XP_016537495.1	LOC107838807	chr 8	DEAD-box ATP-dependent RNA helicase 3, chloroplastic	5	651	AT5G26742.2	748	2	648	72.188	658	161	6	0	925	87	87
XP_016537495.1	LOC107838807	chr 8	DEAD-box ATP-dependent RNA helicase 3, chloroplastic	5	651	AT5G26742.1	747	2	648	72.188	658	161	6	0	925	87	87
XP_016537499.1	LOC107838812	chr 8	ornithine aminotransferase, mitochondrial	86	506	AT5G46180.1	475	54	474	76.247	421	100	0	0	687	83	83
XP_016537500.1	LOC107838812	chr 8	ornithine aminotransferase, mitochondrial	86	506	AT5G46180.1	475	54	474	76.247	421	100	0	0	687	83	83
XP_016537501.1	LOC107838812	chr 8	ornithine aminotransferase, mitochondrial	3	460	AT5G46180.1	475	14	474	73.97	461	117	1	0	704	99	99
XP_016537502.1	LOC107838812	chr 8	ornithine aminotransferase, mitochondrial	1	377	AT5G46180.1	475	98	474	76.127	377	90	0	0	601	99	99
XP_016537503.1	LOC107838812	chr 8	ornithine aminotransferase, mitochondrial	1	377	AT5G46180.1	475	98	474	76.127	377	90	0	0	601	99	99
XP_016537504.1	LOC107838812	chr 8	ornithine aminotransferase, mitochondrial	1	377	AT5G46180.1	475	98	474	76.127	377	90	0	0	601	99	99
XP_016537511.1	LOC107838815	chr 8	uncharacterized LOC107838815	20	115	AT4G18372.1	112	17	112	70.833	96	28	0	7.11e-48	149	81	81
XP_016537512.1	LOC107838815	chr 8	uncharacterized LOC107838815	20	115	AT4G18372.1	112	17	112	70.833	96	28	0	7.11e-48	149	81	81
XP_016537519.1	LOC107838817	chr 8	peroxisomal (S)-2-hydroxy-acid oxidase GLO1	8	366	AT4G18360.1	368	3	361	83.844	359	58	0	0	639	97	97
XP_016537519.1	LOC107838817	chr 8	peroxisomal (S)-2-hydroxy-acid oxidase GLO1	8	372	AT3G14420.2	367	3	367	83.288	365	61	0	0	629	98	98
XP_016537519.1	LOC107838817	chr 8	peroxisomal (S)-2-hydroxy-acid oxidase GLO1	8	372	AT3G14420.1	367	3	367	83.288	365	61	0	0	629	98	98
XP_016537519.1	LOC107838817	chr 8	peroxisomal (S)-2-hydroxy-acid oxidase GLO1	8	372	AT3G14420.3	367	3	367	82.74	365	63	0	0	625	98	98
XP_016537519.1	LOC107838817	chr 8	peroxisomal (S)-2-hydroxy-acid oxidase GLO1	8	372	AT3G14415.3	367	3	367	81.096	365	69	0	0	617	98	98
XP_016537519.1	LOC107838817	chr 8	peroxisomal (S)-2-hydroxy-acid oxidase GLO1	8	372	AT3G14415.1	367	3	367	81.096	365	69	0	0	617	98	98
XP_016537519.1	LOC107838817	chr 8	peroxisomal (S)-2-hydroxy-acid oxidase GLO1	8	372	AT3G14415.2	373	3	373	79.784	371	69	1	0	611	98	98
XP_016537519.1	LOC107838817	chr 8	peroxisomal (S)-2-hydroxy-acid oxidase GLO1	25	372	AT3G14420.4	348	1	348	84.195	348	55	0	0	603	94	94
XP_016537519.1	LOC107838817	chr 8	peroxisomal (S)-2-hydroxy-acid oxidase GLO1	8	319	AT4G18360.2	314	3	314	83.013	312	53	0	0	550	84	84
XP_016537519.1	LOC107838817	chr 8	peroxisomal (S)-2-hydroxy-acid oxidase GLO1	52	372	AT3G14420.5	360	40	360	83.801	321	52	0	0	548	86	86
XP_016537519.1	LOC107838817	chr 8	peroxisomal (S)-2-hydroxy-acid oxidase GLO1	52	372	AT3G14420.6	366	46	366	83.801	321	52	0	0	547	86	86
XP_016537519.1	LOC107838817	chr 8	peroxisomal (S)-2-hydroxy-acid oxidase GLO1	5	361	AT3G14130.1	363	1	354	62.185	357	132	1	7.33e-162	457	96	96
XP_016537520.1	LOC107838817	chr 8	peroxisomal (S)-2-hydroxy-acid oxidase GLO1	8	366	AT4G18360.1	368	3	361	83.844	359	58	0	0	639	97	97
XP_016537520.1	LOC107838817	chr 8	peroxisomal (S)-2-hydroxy-acid oxidase GLO1	8	372	AT3G14420.2	367	3	367	83.288	365	61	0	0	629	98	98
XP_016537520.1	LOC107838817	chr 8	peroxisomal (S)-2-hydroxy-acid oxidase GLO1	8	372	AT3G14420.1	367	3	367	83.288	365	61	0	0	629	98	98
XP_016537520.1	LOC107838817	chr 8	peroxisomal (S)-2-hydroxy-acid oxidase GLO1	8	372	AT3G14420.3	367	3	367	82.74	365	63	0	0	625	98	98
XP_016537520.1	LOC107838817	chr 8	peroxisomal (S)-2-hydroxy-acid oxidase GLO1	8	372	AT3G14415.3	367	3	367	81.096	365	69	0	0	617	98	98
XP_016537520.1	LOC107838817	chr 8	peroxisomal (S)-2-hydroxy-acid oxidase GLO1	8	372	AT3G14415.1	367	3	367	81.096	365	69	0	0	617	98	98
XP_016537520.1	LOC107838817	chr 8	peroxisomal (S)-2-hydroxy-acid oxidase GLO1	8	372	AT3G14415.2	373	3	373	79.784	371	69	1	0	611	98	98
XP_016537520.1	LOC107838817	chr 8	peroxisomal (S)-2-hydroxy-acid oxidase GLO1	25	372	AT3G14420.4	348	1	348	84.195	348	55	0	0	603	94	94
XP_016537520.1	LOC107838817	chr 8	peroxisomal (S)-2-hydroxy-acid oxidase GLO1	8	319	AT4G18360.2	314	3	314	83.013	312	53	0	0	550	84	84
XP_016537520.1	LOC107838817	chr 8	peroxisomal (S)-2-hydroxy-acid oxidase GLO1	52	372	AT3G14420.5	360	40	360	83.801	321	52	0	0	548	86	86
XP_016537520.1	LOC107838817	chr 8	peroxisomal (S)-2-hydroxy-acid oxidase GLO1	52	372	AT3G14420.6	366	46	366	83.801	321	52	0	0	547	86	86
XP_016537520.1	LOC107838817	chr 8	peroxisomal (S)-2-hydroxy-acid oxidase GLO1	5	361	AT3G14130.1	363	1	354	62.185	357	132	1	7.33e-162	457	96	96
XP_016537521.1	LOC107838817	chr 8	peroxisomal (S)-2-hydroxy-acid oxidase GLO1	8	366	AT4G18360.1	368	3	361	83.844	359	58	0	0	639	97	97
XP_016537521.1	LOC107838817	chr 8	peroxisomal (S)-2-hydroxy-acid oxidase GLO1	8	372	AT3G14420.2	367	3	367	83.288	365	61	0	0	629	98	98
XP_016537521.1	LOC107838817	chr 8	peroxisomal (S)-2-hydroxy-acid oxidase GLO1	8	372	AT3G14420.1	367	3	367	83.288	365	61	0	0	629	98	98
XP_016537521.1	LOC107838817	chr 8	peroxisomal (S)-2-hydroxy-acid oxidase GLO1	8	372	AT3G14420.3	367	3	367	82.74	365	63	0	0	625	98	98
XP_016537521.1	LOC107838817	chr 8	peroxisomal (S)-2-hydroxy-acid oxidase GLO1	8	372	AT3G14415.3	367	3	367	81.096	365	69	0	0	617	98	98
XP_016537521.1	LOC107838817	chr 8	peroxisomal (S)-2-hydroxy-acid oxidase GLO1	8	372	AT3G14415.1	367	3	367	81.096	365	69	0	0	617	98	98
XP_016537521.1	LOC107838817	chr 8	peroxisomal (S)-2-hydroxy-acid oxidase GLO1	8	372	AT3G14415.2	373	3	373	79.784	371	69	1	0	611	98	98
XP_016537521.1	LOC107838817	chr 8	peroxisomal (S)-2-hydroxy-acid oxidase GLO1	25	372	AT3G14420.4	348	1	348	84.195	348	55	0	0	603	94	94
XP_016537521.1	LOC107838817	chr 8	peroxisomal (S)-2-hydroxy-acid oxidase GLO1	8	319	AT4G18360.2	314	3	314	83.013	312	53	0	0	550	84	84
XP_016537521.1	LOC107838817	chr 8	peroxisomal (S)-2-hydroxy-acid oxidase GLO1	52	372	AT3G14420.5	360	40	360	83.801	321	52	0	0	548	86	86
XP_016537521.1	LOC107838817	chr 8	peroxisomal (S)-2-hydroxy-acid oxidase GLO1	52	372	AT3G14420.6	366	46	366	83.801	321	52	0	0	547	86	86
XP_016537521.1	LOC107838817	chr 8	peroxisomal (S)-2-hydroxy-acid oxidase GLO1	5	361	AT3G14130.1	363	1	354	62.185	357	132	1	7.33e-162	457	96	96
XP_016537526.1	LOC107838821	chr 8	dnaJ homolog subfamily C GRV2	15	2561	AT2G26890.1	2554	3	2549	74.795	2567	607	14	0	3758	99	99
XP_016537527.1	LOC107838821	chr 8	dnaJ homolog subfamily C GRV2	15	2561	AT2G26890.1	2554	3	2549	74.795	2567	607	14	0	3758	99	99
XP_016537528.1	LOC107838821	chr 8	dnaJ homolog subfamily C GRV2	15	2560	AT2G26890.1	2554	3	2549	74.757	2567	607	14	0	3757	99	99
XP_016537529.1	LOC107838823	chr 8	importin subunit alpha-2-like	1	529	AT3G06720.2	532	1	532	82.331	532	91	3	0	902	100	100
XP_016537529.1	LOC107838823	chr 8	importin subunit alpha-2-like	1	529	AT3G06720.1	532	1	532	82.331	532	91	3	0	902	100	100
XP_016537529.1	LOC107838823	chr 8	importin subunit alpha-2-like	1	528	AT4G16143.2	535	1	534	82.959	534	85	3	0	893	99	99
XP_016537529.1	LOC107838823	chr 8	importin subunit alpha-2-like	1	528	AT4G16143.1	535	1	534	82.959	534	85	3	0	893	99	99
XP_016537529.1	LOC107838823	chr 8	importin subunit alpha-2-like	1	528	AT1G02690.1	538	1	537	74.026	539	127	4	0	815	99	99
XP_016537529.1	LOC107838823	chr 8	importin subunit alpha-2-like	1	528	AT1G02690.2	539	1	538	73.889	540	127	5	0	810	99	99
XP_016537529.1	LOC107838823	chr 8	importin subunit alpha-2-like	1	528	AT4G02150.1	531	1	530	72.744	532	139	3	0	793	99	99
XP_016537529.1	LOC107838823	chr 8	importin subunit alpha-2-like	1	528	AT1G09270.2	538	1	537	73.234	538	133	4	0	780	99	99
XP_016537529.1	LOC107838823	chr 8	importin subunit alpha-2-like	1	528	AT1G09270.1	538	1	537	73.234	538	133	4	0	780	99	99
XP_016537529.1	LOC107838823	chr 8	importin subunit alpha-2-like	77	528	AT1G09270.3	456	2	455	76.484	455	103	3	0	691	85	85
XP_016537529.1	LOC107838823	chr 8	importin subunit alpha-2-like	1	529	AT5G49310.1	519	1	518	62.075	530	188	5	0	645	100	100
XP_016537529.1	LOC107838823	chr 8	importin subunit alpha-2-like	11	495	AT3G05720.1	528	9	490	62.272	493	167	5	0	596	92	92
XP_016537530.1	LOC107838824	chr 8	cytokinin riboside 5'-monophosphate phosphoribohydrolase LOG8	1	212	AT5G11950.2	216	1	213	78.873	213	44	1	1.06e-126	356	99	99
XP_016537530.1	LOC107838824	chr 8	cytokinin riboside 5'-monophosphate phosphoribohydrolase LOG8	1	212	AT5G11950.1	216	1	213	78.873	213	44	1	1.06e-126	356	99	99
XP_016537530.1	LOC107838824	chr 8	cytokinin riboside 5'-monophosphate phosphoribohydrolase LOG8	2	211	AT2G37210.1	215	6	215	64.762	210	74	0	6.89e-105	301	99	99
XP_016537530.1	LOC107838824	chr 8	cytokinin riboside 5'-monophosphate phosphoribohydrolase LOG8	7	205	AT2G28305.1	213	5	203	69.849	199	60	0	8.91e-104	298	93	93
XP_016537530.1	LOC107838824	chr 8	cytokinin riboside 5'-monophosphate phosphoribohydrolase LOG8	2	210	AT3G53450.1	215	6	214	63.636	209	76	0	3.61e-101	291	98	98
XP_016537530.1	LOC107838824	chr 8	cytokinin riboside 5'-monophosphate phosphoribohydrolase LOG8	5	209	AT5G06300.1	217	4	210	64.734	207	71	2	3.19e-99	286	96	96
XP_016537530.1	LOC107838824	chr 8	cytokinin riboside 5'-monophosphate phosphoribohydrolase LOG8	5	210	AT2G35990.1	213	4	209	60.194	206	82	0	6.92e-92	268	97	97
XP_016537530.1	LOC107838824	chr 8	cytokinin riboside 5'-monophosphate phosphoribohydrolase LOG8	6	204	AT4G35190.1	228	5	203	60.804	199	78	0	4.86e-91	266	93	93
XP_016537531.1	LOC107838822	chr 1	long-chain-alcohol oxidase FAO2-like	11	593	AT4G28570.1	748	157	745	60.441	589	227	2	0	711	97	97
XP_016537531.1	LOC107838822	chr 1	long-chain-alcohol oxidase FAO2-like	11	590	AT3G23410.1	746	156	740	60	585	229	2	0	702	97	97
XP_016537532.1	LOC107838824	chr 8	cytokinin riboside 5'-monophosphate phosphoribohydrolase LOG8	1	212	AT5G11950.2	216	1	213	78.873	213	44	1	1.06e-126	356	99	99
XP_016537532.1	LOC107838824	chr 8	cytokinin riboside 5'-monophosphate phosphoribohydrolase LOG8	1	212	AT5G11950.1	216	1	213	78.873	213	44	1	1.06e-126	356	99	99
XP_016537532.1	LOC107838824	chr 8	cytokinin riboside 5'-monophosphate phosphoribohydrolase LOG8	2	211	AT2G37210.1	215	6	215	64.762	210	74	0	6.89e-105	301	99	99
XP_016537532.1	LOC107838824	chr 8	cytokinin riboside 5'-monophosphate phosphoribohydrolase LOG8	7	205	AT2G28305.1	213	5	203	69.849	199	60	0	8.91e-104	298	93	93
XP_016537532.1	LOC107838824	chr 8	cytokinin riboside 5'-monophosphate phosphoribohydrolase LOG8	2	210	AT3G53450.1	215	6	214	63.636	209	76	0	3.61e-101	291	98	98
XP_016537532.1	LOC107838824	chr 8	cytokinin riboside 5'-monophosphate phosphoribohydrolase LOG8	5	209	AT5G06300.1	217	4	210	64.734	207	71	2	3.19e-99	286	96	96
XP_016537532.1	LOC107838824	chr 8	cytokinin riboside 5'-monophosphate phosphoribohydrolase LOG8	5	210	AT2G35990.1	213	4	209	60.194	206	82	0	6.92e-92	268	97	97
XP_016537532.1	LOC107838824	chr 8	cytokinin riboside 5'-monophosphate phosphoribohydrolase LOG8	6	204	AT4G35190.1	228	5	203	60.804	199	78	0	4.86e-91	266	93	93
XP_016537534.1	LOC107838826	chr 8	CSC1-like protein ERD4	1	608	AT1G30360.1	724	1	608	65.798	614	198	3	0	830	100	100
XP_016537535.1	LOC107838827	chr 8	pentatricopeptide repeat-containing protein At5g16640, mitochondrial-like	151	857	AT1G30290.1	806	104	802	65.113	708	237	3	0	980	82	82
XP_016537536.1	LOC107838827	chr 8	pentatricopeptide repeat-containing protein At5g16640, mitochondrial-like	151	857	AT1G30290.1	806	104	802	65.113	708	237	3	0	980	82	82
XP_016537538.1	LOC107838829	chr 8	potassium channel KAT3-like	7	542	AT5G46240.1	677	24	570	61.974	547	197	4	0	696	87	73
XP_016537539.1	LOC107838829	chr 8	potassium channel KAT3-like	7	542	AT5G46240.1	677	24	570	61.974	547	197	4	0	695	87	76
XP_016537541.1	LOC107838832	chr 8	calcyclin-binding protein-like	6	218	AT1G30070.1	222	4	220	67.58	219	63	3	3.65e-103	297	96	96
XP_016537541.1	LOC107838832	chr 8	calcyclin-binding protein-like	6	218	AT1G30070.2	229	4	227	65.487	226	63	4	1.06e-100	291	96	96
XP_016537544.1	LOC107838834	chr 8	Golgi to ER traffic protein 4 homolog	1	324	AT5G63220.1	324	1	324	64.615	325	113	2	6e-160	449	99	99
XP_016537545.1	LOC107838834	chr 8	Golgi to ER traffic protein 4 homolog	1	312	AT5G63220.1	324	1	324	60.308	325	115	4	6.21e-143	405	99	99
XP_016537547.1	LOC107838837	chr 8	guanosine nucleotide diphosphate dissociation inhibitor 2-like	1	444	AT3G59920.1	444	1	444	83.559	444	73	0	0	781	100	100
XP_016537547.1	LOC107838837	chr 8	guanosine nucleotide diphosphate dissociation inhibitor 2-like	1	444	AT2G44100.1	445	1	444	83.108	444	75	0	0	775	100	100
XP_016537547.1	LOC107838837	chr 8	guanosine nucleotide diphosphate dissociation inhibitor 2-like	1	444	AT5G09550.1	445	1	444	82.207	444	79	0	0	769	100	100
XP_016537547.1	LOC107838837	chr 8	guanosine nucleotide diphosphate dissociation inhibitor 2-like	1	430	AT2G44100.2	431	1	430	83.023	430	73	0	0	754	97	97
XP_016537548.1	LOC107838837	chr 8	guanosine nucleotide diphosphate dissociation inhibitor 2-like	1	430	AT3G59920.1	444	1	430	83.256	430	72	0	0	758	98	98
XP_016537548.1	LOC107838837	chr 8	guanosine nucleotide diphosphate dissociation inhibitor 2-like	1	430	AT2G44100.2	431	1	430	83.023	430	73	0	0	753	98	98
XP_016537548.1	LOC107838837	chr 8	guanosine nucleotide diphosphate dissociation inhibitor 2-like	1	430	AT2G44100.1	445	1	430	83.023	430	73	0	0	752	98	98
XP_016537548.1	LOC107838837	chr 8	guanosine nucleotide diphosphate dissociation inhibitor 2-like	1	430	AT5G09550.1	445	1	430	82.093	430	77	0	0	748	98	98
XP_016537552.1	LOC107838839	chr 8	guanosine nucleotide diphosphate dissociation inhibitor 2-like	1	444	AT3G59920.1	444	1	444	83.333	444	74	0	0	780	100	100
XP_016537552.1	LOC107838839	chr 8	guanosine nucleotide diphosphate dissociation inhibitor 2-like	1	444	AT2G44100.1	445	1	444	82.883	444	76	0	0	774	100	100
XP_016537552.1	LOC107838839	chr 8	guanosine nucleotide diphosphate dissociation inhibitor 2-like	1	444	AT5G09550.1	445	1	444	81.982	444	80	0	0	767	100	100
XP_016537552.1	LOC107838839	chr 8	guanosine nucleotide diphosphate dissociation inhibitor 2-like	1	430	AT2G44100.2	431	1	430	82.791	430	74	0	0	752	97	97
XP_016537553.1	LOC107838841	chr 8	pentatricopeptide repeat-containing protein At3g53170-like	51	463	AT3G53170.1	499	78	490	62.712	413	154	0	0	583	87	87
XP_016537554.1	LOC107838841	chr 8	pentatricopeptide repeat-containing protein At3g53170-like	51	463	AT3G53170.1	499	78	490	62.712	413	154	0	0	583	87	87
XP_016537555.1	LOC107838841	chr 8	pentatricopeptide repeat-containing protein At3g53170-like	51	463	AT3G53170.1	499	78	490	62.712	413	154	0	0	583	87	87
XP_016537556.1	LOC107838841	chr 8	pentatricopeptide repeat-containing protein At3g53170-like	51	463	AT3G53170.1	499	78	490	62.712	413	154	0	0	583	87	87
XP_016537557.1	LOC107838841	chr 8	pentatricopeptide repeat-containing protein At3g53170-like	51	463	AT3G53170.1	499	78	490	62.712	413	154	0	0	583	87	87
XP_016537558.1	LOC107838841	chr 8	pentatricopeptide repeat-containing protein At3g53170-like	51	463	AT3G53170.1	499	78	490	62.712	413	154	0	0	583	87	87
XP_016537559.1	LOC107838841	chr 8	pentatricopeptide repeat-containing protein At3g53170-like	51	463	AT3G53170.1	499	78	490	62.712	413	154	0	0	583	87	87
XP_016537560.1	LOC107838841	chr 8	pentatricopeptide repeat-containing protein At3g53170-like	51	463	AT3G53170.1	499	78	490	62.712	413	154	0	0	583	87	87
XP_016537561.1	LOC107838841	chr 8	pentatricopeptide repeat-containing protein At3g53170-like	51	463	AT3G53170.1	499	78	490	62.712	413	154	0	0	583	88	88
XP_016537563.1	LOC107838843	chr 8	uncharacterized LOC107838843	43	1437	AT5G11700.2	1476	50	1476	70.042	1432	387	10	0	1746	97	97
XP_016537563.1	LOC107838843	chr 8	uncharacterized LOC107838843	43	1437	AT5G11700.1	1419	50	1419	70.961	1405	363	9	0	1739	97	97
XP_016537563.1	LOC107838843	chr 8	uncharacterized LOC107838843	68	1437	AT4G32920.3	1432	64	1432	65.318	1384	451	9	0	1637	95	95
XP_016537563.1	LOC107838843	chr 8	uncharacterized LOC107838843	68	1437	AT4G32920.2	1432	64	1432	65.318	1384	451	9	0	1637	95	95
XP_016537563.1	LOC107838843	chr 8	uncharacterized LOC107838843	68	1437	AT4G32920.1	1432	64	1432	65.318	1384	451	9	0	1637	95	95
XP_016537564.1	LOC107838844	chr 8	uncharacterized LOC107838844	5	127	AT1G20890.1	197	34	150	60.317	126	38	3	1.73e-41	136	96	96
XP_016537566.1	LOC107838844	chr 8	uncharacterized LOC107838844	5	88	AT1G20890.1	197	34	120	62.069	87	30	2	7.08e-29	102	91	91
XP_016537567.1	LOC107838845	chr 8	long chain base biosynthesis protein 1-like	6	482	AT4G36480.2	482	3	479	73.375	477	127	0	0	743	98	98
XP_016537567.1	LOC107838845	chr 8	long chain base biosynthesis protein 1-like	6	482	AT4G36480.1	482	3	479	73.375	477	127	0	0	743	98	98
XP_016537568.1	LOC107838845	chr 8	long chain base biosynthesis protein 1-like	6	428	AT4G36480.2	482	3	425	73.522	423	112	0	0	665	95	95
XP_016537568.1	LOC107838845	chr 8	long chain base biosynthesis protein 1-like	6	428	AT4G36480.1	482	3	425	73.522	423	112	0	0	665	95	95
XP_016537570.1	LOC107838849	chr 8	cell differentiation protein RCD1 homolog	1	73	AT5G12980.1	311	228	300	60.274	73	29	0	1.48e-21	84.7	99	99
XP_016537571.1	LOC107838850	chr 8	chlorophyll a-b binding protein 7, chloroplastic	44	270	AT3G61470.1	257	32	257	88.106	227	26	1	1.49e-148	415	84	84
XP_016537572.1	LOC107838851	chr 8	proline synthase co-transcribed bacterial homolog protein-like	1	242	AT4G26860.1	244	1	242	76.86	242	56	0	2.56e-142	398	99	99
XP_016537572.1	LOC107838851	chr 8	proline synthase co-transcribed bacterial homolog protein-like	1	242	AT4G26860.2	254	1	252	73.81	252	56	1	6.8e-139	390	99	99
XP_016537572.1	LOC107838851	chr 8	proline synthase co-transcribed bacterial homolog protein-like	1	242	AT1G11930.2	255	16	255	72.727	242	64	1	8.46e-131	369	99	99
XP_016537572.1	LOC107838851	chr 8	proline synthase co-transcribed bacterial homolog protein-like	1	242	AT1G11930.1	257	16	257	72.131	244	64	2	7.92e-129	364	99	99
XP_016537582.1	LOC107838855	chr 8	pentatricopeptide repeat-containing protein At5g42310, mitochondrial	26	709	AT5G42310.1	709	8	707	69.044	701	199	4	0	987	96	96
XP_016537583.1	LOC107838856	chr 1	DNA-directed RNA polymerase I subunit 2	20	1180	AT1G29940.1	1178	14	1176	68.75	1168	353	6	0	1718	98	98
XP_016537584.1	LOC107838858	chr 8	eukaryotic initiation factor 4A-2-like	1	413	AT3G13920.1	412	1	412	93.462	413	26	1	0	800	100	100
XP_016537584.1	LOC107838858	chr 8	eukaryotic initiation factor 4A-2-like	1	413	AT1G54270.1	412	1	412	93.462	413	26	1	0	797	100	100
XP_016537584.1	LOC107838858	chr 8	eukaryotic initiation factor 4A-2-like	1	413	AT3G13920.4	407	1	407	92.252	413	26	2	0	782	100	100
XP_016537584.1	LOC107838858	chr 8	eukaryotic initiation factor 4A-2-like	1	413	AT1G54270.2	407	1	407	92.252	413	26	2	0	779	100	100
XP_016537584.1	LOC107838858	chr 8	eukaryotic initiation factor 4A-2-like	28	413	AT3G13920.3	402	17	402	95.596	386	17	0	0	770	93	93
XP_016537584.1	LOC107838858	chr 8	eukaryotic initiation factor 4A-2-like	1	413	AT1G72730.1	414	1	414	89.372	414	43	1	0	769	100	100
XP_016537584.1	LOC107838858	chr 8	eukaryotic initiation factor 4A-2-like	1	391	AT3G13920.2	415	1	390	93.606	391	24	1	0	756	95	95
XP_016537584.1	LOC107838858	chr 8	eukaryotic initiation factor 4A-2-like	37	413	AT3G19760.1	408	32	408	65.517	377	130	0	0	520	91	91
XP_016537585.1	LOC107838859	chr 8	transcription factor HY5	1	151	AT5G11260.1	168	1	153	79.221	154	28	3	5.36e-64	193	96	96
XP_016537586.1	LOC107838860	chr 8	adenine nucleotide transporter BT1, chloroplastic/mitochondrial	1	391	AT4G32400.1	392	1	391	68.608	395	116	3	0	513	100	99
XP_016537587.1	LOC107838861	chr 8	serine/threonine-protein kinase At5g01020-like	4	364	AT2G05940.1	462	5	372	64.13	368	125	2	6.48e-171	487	83	83
XP_016537588.1	LOC107838864	chr 8	ER membrane protein complex subunit 7 homolog	17	207	AT2G25310.1	210	17	206	71.875	192	51	2	1.43e-88	259	91	91
XP_016537588.1	LOC107838864	chr 8	ER membrane protein complex subunit 7 homolog	13	208	AT4G32130.1	202	9	202	70.408	196	56	1	2.18e-88	258	93	93
XP_016537591.1	LOC107838863	chr 1	protein QUIRKY	2	1095	AT5G48060.1	1036	6	1036	65.756	1098	305	12	0	1453	99	99
XP_016537591.1	LOC107838863	chr 1	protein QUIRKY	312	1095	AT5G06850.1	794	10	794	75.414	785	192	1	0	1299	83	72
XP_016537591.1	LOC107838863	chr 1	protein QUIRKY	307	1095	AT3G57880.1	773	1	773	71.97	792	200	9	0	1197	84	72
XP_016537591.1	LOC107838863	chr 1	protein QUIRKY	307	1095	AT1G51570.1	776	1	776	70.417	791	217	7	0	1172	84	72
XP_016537591.1	LOC107838863	chr 1	protein QUIRKY	314	1095	AT5G12970.1	769	9	769	69.182	782	220	5	0	1147	86	71
XP_016537591.1	LOC107838863	chr 1	protein QUIRKY	291	1095	AT1G22610.1	1029	237	1029	61.414	806	297	6	0	1031	85	74
XP_016537593.1	LOC107838872	chr 8	DEAD-box ATP-dependent RNA helicase 56	1	427	AT5G11170.1	427	1	427	93.443	427	28	0	0	806	100	100
XP_016537593.1	LOC107838872	chr 8	DEAD-box ATP-dependent RNA helicase 56	1	427	AT5G11200.1	427	1	427	93.443	427	28	0	0	806	100	100
XP_016537593.1	LOC107838872	chr 8	DEAD-box ATP-dependent RNA helicase 56	1	427	AT5G11200.3	468	1	468	85.256	468	28	1	0	785	100	100
XP_016537593.1	LOC107838872	chr 8	DEAD-box ATP-dependent RNA helicase 56	84	427	AT5G11170.2	344	1	344	95.058	344	17	0	0	682	81	81
XP_016537593.1	LOC107838872	chr 8	DEAD-box ATP-dependent RNA helicase 56	1	427	AT5G11200.2	486	1	486	70.576	486	84	3	0	642	100	100
XP_016537594.1	LOC107838872	chr 8	DEAD-box ATP-dependent RNA helicase 56	1	427	AT5G11170.1	427	1	427	93.443	427	28	0	0	806	100	100
XP_016537594.1	LOC107838872	chr 8	DEAD-box ATP-dependent RNA helicase 56	1	427	AT5G11200.1	427	1	427	93.443	427	28	0	0	806	100	100
XP_016537594.1	LOC107838872	chr 8	DEAD-box ATP-dependent RNA helicase 56	1	427	AT5G11200.3	468	1	468	85.256	468	28	1	0	785	100	100
XP_016537594.1	LOC107838872	chr 8	DEAD-box ATP-dependent RNA helicase 56	84	427	AT5G11170.2	344	1	344	95.058	344	17	0	0	682	81	81
XP_016537594.1	LOC107838872	chr 8	DEAD-box ATP-dependent RNA helicase 56	1	427	AT5G11200.2	486	1	486	70.576	486	84	3	0	642	100	100
XP_016537595.1	LOC107838870	chr 1	chaperone protein dnaJ GFA2, mitochondrial	1	365	AT5G48030.1	456	90	456	64.908	379	107	4	9.26e-176	496	100	100
XP_016537596.1	LOC107838872	chr 8	DEAD-box ATP-dependent RNA helicase 56	1	424	AT5G11170.1	427	1	424	93.396	424	28	0	0	799	99	99
XP_016537596.1	LOC107838872	chr 8	DEAD-box ATP-dependent RNA helicase 56	1	424	AT5G11200.1	427	1	424	93.396	424	28	0	0	799	99	99
XP_016537596.1	LOC107838872	chr 8	DEAD-box ATP-dependent RNA helicase 56	1	424	AT5G11200.3	468	1	465	85.161	465	28	1	0	777	99	99
XP_016537596.1	LOC107838872	chr 8	DEAD-box ATP-dependent RNA helicase 56	84	424	AT5G11170.2	344	1	341	95.015	341	17	0	0	676	80	80
XP_016537596.1	LOC107838872	chr 8	DEAD-box ATP-dependent RNA helicase 56	1	424	AT5G11200.2	486	1	483	70.6	483	83	4	0	634	99	99
XP_016537597.1	LOC107838872	chr 8	DEAD-box ATP-dependent RNA helicase 56	1	344	AT5G11170.2	344	1	344	95.058	344	17	0	0	684	100	100
XP_016537597.1	LOC107838872	chr 8	DEAD-box ATP-dependent RNA helicase 56	1	344	AT5G11170.1	427	84	427	95.058	344	17	0	0	682	100	100
XP_016537597.1	LOC107838872	chr 8	DEAD-box ATP-dependent RNA helicase 56	1	344	AT5G11200.1	427	84	427	95.058	344	17	0	0	682	100	100
XP_016537597.1	LOC107838872	chr 8	DEAD-box ATP-dependent RNA helicase 56	1	344	AT5G11200.3	468	84	468	84.935	385	17	1	0	660	100	100
XP_016537597.1	LOC107838872	chr 8	DEAD-box ATP-dependent RNA helicase 56	1	344	AT5G11200.2	486	84	486	69.727	403	63	6	0	528	100	100
XP_016537598.1	LOC107838873	chr 8	methylthioribose-1-phosphate isomerase	6	373	AT2G05830.1	374	5	372	77.717	368	82	0	0	562	99	99
XP_016537598.1	LOC107838873	chr 8	methylthioribose-1-phosphate isomerase	49	373	AT2G05830.4	328	2	326	78.154	325	71	0	1.41e-175	491	87	87
XP_016537598.1	LOC107838873	chr 8	methylthioribose-1-phosphate isomerase	50	373	AT2G05830.3	326	1	324	78.086	324	71	0	1.27e-174	488	87	87
XP_016537598.1	LOC107838873	chr 8	methylthioribose-1-phosphate isomerase	50	373	AT2G05830.2	326	1	324	78.086	324	71	0	1.27e-174	488	87	87
XP_016537603.1	LOC107838879	chr 8	CHD3-type chromatin-remodeling factor PICKLE-like	1	1356	AT2G25170.1	1384	1	1310	66.447	1365	394	16	0	1793	93	93
XP_016537604.1	LOC107838880	chr 8	G-protein coupled receptor 1	1	321	AT1G48270.1	326	1	326	73.556	329	76	3	1.14e-175	489	100	100
XP_016537605.1	LOC107838880	chr 8	G-protein coupled receptor 1	1	264	AT1G48270.1	326	1	261	77.273	264	57	1	3.37e-152	428	92	92
XP_016537606.1	LOC107838880	chr 8	G-protein coupled receptor 1	1	259	AT1G48270.1	326	63	326	74.532	267	57	3	3.53e-142	401	100	100
XP_016537607.1	LOC107838881	chr 8	ATP-dependent zinc metalloprotease FTSH 4, mitochondrial-like	1	681	AT2G26140.1	717	1	676	76.023	684	153	3	0	1061	95	95
XP_016537608.1	LOC107838884	chr 8	UDP-sulfoquinovose synthase, chloroplastic	4	482	AT4G33030.1	477	1	475	77.963	481	98	4	0	744	99	99
XP_016537609.1	LOC107838884	chr 8	UDP-sulfoquinovose synthase, chloroplastic	4	482	AT4G33030.1	477	1	475	77.963	481	98	4	0	744	99	99
XP_016537610.1	LOC107838884	chr 8	UDP-sulfoquinovose synthase, chloroplastic	4	482	AT4G33030.1	477	1	475	77.963	481	98	4	0	744	99	99
XP_016537612.1	LOC107838884	chr 8	UDP-sulfoquinovose synthase, chloroplastic	4	482	AT4G33030.1	477	1	475	77.963	481	98	4	0	744	99	99
XP_016537613.1	LOC107838884	chr 8	UDP-sulfoquinovose synthase, chloroplastic	4	482	AT4G33030.1	477	1	475	77.963	481	98	4	0	744	99	99
XP_016537615.1	LOC107838885	chr 8	uncharacterized LOC107838885	15	264	AT5G11910.1	297	20	269	66.8	250	83	0	1.37e-123	354	87	87
XP_016537616.1	LOC107838886	chr 8	probable ADP,ATP carrier protein At5g56450	26	321	AT5G56450.1	330	30	330	75.415	301	69	2	2.9e-172	480	92	92
XP_016537620.1	LOC107838890	chr 8	glycine dehydrogenase (decarboxylating), mitochondrial	1	1029	AT4G33010.1	1037	1	1029	85.328	1036	138	4	0	1834	99	99
XP_016537620.1	LOC107838890	chr 8	glycine dehydrogenase (decarboxylating), mitochondrial	1	1038	AT2G26080.1	1044	1	1041	84.195	1044	156	3	0	1820	100	100
XP_016537620.1	LOC107838890	chr 8	glycine dehydrogenase (decarboxylating), mitochondrial	1	969	AT4G33010.2	976	1	969	85.451	976	128	4	0	1717	93	93
XP_016537621.1	LOC107838891	chr 8	polyadenylate-binding protein-interacting protein 7	1	571	AT2G26280.1	567	1	567	60.417	576	214	8	0	687	100	100
XP_016537622.1	LOC107838891	chr 8	polyadenylate-binding protein-interacting protein 7	1	571	AT2G26280.1	567	1	567	60.417	576	214	8	0	687	100	100
XP_016537626.1	LOC107838893	chr 8	copper-transporting ATPase PAA2, chloroplastic	1	886	AT5G21930.2	883	1	881	68.911	891	262	8	0	1202	99	99
XP_016537626.1	LOC107838893	chr 8	copper-transporting ATPase PAA2, chloroplastic	1	886	AT5G21930.1	883	1	881	68.911	891	262	8	0	1202	99	99
XP_016537626.1	LOC107838893	chr 8	copper-transporting ATPase PAA2, chloroplastic	1	886	AT5G21930.3	860	1	858	66.779	891	258	9	0	1154	99	99
XP_016537628.1	LOC107838896	chr 8	protein NAR1	1	452	AT4G16440.1	474	1	454	65.646	457	149	4	0	628	92	92
XP_016537629.1	LOC107838896	chr 8	protein NAR1	1	451	AT4G16440.1	474	1	453	65.789	456	148	4	0	627	95	95
XP_016537630.1	LOC107838896	chr 8	protein NAR1	1	472	AT4G16440.1	474	1	474	66.457	477	152	4	0	669	100	100
XP_016537631.1	LOC107838897	chr 8	serine/threonine-protein kinase Aurora-2	1	303	AT2G25880.1	288	1	288	84.818	303	31	1	0	543	100	100
XP_016537631.1	LOC107838897	chr 8	serine/threonine-protein kinase Aurora-2	1	302	AT4G32830.1	294	1	293	85.43	302	35	1	0	541	99	99
XP_016537631.1	LOC107838897	chr 8	serine/threonine-protein kinase Aurora-2	1	303	AT2G25880.2	256	1	256	74.587	303	30	2	2.58e-166	462	100	100
XP_016537631.1	LOC107838897	chr 8	serine/threonine-protein kinase Aurora-2	21	300	AT2G45490.1	288	6	282	62.5	280	102	1	3.05e-137	389	92	92
XP_016537632.1	LOC107838897	chr 8	serine/threonine-protein kinase Aurora-2	1	297	AT2G25880.1	288	1	288	86.532	297	31	1	0	546	100	100
XP_016537632.1	LOC107838897	chr 8	serine/threonine-protein kinase Aurora-2	1	296	AT4G32830.1	294	1	293	86.824	296	36	1	0	543	99	99
XP_016537632.1	LOC107838897	chr 8	serine/threonine-protein kinase Aurora-2	1	297	AT2G25880.2	256	1	256	76.094	297	30	2	3.38e-167	464	100	100
XP_016537632.1	LOC107838897	chr 8	serine/threonine-protein kinase Aurora-2	14	294	AT2G45490.1	288	3	282	62.278	281	105	1	2.15e-137	389	95	95
XP_016537633.1	LOC107838898	chr 8	ATP-dependent 6-phosphofructokinase 6-like	1	474	AT4G26270.1	489	1	466	77.215	474	100	3	0	765	95	95
XP_016537633.1	LOC107838898	chr 8	ATP-dependent 6-phosphofructokinase 6-like	1	479	AT5G56630.1	485	1	469	76.2	479	104	4	0	759	96	96
XP_016537633.1	LOC107838898	chr 8	ATP-dependent 6-phosphofructokinase 6-like	10	467	AT4G29220.1	473	11	460	79.039	458	88	2	0	752	92	92
XP_016537633.1	LOC107838898	chr 8	ATP-dependent 6-phosphofructokinase 6-like	8	461	AT4G32840.1	462	9	452	79.736	454	82	2	0	747	91	91
XP_016537633.1	LOC107838898	chr 8	ATP-dependent 6-phosphofructokinase 6-like	15	467	AT5G61580.1	530	66	511	71.523	453	122	2	0	689	91	91
XP_016537633.1	LOC107838898	chr 8	ATP-dependent 6-phosphofructokinase 6-like	15	467	AT5G61580.2	529	66	510	71.523	453	121	3	0	683	91	91
XP_016537634.1	LOC107838898	chr 8	ATP-dependent 6-phosphofructokinase 6-like	1	468	AT4G26270.1	489	1	466	78.419	468	99	2	0	773	95	95
XP_016537634.1	LOC107838898	chr 8	ATP-dependent 6-phosphofructokinase 6-like	1	473	AT5G56630.1	485	1	469	77.378	473	103	3	0	766	96	96
XP_016537634.1	LOC107838898	chr 8	ATP-dependent 6-phosphofructokinase 6-like	10	461	AT4G29220.1	473	11	460	80.31	452	87	1	0	760	92	92
XP_016537634.1	LOC107838898	chr 8	ATP-dependent 6-phosphofructokinase 6-like	8	455	AT4G32840.1	462	9	452	80.58	448	83	1	0	753	91	91
XP_016537634.1	LOC107838898	chr 8	ATP-dependent 6-phosphofructokinase 6-like	15	461	AT5G61580.1	530	66	511	72.707	447	121	1	0	696	91	91
XP_016537634.1	LOC107838898	chr 8	ATP-dependent 6-phosphofructokinase 6-like	15	461	AT5G61580.2	529	66	510	72.707	447	120	2	0	691	91	91
XP_016537635.1	LOC107838898	chr 8	ATP-dependent 6-phosphofructokinase 6-like	6	439	AT4G26270.1	489	35	466	80.184	434	84	2	0	733	94	94
XP_016537635.1	LOC107838898	chr 8	ATP-dependent 6-phosphofructokinase 6-like	6	444	AT5G56630.1	485	35	469	79.271	439	87	3	0	729	95	95
XP_016537635.1	LOC107838898	chr 8	ATP-dependent 6-phosphofructokinase 6-like	6	432	AT4G29220.1	473	36	460	81.265	427	78	1	0	724	92	92
XP_016537635.1	LOC107838898	chr 8	ATP-dependent 6-phosphofructokinase 6-like	6	426	AT4G32840.1	462	36	452	80.998	421	76	1	0	712	91	91
XP_016537635.1	LOC107838898	chr 8	ATP-dependent 6-phosphofructokinase 6-like	6	432	AT5G61580.1	530	86	511	72.6	427	116	1	0	661	92	92
XP_016537635.1	LOC107838898	chr 8	ATP-dependent 6-phosphofructokinase 6-like	6	432	AT5G61580.2	529	86	510	72.6	427	115	2	0	655	92	92
XP_016537636.1	LOC107838900	chr 8	profilin-like	1	131	AT2G19760.1	131	1	131	78.626	131	28	0	2.91e-78	227	100	100
XP_016537636.1	LOC107838900	chr 8	profilin-like	1	131	AT4G29350.1	131	1	131	77.863	131	29	0	9.83e-77	223	100	100
XP_016537636.1	LOC107838900	chr 8	profilin-like	1	131	AT5G56600.1	168	38	168	77.099	131	30	0	7.62e-76	222	100	100
XP_016537636.1	LOC107838900	chr 8	profilin-like	1	131	AT2G19770.1	134	1	134	74.627	134	31	1	8.64e-75	218	100	100
XP_016537636.1	LOC107838900	chr 8	profilin-like	1	131	AT4G29340.1	134	1	134	73.134	134	33	1	5.17e-73	214	100	100
XP_016537637.1	LOC107838901	chr 8	probable polyribonucleotide nucleotidyltransferase 1, chloroplastic	68	877	AT3G03710.1	922	59	866	73.35	818	200	5	0	1190	92	92
XP_016537638.1	LOC107838902	chr 8	mediator of RNA polymerase II transcription subunit 10b-like	1	174	AT1G26665.2	189	1	166	64.943	174	53	2	5.86e-80	236	87	87
XP_016537638.1	LOC107838902	chr 8	mediator of RNA polymerase II transcription subunit 10b-like	1	174	AT1G26665.1	189	1	166	64.943	174	53	2	5.93e-80	236	87	87
XP_016537638.1	LOC107838902	chr 8	mediator of RNA polymerase II transcription subunit 10b-like	1	174	AT5G41910.1	186	1	163	62.286	175	53	3	4.93e-69	208	87	87
XP_016537639.1	LOC107838902	chr 8	mediator of RNA polymerase II transcription subunit 10b-like	1	197	AT1G26665.1	189	1	189	65.99	197	59	2	1.5e-93	270	100	100
XP_016537639.1	LOC107838902	chr 8	mediator of RNA polymerase II transcription subunit 10b-like	1	197	AT1G26665.2	189	1	189	64.975	197	61	2	5.45e-92	266	100	100
XP_016537639.1	LOC107838902	chr 8	mediator of RNA polymerase II transcription subunit 10b-like	1	197	AT5G41910.1	186	1	186	63.636	198	59	3	1.26e-82	243	100	100
XP_016537640.1	LOC107838903	chr 8	guanine nucleotide-binding protein alpha-1 subunit	9	390	AT2G26300.1	383	1	381	83.508	382	62	1	0	671	94	94
XP_016537641.1	LOC107838903	chr 8	guanine nucleotide-binding protein alpha-1 subunit	9	390	AT2G26300.1	383	1	381	83.508	382	62	1	0	671	94	94
XP_016537642.1	LOC107838903	chr 8	guanine nucleotide-binding protein alpha-1 subunit	9	390	AT2G26300.1	383	1	381	83.508	382	62	1	0	671	94	94
XP_016537643.1	LOC107838903	chr 8	guanine nucleotide-binding protein alpha-1 subunit	9	390	AT2G26300.1	383	1	381	83.508	382	62	1	0	671	94	94
XP_016537644.1	LOC107838903	chr 8	guanine nucleotide-binding protein alpha-1 subunit	9	391	AT2G26300.1	383	1	382	83.551	383	62	1	0	672	95	95
XP_016537645.1	LOC107838904	chr 1	ras-related protein RGP1	1	226	AT5G47960.1	223	1	223	80.088	226	42	2	1.23e-132	372	100	100
XP_016537645.1	LOC107838904	chr 1	ras-related protein RGP1	1	226	AT3G12160.1	222	1	222	77.434	226	47	3	6.23e-130	365	100	100
XP_016537645.1	LOC107838904	chr 1	ras-related protein RGP1	5	225	AT5G65270.1	226	7	226	74.775	222	53	3	4.51e-118	335	98	98
XP_016537645.1	LOC107838904	chr 1	ras-related protein RGP1	12	226	AT4G39990.1	224	13	224	70.698	215	60	1	4.06e-112	320	95	95
XP_016537645.1	LOC107838904	chr 1	ras-related protein RGP1	10	226	AT1G09630.1	217	6	217	62.673	217	76	2	1.9e-96	280	96	96
XP_016537645.1	LOC107838904	chr 1	ras-related protein RGP1	9	225	AT1G07410.1	214	5	214	61.435	223	67	4	8.75e-96	278	96	96
XP_016537645.1	LOC107838904	chr 1	ras-related protein RGP1	14	224	AT4G18430.1	217	11	216	62.085	211	75	1	1.91e-95	278	93	93
XP_016537645.1	LOC107838904	chr 1	ras-related protein RGP1	10	225	AT5G60860.1	217	7	217	62.963	216	75	1	1.97e-95	278	96	96
XP_016537645.1	LOC107838904	chr 1	ras-related protein RGP1	14	225	AT1G28550.1	218	11	218	64.151	212	72	1	3.68e-95	277	94	94
XP_016537645.1	LOC107838904	chr 1	ras-related protein RGP1	14	225	AT1G16920.1	216	11	216	63.679	212	71	2	1.2e-94	275	94	94
XP_016537645.1	LOC107838904	chr 1	ras-related protein RGP1	14	225	AT2G33870.1	218	11	218	62.736	212	75	1	3.01e-94	275	94	94
XP_016537645.1	LOC107838904	chr 1	ras-related protein RGP1	14	225	AT3G15060.1	217	11	217	63.679	212	72	1	3.28e-94	275	94	94
XP_016537645.1	LOC107838904	chr 1	ras-related protein RGP1	14	225	AT4G18800.1	214	11	214	64.151	212	68	2	1.37e-93	273	94	94
XP_016537645.1	LOC107838904	chr 1	ras-related protein RGP1	10	226	AT3G46830.1	217	6	217	62.162	222	69	2	4.29e-93	271	96	96
XP_016537645.1	LOC107838904	chr 1	ras-related protein RGP1	11	225	AT5G59150.1	217	7	217	62.896	221	66	3	6.19e-92	269	95	95
XP_016537645.1	LOC107838904	chr 1	ras-related protein RGP1	10	225	AT5G45750.1	216	7	216	62.673	217	73	4	1.47e-91	268	96	96
XP_016537645.1	LOC107838904	chr 1	ras-related protein RGP1	10	225	AT1G06400.1	216	7	216	60.092	218	77	3	5.07e-90	264	96	96
XP_016537645.1	LOC107838904	chr 1	ras-related protein RGP1	11	208	AT1G01200.1	237	23	218	67.662	201	57	3	6.22e-89	262	88	88
XP_016537646.1	LOC107838903	chr 8	guanine nucleotide-binding protein alpha-1 subunit	9	391	AT2G26300.1	383	1	382	83.029	383	64	1	0	669	96	96
XP_016537647.1	LOC107838903	chr 8	guanine nucleotide-binding protein alpha-1 subunit	9	390	AT2G26300.1	383	1	381	83.508	382	62	1	0	671	97	97
XP_016537648.1	LOC107838903	chr 8	guanine nucleotide-binding protein alpha-1 subunit	9	392	AT2G26300.1	383	1	383	83.594	384	62	1	0	675	98	98
XP_016537649.1	LOC107838906	chr 8	uncharacterized LOC107838906	108	592	AT2G25870.1	584	99	584	74.074	486	125	1	0	720	82	82
XP_016537651.1	LOC107838908	chr 8	early nodulin-93-like	9	105	AT5G25940.1	115	6	103	65.306	98	33	1	7.24e-25	90.5	87	87
XP_016537652.1	LOC107838908	chr 8	early nodulin-93-like	9	105	AT5G25940.1	115	6	103	65.306	98	33	1	7.24e-25	90.5	87	87
XP_016537653.1	LOC107838909	chr 8	early nodulin-93-like	9	106	AT5G25940.1	115	6	104	61.616	99	37	1	2.18e-22	84.3	88	88
XP_016537654.1	LOC107838907	chr 1	uncharacterized LOC107838907	1	105	AT4G25315.2	108	1	105	60.748	107	38	2	4.98e-41	131	99	99
XP_016537655.1	LOC107838912	chr 8	peptidyl-prolyl cis-trans isomerase FKBP65-like	32	298	AT5G48570.1	578	82	392	62.701	311	72	4	1.15e-122	363	89	88
XP_016537655.1	LOC107838912	chr 8	peptidyl-prolyl cis-trans isomerase FKBP65-like	32	300	AT3G25230.1	551	74	384	61.093	311	79	2	2.5e-122	361	89	88
XP_016537655.1	LOC107838912	chr 8	peptidyl-prolyl cis-trans isomerase FKBP65-like	32	300	AT3G25230.2	562	74	384	61.093	311	79	2	5.33e-122	360	89	88
XP_016537656.1	LOC107838912	chr 8	peptidyl-prolyl cis-trans isomerase FKBP65-like	32	298	AT5G48570.1	578	82	392	62.701	311	72	4	1.15e-122	363	89	88
XP_016537656.1	LOC107838912	chr 8	peptidyl-prolyl cis-trans isomerase FKBP65-like	32	300	AT3G25230.1	551	74	384	61.093	311	79	2	2.5e-122	361	89	88
XP_016537656.1	LOC107838912	chr 8	peptidyl-prolyl cis-trans isomerase FKBP65-like	32	300	AT3G25230.2	562	74	384	61.093	311	79	2	5.33e-122	360	89	88
XP_016537657.1	LOC107838912	chr 8	peptidyl-prolyl cis-trans isomerase FKBP65-like	32	298	AT5G48570.1	578	82	392	62.701	311	72	4	1.15e-122	363	89	88
XP_016537657.1	LOC107838912	chr 8	peptidyl-prolyl cis-trans isomerase FKBP65-like	32	300	AT3G25230.1	551	74	384	61.093	311	79	2	2.5e-122	361	89	88
XP_016537657.1	LOC107838912	chr 8	peptidyl-prolyl cis-trans isomerase FKBP65-like	32	300	AT3G25230.2	562	74	384	61.093	311	79	2	5.33e-122	360	89	88
XP_016537658.1	LOC107838912	chr 8	peptidyl-prolyl cis-trans isomerase FKBP65-like	32	298	AT5G48570.1	578	82	392	62.701	311	72	4	1.15e-122	363	89	88
XP_016537658.1	LOC107838912	chr 8	peptidyl-prolyl cis-trans isomerase FKBP65-like	32	300	AT3G25230.1	551	74	384	61.093	311	79	2	2.5e-122	361	89	88
XP_016537658.1	LOC107838912	chr 8	peptidyl-prolyl cis-trans isomerase FKBP65-like	32	300	AT3G25230.2	562	74	384	61.093	311	79	2	5.33e-122	360	89	88
XP_016537659.1	LOC107838912	chr 8	peptidyl-prolyl cis-trans isomerase FKBP65-like	32	298	AT5G48570.1	578	82	392	62.701	311	72	4	1.15e-122	363	89	88
XP_016537659.1	LOC107838912	chr 8	peptidyl-prolyl cis-trans isomerase FKBP65-like	32	300	AT3G25230.1	551	74	384	61.093	311	79	2	2.5e-122	361	89	88
XP_016537659.1	LOC107838912	chr 8	peptidyl-prolyl cis-trans isomerase FKBP65-like	32	300	AT3G25230.2	562	74	384	61.093	311	79	2	5.33e-122	360	89	88
XP_016537660.1	LOC107838912	chr 8	peptidyl-prolyl cis-trans isomerase FKBP65-like	32	298	AT5G48570.1	578	82	392	62.701	311	72	4	1.15e-122	363	89	88
XP_016537660.1	LOC107838912	chr 8	peptidyl-prolyl cis-trans isomerase FKBP65-like	32	300	AT3G25230.1	551	74	384	61.093	311	79	2	2.5e-122	361	89	88
XP_016537660.1	LOC107838912	chr 8	peptidyl-prolyl cis-trans isomerase FKBP65-like	32	300	AT3G25230.2	562	74	384	61.093	311	79	2	5.33e-122	360	89	88
XP_016537661.1	LOC107838912	chr 8	peptidyl-prolyl cis-trans isomerase FKBP65-like	32	298	AT5G48570.1	578	82	392	62.701	311	72	4	1.15e-122	363	89	88
XP_016537661.1	LOC107838912	chr 8	peptidyl-prolyl cis-trans isomerase FKBP65-like	32	300	AT3G25230.1	551	74	384	61.093	311	79	2	2.5e-122	361	89	88
XP_016537661.1	LOC107838912	chr 8	peptidyl-prolyl cis-trans isomerase FKBP65-like	32	300	AT3G25230.2	562	74	384	61.093	311	79	2	5.33e-122	360	89	88
XP_016537663.1	LOC107838912	chr 8	peptidyl-prolyl cis-trans isomerase FKBP65-like	32	298	AT5G48570.1	578	82	392	62.701	311	72	4	1.15e-122	363	89	88
XP_016537663.1	LOC107838912	chr 8	peptidyl-prolyl cis-trans isomerase FKBP65-like	32	300	AT3G25230.1	551	74	384	61.093	311	79	2	2.5e-122	361	89	88
XP_016537663.1	LOC107838912	chr 8	peptidyl-prolyl cis-trans isomerase FKBP65-like	32	300	AT3G25230.2	562	74	384	61.093	311	79	2	5.33e-122	360	89	88
XP_016537664.1	LOC107838912	chr 8	peptidyl-prolyl cis-trans isomerase FKBP65-like	32	292	AT3G25230.1	551	74	376	61.716	303	74	2	3.23e-120	355	87	87
XP_016537664.1	LOC107838912	chr 8	peptidyl-prolyl cis-trans isomerase FKBP65-like	32	292	AT5G48570.1	578	82	386	62.295	305	71	4	5.72e-120	356	87	87
XP_016537664.1	LOC107838912	chr 8	peptidyl-prolyl cis-trans isomerase FKBP65-like	32	292	AT3G25230.2	562	74	376	61.716	303	74	2	1.01e-119	355	87	87
XP_016537665.1	LOC107838912	chr 8	peptidyl-prolyl cis-trans isomerase FKBP65-like	32	292	AT3G25230.1	551	74	376	61.716	303	74	2	3.23e-120	355	87	87
XP_016537665.1	LOC107838912	chr 8	peptidyl-prolyl cis-trans isomerase FKBP65-like	32	292	AT5G48570.1	578	82	386	62.295	305	71	4	5.72e-120	356	87	87
XP_016537665.1	LOC107838912	chr 8	peptidyl-prolyl cis-trans isomerase FKBP65-like	32	292	AT3G25230.2	562	74	376	61.716	303	74	2	1.01e-119	355	87	87
XP_016537666.1	LOC107838912	chr 8	peptidyl-prolyl cis-trans isomerase FKBP65-like	32	292	AT3G25230.1	551	74	376	61.716	303	74	2	3.23e-120	355	87	87
XP_016537666.1	LOC107838912	chr 8	peptidyl-prolyl cis-trans isomerase FKBP65-like	32	292	AT5G48570.1	578	82	386	62.295	305	71	4	5.72e-120	356	87	87
XP_016537666.1	LOC107838912	chr 8	peptidyl-prolyl cis-trans isomerase FKBP65-like	32	292	AT3G25230.2	562	74	376	61.716	303	74	2	1.01e-119	355	87	87
XP_016537667.1	LOC107838912	chr 8	peptidyl-prolyl cis-trans isomerase FKBP65-like	32	292	AT3G25230.1	551	74	376	61.716	303	74	2	3.23e-120	355	87	87
XP_016537667.1	LOC107838912	chr 8	peptidyl-prolyl cis-trans isomerase FKBP65-like	32	292	AT5G48570.1	578	82	386	62.295	305	71	4	5.72e-120	356	87	87
XP_016537667.1	LOC107838912	chr 8	peptidyl-prolyl cis-trans isomerase FKBP65-like	32	292	AT3G25230.2	562	74	376	61.716	303	74	2	1.01e-119	355	87	87
XP_016537668.1	LOC107838912	chr 8	peptidyl-prolyl cis-trans isomerase FKBP65-like	4	281	AT5G48570.1	578	71	392	63.354	322	74	4	1.18e-131	385	98	97
XP_016537668.1	LOC107838912	chr 8	peptidyl-prolyl cis-trans isomerase FKBP65-like	4	283	AT3G25230.1	551	63	384	61.801	322	81	2	2.97e-131	383	98	98
XP_016537668.1	LOC107838912	chr 8	peptidyl-prolyl cis-trans isomerase FKBP65-like	4	283	AT3G25230.2	562	63	384	61.801	322	81	2	6.2e-131	382	98	98
XP_016537669.1	LOC107838912	chr 8	peptidyl-prolyl cis-trans isomerase FKBP65-like	4	281	AT5G48570.1	578	71	392	63.354	322	74	4	1.18e-131	385	98	97
XP_016537669.1	LOC107838912	chr 8	peptidyl-prolyl cis-trans isomerase FKBP65-like	4	283	AT3G25230.1	551	63	384	61.801	322	81	2	2.97e-131	383	98	98
XP_016537669.1	LOC107838912	chr 8	peptidyl-prolyl cis-trans isomerase FKBP65-like	4	283	AT3G25230.2	562	63	384	61.801	322	81	2	6.2e-131	382	98	98
XP_016537670.1	LOC107838912	chr 8	peptidyl-prolyl cis-trans isomerase FKBP65-like	1	237	AT5G48570.1	578	112	392	61.21	281	65	4	5.22e-106	317	99	98
XP_016537671.1	LOC107838912	chr 8	peptidyl-prolyl cis-trans isomerase FKBP65-like	1	237	AT5G48570.1	578	112	392	61.21	281	65	4	5.22e-106	317	99	98
XP_016537672.1	LOC107838912	chr 8	peptidyl-prolyl cis-trans isomerase FKBP65-like	1	237	AT5G48570.1	578	112	392	61.21	281	65	4	5.22e-106	317	99	98
XP_016537673.1	LOC107838915	chr 8	50S ribosomal protein L3, chloroplastic	1	273	AT2G43030.1	271	3	271	72.628	274	69	2	3.05e-132	375	100	100
XP_016537677.1	LOC107838919	chr 8	putative ALA-interacting subunit 2	1	351	AT5G46150.1	343	2	343	65.242	351	113	2	4.27e-170	477	100	100
XP_016537677.1	LOC107838919	chr 8	putative ALA-interacting subunit 2	1	351	AT5G46150.2	343	2	343	65.242	351	113	2	4.27e-170	477	100	100
XP_016537677.1	LOC107838919	chr 8	putative ALA-interacting subunit 2	34	345	AT3G12740.1	350	33	344	63.259	313	113	2	7.4e-147	418	89	89
XP_016537677.1	LOC107838919	chr 8	putative ALA-interacting subunit 2	34	345	AT1G54320.1	349	32	343	62.62	313	115	2	1.43e-145	415	89	89
XP_016537677.1	LOC107838919	chr 8	putative ALA-interacting subunit 2	34	345	AT1G16360.1	336	18	329	62.3	313	116	2	1.64e-144	412	89	89
XP_016537677.1	LOC107838919	chr 8	putative ALA-interacting subunit 2	34	345	AT1G79450.1	350	32	343	61.981	313	117	2	3.83e-144	411	89	89
XP_016537678.1	LOC107838919	chr 8	putative ALA-interacting subunit 2	1	351	AT5G46150.1	343	2	343	65.242	351	113	2	4.27e-170	477	100	100
XP_016537678.1	LOC107838919	chr 8	putative ALA-interacting subunit 2	1	351	AT5G46150.2	343	2	343	65.242	351	113	2	4.27e-170	477	100	100
XP_016537678.1	LOC107838919	chr 8	putative ALA-interacting subunit 2	34	345	AT3G12740.1	350	33	344	63.259	313	113	2	7.4e-147	418	89	89
XP_016537678.1	LOC107838919	chr 8	putative ALA-interacting subunit 2	34	345	AT1G54320.1	349	32	343	62.62	313	115	2	1.43e-145	415	89	89
XP_016537678.1	LOC107838919	chr 8	putative ALA-interacting subunit 2	34	345	AT1G16360.1	336	18	329	62.3	313	116	2	1.64e-144	412	89	89
XP_016537678.1	LOC107838919	chr 8	putative ALA-interacting subunit 2	34	345	AT1G79450.1	350	32	343	61.981	313	117	2	3.83e-144	411	89	89
XP_016537679.1	LOC107838919	chr 8	putative ALA-interacting subunit 2	1	293	AT5G46150.1	343	53	343	68.942	293	89	1	6.34e-152	428	100	100
XP_016537679.1	LOC107838919	chr 8	putative ALA-interacting subunit 2	1	293	AT5G46150.2	343	53	343	68.942	293	89	1	6.34e-152	428	100	100
XP_016537679.1	LOC107838919	chr 8	putative ALA-interacting subunit 2	1	287	AT3G12740.1	350	58	344	62.153	288	107	2	7.25e-130	372	98	98
XP_016537679.1	LOC107838919	chr 8	putative ALA-interacting subunit 2	2	287	AT1G16360.1	336	44	329	62.021	287	107	2	1.01e-129	372	98	98
XP_016537679.1	LOC107838919	chr 8	putative ALA-interacting subunit 2	2	287	AT1G79450.1	350	58	343	61.672	287	108	2	1.9e-129	372	98	98
XP_016537679.1	LOC107838919	chr 8	putative ALA-interacting subunit 2	1	287	AT1G54320.1	349	57	343	61.806	288	108	2	8.94e-129	370	98	98
XP_016537679.1	LOC107838919	chr 8	putative ALA-interacting subunit 2	19	287	AT1G79450.2	283	8	276	61.852	270	101	2	2.05e-119	343	92	92
XP_016537685.1	LOC107838921	chr 1	SURP and G-patch domain-containing protein 1-like protein	1	434	AT3G52120.1	443	1	443	60.088	456	147	8	3.66e-177	502	100	100
XP_016537695.1	LOC107838921	chr 1	SURP and G-patch domain-containing protein 1-like protein	1	434	AT3G52120.1	443	1	443	60.088	456	147	8	3.66e-177	502	100	100
XP_016537704.1	LOC107838930	chr 8	peroxisome biogenesis factor 10	12	393	AT2G26350.1	381	11	381	68.063	382	111	3	0	550	97	97
XP_016537705.1	LOC107838930	chr 8	peroxisome biogenesis factor 10	12	363	AT2G26350.1	381	11	381	61.518	382	106	4	1.78e-170	480	97	97
XP_016537706.1	LOC107838930	chr 8	peroxisome biogenesis factor 10	12	301	AT2G26350.1	381	11	293	65.517	290	93	2	5.49e-138	396	86	86
XP_016537707.1	LOC107838931	chr 8	uncharacterized LOC107838931	1	387	AT5G11730.1	386	1	386	66.15	387	130	1	0	535	100	100
XP_016537707.1	LOC107838931	chr 8	uncharacterized LOC107838931	1	385	AT5G25970.1	387	1	385	63.472	386	139	2	1.43e-177	499	99	99
XP_016537707.1	LOC107838931	chr 8	uncharacterized LOC107838931	21	387	AT3G21310.1	383	20	383	63.315	368	130	2	2.83e-171	483	95	95
XP_016537707.1	LOC107838931	chr 8	uncharacterized LOC107838931	46	385	AT1G51770.1	406	51	390	64.118	340	122	0	2.48e-169	479	88	88
XP_016537708.1	LOC107838932	chr 8	serine hydroxymethyltransferase 3, chloroplastic-like	1	525	AT4G32520.2	529	1	529	77.213	531	113	2	0	844	100	100
XP_016537708.1	LOC107838932	chr 8	serine hydroxymethyltransferase 3, chloroplastic-like	1	525	AT4G32520.1	529	1	529	77.213	531	113	2	0	844	100	100
XP_016537709.1	LOC107838932	chr 8	serine hydroxymethyltransferase 3, chloroplastic-like	1	525	AT4G32520.2	529	1	529	77.213	531	113	2	0	844	100	100
XP_016537709.1	LOC107838932	chr 8	serine hydroxymethyltransferase 3, chloroplastic-like	1	525	AT4G32520.1	529	1	529	77.213	531	113	2	0	844	100	100
XP_016537710.1	LOC107838932	chr 8	serine hydroxymethyltransferase 3, chloroplastic-like	1	525	AT4G32520.2	529	1	529	77.213	531	113	2	0	844	100	100
XP_016537710.1	LOC107838932	chr 8	serine hydroxymethyltransferase 3, chloroplastic-like	1	525	AT4G32520.1	529	1	529	77.213	531	113	2	0	844	100	100
XP_016537711.1	LOC107838932	chr 8	serine hydroxymethyltransferase 3, chloroplastic-like	1	525	AT4G32520.2	529	1	529	77.213	531	113	2	0	844	100	100
XP_016537711.1	LOC107838932	chr 8	serine hydroxymethyltransferase 3, chloroplastic-like	1	525	AT4G32520.1	529	1	529	77.213	531	113	2	0	844	100	100
XP_016537714.1	LOC107838933	chr 1	histone H4	1	103	AT5G59970.1	103	1	103	99.029	103	1	0	4.89e-68	199	100	100
XP_016537714.1	LOC107838933	chr 1	histone H4	1	103	AT5G59690.1	103	1	103	99.029	103	1	0	4.89e-68	199	100	100
XP_016537714.1	LOC107838933	chr 1	histone H4	1	103	AT3G46320.1	103	1	103	99.029	103	1	0	4.89e-68	199	100	100
XP_016537714.1	LOC107838933	chr 1	histone H4	1	103	AT3G53730.1	103	1	103	99.029	103	1	0	4.89e-68	199	100	100
XP_016537714.1	LOC107838933	chr 1	histone H4	1	103	AT3G45930.1	103	1	103	99.029	103	1	0	4.89e-68	199	100	100
XP_016537714.1	LOC107838933	chr 1	histone H4	1	103	AT2G28740.1	103	1	103	99.029	103	1	0	4.89e-68	199	100	100
XP_016537714.1	LOC107838933	chr 1	histone H4	1	103	AT1G07820.2	103	1	103	99.029	103	1	0	4.89e-68	199	100	100
XP_016537714.1	LOC107838933	chr 1	histone H4	1	103	AT1G07820.1	103	1	103	99.029	103	1	0	4.89e-68	199	100	100
XP_016537714.1	LOC107838933	chr 1	histone H4	1	103	AT1G07660.1	103	1	103	99.029	103	1	0	4.89e-68	199	100	100
XP_016537714.1	LOC107838933	chr 1	histone H4	1	103	AT1G07660.2	86	1	86	82.524	103	1	1	7.26e-51	155	100	100
XP_016537715.1	LOC107838936	chr 8	PITH domain-containing protein 1	1	204	AT2G25950.1	204	1	204	80.392	204	40	0	2.42e-126	354	100	100
XP_016537716.1	LOC107838936	chr 8	PITH domain-containing protein 1	1	204	AT2G25950.1	204	1	204	80.392	204	40	0	2.42e-126	354	100	100
XP_016537717.1	LOC107838940	chr 8	pollen-specific protein SF21	1	345	AT5G11790.1	344	1	343	75.072	345	84	2	0	542	99	99
XP_016537717.1	LOC107838940	chr 8	pollen-specific protein SF21	1	346	AT5G56750.1	346	1	345	72.543	346	94	1	0	523	99	99
XP_016537717.1	LOC107838940	chr 8	pollen-specific protein SF21	5	343	AT2G19620.1	347	5	342	70.206	339	100	1	1.16e-179	501	97	97
XP_016537717.1	LOC107838940	chr 8	pollen-specific protein SF21	21	343	AT2G19620.2	328	2	323	71.827	323	90	1	4.51e-175	489	93	93
XP_016537718.1	LOC107838940	chr 8	pollen-specific protein SF21	1	344	AT5G11790.1	344	1	343	75.291	344	84	1	0	546	99	99
XP_016537718.1	LOC107838940	chr 8	pollen-specific protein SF21	1	345	AT5G56750.1	346	1	345	72.754	345	94	0	0	528	99	99
XP_016537718.1	LOC107838940	chr 8	pollen-specific protein SF21	5	342	AT2G19620.1	347	5	342	70.414	338	100	0	0	505	97	97
XP_016537718.1	LOC107838940	chr 8	pollen-specific protein SF21	21	342	AT2G19620.2	328	2	323	72.05	322	90	0	7.97e-177	493	93	93
XP_016537719.1	LOC107838940	chr 8	pollen-specific protein SF21	15	339	AT5G11790.1	344	21	343	75.692	325	77	2	0	514	95	95
XP_016537719.1	LOC107838940	chr 8	pollen-specific protein SF21	15	340	AT5G56750.1	346	21	345	73.926	326	84	1	0	505	95	95
XP_016537719.1	LOC107838940	chr 8	pollen-specific protein SF21	15	337	AT2G19620.2	328	2	323	71.827	323	90	1	5.36e-175	488	94	94
XP_016537719.1	LOC107838940	chr 8	pollen-specific protein SF21	15	337	AT2G19620.1	347	21	342	71.827	323	90	1	1e-174	488	94	94
XP_016537722.1	LOC107838945	chr 8	probable sugar phosphate/phosphate translocator At4g32390	1	167	AT5G25400.1	349	184	347	79.641	167	31	1	1.19e-92	273	99	99
XP_016537722.1	LOC107838945	chr 8	probable sugar phosphate/phosphate translocator At4g32390	1	159	AT4G32390.1	350	184	343	84.375	160	24	1	1.28e-92	273	95	95
XP_016537722.1	LOC107838945	chr 8	probable sugar phosphate/phosphate translocator At4g32390	1	160	AT2G25520.1	347	184	343	80.625	160	31	0	6.52e-92	271	95	95
XP_016537722.1	LOC107838945	chr 8	probable sugar phosphate/phosphate translocator At4g32390	1	165	AT5G11230.1	351	184	347	75.904	166	37	2	1.73e-83	249	98	98
XP_016537723.1	LOC107838946	chr 8	myosin-15	39	1547	AT4G33200.1	1522	8	1502	72.649	1510	397	7	0	2246	97	97
XP_016537723.1	LOC107838946	chr 8	myosin-15	39	1547	AT4G33200.3	1503	8	1483	71.589	1510	394	8	0	2200	97	97
XP_016537723.1	LOC107838946	chr 8	myosin-15	39	1547	AT4G33200.2	1492	8	1472	71.656	1510	382	8	0	2194	97	97
XP_016537724.1	LOC107838946	chr 8	myosin-15	39	1545	AT4G33200.1	1522	8	1502	72.745	1508	397	6	0	2251	97	97
XP_016537724.1	LOC107838946	chr 8	myosin-15	39	1545	AT4G33200.3	1503	8	1483	71.684	1508	394	7	0	2204	97	97
XP_016537724.1	LOC107838946	chr 8	myosin-15	39	1545	AT4G33200.2	1492	8	1472	71.751	1508	382	7	0	2199	97	97
XP_016537725.1	LOC107838946	chr 8	myosin-15	39	1496	AT4G33200.1	1522	8	1502	70.858	1503	385	7	0	2165	97	97
XP_016537725.1	LOC107838946	chr 8	myosin-15	39	1496	AT4G33200.3	1503	8	1483	69.794	1503	382	8	0	2117	97	97
XP_016537725.1	LOC107838946	chr 8	myosin-15	39	1496	AT4G33200.2	1492	8	1472	69.86	1503	370	8	0	2112	97	97
XP_016537725.1	LOC107838946	chr 8	myosin-15	1222	1495	AT1G54560.1	1529	1242	1517	60.87	276	106	2	3.73e-101	357	96	18
XP_016537725.1	LOC107838946	chr 8	myosin-15	1222	1495	AT1G08730.1	1538	1251	1526	60.145	276	108	2	1.72e-99	352	96	18
XP_016537727.1	LOC107838948	chr 8	aspartate aminotransferase, chloroplastic	1	462	AT4G31990.2	453	1	453	81.602	462	76	2	0	784	100	100
XP_016537727.1	LOC107838948	chr 8	aspartate aminotransferase, chloroplastic	1	462	AT4G31990.1	453	1	453	81.602	462	76	2	0	784	100	100
XP_016537727.1	LOC107838948	chr 8	aspartate aminotransferase, chloroplastic	1	461	AT4G31990.3	462	1	452	81.779	461	75	2	0	783	99	99
XP_016537727.1	LOC107838948	chr 8	aspartate aminotransferase, chloroplastic	1	462	AT4G31990.4	448	1	448	80.087	462	78	3	0	766	100	100
XP_016537728.1	LOC107838941	chr 1	putative tRNA (cytidine(34)-2'-O)-methyltransferase	16	261	AT5G26880.2	263	14	263	63.78	254	80	4	1.59e-108	314	94	94
XP_016537730.1	LOC107838950	chr 8	LRR receptor-like serine/threonine-protein kinase ERECTA	11	986	AT2G26330.1	976	3	975	80.143	977	189	3	0	1593	99	99
XP_016537730.1	LOC107838950	chr 8	LRR receptor-like serine/threonine-protein kinase ERECTA	17	986	AT5G62230.1	966	14	965	64.573	971	324	8	0	1235	98	98
XP_016537730.1	LOC107838950	chr 8	LRR receptor-like serine/threonine-protein kinase ERECTA	15	986	AT5G07180.1	967	11	966	63.487	975	334	7	0	1219	98	98
XP_016537734.1	LOC107838952	chr 8	40S ribosomal protein S3-2-like	6	233	AT5G35530.1	248	3	231	87.773	229	27	1	4.93e-149	415	95	95
XP_016537734.1	LOC107838952	chr 8	40S ribosomal protein S3-2-like	6	220	AT3G53870.1	249	3	217	92.558	215	16	0	7.17e-147	409	90	90
XP_016537734.1	LOC107838952	chr 8	40S ribosomal protein S3-2-like	6	231	AT2G31610.1	250	3	228	88.053	226	27	0	2.06e-146	408	95	95
XP_016537735.1	LOC107838953	chr 8	uncharacterized protein ycf36	19	263	AT5G11840.1	265	9	263	60.232	259	85	5	4.64e-98	288	93	93
XP_016537740.1	LOC107838957	chr 8	probable sugar phosphate/phosphate translocator At2g25520	1	349	AT4G32390.1	350	1	350	80.286	350	68	1	0	581	99	99
XP_016537740.1	LOC107838957	chr 8	probable sugar phosphate/phosphate translocator At2g25520	1	343	AT2G25520.1	347	1	343	81.05	343	65	0	0	579	98	98
XP_016537740.1	LOC107838957	chr 8	probable sugar phosphate/phosphate translocator At2g25520	1	350	AT5G25400.1	349	1	347	79.714	350	68	1	0	577	99	99
XP_016537740.1	LOC107838957	chr 8	probable sugar phosphate/phosphate translocator At2g25520	1	349	AT5G11230.1	351	1	348	76.286	350	80	2	0	545	99	99
XP_016537741.1	LOC107838958	chr 8	uncharacterized LOC107838958	37	505	AT5G12010.1	502	32	502	65.817	471	159	2	0	650	93	93
XP_016537742.1	LOC107838959	chr 8	probable protein S-acyltransferase 17	1	378	AT3G04970.1	397	1	382	69.351	385	108	3	0	526	96	96
XP_016537743.1	LOC107838960	chr 8	chlorophyll(ide) b reductase NOL, chloroplastic	71	348	AT5G04900.1	348	72	348	80.216	278	54	1	4.18e-173	484	80	80
XP_016537744.1	LOC107838960	chr 8	chlorophyll(ide) b reductase NOL, chloroplastic	71	342	AT5G04900.1	348	72	348	79.137	278	51	2	7.29e-168	471	80	80
XP_016537748.1	LOC107838962	chr 8	probable ADP-ribosylation factor GTPase-activating protein AGD11	6	395	AT3G07940.1	385	5	385	66.582	392	118	4	0	513	99	99
XP_016537749.1	LOC107838962	chr 8	probable ADP-ribosylation factor GTPase-activating protein AGD11	3	381	AT3G07940.1	385	18	385	66.755	379	115	3	2.94e-180	505	99	99
XP_016537750.1	LOC107838962	chr 8	probable ADP-ribosylation factor GTPase-activating protein AGD11	18	371	AT3G07940.1	385	43	385	69.492	354	97	3	2.38e-177	498	95	95
XP_016537760.1	LOC107838968	chr 8	homeobox-leucine zipper protein ATHB-15	7	868	AT1G52150.1	836	4	836	77.945	866	154	7	0	1389	99	99
XP_016537760.1	LOC107838968	chr 8	homeobox-leucine zipper protein ATHB-15	7	868	AT1G52150.2	837	4	837	77.97	867	153	8	0	1387	99	99
XP_016537760.1	LOC107838968	chr 8	homeobox-leucine zipper protein ATHB-15	14	868	AT4G32880.1	833	11	833	77.389	858	156	7	0	1383	99	99
XP_016537760.1	LOC107838968	chr 8	homeobox-leucine zipper protein ATHB-15	7	820	AT1G52150.3	794	4	788	77.017	818	151	7	0	1287	94	94
XP_016537760.1	LOC107838968	chr 8	homeobox-leucine zipper protein ATHB-15	1	868	AT2G34710.1	852	1	852	62.683	887	277	13	0	1106	100	100
XP_016537760.1	LOC107838968	chr 8	homeobox-leucine zipper protein ATHB-15	13	868	AT1G30490.1	841	16	841	62.644	870	267	13	0	1093	99	99
XP_016537760.1	LOC107838968	chr 8	homeobox-leucine zipper protein ATHB-15	16	868	AT5G60690.1	842	23	842	62.24	866	268	11	0	1072	98	98
XP_016537761.1	LOC107838968	chr 8	homeobox-leucine zipper protein ATHB-15	7	840	AT1G52150.1	836	4	836	80.43	838	155	6	0	1403	99	99
XP_016537761.1	LOC107838968	chr 8	homeobox-leucine zipper protein ATHB-15	7	840	AT1G52150.2	837	4	837	80.453	839	154	7	0	1400	99	99
XP_016537761.1	LOC107838968	chr 8	homeobox-leucine zipper protein ATHB-15	13	840	AT4G32880.1	833	10	833	79.904	831	157	6	0	1400	99	99
XP_016537761.1	LOC107838968	chr 8	homeobox-leucine zipper protein ATHB-15	7	792	AT1G52150.3	794	4	788	79.62	790	152	6	0	1301	94	94
XP_016537761.1	LOC107838968	chr 8	homeobox-leucine zipper protein ATHB-15	1	840	AT2G34710.1	852	1	852	64.494	859	279	12	0	1115	100	100
XP_016537761.1	LOC107838968	chr 8	homeobox-leucine zipper protein ATHB-15	13	840	AT1G30490.1	841	16	841	64.489	842	269	12	0	1103	99	99
XP_016537761.1	LOC107838968	chr 8	homeobox-leucine zipper protein ATHB-15	16	840	AT5G60690.1	842	23	842	64.2	838	269	10	0	1086	98	98
XP_016537762.1	LOC107838969	chr 8	uncharacterized LOC107838969	1	1000	AT2G25800.1	987	1	987	71.612	1011	252	10	0	1450	100	100
XP_016537762.1	LOC107838969	chr 8	uncharacterized LOC107838969	47	1000	AT2G20010.2	952	1	951	62.643	961	342	9	0	1229	95	95
XP_016537762.1	LOC107838969	chr 8	uncharacterized LOC107838969	167	1000	AT2G20010.1	834	1	833	64.209	841	286	8	0	1123	83	83
XP_016537763.1	LOC107838971	chr 8	nuclear pore complex protein NUP85	1	706	AT4G32910.1	716	1	715	62.448	719	253	4	0	912	100	100
XP_016537766.1	LOC107838970	chr 1	DNA-damage-repair/toleration protein DRT100-like	23	369	AT3G20820.1	365	17	362	63.401	347	126	1	1.33e-164	464	94	94
XP_016537766.1	LOC107838970	chr 1	DNA-damage-repair/toleration protein DRT100-like	26	368	AT3G12610.1	372	27	370	64.826	344	120	1	1.4e-164	464	93	93
XP_016537768.1	LOC107838974	chr 8	peptidyl-tRNA hydrolase 2, mitochondrial	8	206	AT4G32900.2	193	2	193	60	205	63	3	6.66e-82	241	97	97
XP_016537770.1	LOC107838974	chr 8	peptidyl-tRNA hydrolase 2, mitochondrial	8	195	AT4G32900.2	193	2	193	63.402	194	63	2	1.14e-85	251	96	96
XP_016537771.1	LOC107838974	chr 8	peptidyl-tRNA hydrolase 2, mitochondrial	8	166	AT4G32900.2	193	2	164	61.212	165	56	2	5.93e-69	208	86	86
XP_016537773.1	LOC107838975	chr 8	cytochrome P450 711A1	37	531	AT2G26170.1	522	32	521	74.395	496	120	2	0	734	93	93
XP_016537773.1	LOC107838975	chr 8	cytochrome P450 711A1	89	531	AT2G26170.2	439	1	438	74.099	444	108	2	0	648	83	83
XP_016537774.1	LOC107838976	chr 8	protein IQ-DOMAIN 1	1	433	AT2G26180.1	416	1	413	61.187	438	140	12	3.48e-147	425	97	97
XP_016537775.1	LOC107838976	chr 8	protein IQ-DOMAIN 1	1	432	AT2G26180.1	416	1	413	61.136	440	136	14	2.98e-145	420	97	97
XP_016537776.1	LOC107838976	chr 8	protein IQ-DOMAIN 1	1	107	AT2G26180.1	416	1	98	66.355	107	27	3	2.31e-30	120	96	29
XP_016537780.1	LOC107838979	chr 8	delta-1-pyrroline-5-carboxylate synthase	1	713	AT3G55610.1	726	1	713	76.297	713	169	0	0	1105	99	99
XP_016537780.1	LOC107838979	chr 8	delta-1-pyrroline-5-carboxylate synthase	1	713	AT2G39800.4	717	1	713	76.718	713	166	0	0	1099	99	99
XP_016537780.1	LOC107838979	chr 8	delta-1-pyrroline-5-carboxylate synthase	1	713	AT2G39800.1	717	1	713	76.718	713	166	0	0	1099	99	99
XP_016537780.1	LOC107838979	chr 8	delta-1-pyrroline-5-carboxylate synthase	1	713	AT2G39800.3	714	1	710	76.297	713	166	1	0	1087	99	99
XP_016537780.1	LOC107838979	chr 8	delta-1-pyrroline-5-carboxylate synthase	104	713	AT2G39800.2	614	1	610	77.049	610	140	0	0	939	85	85
XP_016537780.1	LOC107838979	chr 8	delta-1-pyrroline-5-carboxylate synthase	1	621	AT3G55610.2	622	1	621	74.879	621	156	0	0	935	87	87
XP_016537781.1	LOC107838981	chr 8	26S protease regulatory subunit 6A homolog	1	422	AT3G05530.1	424	1	424	93.632	424	25	2	0	806	100	100
XP_016537781.1	LOC107838981	chr 8	26S protease regulatory subunit 6A homolog	1	422	AT1G09100.1	423	1	423	92.671	423	30	1	0	793	100	100
XP_016537782.1	LOC107838982	chr 8	aminopeptidase M1	6	871	AT4G33090.1	879	2	877	73.63	876	221	3	0	1353	99	99
XP_016537785.1	LOC107838984	chr 8	ran-binding protein 1 homolog c-like	1	185	AT5G58590.1	219	1	181	72.432	185	47	3	4.49e-92	268	88	88
XP_016537785.1	LOC107838984	chr 8	ran-binding protein 1 homolog c-like	1	210	AT2G30060.1	217	1	209	63.033	211	75	2	3.47e-87	256	99	99
XP_016537785.1	LOC107838984	chr 8	ran-binding protein 1 homolog c-like	3	184	AT1G07140.1	228	2	181	68.681	182	55	1	1.95e-85	252	86	86
XP_016537786.1	LOC107838985	chr 8	serine/threonine-protein kinase 38	2	483	AT4G33080.1	519	1	486	79.835	486	94	2	0	822	93	93
XP_016537786.1	LOC107838985	chr 8	serine/threonine-protein kinase 38	2	479	AT4G33080.2	507	1	482	80.083	482	92	2	0	818	92	92
XP_016537786.1	LOC107838985	chr 8	serine/threonine-protein kinase 38	10	484	AT2G19400.1	527	23	499	72.537	477	129	1	0	746	92	92
XP_016537786.1	LOC107838985	chr 8	serine/threonine-protein kinase 38	11	502	AT4G14350.2	551	39	524	64.516	496	162	5	0	657	95	95
XP_016537786.1	LOC107838985	chr 8	serine/threonine-protein kinase 38	11	502	AT4G14350.1	551	39	524	64.516	496	162	5	0	657	95	95
XP_016537786.1	LOC107838985	chr 8	serine/threonine-protein kinase 38	11	502	AT4G14350.3	548	39	524	64.516	496	162	5	0	656	95	95
XP_016537786.1	LOC107838985	chr 8	serine/threonine-protein kinase 38	16	502	AT3G23310.1	568	44	527	63.136	491	170	5	0	646	94	94
XP_016537786.1	LOC107838985	chr 8	serine/threonine-protein kinase 38	8	495	AT2G20470.1	569	41	519	63.03	495	160	6	0	638	94	94
XP_016537786.1	LOC107838985	chr 8	serine/threonine-protein kinase 38	16	469	AT1G03920.1	569	61	504	67.841	454	136	3	0	636	87	87
XP_016537786.1	LOC107838985	chr 8	serine/threonine-protein kinase 38	16	469	AT1G30640.1	562	44	492	62.939	456	160	4	0	594	87	87
XP_016537787.1	LOC107838985	chr 8	serine/threonine-protein kinase 38	2	451	AT4G33080.1	519	1	454	78.414	454	94	2	0	755	98	98
XP_016537787.1	LOC107838985	chr 8	serine/threonine-protein kinase 38	2	451	AT4G33080.2	507	1	454	78.414	454	94	2	0	755	98	98
XP_016537787.1	LOC107838985	chr 8	serine/threonine-protein kinase 38	10	433	AT2G19400.1	527	23	448	75.117	426	104	1	0	688	92	92
XP_016537787.1	LOC107838985	chr 8	serine/threonine-protein kinase 38	11	432	AT4G14350.2	551	39	451	69.905	422	118	3	0	620	92	92
XP_016537787.1	LOC107838985	chr 8	serine/threonine-protein kinase 38	11	432	AT4G14350.1	551	39	451	69.905	422	118	3	0	620	92	92
XP_016537787.1	LOC107838985	chr 8	serine/threonine-protein kinase 38	11	432	AT4G14350.3	548	39	451	69.905	422	118	3	0	620	92	92
XP_016537787.1	LOC107838985	chr 8	serine/threonine-protein kinase 38	2	432	AT3G23310.1	568	30	454	66.357	431	139	2	0	611	94	94
XP_016537787.1	LOC107838985	chr 8	serine/threonine-protein kinase 38	8	432	AT2G20470.1	569	41	454	67.294	425	128	3	0	600	92	92
XP_016537787.1	LOC107838985	chr 8	serine/threonine-protein kinase 38	16	432	AT1G03920.1	569	61	468	68.825	417	121	2	0	598	91	91
XP_016537787.1	LOC107838985	chr 8	serine/threonine-protein kinase 38	13	453	AT5G09890.2	516	23	457	62.077	443	158	3	0	580	96	96
XP_016537787.1	LOC107838985	chr 8	serine/threonine-protein kinase 38	13	453	AT5G09890.1	515	23	457	62.077	443	158	3	0	580	96	96
XP_016537787.1	LOC107838985	chr 8	serine/threonine-protein kinase 38	16	433	AT1G30640.1	562	44	457	65	420	139	3	0	571	91	91
XP_016537792.1	LOC107838988	chr 8	peptidyl-prolyl cis-trans isomerase CYP57	1	489	AT4G33060.1	504	1	503	62.353	510	164	6	0	594	99	99
XP_016537793.1	LOC107838988	chr 8	peptidyl-prolyl cis-trans isomerase CYP57	1	488	AT4G33060.1	504	1	503	62.279	509	165	5	0	596	99	99
XP_016537804.1	LOC107838995	chr 8	uncharacterized LOC107838995	4	337	AT2G25910.1	341	7	341	72.239	335	92	1	0	530	99	99
XP_016537804.1	LOC107838995	chr 8	uncharacterized LOC107838995	4	337	AT2G25910.2	342	7	342	72.024	336	92	2	0	526	99	99
XP_016537805.1	LOC107838997	chr 8	vacuolar protein sorting-associated protein 32 homolog 2-like	38	253	AT2G19830.1	213	1	213	81.364	220	30	4	1.24e-107	309	85	85
XP_016537805.1	LOC107838997	chr 8	vacuolar protein sorting-associated protein 32 homolog 2-like	38	253	AT4G29160.3	219	1	219	83.105	219	34	2	4.8e-106	305	85	85
XP_016537805.1	LOC107838997	chr 8	vacuolar protein sorting-associated protein 32 homolog 2-like	38	253	AT4G29160.1	219	1	219	83.105	219	34	2	4.8e-106	305	85	85
XP_016537806.1	LOC107838997	chr 8	vacuolar protein sorting-associated protein 32 homolog 2-like	38	253	AT2G19830.1	213	1	213	81.364	220	30	4	1.24e-107	309	85	85
XP_016537806.1	LOC107838997	chr 8	vacuolar protein sorting-associated protein 32 homolog 2-like	38	253	AT4G29160.3	219	1	219	83.105	219	34	2	4.8e-106	305	85	85
XP_016537806.1	LOC107838997	chr 8	vacuolar protein sorting-associated protein 32 homolog 2-like	38	253	AT4G29160.1	219	1	219	83.105	219	34	2	4.8e-106	305	85	85
XP_016537807.1	LOC107838997	chr 8	vacuolar protein sorting-associated protein 32 homolog 2-like	1	216	AT2G19830.1	213	1	213	81.364	220	30	4	3.7e-108	309	100	100
XP_016537807.1	LOC107838997	chr 8	vacuolar protein sorting-associated protein 32 homolog 2-like	1	216	AT4G29160.3	219	1	219	83.105	219	34	2	2.22e-106	305	100	100
XP_016537807.1	LOC107838997	chr 8	vacuolar protein sorting-associated protein 32 homolog 2-like	1	216	AT4G29160.1	219	1	219	83.105	219	34	2	2.22e-106	305	100	100
XP_016537807.1	LOC107838997	chr 8	vacuolar protein sorting-associated protein 32 homolog 2-like	40	216	AT4G29160.2	192	13	192	82.222	180	29	2	5.55e-90	262	82	82
XP_016537811.1	LOC107839000	chr 8	elongation factor 2	1	843	AT1G56070.1	843	1	843	93.12	843	58	0	0	1660	100	100
XP_016537811.1	LOC107839000	chr 8	elongation factor 2	22	843	AT3G12915.1	820	1	820	90.146	822	79	2	0	1563	98	98
XP_016537811.1	LOC107839000	chr 8	elongation factor 2	22	843	AT3G12915.2	767	1	767	83.942	822	77	4	0	1419	98	98
XP_016537812.1	LOC107839000	chr 8	elongation factor 2	1	843	AT1G56070.1	843	1	843	93.12	843	58	0	0	1660	100	100
XP_016537812.1	LOC107839000	chr 8	elongation factor 2	22	843	AT3G12915.1	820	1	820	90.146	822	79	2	0	1563	98	98
XP_016537812.1	LOC107839000	chr 8	elongation factor 2	22	843	AT3G12915.2	767	1	767	83.942	822	77	4	0	1419	98	98
XP_016537814.1	LOC107839002	chr 8	elongation factor 2-like	1	843	AT1G56070.1	843	1	843	93.357	843	56	0	0	1659	100	100
XP_016537814.1	LOC107839002	chr 8	elongation factor 2-like	22	843	AT3G12915.1	820	1	820	90.511	822	76	2	0	1567	98	98
XP_016537814.1	LOC107839002	chr 8	elongation factor 2-like	22	843	AT3G12915.2	767	1	767	84.428	822	73	4	0	1425	98	98
XP_016537815.1	LOC107839003	chr 8	mitochondrial substrate carrier family protein P	19	339	AT1G14560.1	331	7	329	68.111	323	101	1	2.16e-157	444	93	93
XP_016537816.1	LOC107839003	chr 8	mitochondrial substrate carrier family protein P	26	270	AT1G14560.1	331	14	258	71.02	245	71	0	2.66e-118	342	87	87
XP_016537820.1	LOC107839007	chr 8	uncharacterized LOC107839007	53	540	AT2G12400.1	541	52	534	63.934	488	171	1	0	654	89	89
XP_016537822.1	LOC107839009	chr 8	probable transcriptional regulatory protein At2g25830	4	323	AT2G25830.1	331	3	331	62.162	333	109	5	5.95e-135	386	99	99
XP_016537823.1	LOC107839009	chr 8	probable transcriptional regulatory protein At2g25830	4	322	AT2G25830.1	331	3	331	63.253	332	106	4	1.52e-136	390	99	99
XP_016537824.1	LOC107839011	chr 8	carotenoid cleavage dioxygenase 8 homolog B, chloroplastic	61	556	AT4G32810.1	570	68	569	66.402	503	161	5	0	726	89	89
XP_016537836.1	LOC107839021	chr 8	N6-adenosine-methyltransferase MT-A70-like	1	687	AT4G10760.1	685	1	675	63.754	698	219	11	0	827	94	94
XP_016537837.1	LOC107839021	chr 8	N6-adenosine-methyltransferase MT-A70-like	1	687	AT4G10760.1	685	1	675	63.754	698	219	11	0	826	92	92
XP_016537838.1	LOC107839022	chr 8	molybdate-anion transporter	1	459	AT4G27720.1	460	1	459	83.224	459	77	0	0	808	99	99
XP_016537838.1	LOC107839022	chr 8	molybdate-anion transporter	1	459	AT1G64650.1	462	1	461	82.863	461	77	1	0	804	99	99
XP_016537838.1	LOC107839022	chr 8	molybdate-anion transporter	1	459	AT3G49310.1	460	1	459	80.174	459	91	0	0	789	99	99
XP_016537838.1	LOC107839022	chr 8	molybdate-anion transporter	50	459	AT1G64650.2	421	9	420	83.252	412	67	1	0	722	89	89
XP_016537839.1	LOC107839023	chr 8	protein CASEIN KINASE I-LIKE 3-like	1	413	AT4G28880.1	415	1	409	66.271	421	122	6	0	560	97	97
XP_016537839.1	LOC107839023	chr 8	protein CASEIN KINASE I-LIKE 3-like	1	380	AT4G26100.1	450	1	374	62.597	385	128	6	1.45e-175	498	90	90
XP_016537839.1	LOC107839023	chr 8	protein CASEIN KINASE I-LIKE 3-like	1	355	AT4G14340.1	457	7	363	63.305	357	129	1	2.38e-166	474	84	84
XP_016537840.1	LOC107839023	chr 8	protein CASEIN KINASE I-LIKE 3-like	1	381	AT4G28880.1	415	1	409	60.095	421	116	7	2.94e-171	484	97	97
XP_016537843.1	LOC107839025	chr 8	putative lactoylglutathione lyase	47	363	AT1G67280.1	350	37	350	67.823	317	99	1	5.23e-161	454	87	87
XP_016537844.1	LOC107839025	chr 8	putative lactoylglutathione lyase	23	341	AT1G67280.1	350	35	350	67.398	319	101	1	3.2e-161	454	94	94
XP_016537848.1	LOC107839030	chr 8	acyl-protein thioesterase 1 homolog 1-like	22	275	AT5G20060.3	252	1	252	64.961	254	87	2	7.2e-126	358	92	92
XP_016537848.1	LOC107839030	chr 8	acyl-protein thioesterase 1 homolog 1-like	22	275	AT5G20060.1	252	1	252	64.961	254	87	2	7.2e-126	358	92	92
XP_016537848.1	LOC107839030	chr 8	acyl-protein thioesterase 1 homolog 1-like	22	275	AT5G20060.2	252	1	252	64.961	254	87	2	7.2e-126	358	92	92
XP_016537848.1	LOC107839030	chr 8	acyl-protein thioesterase 1 homolog 1-like	22	276	AT1G52700.1	255	1	254	62.745	255	94	1	9.13e-117	335	92	92
XP_016537848.1	LOC107839030	chr 8	acyl-protein thioesterase 1 homolog 1-like	22	276	AT3G15650.1	255	1	254	64.314	255	90	1	1.41e-112	324	92	92
XP_016537849.1	LOC107839030	chr 8	acyl-protein thioesterase 1 homolog 1-like	22	271	AT5G20060.3	252	1	252	63.78	254	86	3	1.54e-121	347	92	92
XP_016537849.1	LOC107839030	chr 8	acyl-protein thioesterase 1 homolog 1-like	22	271	AT5G20060.1	252	1	252	63.78	254	86	3	1.54e-121	347	92	92
XP_016537849.1	LOC107839030	chr 8	acyl-protein thioesterase 1 homolog 1-like	22	271	AT5G20060.2	252	1	252	63.78	254	86	3	1.54e-121	347	92	92
XP_016537849.1	LOC107839030	chr 8	acyl-protein thioesterase 1 homolog 1-like	22	272	AT1G52700.1	255	1	254	61.176	255	94	2	4.29e-111	320	92	92
XP_016537849.1	LOC107839030	chr 8	acyl-protein thioesterase 1 homolog 1-like	22	272	AT3G15650.1	255	1	254	62.745	255	90	2	5.73e-107	310	92	92
XP_016537850.1	LOC107839030	chr 8	acyl-protein thioesterase 1 homolog 1-like	1	254	AT5G20060.3	252	1	252	64.961	254	87	2	3.2e-126	358	99	99
XP_016537850.1	LOC107839030	chr 8	acyl-protein thioesterase 1 homolog 1-like	1	254	AT5G20060.1	252	1	252	64.961	254	87	2	3.2e-126	358	99	99
XP_016537850.1	LOC107839030	chr 8	acyl-protein thioesterase 1 homolog 1-like	1	254	AT5G20060.2	252	1	252	64.961	254	87	2	3.2e-126	358	99	99
XP_016537850.1	LOC107839030	chr 8	acyl-protein thioesterase 1 homolog 1-like	1	255	AT1G52700.1	255	1	254	62.745	255	94	1	4.61e-117	335	100	100
XP_016537850.1	LOC107839030	chr 8	acyl-protein thioesterase 1 homolog 1-like	1	255	AT3G15650.1	255	1	254	64.314	255	90	1	8.07e-113	324	100	100
XP_016537851.1	LOC107839030	chr 8	acyl-protein thioesterase 1 homolog 1-like	1	254	AT5G20060.3	252	1	252	64.961	254	87	2	3.2e-126	358	99	99
XP_016537851.1	LOC107839030	chr 8	acyl-protein thioesterase 1 homolog 1-like	1	254	AT5G20060.1	252	1	252	64.961	254	87	2	3.2e-126	358	99	99
XP_016537851.1	LOC107839030	chr 8	acyl-protein thioesterase 1 homolog 1-like	1	254	AT5G20060.2	252	1	252	64.961	254	87	2	3.2e-126	358	99	99
XP_016537851.1	LOC107839030	chr 8	acyl-protein thioesterase 1 homolog 1-like	1	255	AT1G52700.1	255	1	254	62.745	255	94	1	4.61e-117	335	100	100
XP_016537851.1	LOC107839030	chr 8	acyl-protein thioesterase 1 homolog 1-like	1	255	AT3G15650.1	255	1	254	64.314	255	90	1	8.07e-113	324	100	100
XP_016537852.1	LOC107839030	chr 8	acyl-protein thioesterase 1 homolog 1-like	1	254	AT5G20060.3	252	1	252	64.961	254	87	2	3.2e-126	358	99	99
XP_016537852.1	LOC107839030	chr 8	acyl-protein thioesterase 1 homolog 1-like	1	254	AT5G20060.1	252	1	252	64.961	254	87	2	3.2e-126	358	99	99
XP_016537852.1	LOC107839030	chr 8	acyl-protein thioesterase 1 homolog 1-like	1	254	AT5G20060.2	252	1	252	64.961	254	87	2	3.2e-126	358	99	99
XP_016537852.1	LOC107839030	chr 8	acyl-protein thioesterase 1 homolog 1-like	1	255	AT1G52700.1	255	1	254	62.745	255	94	1	4.61e-117	335	100	100
XP_016537852.1	LOC107839030	chr 8	acyl-protein thioesterase 1 homolog 1-like	1	255	AT3G15650.1	255	1	254	64.314	255	90	1	8.07e-113	324	100	100
XP_016537853.1	LOC107839030	chr 8	acyl-protein thioesterase 1 homolog 1-like	1	254	AT5G20060.3	252	1	252	64.961	254	87	2	3.2e-126	358	99	99
XP_016537853.1	LOC107839030	chr 8	acyl-protein thioesterase 1 homolog 1-like	1	254	AT5G20060.1	252	1	252	64.961	254	87	2	3.2e-126	358	99	99
XP_016537853.1	LOC107839030	chr 8	acyl-protein thioesterase 1 homolog 1-like	1	254	AT5G20060.2	252	1	252	64.961	254	87	2	3.2e-126	358	99	99
XP_016537853.1	LOC107839030	chr 8	acyl-protein thioesterase 1 homolog 1-like	1	255	AT1G52700.1	255	1	254	62.745	255	94	1	4.61e-117	335	100	100
XP_016537853.1	LOC107839030	chr 8	acyl-protein thioesterase 1 homolog 1-like	1	255	AT3G15650.1	255	1	254	64.314	255	90	1	8.07e-113	324	100	100
XP_016537854.1	LOC107839030	chr 8	acyl-protein thioesterase 1 homolog 1-like	1	254	AT5G20060.3	252	1	252	64.961	254	87	2	3.2e-126	358	99	99
XP_016537854.1	LOC107839030	chr 8	acyl-protein thioesterase 1 homolog 1-like	1	254	AT5G20060.1	252	1	252	64.961	254	87	2	3.2e-126	358	99	99
XP_016537854.1	LOC107839030	chr 8	acyl-protein thioesterase 1 homolog 1-like	1	254	AT5G20060.2	252	1	252	64.961	254	87	2	3.2e-126	358	99	99
XP_016537854.1	LOC107839030	chr 8	acyl-protein thioesterase 1 homolog 1-like	1	255	AT1G52700.1	255	1	254	62.745	255	94	1	4.61e-117	335	100	100
XP_016537854.1	LOC107839030	chr 8	acyl-protein thioesterase 1 homolog 1-like	1	255	AT3G15650.1	255	1	254	64.314	255	90	1	8.07e-113	324	100	100
XP_016537855.1	LOC107839031	chr 8	uncharacterized RNA-binding protein C17H9.04c-like	1	168	AT3G15680.1	164	1	164	64.74	173	47	3	1.13e-67	203	100	100
XP_016537855.1	LOC107839031	chr 8	uncharacterized RNA-binding protein C17H9.04c-like	1	162	AT5G25490.1	170	1	165	62.874	167	55	3	9.02e-60	183	96	96
XP_016537856.1	LOC107839033	chr 8	anaphase-promoting complex subunit 5	7	873	AT1G06590.1	916	1	866	61.68	869	328	3	0	1055	95	95
XP_016537857.1	LOC107839033	chr 8	anaphase-promoting complex subunit 5	7	911	AT1G06590.1	916	1	904	62.073	907	339	3	0	1112	99	99
XP_016537868.1	LOC107839042	chr 8	3-ketoacyl-CoA synthase 10	2	532	AT2G26250.1	550	4	547	73.905	548	122	4	0	846	99	99
XP_016537877.1	LOC107839049	chr 8	tRNA (cytosine(38)-C(5))-methyltransferase	7	373	AT5G25480.1	383	12	381	63.83	376	121	3	1.51e-173	488	97	97
XP_016537879.1	LOC107839050	chr 8	ammonium transporter 3 member 1-like	25	482	AT2G38290.1	475	13	469	61.72	465	163	4	0	551	94	94
XP_016537883.1	LOC107839052	chr 8	protein arginine N-methyltransferase PRMT10	10	371	AT1G04870.2	383	22	383	68.232	362	115	0	0	563	98	98
XP_016537884.1	LOC107839052	chr 8	protein arginine N-methyltransferase PRMT10	10	371	AT1G04870.2	383	22	383	68.232	362	115	0	0	563	98	98
XP_016537885.1	LOC107839052	chr 8	protein arginine N-methyltransferase PRMT10	10	371	AT1G04870.2	383	22	383	68.232	362	115	0	0	563	98	98
XP_016537886.1	LOC107839052	chr 8	protein arginine N-methyltransferase PRMT10	10	371	AT1G04870.2	383	22	383	68.232	362	115	0	0	563	98	98
XP_016537887.1	LOC107839054	chr 8	flowering time control protein FY	43	705	AT5G13480.1	647	5	617	65.817	667	170	14	0	766	85	85
XP_016537887.1	LOC107839054	chr 8	flowering time control protein FY	58	705	AT5G13480.2	653	1	623	64.148	675	163	14	0	748	83	83
XP_016537888.1	LOC107839055	chr 8	uncharacterized LOC107839055	1	364	AT5G11420.1	366	1	364	71.978	364	102	0	0	562	98	98
XP_016537888.1	LOC107839055	chr 8	uncharacterized LOC107839055	8	364	AT5G25460.1	369	11	367	70.028	357	107	0	0	541	96	96
XP_016537888.1	LOC107839055	chr 8	uncharacterized LOC107839055	7	364	AT4G32460.2	365	6	363	68.715	358	112	0	0	530	97	97
XP_016537888.1	LOC107839055	chr 8	uncharacterized LOC107839055	7	364	AT4G32460.1	365	6	363	68.715	358	112	0	0	530	97	97
XP_016537888.1	LOC107839055	chr 8	uncharacterized LOC107839055	19	363	AT1G80240.1	370	21	365	62.319	345	130	0	6.37e-168	473	93	93
XP_016537889.1	LOC107839056	chr 8	cytochrome b-c1 complex subunit 7	3	123	AT5G25450.1	122	2	122	82.645	121	21	0	2.08e-70	206	98	98
XP_016537889.1	LOC107839056	chr 8	cytochrome b-c1 complex subunit 7	3	123	AT4G32470.1	122	2	122	76.86	121	28	0	1.44e-65	194	98	98
XP_016537889.1	LOC107839056	chr 8	cytochrome b-c1 complex subunit 7	3	123	AT5G25450.2	106	2	106	71.074	121	19	1	1.83e-55	168	98	98
XP_016537889.1	LOC107839056	chr 8	cytochrome b-c1 complex subunit 7	3	101	AT4G32470.2	101	2	100	73.737	99	26	0	1.73e-50	155	80	80
XP_016537892.1	LOC107839057	chr 8	uncharacterized LOC107839057	1	196	AT2G25605.1	200	1	200	72	200	52	3	1.86e-102	293	100	100
XP_016537893.1	LOC107839058	chr 8	N-alpha-acetyltransferase 50	1	160	AT5G11340.1	164	1	161	71.429	161	45	1	1.99e-83	242	99	99
XP_016537896.1	LOC107839061	chr 8	chlorophyll a-b binding protein 3C, chloroplastic-like	1	259	AT1G29930.1	267	1	259	85.769	260	35	2	4.67e-163	452	94	94
XP_016537896.1	LOC107839061	chr 8	chlorophyll a-b binding protein 3C, chloroplastic-like	1	259	AT1G29920.1	267	1	259	85.385	260	36	2	2.88e-162	451	94	94
XP_016537896.1	LOC107839061	chr 8	chlorophyll a-b binding protein 3C, chloroplastic-like	1	259	AT1G29910.1	267	1	259	85.385	260	36	2	2.88e-162	451	94	94
XP_016537896.1	LOC107839061	chr 8	chlorophyll a-b binding protein 3C, chloroplastic-like	1	259	AT2G34430.1	266	1	258	85	260	36	2	3.2e-161	448	94	94
XP_016537896.1	LOC107839061	chr 8	chlorophyll a-b binding protein 3C, chloroplastic-like	1	259	AT2G34420.1	265	1	257	84.231	260	37	3	4.83e-158	440	94	94
XP_016537896.1	LOC107839061	chr 8	chlorophyll a-b binding protein 3C, chloroplastic-like	4	259	AT2G05070.1	265	2	257	75.479	261	54	4	1.19e-141	399	93	93
XP_016537896.1	LOC107839061	chr 8	chlorophyll a-b binding protein 3C, chloroplastic-like	4	259	AT2G05100.1	265	2	257	74.713	261	56	4	3.38e-141	397	93	93
XP_016537896.1	LOC107839061	chr 8	chlorophyll a-b binding protein 3C, chloroplastic-like	4	259	AT3G27690.1	266	2	258	74.427	262	56	4	4.26e-141	397	93	93
XP_016537896.1	LOC107839061	chr 8	chlorophyll a-b binding protein 3C, chloroplastic-like	10	264	AT5G54270.1	265	2	262	67.037	270	65	7	3.81e-115	331	93	93
XP_016537897.1	LOC107839061	chr 8	chlorophyll a-b binding protein 3C, chloroplastic-like	1	267	AT1G29930.1	267	1	267	86.194	268	35	2	5.95e-169	467	100	100
XP_016537897.1	LOC107839061	chr 8	chlorophyll a-b binding protein 3C, chloroplastic-like	1	267	AT1G29920.1	267	1	267	85.821	268	36	2	3.26e-168	465	100	100
XP_016537897.1	LOC107839061	chr 8	chlorophyll a-b binding protein 3C, chloroplastic-like	1	267	AT1G29910.1	267	1	267	85.821	268	36	2	3.26e-168	465	100	100
XP_016537897.1	LOC107839061	chr 8	chlorophyll a-b binding protein 3C, chloroplastic-like	1	267	AT2G34430.1	266	1	266	85.448	268	36	2	3.24e-167	463	100	100
XP_016537897.1	LOC107839061	chr 8	chlorophyll a-b binding protein 3C, chloroplastic-like	1	267	AT2G34420.1	265	1	265	84.701	268	37	3	5.12e-164	454	100	100
XP_016537897.1	LOC107839061	chr 8	chlorophyll a-b binding protein 3C, chloroplastic-like	4	267	AT2G05070.1	265	2	265	76.208	269	54	4	1.03e-147	413	99	99
XP_016537897.1	LOC107839061	chr 8	chlorophyll a-b binding protein 3C, chloroplastic-like	4	267	AT3G27690.1	266	2	266	75.185	270	56	4	2.76e-147	412	99	99
XP_016537897.1	LOC107839061	chr 8	chlorophyll a-b binding protein 3C, chloroplastic-like	4	267	AT2G05100.1	265	2	265	75.093	269	57	4	1.94e-146	410	99	99
XP_016537897.1	LOC107839061	chr 8	chlorophyll a-b binding protein 3C, chloroplastic-like	10	266	AT5G54270.1	265	2	264	67.647	272	64	7	5.27e-118	338	96	96
XP_016537900.1	LOC107839065	chr 8	3-ketoacyl-CoA synthase 11-like	9	510	AT2G26640.1	509	8	509	79.283	502	104	0	0	858	98	98
XP_016537900.1	LOC107839065	chr 8	3-ketoacyl-CoA synthase 11-like	15	510	AT1G04220.1	528	19	521	71.825	504	133	5	0	763	97	97
XP_016537900.1	LOC107839065	chr 8	3-ketoacyl-CoA synthase 11-like	24	510	AT5G43760.1	529	34	526	74.037	493	122	3	0	734	95	95
XP_016537900.1	LOC107839065	chr 8	3-ketoacyl-CoA synthase 11-like	14	502	AT1G19440.1	516	25	512	70.143	489	145	1	0	719	96	96
XP_016537900.1	LOC107839065	chr 8	3-ketoacyl-CoA synthase 11-like	16	504	AT2G16280.1	512	23	510	66.258	489	164	1	0	699	96	96
XP_016537900.1	LOC107839065	chr 8	3-ketoacyl-CoA synthase 11-like	16	504	AT1G01120.1	528	32	526	62.424	495	180	3	0	663	96	96
XP_016537900.1	LOC107839065	chr 8	3-ketoacyl-CoA synthase 11-like	29	504	AT4G34510.1	487	15	485	63.103	477	169	3	0	639	93	93
XP_016537900.1	LOC107839065	chr 8	3-ketoacyl-CoA synthase 11-like	18	510	AT1G68530.1	497	6	497	60.446	493	194	1	0	637	97	97
XP_016537902.1	LOC107839067	chr 8	E3 ubiquitin-protein ligase AIP2	5	297	AT5G20910.1	310	14	310	62.951	305	93	5	1.04e-118	343	99	99
XP_016537904.1	LOC107839069	chr 8	helicase and polymerase-containing protein TEBICHI	1	2163	AT4G32700.2	2154	1	2152	60.236	2208	777	27	0	2462	99	99
XP_016537906.1	LOC107839069	chr 8	helicase and polymerase-containing protein TEBICHI	1	2163	AT4G32700.2	2154	1	2152	60.236	2208	777	27	0	2462	99	99
XP_016537907.1	LOC107839072	chr 8	two-on-two hemoglobin-3-like	24	157	AT4G32690.1	175	12	145	75.373	134	33	0	7.33e-72	213	83	83
XP_016537909.1	LOC107839075	chr 8	two-on-two hemoglobin-3	1	169	AT4G32690.1	175	1	175	80.571	175	28	1	6.48e-103	292	100	100
XP_016537911.1	LOC107839078	chr 8	54S ribosomal protein L24, mitochondrial	1	211	AT4G31460.1	212	1	212	61.972	213	78	2	1.64e-91	267	100	100
XP_016537912.1	LOC107839078	chr 8	54S ribosomal protein L24, mitochondrial	1	211	AT4G31460.1	212	1	212	61.972	213	78	2	1.64e-91	267	100	100
XP_016537914.1	LOC107839080	chr 8	26S proteasome non-ATPase regulatory subunit 6 homolog	5	386	AT4G24820.2	387	6	387	82.984	382	65	0	0	662	99	99
XP_016537914.1	LOC107839080	chr 8	26S proteasome non-ATPase regulatory subunit 6 homolog	5	386	AT4G24820.1	387	6	387	82.984	382	65	0	0	662	99	99
XP_016537915.1	LOC107839080	chr 8	26S proteasome non-ATPase regulatory subunit 6 homolog	20	322	AT4G24820.2	387	85	387	87.789	303	37	0	0	557	94	94
XP_016537915.1	LOC107839080	chr 8	26S proteasome non-ATPase regulatory subunit 6 homolog	20	322	AT4G24820.1	387	85	387	87.789	303	37	0	0	557	94	94
XP_016537918.1	LOC107839083	chr 8	26S proteasome non-ATPase regulatory subunit 6 homolog	5	386	AT4G24820.2	387	6	387	83.508	382	63	0	0	667	99	99
XP_016537918.1	LOC107839083	chr 8	26S proteasome non-ATPase regulatory subunit 6 homolog	5	386	AT4G24820.1	387	6	387	83.508	382	63	0	0	667	99	99
XP_016537922.1	LOC107839087	chr 8	50S ribosomal protein L17-like	1	159	AT5G09770.1	160	1	159	88.05	159	19	0	1.36e-101	288	99	99
XP_016537922.1	LOC107839087	chr 8	50S ribosomal protein L17-like	1	159	AT5G64650.1	160	1	159	85.535	159	23	0	1.21e-99	283	99	99
XP_016537923.1	LOC107839088	chr 8	E3 ubiquitin-protein ligase MIEL1	1	314	AT5G25560.1	308	1	308	67.296	318	90	3	5.51e-155	436	99	99
XP_016537923.1	LOC107839088	chr 8	E3 ubiquitin-protein ligase MIEL1	1	314	AT5G25560.3	318	1	318	65.244	328	90	4	5.78e-152	428	99	99
XP_016537923.1	LOC107839088	chr 8	E3 ubiquitin-protein ligase MIEL1	1	314	AT5G25560.4	303	1	303	66.038	318	89	4	3.11e-149	421	99	99
XP_016537923.1	LOC107839088	chr 8	E3 ubiquitin-protein ligase MIEL1	1	279	AT5G25560.2	328	1	273	66.431	283	81	3	1.94e-134	384	89	89
XP_016537923.1	LOC107839088	chr 8	E3 ubiquitin-protein ligase MIEL1	56	313	AT5G22920.1	291	18	271	64.729	258	87	1	1.19e-129	371	82	82
XP_016537924.1	LOC107839088	chr 8	E3 ubiquitin-protein ligase MIEL1	1	314	AT5G25560.1	308	1	308	67.296	318	90	3	5.51e-155	436	99	99
XP_016537924.1	LOC107839088	chr 8	E3 ubiquitin-protein ligase MIEL1	1	314	AT5G25560.3	318	1	318	65.244	328	90	4	5.78e-152	428	99	99
XP_016537924.1	LOC107839088	chr 8	E3 ubiquitin-protein ligase MIEL1	1	314	AT5G25560.4	303	1	303	66.038	318	89	4	3.11e-149	421	99	99
XP_016537924.1	LOC107839088	chr 8	E3 ubiquitin-protein ligase MIEL1	1	279	AT5G25560.2	328	1	273	66.431	283	81	3	1.94e-134	384	89	89
XP_016537924.1	LOC107839088	chr 8	E3 ubiquitin-protein ligase MIEL1	56	313	AT5G22920.1	291	18	271	64.729	258	87	1	1.19e-129	371	82	82
XP_016537925.1	LOC107839088	chr 8	E3 ubiquitin-protein ligase MIEL1	1	310	AT5G25560.1	308	1	308	68.153	314	90	2	1.83e-157	442	99	99
XP_016537925.1	LOC107839088	chr 8	E3 ubiquitin-protein ligase MIEL1	1	310	AT5G25560.3	318	1	318	66.049	324	90	3	1.89e-154	434	99	99
XP_016537925.1	LOC107839088	chr 8	E3 ubiquitin-protein ligase MIEL1	1	310	AT5G25560.4	303	1	303	66.879	314	89	3	1.42e-151	427	99	99
XP_016537925.1	LOC107839088	chr 8	E3 ubiquitin-protein ligase MIEL1	1	275	AT5G25560.2	328	1	273	67.384	279	81	2	6.26e-137	390	88	88
XP_016537925.1	LOC107839088	chr 8	E3 ubiquitin-protein ligase MIEL1	56	309	AT5G22920.1	291	18	271	65.748	254	87	0	5.45e-132	377	82	82
XP_016537926.1	LOC107839088	chr 8	E3 ubiquitin-protein ligase MIEL1	1	310	AT5G25560.1	308	1	308	68.153	314	90	2	1.83e-157	442	99	99
XP_016537926.1	LOC107839088	chr 8	E3 ubiquitin-protein ligase MIEL1	1	310	AT5G25560.3	318	1	318	66.049	324	90	3	1.89e-154	434	99	99
XP_016537926.1	LOC107839088	chr 8	E3 ubiquitin-protein ligase MIEL1	1	310	AT5G25560.4	303	1	303	66.879	314	89	3	1.42e-151	427	99	99
XP_016537926.1	LOC107839088	chr 8	E3 ubiquitin-protein ligase MIEL1	1	275	AT5G25560.2	328	1	273	67.384	279	81	2	6.26e-137	390	88	88
XP_016537926.1	LOC107839088	chr 8	E3 ubiquitin-protein ligase MIEL1	56	309	AT5G22920.1	291	18	271	65.748	254	87	0	5.45e-132	377	82	82
XP_016537930.1	LOC107839091	chr 8	uncharacterized LOC107839091	3	2510	AT2G25730.2	2487	2	2487	63.137	2531	865	19	0	3195	99	99
XP_016537930.1	LOC107839091	chr 8	uncharacterized LOC107839091	3	2510	AT2G25730.1	2464	2	2464	60.375	2559	867	26	0	3021	99	99
XP_016537933.1	LOC107839093	chr 8	indole-3-pyruvate monooxygenase YUCCA6	1	415	AT5G25620.1	417	1	410	69.762	420	112	6	0	595	100	100
XP_016537933.1	LOC107839093	chr 8	indole-3-pyruvate monooxygenase YUCCA6	7	415	AT5G25620.2	426	1	402	70.146	412	110	5	0	591	99	99
XP_016537933.1	LOC107839093	chr 8	indole-3-pyruvate monooxygenase YUCCA6	1	412	AT4G13260.1	415	1	403	66.99	412	127	3	0	567	99	99
XP_016537933.1	LOC107839093	chr 8	indole-3-pyruvate monooxygenase YUCCA6	27	413	AT1G04610.1	437	30	415	62.113	388	144	3	6.3e-180	508	93	93
XP_016537933.1	LOC107839093	chr 8	indole-3-pyruvate monooxygenase YUCCA6	27	409	AT4G28720.1	426	18	399	61.719	384	144	3	1.74e-177	501	92	92
XP_016537933.1	LOC107839093	chr 8	indole-3-pyruvate monooxygenase YUCCA6	27	409	AT1G04180.1	421	18	395	64.062	384	131	4	2.47e-177	501	92	92
XP_016537933.1	LOC107839093	chr 8	indole-3-pyruvate monooxygenase YUCCA6	19	413	AT2G33230.1	431	11	409	61.94	402	143	4	4.89e-176	498	95	95
XP_016537933.1	LOC107839093	chr 8	indole-3-pyruvate monooxygenase YUCCA6	27	409	AT5G43890.1	424	18	398	61.719	384	143	4	5.4e-173	490	92	92
XP_016537933.1	LOC107839093	chr 8	indole-3-pyruvate monooxygenase YUCCA6	26	415	AT5G11320.1	411	9	388	60	390	146	3	1.51e-172	488	94	94
XP_016537937.1	LOC107839096	chr 8	rhomboid-like protein 11, chloroplastic	4	281	AT5G25752.1	280	5	278	66.308	279	88	4	1.28e-121	348	99	99
XP_016537945.1	LOC107839100	chr 8	pleiotropic drug resistance protein 1-like	10	1462	AT1G15520.1	1423	3	1423	67.605	1457	432	8	0	2092	99	99
XP_016537949.1	LOC107839103	chr 8	syntaxin-32	1	340	AT3G24350.1	347	1	347	64.873	353	105	7	6.04e-147	418	100	100
XP_016537949.1	LOC107839103	chr 8	syntaxin-32	1	340	AT3G24350.2	361	1	361	62.125	367	106	8	2.6e-142	407	100	100
XP_016537952.1	LOC107839106	chr 8	uncharacterized LOC107839106	4	2237	AT2G25660.1	2166	1	2166	62.655	2252	737	23	0	2774	99	99
XP_016537953.1	LOC107839107	chr 8	psbP domain-containing protein 5, chloroplastic	14	291	AT5G11450.1	297	9	297	66.207	290	85	4	3.54e-132	376	96	96
XP_016537961.1	LOC107839115	chr 8	acetyltransferase At1g77540-like	2	101	AT1G77540.1	114	10	109	66	100	34	0	2.73e-41	132	95	95
XP_016537962.1	LOC107839115	chr 8	acetyltransferase At1g77540-like	2	101	AT1G77540.1	114	10	109	66	100	34	0	2.73e-41	132	95	95
XP_016537963.1	LOC107839115	chr 8	acetyltransferase At1g77540-like	2	101	AT1G77540.1	114	10	109	66	100	34	0	2.73e-41	132	95	95
XP_016537967.1	LOC107839117	chr 8	dnaJ homolog subfamily B member 4	1	323	AT5G25530.1	347	1	346	68.966	348	81	5	2.49e-164	461	100	100
XP_016537967.1	LOC107839117	chr 8	dnaJ homolog subfamily B member 4	1	323	AT2G20560.1	337	1	337	60.641	343	109	6	4.84e-136	389	100	100
XP_016537968.1	LOC107839117	chr 8	dnaJ homolog subfamily B member 4	1	323	AT5G25530.1	347	1	346	68.966	348	81	5	2.49e-164	461	100	100
XP_016537968.1	LOC107839117	chr 8	dnaJ homolog subfamily B member 4	1	323	AT2G20560.1	337	1	337	60.641	343	109	6	4.84e-136	389	100	100
XP_016537969.1	LOC107839117	chr 8	dnaJ homolog subfamily B member 4	1	323	AT5G25530.1	347	1	346	68.966	348	81	5	2.49e-164	461	100	100
XP_016537969.1	LOC107839117	chr 8	dnaJ homolog subfamily B member 4	1	323	AT2G20560.1	337	1	337	60.641	343	109	6	4.84e-136	389	100	100
XP_016537970.1	LOC107839119	chr 8	MLO-like protein 9	9	461	AT1G42560.1	460	14	457	63.877	454	153	3	0	574	85	85
XP_016537970.1	LOC107839119	chr 8	MLO-like protein 9	9	454	AT2G17480.1	593	39	474	62.168	452	149	5	0	560	83	83
XP_016537972.1	LOC107839121	chr 8	uncharacterized LOC107839121	1	472	AT2G25737.1	476	1	474	67.152	481	142	5	0	589	99	99
XP_016537973.1	LOC107839122	chr 8	coiled-coil domain-containing protein 25	1	215	AT5G11500.1	215	1	215	87.907	215	26	0	5.03e-147	407	100	100
XP_016537973.1	LOC107839122	chr 8	coiled-coil domain-containing protein 25	1	215	AT5G11500.2	214	1	214	87.907	215	25	1	5.92e-145	402	100	100
XP_016537978.1	LOC107839125	chr 8	aspartate aminotransferase, cytoplasmic	16	452	AT5G11520.1	449	13	448	82.838	437	74	1	0	769	96	96
XP_016537978.1	LOC107839125	chr 8	aspartate aminotransferase, cytoplasmic	51	451	AT5G19550.1	405	3	403	85.037	401	60	0	0	732	89	89
XP_016537978.1	LOC107839125	chr 8	aspartate aminotransferase, cytoplasmic	50	451	AT1G62800.2	405	2	403	73.881	402	105	0	0	645	89	89
XP_016537978.1	LOC107839125	chr 8	aspartate aminotransferase, cytoplasmic	50	451	AT1G62800.1	403	2	401	73.383	402	105	1	0	637	89	89
XP_016537979.1	LOC107839126	chr 8	eukaryotic translation initiation factor 3 subunit L-like	1	518	AT5G25757.1	514	1	514	82.852	519	83	3	0	898	100	100
XP_016537979.1	LOC107839126	chr 8	eukaryotic translation initiation factor 3 subunit L-like	1	518	AT5G25754.1	514	1	514	82.852	519	83	3	0	898	100	100
XP_016537980.1	LOC107839127	chr 8	uncharacterized LOC107839127	1	308	AT4G32750.1	293	1	292	67.097	310	82	3	3.88e-149	420	99	99
XP_016537981.1	LOC107839127	chr 8	uncharacterized LOC107839127	1	281	AT4G32750.1	293	1	292	60.323	310	76	4	7.22e-127	362	99	99
XP_016537987.1	LOC107839135	chr 8	probable tocopherol cyclase, chloroplastic	51	500	AT4G32770.1	488	34	488	67.033	455	145	2	0	665	90	90
XP_016537989.1	LOC107839138	chr 8	probable plastid-lipid-associated protein 10, chloroplastic	3	273	AT2G46910.1	284	6	282	65.248	282	82	7	5.21e-128	365	99	99
XP_016537990.1	LOC107839138	chr 8	probable plastid-lipid-associated protein 10, chloroplastic	13	272	AT2G46910.1	284	12	282	66.052	271	81	5	1e-127	364	95	95
XP_016537992.1	LOC107839136	chr 1	ADP,ATP carrier protein 1, mitochondrial-like	3	378	AT5G13490.2	385	2	385	74.49	392	76	5	0	566	99	99
XP_016537992.1	LOC107839136	chr 1	ADP,ATP carrier protein 1, mitochondrial-like	3	378	AT5G13490.1	385	2	385	74.49	392	76	5	0	566	99	99
XP_016537992.1	LOC107839136	chr 1	ADP,ATP carrier protein 1, mitochondrial-like	3	378	AT3G08580.2	381	2	381	77.32	388	68	5	0	563	99	99
XP_016537992.1	LOC107839136	chr 1	ADP,ATP carrier protein 1, mitochondrial-like	3	378	AT3G08580.1	381	2	381	77.32	388	68	5	0	563	99	99
XP_016537992.1	LOC107839136	chr 1	ADP,ATP carrier protein 1, mitochondrial-like	3	377	AT4G28390.1	379	1	378	75	380	88	2	0	538	99	99
XP_016537993.1	LOC107839141	chr 8	putative esterase YitV	27	372	AT5G25770.1	360	11	354	64.265	347	120	2	1.42e-169	477	93	93
XP_016537993.1	LOC107839141	chr 8	putative esterase YitV	27	372	AT5G25770.3	421	72	415	64.265	347	120	2	1.27e-168	477	93	93
XP_016537993.1	LOC107839141	chr 8	putative esterase YitV	27	372	AT5G25770.2	418	69	412	64.265	347	120	2	1.58e-168	476	93	93
XP_016537994.1	LOC107839143	chr 8	peroxisomal fatty acid beta-oxidation multifunctional protein AIM1-like	4	706	AT4G29010.1	721	7	714	63.136	708	256	1	0	899	99	99
XP_016537996.1	LOC107839144	chr 8	cytochrome P450 704C1-like	1	509	AT2G45510.1	511	1	508	62.279	509	191	1	0	665	98	98
XP_016537996.1	LOC107839144	chr 8	cytochrome P450 704C1-like	11	509	AT2G44890.1	505	5	502	60.12	499	198	1	0	633	96	96
XP_016537997.1	LOC107839144	chr 8	cytochrome P450 704C1-like	1	434	AT2G45510.1	511	1	433	60.599	434	170	1	0	544	93	93
XP_016537998.1	LOC107839146	chr 8	cytochrome P450 704C1-like	5	513	AT2G45510.1	511	1	508	63.261	509	186	1	0	679	98	98
XP_016537998.1	LOC107839146	chr 8	cytochrome P450 704C1-like	15	513	AT2G44890.1	505	5	502	60.521	499	196	1	0	641	96	96
XP_016537999.1	LOC107839147	chr 8	cytochrome P450 704C1-like	1	509	AT2G45510.1	511	1	508	60.904	509	198	1	0	651	100	100
XP_016538000.1	LOC107839148	chr 8	spastin	1	498	AT2G45500.1	491	1	491	66.667	501	154	5	0	650	100	100
XP_016538000.1	LOC107839148	chr 8	spastin	1	498	AT2G45500.2	487	1	487	66.2	500	154	5	0	640	100	100
XP_016538001.1	LOC107839148	chr 8	spastin	1	493	AT2G45500.1	491	1	491	67.339	496	154	4	0	655	100	100
XP_016538001.1	LOC107839148	chr 8	spastin	1	493	AT2G45500.2	487	1	487	66.869	495	154	4	0	646	100	100
XP_016538003.1	LOC107839149	chr 8	digalactosyldiacylglycerol synthase 2, chloroplastic-like	2	449	AT4G00550.1	473	4	462	64.348	460	151	3	0	627	97	97
XP_016538004.1	LOC107839149	chr 8	digalactosyldiacylglycerol synthase 2, chloroplastic-like	2	449	AT4G00550.1	473	4	462	64.348	460	151	3	0	627	97	97
XP_016538005.1	LOC107839149	chr 8	digalactosyldiacylglycerol synthase 2, chloroplastic-like	2	449	AT4G00550.1	473	4	462	64.348	460	151	3	0	627	97	97
XP_016538008.1	LOC107839151	chr 8	dTDP-4-dehydrorhamnose reductase	5	319	AT4G00560.1	327	6	320	64.762	315	111	0	4.31e-153	432	97	97
XP_016538008.1	LOC107839151	chr 8	dTDP-4-dehydrorhamnose reductase	5	319	AT4G00560.4	331	6	324	63.95	319	111	1	1.22e-150	426	97	97
XP_016538009.1	LOC107839152	chr 8	NAD-dependent malic enzyme 59 kDa isoform, mitochondrial	1	602	AT4G00570.1	607	2	606	77.213	610	126	4	0	984	100	100
XP_016538009.1	LOC107839152	chr 8	NAD-dependent malic enzyme 59 kDa isoform, mitochondrial	16	602	AT2G13560.1	623	28	621	64.31	594	205	2	0	807	98	98
XP_016538010.1	LOC107839154	chr 8	50S ribosomal protein HLP, mitochondrial	1	167	AT5G46160.2	172	1	172	69.714	175	42	5	9.57e-75	221	100	100
XP_016538010.1	LOC107839154	chr 8	50S ribosomal protein HLP, mitochondrial	1	167	AT5G46160.1	173	1	173	69.318	176	42	5	1.34e-74	221	100	100
XP_016538011.1	LOC107839154	chr 8	50S ribosomal protein HLP, mitochondrial	1	167	AT5G46160.2	172	1	172	69.714	175	42	5	9.57e-75	221	100	100
XP_016538011.1	LOC107839154	chr 8	50S ribosomal protein HLP, mitochondrial	1	167	AT5G46160.1	173	1	173	69.318	176	42	5	1.34e-74	221	100	100
XP_016538012.1	LOC107839154	chr 8	50S ribosomal protein HLP, mitochondrial	1	166	AT5G46160.2	172	1	172	70.115	174	42	4	6.22e-76	224	100	100
XP_016538012.1	LOC107839154	chr 8	50S ribosomal protein HLP, mitochondrial	1	166	AT5G46160.1	173	1	173	69.714	175	42	4	8.27e-76	224	100	100
XP_016538013.1	LOC107839154	chr 8	50S ribosomal protein HLP, mitochondrial	1	166	AT5G46160.2	172	1	172	70.115	174	42	4	6.22e-76	224	100	100
XP_016538013.1	LOC107839154	chr 8	50S ribosomal protein HLP, mitochondrial	1	166	AT5G46160.1	173	1	173	69.714	175	42	4	8.27e-76	224	100	100
XP_016538015.1	LOC107839155	chr 8	short-chain dehydrogenase/reductase 2b-like	1	298	AT2G24190.1	296	1	296	60.265	302	110	6	2.38e-125	359	99	99
XP_016538015.1	LOC107839155	chr 8	short-chain dehydrogenase/reductase 2b-like	8	298	AT2G24190.2	301	12	301	60.678	295	107	5	9.62e-125	358	97	97
XP_016538016.1	LOC107839155	chr 8	short-chain dehydrogenase/reductase 2b-like	1	298	AT2G24190.1	296	1	296	60.265	302	110	6	2.38e-125	359	99	99
XP_016538016.1	LOC107839155	chr 8	short-chain dehydrogenase/reductase 2b-like	8	298	AT2G24190.2	301	12	301	60.678	295	107	5	9.62e-125	358	97	97
XP_016538017.1	LOC107839155	chr 8	short-chain dehydrogenase/reductase 2b-like	1	298	AT2G24190.1	296	1	296	60.265	302	110	6	2.38e-125	359	99	99
XP_016538017.1	LOC107839155	chr 8	short-chain dehydrogenase/reductase 2b-like	8	298	AT2G24190.2	301	12	301	60.678	295	107	5	9.62e-125	358	97	97
XP_016538026.1	LOC107839161	chr 8	bifunctional protein FolD 4, chloroplastic-like	77	376	AT4G00620.1	360	61	360	85.667	300	43	0	0	531	80	80
XP_016538027.1	LOC107839160	chr 1	serine/threonine protein phosphatase 2A 57 kDa regulatory subunit B' iota isoform	1	498	AT5G25510.1	500	1	500	69.643	504	143	4	0	729	100	100
XP_016538028.1	LOC107839162	chr 8	K(+) efflux antiporter 2, chloroplastic-like	95	1206	AT4G00630.1	1174	93	1174	72.287	1115	273	11	0	1452	92	92
XP_016538028.1	LOC107839162	chr 8	K(+) efflux antiporter 2, chloroplastic-like	95	1206	AT4G00630.2	1185	93	1185	71.581	1126	273	12	0	1441	92	92
XP_016538028.1	LOC107839162	chr 8	K(+) efflux antiporter 2, chloroplastic-like	99	1202	AT1G01790.1	1193	96	1188	70.337	1126	279	13	0	1383	92	92
XP_016538029.1	LOC107839162	chr 8	K(+) efflux antiporter 2, chloroplastic-like	95	1039	AT4G00630.1	1174	93	1006	70.011	947	249	10	0	1200	91	91
XP_016538029.1	LOC107839162	chr 8	K(+) efflux antiporter 2, chloroplastic-like	95	1039	AT4G00630.2	1185	93	1017	69.207	958	249	11	0	1190	91	91
XP_016538029.1	LOC107839162	chr 8	K(+) efflux antiporter 2, chloroplastic-like	99	1039	AT1G01790.1	1193	96	1026	68.536	963	249	12	0	1134	90	90
XP_016538030.1	LOC107839163	chr 8	protein pleiotropic regulatory locus 1	1	484	AT4G15900.1	486	1	486	71.951	492	124	5	0	717	100	100
XP_016538030.1	LOC107839163	chr 8	protein pleiotropic regulatory locus 1	12	484	AT3G16650.1	479	10	479	69.392	477	135	5	0	700	98	98
XP_016538037.1	LOC107839168	chr 8	protein QUIRKY-like	1	1009	AT4G11610.1	1011	3	1011	65.695	1029	313	9	0	1424	100	100
XP_016538037.1	LOC107839168	chr 8	protein QUIRKY-like	234	1009	AT3G57880.1	773	6	773	68.597	777	234	4	0	1153	89	77
XP_016538037.1	LOC107839168	chr 8	protein QUIRKY-like	234	1009	AT1G51570.1	776	6	776	66.367	779	251	5	0	1117	92	77
XP_016538037.1	LOC107839168	chr 8	protein QUIRKY-like	232	1009	AT5G12970.1	769	5	769	66.838	778	245	5	0	1108	95	77
XP_016538037.1	LOC107839168	chr 8	protein QUIRKY-like	229	1009	AT5G06850.1	794	6	794	61.995	792	287	7	0	1051	93	77
XP_016538038.1	LOC107839168	chr 8	protein QUIRKY-like	1	1009	AT4G11610.1	1011	3	1011	65.695	1029	313	9	0	1424	100	100
XP_016538038.1	LOC107839168	chr 8	protein QUIRKY-like	234	1009	AT3G57880.1	773	6	773	68.597	777	234	4	0	1153	89	77
XP_016538038.1	LOC107839168	chr 8	protein QUIRKY-like	234	1009	AT1G51570.1	776	6	776	66.367	779	251	5	0	1117	92	77
XP_016538038.1	LOC107839168	chr 8	protein QUIRKY-like	232	1009	AT5G12970.1	769	5	769	66.838	778	245	5	0	1108	95	77
XP_016538038.1	LOC107839168	chr 8	protein QUIRKY-like	229	1009	AT5G06850.1	794	6	794	61.995	792	287	7	0	1051	93	77
XP_016538039.1	LOC107839168	chr 8	protein QUIRKY-like	1	1009	AT4G11610.1	1011	3	1011	65.695	1029	313	9	0	1424	100	100
XP_016538039.1	LOC107839168	chr 8	protein QUIRKY-like	234	1009	AT3G57880.1	773	6	773	68.597	777	234	4	0	1153	89	77
XP_016538039.1	LOC107839168	chr 8	protein QUIRKY-like	234	1009	AT1G51570.1	776	6	776	66.367	779	251	5	0	1117	92	77
XP_016538039.1	LOC107839168	chr 8	protein QUIRKY-like	232	1009	AT5G12970.1	769	5	769	66.838	778	245	5	0	1108	95	77
XP_016538039.1	LOC107839168	chr 8	protein QUIRKY-like	229	1009	AT5G06850.1	794	6	794	61.995	792	287	7	0	1051	93	77
XP_016538041.1	LOC107839169	chr 8	transcription factor MYB51	1	304	AT3G61250.1	299	1	288	60	315	88	8	4.61e-121	349	98	98
XP_016538042.1	LOC107839170	chr 8	remorin	22	167	AT3G61260.1	212	66	212	61.905	147	55	1	2.64e-55	173	86	86
XP_016538042.1	LOC107839170	chr 8	remorin	22	167	AT2G45820.1	190	44	190	65.306	147	50	1	8.38e-53	166	86	86
XP_016538043.1	LOC107839171	chr 8	DEAD-box ATP-dependent RNA helicase 8	1	493	AT4G00660.1	505	1	505	81.89	508	74	5	0	825	100	100
XP_016538043.1	LOC107839171	chr 8	DEAD-box ATP-dependent RNA helicase 8	1	493	AT4G00660.2	505	1	505	81.89	508	74	5	0	825	100	100
XP_016538043.1	LOC107839171	chr 8	DEAD-box ATP-dependent RNA helicase 8	4	493	AT2G45810.1	528	8	528	74.858	529	86	7	0	776	99	99
XP_016538043.1	LOC107839171	chr 8	DEAD-box ATP-dependent RNA helicase 8	1	493	AT3G61240.2	498	1	498	77.756	499	104	5	0	756	100	100
XP_016538043.1	LOC107839171	chr 8	DEAD-box ATP-dependent RNA helicase 8	1	493	AT3G61240.1	498	1	498	77.756	499	104	5	0	756	100	100
XP_016538044.1	LOC107839173	chr 8	uncharacterized LOC107839173	31	657	AT1G01770.1	632	12	631	61.987	634	220	5	0	805	95	95
XP_016538045.1	LOC107839174	chr 8	LIM domain-containing protein PLIM2b	2	201	AT3G61230.1	213	3	208	67.476	206	61	2	3.49e-104	300	88	88
XP_016538045.1	LOC107839174	chr 8	LIM domain-containing protein PLIM2b	1	211	AT1G01780.1	205	1	204	65.877	211	65	2	7.17e-104	298	93	93
XP_016538045.1	LOC107839174	chr 8	LIM domain-containing protein PLIM2b	1	202	AT2G45800.1	226	1	205	67.805	205	63	1	3.66e-103	297	89	89
XP_016538045.1	LOC107839174	chr 8	LIM domain-containing protein PLIM2b	34	206	AT2G45800.2	195	4	178	63.636	176	60	2	4.57e-75	225	89	76
XP_016538045.1	LOC107839174	chr 8	LIM domain-containing protein PLIM2b	1	119	AT3G55770.6	127	1	121	63.636	121	42	1	1.97e-54	170	82	52
XP_016538049.1	LOC107839179	chr 8	acyl-CoA thioesterase 2	1	419	AT1G01710.1	427	1	417	70.406	419	122	1	0	632	98	98
XP_016538049.1	LOC107839179	chr 8	acyl-CoA thioesterase 2	1	416	AT4G00520.2	425	1	412	62.59	417	150	4	0	547	98	98
XP_016538049.1	LOC107839179	chr 8	acyl-CoA thioesterase 2	1	381	AT4G00520.3	377	1	377	61.78	382	140	4	8.83e-176	496	89	89
XP_016538052.1	LOC107839182	chr 8	60S ribosomal protein L36-2-like	1	110	AT3G53740.4	112	1	112	75.893	112	25	1	4.65e-52	159	100	100
XP_016538052.1	LOC107839182	chr 8	60S ribosomal protein L36-2-like	1	110	AT3G53740.3	112	1	112	75.893	112	25	1	4.65e-52	159	100	100
XP_016538052.1	LOC107839182	chr 8	60S ribosomal protein L36-2-like	1	110	AT3G53740.2	112	1	112	75.893	112	25	1	4.65e-52	159	100	100
XP_016538052.1	LOC107839182	chr 8	60S ribosomal protein L36-2-like	1	106	AT2G37600.2	113	1	106	75.472	106	26	0	4.02e-51	157	96	96
XP_016538052.1	LOC107839182	chr 8	60S ribosomal protein L36-2-like	1	106	AT2G37600.1	113	1	106	75.472	106	26	0	4.02e-51	157	96	96
XP_016538052.1	LOC107839182	chr 8	60S ribosomal protein L36-2-like	8	110	AT5G02450.1	108	4	108	76.19	105	23	1	1.26e-48	150	94	94
XP_016538052.1	LOC107839182	chr 8	60S ribosomal protein L36-2-like	1	110	AT3G53740.1	103	1	103	68.75	112	24	2	2.52e-43	137	100	100
XP_016538053.1	LOC107839182	chr 8	60S ribosomal protein L36-2-like	1	110	AT3G53740.4	112	1	112	75.893	112	25	1	4.65e-52	159	100	100
XP_016538053.1	LOC107839182	chr 8	60S ribosomal protein L36-2-like	1	110	AT3G53740.3	112	1	112	75.893	112	25	1	4.65e-52	159	100	100
XP_016538053.1	LOC107839182	chr 8	60S ribosomal protein L36-2-like	1	110	AT3G53740.2	112	1	112	75.893	112	25	1	4.65e-52	159	100	100
XP_016538053.1	LOC107839182	chr 8	60S ribosomal protein L36-2-like	1	106	AT2G37600.2	113	1	106	75.472	106	26	0	4.02e-51	157	96	96
XP_016538053.1	LOC107839182	chr 8	60S ribosomal protein L36-2-like	1	106	AT2G37600.1	113	1	106	75.472	106	26	0	4.02e-51	157	96	96
XP_016538053.1	LOC107839182	chr 8	60S ribosomal protein L36-2-like	8	110	AT5G02450.1	108	4	108	76.19	105	23	1	1.26e-48	150	94	94
XP_016538053.1	LOC107839182	chr 8	60S ribosomal protein L36-2-like	1	110	AT3G53740.1	103	1	103	68.75	112	24	2	2.52e-43	137	100	100
XP_016538054.1	LOC107839182	chr 8	60S ribosomal protein L36-2-like	1	110	AT3G53740.4	112	1	112	75.893	112	25	1	4.65e-52	159	100	100
XP_016538054.1	LOC107839182	chr 8	60S ribosomal protein L36-2-like	1	110	AT3G53740.3	112	1	112	75.893	112	25	1	4.65e-52	159	100	100
XP_016538054.1	LOC107839182	chr 8	60S ribosomal protein L36-2-like	1	110	AT3G53740.2	112	1	112	75.893	112	25	1	4.65e-52	159	100	100
XP_016538054.1	LOC107839182	chr 8	60S ribosomal protein L36-2-like	1	106	AT2G37600.2	113	1	106	75.472	106	26	0	4.02e-51	157	96	96
XP_016538054.1	LOC107839182	chr 8	60S ribosomal protein L36-2-like	1	106	AT2G37600.1	113	1	106	75.472	106	26	0	4.02e-51	157	96	96
XP_016538054.1	LOC107839182	chr 8	60S ribosomal protein L36-2-like	8	110	AT5G02450.1	108	4	108	76.19	105	23	1	1.26e-48	150	94	94
XP_016538054.1	LOC107839182	chr 8	60S ribosomal protein L36-2-like	1	110	AT3G53740.1	103	1	103	68.75	112	24	2	2.52e-43	137	100	100
XP_016538055.1	LOC107839182	chr 8	60S ribosomal protein L36-2-like	1	110	AT3G53740.4	112	1	112	75.893	112	25	1	4.65e-52	159	100	100
XP_016538055.1	LOC107839182	chr 8	60S ribosomal protein L36-2-like	1	110	AT3G53740.3	112	1	112	75.893	112	25	1	4.65e-52	159	100	100
XP_016538055.1	LOC107839182	chr 8	60S ribosomal protein L36-2-like	1	110	AT3G53740.2	112	1	112	75.893	112	25	1	4.65e-52	159	100	100
XP_016538055.1	LOC107839182	chr 8	60S ribosomal protein L36-2-like	1	106	AT2G37600.2	113	1	106	75.472	106	26	0	4.02e-51	157	96	96
XP_016538055.1	LOC107839182	chr 8	60S ribosomal protein L36-2-like	1	106	AT2G37600.1	113	1	106	75.472	106	26	0	4.02e-51	157	96	96
XP_016538055.1	LOC107839182	chr 8	60S ribosomal protein L36-2-like	8	110	AT5G02450.1	108	4	108	76.19	105	23	1	1.26e-48	150	94	94
XP_016538055.1	LOC107839182	chr 8	60S ribosomal protein L36-2-like	1	110	AT3G53740.1	103	1	103	68.75	112	24	2	2.52e-43	137	100	100
XP_016538056.1	LOC107839183	chr 8	beta-amylase 7-like	21	692	AT2G45880.1	691	24	682	67.651	677	196	8	0	939	97	97
XP_016538057.1	LOC107839184	chr 8	uncharacterized LOC107839184	1	401	AT3G49050.1	477	1	400	66.998	403	128	3	0	580	92	92
XP_016538057.1	LOC107839184	chr 8	uncharacterized LOC107839184	1	435	AT4G00500.2	460	1	435	62.415	439	157	3	0	565	99	99
XP_016538057.1	LOC107839184	chr 8	uncharacterized LOC107839184	1	435	AT4G00500.1	460	1	435	62.415	439	157	3	0	565	99	99
XP_016538062.1	LOC107839188	chr 8	rop guanine nucleotide exchange factor 2	1	469	AT1G01700.1	485	1	485	63.265	490	154	7	0	602	99	99
XP_016538062.1	LOC107839188	chr 8	rop guanine nucleotide exchange factor 2	1	469	AT4G00460.2	473	1	473	64.05	484	148	10	0	597	99	99
XP_016538063.1	LOC107839188	chr 8	rop guanine nucleotide exchange factor 2	1	469	AT1G01700.1	485	1	485	63.265	490	154	7	0	602	99	99
XP_016538063.1	LOC107839188	chr 8	rop guanine nucleotide exchange factor 2	1	469	AT4G00460.2	473	1	473	64.05	484	148	10	0	597	99	99
XP_016538064.1	LOC107839188	chr 8	rop guanine nucleotide exchange factor 2	1	469	AT1G01700.1	485	1	485	63.265	490	154	7	0	602	99	99
XP_016538064.1	LOC107839188	chr 8	rop guanine nucleotide exchange factor 2	1	469	AT4G00460.2	473	1	473	64.05	484	148	10	0	597	99	99
XP_016538065.1	LOC107839189	chr 8	mediator of RNA polymerase II transcription subunit 12	1	223	AT4G00450.1	2253	1	223	74.336	226	52	4	6.59e-95	344	95	10
XP_016538073.1	LOC107839195	chr 8	signal peptide peptidase-like 4	5	538	AT1G01650.1	540	5	538	75.281	534	132	0	0	823	99	99
XP_016538073.1	LOC107839195	chr 8	signal peptide peptidase-like 4	24	536	AT1G63690.1	540	25	535	75.097	514	124	3	0	798	95	95
XP_016538073.1	LOC107839195	chr 8	signal peptide peptidase-like 4	24	536	AT1G63690.2	540	25	535	74.903	514	125	3	0	796	95	95
XP_016538074.1	LOC107839193	chr 1	protein DETOXIFICATION 43	4	534	AT3G08040.2	526	5	518	63.977	533	171	6	0	632	98	98
XP_016538074.1	LOC107839193	chr 1	protein DETOXIFICATION 43	4	534	AT3G08040.1	526	5	518	63.977	533	171	6	0	632	98	98
XP_016538074.1	LOC107839193	chr 1	protein DETOXIFICATION 43	17	534	AT1G51340.2	515	15	514	61.197	518	183	4	0	596	95	95
XP_016538074.1	LOC107839193	chr 1	protein DETOXIFICATION 43	22	534	AT1G51340.1	509	14	508	61.014	513	182	4	0	584	94	94
XP_016538075.1	LOC107839196	chr 8	probable aquaporin PIP1-2	1	283	AT4G00430.1	287	1	285	87.018	285	35	1	0	519	99	99
XP_016538075.1	LOC107839196	chr 8	probable aquaporin PIP1-2	1	283	AT2G45960.1	286	1	284	86.268	284	38	1	0	513	99	99
XP_016538075.1	LOC107839196	chr 8	probable aquaporin PIP1-2	1	283	AT4G23400.1	287	1	285	87.018	285	35	1	2.38e-180	498	99	99
XP_016538075.1	LOC107839196	chr 8	probable aquaporin PIP1-2	1	283	AT1G01620.1	286	1	284	87.676	284	34	1	2.08e-179	495	99	99
XP_016538075.1	LOC107839196	chr 8	probable aquaporin PIP1-2	1	283	AT3G61430.2	286	1	284	86.62	284	37	1	2.05e-178	493	99	99
XP_016538075.1	LOC107839196	chr 8	probable aquaporin PIP1-2	1	283	AT3G61430.1	286	1	284	86.62	284	37	1	2.05e-178	493	99	99
XP_016538075.1	LOC107839196	chr 8	probable aquaporin PIP1-2	1	254	AT2G45960.2	274	1	255	86.667	255	33	1	7.45e-167	463	89	89
XP_016538075.1	LOC107839196	chr 8	probable aquaporin PIP1-2	1	254	AT2G45960.3	301	1	255	86.667	255	33	1	4.85e-165	459	89	89
XP_016538075.1	LOC107839196	chr 8	probable aquaporin PIP1-2	26	283	AT2G37170.1	285	12	275	72.348	264	67	2	1.03e-139	395	91	91
XP_016538075.1	LOC107839196	chr 8	probable aquaporin PIP1-2	16	283	AT4G35100.2	280	3	270	70.522	268	79	0	1.65e-139	394	94	94
XP_016538075.1	LOC107839196	chr 8	probable aquaporin PIP1-2	16	283	AT4G35100.1	280	3	270	70.522	268	79	0	1.65e-139	394	94	94
XP_016538075.1	LOC107839196	chr 8	probable aquaporin PIP1-2	22	283	AT3G53420.2	287	10	277	70.896	268	72	1	1.78e-138	392	92	92
XP_016538075.1	LOC107839196	chr 8	probable aquaporin PIP1-2	22	283	AT3G53420.1	287	10	277	70.896	268	72	1	1.78e-138	392	92	92
XP_016538075.1	LOC107839196	chr 8	probable aquaporin PIP1-2	27	283	AT5G60660.1	291	15	277	72.243	263	67	1	2.98e-138	391	90	90
XP_016538075.1	LOC107839196	chr 8	probable aquaporin PIP1-2	26	283	AT2G37180.1	285	12	275	71.212	264	70	2	4.06e-137	388	91	91
XP_016538075.1	LOC107839196	chr 8	probable aquaporin PIP1-2	26	283	AT2G16850.1	278	11	268	72.481	258	71	0	5.14e-137	387	91	91
XP_016538075.1	LOC107839196	chr 8	probable aquaporin PIP1-2	24	283	AT3G54820.1	286	11	276	69.549	266	75	1	3.7e-135	383	91	91
XP_016538075.1	LOC107839196	chr 8	probable aquaporin PIP1-2	13	283	AT2G39010.1	289	4	276	66.787	277	82	2	1.48e-134	382	95	95
XP_016538076.1	LOC107839196	chr 8	probable aquaporin PIP1-2	1	294	AT2G45960.3	301	1	295	81.017	295	55	1	2e-178	494	96	96
XP_016538076.1	LOC107839196	chr 8	probable aquaporin PIP1-2	1	255	AT2G45960.2	274	1	256	86.719	256	33	1	9.73e-168	466	83	83
XP_016538076.1	LOC107839196	chr 8	probable aquaporin PIP1-2	1	254	AT4G00430.1	287	1	256	86.719	256	32	1	1.32e-166	464	83	83
XP_016538076.1	LOC107839196	chr 8	probable aquaporin PIP1-2	1	281	AT2G45960.1	286	1	286	79.371	286	54	2	6.03e-166	462	92	92
XP_016538076.1	LOC107839196	chr 8	probable aquaporin PIP1-2	1	254	AT4G23400.1	287	1	256	86.719	256	32	1	1.06e-157	441	83	83
XP_016538076.1	LOC107839196	chr 8	probable aquaporin PIP1-2	1	254	AT1G01620.1	286	1	255	87.451	255	31	1	6.38e-157	439	83	83
XP_016538076.1	LOC107839196	chr 8	probable aquaporin PIP1-2	1	254	AT3G61430.2	286	1	255	86.667	255	33	1	9.57e-157	439	83	83
XP_016538076.1	LOC107839196	chr 8	probable aquaporin PIP1-2	1	254	AT3G61430.1	286	1	255	86.667	255	33	1	9.57e-157	439	83	83
XP_016538076.1	LOC107839196	chr 8	probable aquaporin PIP1-2	16	260	AT4G35100.2	280	3	251	69.478	249	72	1	1.42e-123	355	80	80
XP_016538076.1	LOC107839196	chr 8	probable aquaporin PIP1-2	16	260	AT4G35100.1	280	3	251	69.478	249	72	1	1.42e-123	355	80	80
XP_016538076.1	LOC107839196	chr 8	probable aquaporin PIP1-2	13	263	AT2G39010.1	289	4	260	64.751	261	78	3	7.9e-117	338	82	82
XP_016538077.1	LOC107839197	chr 8	glycerol-3-phosphate 2-O-acyltransferase 4	1	502	AT1G01610.1	503	1	501	76.342	503	116	2	0	781	100	100
XP_016538077.1	LOC107839197	chr 8	glycerol-3-phosphate 2-O-acyltransferase 4	1	501	AT4G00400.1	500	1	499	75.05	501	123	1	0	769	99	99
XP_016538077.1	LOC107839197	chr 8	glycerol-3-phosphate 2-O-acyltransferase 4	1	494	AT2G38110.1	501	1	494	61.972	497	183	4	0	638	98	98
XP_016538078.1	LOC107839198	chr 8	ascorbate transporter, chloroplastic	1	601	AT4G00370.1	541	1	541	70.266	602	117	9	0	815	100	100
XP_016538081.1	LOC107839193	chr 1	protein DETOXIFICATION 43	4	534	AT3G08040.2	526	5	518	63.977	533	171	6	0	632	98	98
XP_016538081.1	LOC107839193	chr 1	protein DETOXIFICATION 43	4	534	AT3G08040.1	526	5	518	63.977	533	171	6	0	632	98	98
XP_016538081.1	LOC107839193	chr 1	protein DETOXIFICATION 43	17	534	AT1G51340.2	515	15	514	61.197	518	183	4	0	596	95	95
XP_016538081.1	LOC107839193	chr 1	protein DETOXIFICATION 43	22	534	AT1G51340.1	509	14	508	61.014	513	182	4	0	584	94	94
XP_016538083.1	LOC107839203	chr 8	bifunctional L-3-cyanoalanine synthase/cysteine synthase 2, mitochondrial	1	369	AT3G61440.1	368	1	368	75.135	370	89	3	0	555	100	100
XP_016538083.1	LOC107839203	chr 8	bifunctional L-3-cyanoalanine synthase/cysteine synthase 2, mitochondrial	49	368	AT3G59760.1	433	112	431	60.938	320	125	0	1.63e-137	398	87	87
XP_016538083.1	LOC107839203	chr 8	bifunctional L-3-cyanoalanine synthase/cysteine synthase 2, mitochondrial	49	365	AT3G59760.3	430	112	428	61.199	317	123	0	1.87e-137	398	86	86
XP_016538083.1	LOC107839203	chr 8	bifunctional L-3-cyanoalanine synthase/cysteine synthase 2, mitochondrial	48	363	AT4G14880.4	322	3	318	60.759	316	124	0	2.1e-135	389	86	86
XP_016538083.1	LOC107839203	chr 8	bifunctional L-3-cyanoalanine synthase/cysteine synthase 2, mitochondrial	48	363	AT4G14880.3	322	3	318	60.759	316	124	0	2.1e-135	389	86	86
XP_016538083.1	LOC107839203	chr 8	bifunctional L-3-cyanoalanine synthase/cysteine synthase 2, mitochondrial	48	363	AT4G14880.2	322	3	318	60.759	316	124	0	2.1e-135	389	86	86
XP_016538083.1	LOC107839203	chr 8	bifunctional L-3-cyanoalanine synthase/cysteine synthase 2, mitochondrial	48	363	AT4G14880.1	322	3	318	60.759	316	124	0	2.1e-135	389	86	86
XP_016538083.1	LOC107839203	chr 8	bifunctional L-3-cyanoalanine synthase/cysteine synthase 2, mitochondrial	49	347	AT3G59760.2	432	112	411	60.333	300	118	1	1.27e-123	363	81	81
XP_016538084.1	LOC107839203	chr 8	bifunctional L-3-cyanoalanine synthase/cysteine synthase 2, mitochondrial	1	342	AT3G61440.1	368	1	368	68.649	370	86	4	2.59e-176	493	100	100
XP_016538085.1	LOC107839204	chr 8	ATP-dependent helicase BRM	68	2242	AT2G46020.2	2193	64	2193	62.874	2206	712	46	0	2477	97	97
XP_016538085.1	LOC107839204	chr 8	ATP-dependent helicase BRM	68	2242	AT2G46020.1	2192	64	2192	62.693	2206	715	47	0	2459	97	97
XP_016538086.1	LOC107839205	chr 8	ubiquitin-conjugating enzyme E2-23 kDa	1	183	AT1G63800.1	185	1	185	79.787	188	30	2	1.09e-105	300	100	100
XP_016538086.1	LOC107839205	chr 8	ubiquitin-conjugating enzyme E2-23 kDa	1	183	AT5G41340.1	187	1	187	78.947	190	30	2	1.35e-99	285	100	100
XP_016538086.1	LOC107839205	chr 8	ubiquitin-conjugating enzyme E2-23 kDa	1	152	AT2G46030.1	183	1	152	81.579	152	28	0	4.41e-96	276	83	83
XP_016538089.1	LOC107839209	chr 8	protein DETOXIFICATION 34	17	502	AT4G00350.1	542	47	538	72.358	492	130	1	0	752	96	96
XP_016538089.1	LOC107839209	chr 8	protein DETOXIFICATION 34	35	496	AT4G25640.1	488	17	478	67.316	462	151	0	0	626	92	92
XP_016538089.1	LOC107839209	chr 8	protein DETOXIFICATION 34	35	496	AT4G25640.2	514	17	478	67.316	462	151	0	0	625	92	92
XP_016538093.1	LOC107839208	chr 1	zinc finger CCCH domain-containing protein 30-like	1	732	AT2G41900.1	716	1	713	61.316	760	219	20	0	825	100	100
XP_016538103.1	LOC107839214	chr 8	uncharacterized LOC107839214	5	242	AT4G23470.1	255	6	231	68.908	238	62	4	5.11e-115	331	83	83
XP_016538103.1	LOC107839214	chr 8	uncharacterized LOC107839214	3	242	AT1G63830.3	232	6	230	65.417	240	68	3	1.27e-110	319	84	84
XP_016538103.1	LOC107839214	chr 8	uncharacterized LOC107839214	3	242	AT1G63830.1	232	6	230	65.417	240	68	3	1.27e-110	319	84	84
XP_016538103.1	LOC107839214	chr 8	uncharacterized LOC107839214	3	242	AT1G63830.2	232	6	230	65.417	240	68	3	1.27e-110	319	84	84
XP_016538103.1	LOC107839214	chr 8	uncharacterized LOC107839214	3	263	AT5G41390.1	264	6	257	63.985	261	85	3	2.58e-109	317	91	91
XP_016538104.1	LOC107839215	chr 8	RAB6A-GEF complex partner protein 1-like	1	1123	AT5G28350.1	1127	1	1120	72.824	1126	297	4	0	1667	99	99
XP_016538104.1	LOC107839215	chr 8	RAB6A-GEF complex partner protein 1-like	1	1123	AT5G28350.2	1087	1	1080	71.048	1126	277	5	0	1602	99	99
XP_016538104.1	LOC107839215	chr 8	RAB6A-GEF complex partner protein 1-like	3	1123	AT3G61480.1	1080	1	1073	70.73	1124	275	7	0	1586	99	99
XP_016538111.1	LOC107839222	chr 8	CAAX prenyl protease 1 homolog	1	424	AT4G01320.1	424	1	424	85.849	424	60	0	0	751	100	100
XP_016538112.1	LOC107839222	chr 8	CAAX prenyl protease 1 homolog	1	424	AT4G01320.1	424	1	424	85.142	424	63	0	0	746	100	100
XP_016538113.1	LOC107839223	chr 8	probable serine/threonine-protein kinase At1g01540	1	493	AT4G01330.1	479	3	477	72.121	495	116	9	0	702	98	98
XP_016538113.1	LOC107839223	chr 8	probable serine/threonine-protein kinase At1g01540	1	456	AT1G01540.2	472	1	444	76.253	459	91	6	0	701	91	91
XP_016538113.1	LOC107839223	chr 8	probable serine/threonine-protein kinase At1g01540	1	493	AT4G01330.2	480	3	478	71.976	496	116	10	0	697	98	98
XP_016538113.1	LOC107839223	chr 8	probable serine/threonine-protein kinase At1g01540	5	490	AT4G02630.1	492	3	477	61.055	493	167	10	0	560	97	97
XP_016538116.1	LOC107839226	chr 8	probable polygalacturonase	35	475	AT3G61490.3	476	29	476	70.536	448	125	2	0	695	93	93
XP_016538116.1	LOC107839226	chr 8	probable polygalacturonase	35	475	AT3G61490.2	476	29	476	70.536	448	125	2	0	695	93	93
XP_016538116.1	LOC107839226	chr 8	probable polygalacturonase	35	475	AT3G61490.1	476	29	476	70.536	448	125	2	0	695	93	93
XP_016538116.1	LOC107839226	chr 8	probable polygalacturonase	37	476	AT4G23500.1	495	55	494	67.955	440	141	0	0	645	92	92
XP_016538116.1	LOC107839226	chr 8	probable polygalacturonase	8	471	AT3G48950.1	469	8	468	60.73	466	176	4	0	616	97	97
XP_016538117.1	LOC107839227	chr 8	mitogen-activated protein kinase homolog MMK2	2	369	AT4G01370.1	376	4	372	87.805	369	44	1	0	683	99	99
XP_016538117.1	LOC107839227	chr 8	mitogen-activated protein kinase homolog MMK2	9	369	AT1G01560.2	369	9	369	86.188	362	48	2	0	644	97	97
XP_016538117.1	LOC107839227	chr 8	mitogen-activated protein kinase homolog MMK2	4	372	AT4G11330.1	376	7	375	76.757	370	84	2	0	610	99	99
XP_016538117.1	LOC107839227	chr 8	mitogen-activated protein kinase homolog MMK2	14	370	AT2G46070.1	372	14	371	79.05	358	74	1	0	604	96	96
XP_016538117.1	LOC107839227	chr 8	mitogen-activated protein kinase homolog MMK2	16	367	AT1G07880.2	363	8	360	76.487	353	82	1	0	577	94	94
XP_016538117.1	LOC107839227	chr 8	mitogen-activated protein kinase homolog MMK2	13	370	AT2G43790.1	395	35	392	69.916	359	106	2	0	536	96	96
XP_016538117.1	LOC107839227	chr 8	mitogen-activated protein kinase homolog MMK2	9	369	AT3G45640.1	370	6	367	65.47	362	124	1	0	529	97	97
XP_016538117.1	LOC107839227	chr 8	mitogen-activated protein kinase homolog MMK2	14	322	AT2G46070.2	324	14	323	79.355	310	63	1	0	525	83	83
XP_016538117.1	LOC107839227	chr 8	mitogen-activated protein kinase homolog MMK2	13	373	AT3G59790.1	393	32	392	62.707	362	133	2	3.89e-175	492	97	97
XP_016538120.1	LOC107839229	chr 8	uncharacterized LOC107839229	35	250	AT2G46100.1	240	25	238	63.594	217	75	2	1.67e-101	295	86	86
XP_016538121.1	LOC107839231	chr 8	sphingoid long-chain bases kinase 2, mitochondrial	13	357	AT2G46090.1	364	15	363	69.341	349	103	1	2.65e-180	504	96	96
XP_016538123.1	LOC107839233	chr 8	protein REVEILLE 6	40	300	AT5G52660.2	331	56	310	60.148	271	82	6	1.23e-98	293	82	82
XP_016538123.1	LOC107839233	chr 8	protein REVEILLE 6	40	300	AT5G52660.1	330	56	309	60.148	271	81	6	2.67e-98	293	82	82
XP_016538124.1	LOC107839233	chr 8	protein REVEILLE 6	40	299	AT5G52660.2	331	56	310	62.264	265	85	6	3.12e-99	295	82	82
XP_016538124.1	LOC107839233	chr 8	protein REVEILLE 6	40	299	AT5G52660.1	330	56	309	62.264	265	84	6	9.16e-99	294	82	82
XP_016538127.1	LOC107839235	chr 8	C-terminal binding protein AN	18	633	AT1G01510.1	636	21	636	71.29	620	170	7	0	854	97	97
XP_016538129.1	LOC107839237	chr 8	uncharacterized LOC107839237	7	103	AT5G64130.1	115	17	115	81	100	15	3	1.29e-50	155	93	93
XP_016538129.1	LOC107839237	chr 8	uncharacterized LOC107839237	7	103	AT5G64130.3	140	17	140	64.8	125	15	4	5.29e-45	142	93	93
XP_016538129.1	LOC107839237	chr 8	uncharacterized LOC107839237	4	91	AT1G69510.2	137	15	102	64.045	89	30	2	5.1e-33	111	85	85
XP_016538129.1	LOC107839237	chr 8	uncharacterized LOC107839237	4	91	AT1G69510.3	137	15	102	64.045	89	30	2	5.1e-33	111	85	85
XP_016538129.1	LOC107839237	chr 8	uncharacterized LOC107839237	4	91	AT1G69510.1	137	15	102	64.045	89	30	2	5.1e-33	111	85	85
XP_016538130.1	LOC107839237	chr 8	uncharacterized LOC107839237	7	103	AT5G64130.1	115	17	115	81	100	15	3	1.29e-50	155	93	93
XP_016538130.1	LOC107839237	chr 8	uncharacterized LOC107839237	7	103	AT5G64130.3	140	17	140	64.8	125	15	4	5.29e-45	142	93	93
XP_016538130.1	LOC107839237	chr 8	uncharacterized LOC107839237	4	91	AT1G69510.2	137	15	102	64.045	89	30	2	5.1e-33	111	85	85
XP_016538130.1	LOC107839237	chr 8	uncharacterized LOC107839237	4	91	AT1G69510.3	137	15	102	64.045	89	30	2	5.1e-33	111	85	85
XP_016538130.1	LOC107839237	chr 8	uncharacterized LOC107839237	4	91	AT1G69510.1	137	15	102	64.045	89	30	2	5.1e-33	111	85	85
XP_016538134.1	LOC107839239	chr 8	1-aminocyclopropane-1-carboxylate synthase 2	6	486	AT3G61510.1	488	5	487	65.992	494	144	6	0	679	99	99
XP_016538134.1	LOC107839239	chr 8	1-aminocyclopropane-1-carboxylate synthase 2	1	486	AT1G01480.1	496	1	495	64.789	497	162	5	0	677	100	100
XP_016538134.1	LOC107839239	chr 8	1-aminocyclopropane-1-carboxylate synthase 2	11	469	AT4G11280.1	495	14	476	63.011	465	164	3	0	628	94	94
XP_016538136.1	LOC107839241	chr 8	protein CURVATURE THYLAKOID 1A, chloroplastic	1	168	AT4G01150.1	164	3	164	65.116	172	46	5	3.28e-71	212	100	100
XP_016538139.1	LOC107839243	chr 8	eukaryotic translation initiation factor 1A-like	1	143	AT2G04520.1	145	1	145	89.655	145	13	2	3.74e-86	248	100	100
XP_016538139.1	LOC107839243	chr 8	eukaryotic translation initiation factor 1A-like	1	119	AT5G35680.3	150	1	119	95.798	119	5	0	2.4e-81	236	83	83
XP_016538139.1	LOC107839243	chr 8	eukaryotic translation initiation factor 1A-like	1	143	AT5G35680.2	145	1	145	86.897	145	17	2	3.8e-81	235	100	100
XP_016538139.1	LOC107839243	chr 8	eukaryotic translation initiation factor 1A-like	1	143	AT5G35680.1	145	1	145	86.897	145	17	2	3.8e-81	235	100	100
XP_016538140.1	LOC107839244	chr 8	BTB/POZ domain-containing protein POB1-like	4	548	AT3G61600.2	561	6	556	76.449	552	122	6	0	866	99	99
XP_016538140.1	LOC107839244	chr 8	BTB/POZ domain-containing protein POB1-like	4	548	AT3G61600.1	561	6	556	76.449	552	122	6	0	866	99	99
XP_016538140.1	LOC107839244	chr 8	BTB/POZ domain-containing protein POB1-like	4	548	AT2G46260.1	561	5	555	75.407	553	126	8	0	837	99	99
XP_016538142.1	LOC107839247	chr 8	F-box/kelch-repeat protein At3g61590	1	405	AT3G61590.2	411	1	411	64.578	415	133	6	0	551	100	100
XP_016538142.1	LOC107839247	chr 8	F-box/kelch-repeat protein At3g61590	1	405	AT3G61590.1	411	1	411	64.578	415	133	6	0	551	100	100
XP_016538147.1	LOC107839251	chr 8	acidic endochitinase-like	11	301	AT5G24090.1	302	12	302	62.457	293	106	3	1.88e-131	375	97	97
XP_016538148.1	LOC107839252	chr 8	UDP-D-xylose:L-fucose alpha-1,3-D-xylosyltransferase MGP4	6	363	AT4G01220.1	360	7	360	71.788	358	97	1	0	511	99	99
XP_016538148.1	LOC107839252	chr 8	UDP-D-xylose:L-fucose alpha-1,3-D-xylosyltransferase MGP4	6	301	AT4G01220.2	299	7	299	69.36	297	86	2	1.92e-137	393	82	82
XP_016538149.1	LOC107839253	chr 8	protein ABIL1	1	305	AT2G46225.1	298	1	298	62.987	308	101	6	4.79e-128	367	100	100
XP_016538149.1	LOC107839253	chr 8	protein ABIL1	1	305	AT2G46225.3	286	1	286	60.714	308	96	7	4.65e-118	341	100	100
XP_016538155.1	LOC107839258	chr 8	reticulon-like protein B5	1	264	AT2G46170.1	255	1	253	63.258	264	86	2	1.31e-113	327	99	99
XP_016538155.1	LOC107839258	chr 8	reticulon-like protein B5	13	265	AT4G23630.1	275	24	275	65.217	253	87	1	3.22e-110	319	95	95
XP_016538155.1	LOC107839258	chr 8	reticulon-like protein B5	3	265	AT4G11220.1	271	9	271	62.313	268	91	2	1.67e-109	317	99	99
XP_016538155.1	LOC107839258	chr 8	reticulon-like protein B5	1	262	AT3G61560.1	253	1	251	62.977	262	86	2	2.47e-106	308	99	99
XP_016538155.1	LOC107839258	chr 8	reticulon-like protein B5	13	263	AT5G41600.1	257	9	256	64.314	255	80	2	9.02e-106	307	95	95
XP_016538155.1	LOC107839258	chr 8	reticulon-like protein B5	13	265	AT1G64090.1	255	9	254	61.089	257	85	2	4.93e-103	300	95	95
XP_016538156.1	LOC107839256	chr 1	mediator of RNA polymerase II transcription subunit 27	19	383	AT3G09180.1	402	16	381	64.946	368	124	3	6.85e-175	494	88	88
XP_016538157.1	LOC107839259	chr 8	uncharacterized LOC107839259	26	466	AT4G01240.1	659	207	659	66.009	456	137	4	0	634	95	95
XP_016538161.1	LOC107839263	chr 8	proline iminopeptidase	24	512	AT3G61540.1	515	18	515	70.518	502	131	4	0	740	96	96
XP_016538163.1	LOC107839256	chr 1	mediator of RNA polymerase II transcription subunit 27	19	383	AT3G09180.1	402	16	381	64.946	368	124	3	6.85e-175	494	88	88
XP_016538166.1	LOC107839267	chr 8	GDSL esterase/lipase At4g01130-like	5	380	AT4G01130.1	382	9	380	61.214	379	137	2	1.31e-171	484	97	97
XP_016538168.1	LOC107839269	chr 8	putative glucose-6-phosphate 1-epimerase	1	306	AT3G61610.1	317	1	306	74.837	306	77	0	5.03e-175	486	99	99
XP_016538168.1	LOC107839269	chr 8	putative glucose-6-phosphate 1-epimerase	13	304	AT4G23730.1	306	14	306	64.846	293	102	1	1.63e-149	421	95	95
XP_016538168.1	LOC107839269	chr 8	putative glucose-6-phosphate 1-epimerase	15	305	AT5G57330.1	312	9	300	62.116	293	108	2	9.62e-138	392	94	94
XP_016538169.1	LOC107839270	chr 8	exosome complex component RRP41 homolog	1	240	AT3G61620.2	241	1	240	82.158	241	41	2	1.33e-143	401	99	99
XP_016538169.1	LOC107839270	chr 8	exosome complex component RRP41 homolog	1	240	AT3G61620.1	241	1	240	82.158	241	41	2	1.33e-143	401	99	99
XP_016538171.1	LOC107839256	chr 1	mediator of RNA polymerase II transcription subunit 27	19	383	AT3G09180.1	402	16	381	64.946	368	124	3	6.85e-175	494	88	88
XP_016538173.1	LOC107839272	chr 8	ubiquitin-conjugating enzyme E2 28-like	1	148	AT1G64230.2	148	1	148	97.297	148	4	0	2.01e-107	302	100	100
XP_016538173.1	LOC107839272	chr 8	ubiquitin-conjugating enzyme E2 28-like	1	148	AT1G64230.1	148	1	148	97.297	148	4	0	2.01e-107	302	100	100
XP_016538173.1	LOC107839272	chr 8	ubiquitin-conjugating enzyme E2 28-like	1	148	AT4G27960.1	148	1	148	95.27	148	7	0	4.91e-106	298	100	100
XP_016538173.1	LOC107839272	chr 8	ubiquitin-conjugating enzyme E2 28-like	1	148	AT5G41700.5	148	1	148	94.595	148	8	0	7.46e-106	298	100	100
XP_016538173.1	LOC107839272	chr 8	ubiquitin-conjugating enzyme E2 28-like	1	148	AT5G41700.1	148	1	148	94.595	148	8	0	7.46e-106	298	100	100
XP_016538173.1	LOC107839272	chr 8	ubiquitin-conjugating enzyme E2 28-like	1	148	AT5G41700.2	148	1	148	94.595	148	8	0	7.46e-106	298	100	100
XP_016538173.1	LOC107839272	chr 8	ubiquitin-conjugating enzyme E2 28-like	1	148	AT5G53300.4	148	1	148	95.27	148	7	0	7.96e-106	298	100	100
XP_016538173.1	LOC107839272	chr 8	ubiquitin-conjugating enzyme E2 28-like	1	148	AT5G53300.2	148	1	148	95.27	148	7	0	7.96e-106	298	100	100
XP_016538173.1	LOC107839272	chr 8	ubiquitin-conjugating enzyme E2 28-like	1	148	AT5G53300.1	148	1	148	95.27	148	7	0	7.96e-106	298	100	100
XP_016538173.1	LOC107839272	chr 8	ubiquitin-conjugating enzyme E2 28-like	1	148	AT4G27960.2	178	31	178	95.27	148	7	0	1.82e-105	298	100	100
XP_016538173.1	LOC107839272	chr 8	ubiquitin-conjugating enzyme E2 28-like	1	148	AT3G08690.2	148	1	148	93.243	148	10	0	6.48e-105	295	100	100
XP_016538173.1	LOC107839272	chr 8	ubiquitin-conjugating enzyme E2 28-like	1	148	AT3G08690.1	148	1	148	93.243	148	10	0	6.48e-105	295	100	100
XP_016538173.1	LOC107839272	chr 8	ubiquitin-conjugating enzyme E2 28-like	1	148	AT5G41700.4	149	1	149	93.289	149	9	1	3.23e-103	291	100	100
XP_016538173.1	LOC107839272	chr 8	ubiquitin-conjugating enzyme E2 28-like	1	148	AT1G64230.3	157	1	157	91.083	157	5	1	5.78e-103	291	100	100
XP_016538173.1	LOC107839272	chr 8	ubiquitin-conjugating enzyme E2 28-like	1	148	AT5G56150.2	148	1	148	89.189	148	16	0	3.62e-100	283	100	100
XP_016538173.1	LOC107839272	chr 8	ubiquitin-conjugating enzyme E2 28-like	1	148	AT5G56150.1	148	1	148	89.189	148	16	0	3.62e-100	283	100	100
XP_016538173.1	LOC107839272	chr 8	ubiquitin-conjugating enzyme E2 28-like	1	148	AT1G64230.5	190	1	190	75.263	190	5	1	1.21e-98	281	100	100
XP_016538173.1	LOC107839272	chr 8	ubiquitin-conjugating enzyme E2 28-like	1	148	AT1G64230.4	190	1	190	75.263	190	5	1	1.21e-98	281	100	100
XP_016538173.1	LOC107839272	chr 8	ubiquitin-conjugating enzyme E2 28-like	1	147	AT2G16740.1	148	1	147	86.395	147	20	0	5.22e-98	278	99	99
XP_016538173.1	LOC107839272	chr 8	ubiquitin-conjugating enzyme E2 28-like	1	148	AT3G08700.1	149	1	149	78.523	149	31	1	1.21e-86	249	100	100
XP_016538181.1	LOC107839277	chr 8	mitochondrial carrier protein MTM1-like	48	399	AT2G46320.1	361	16	361	66.102	354	110	4	2.5e-158	450	86	86
XP_016538182.1	LOC107839278	chr 8	arabinogalactan peptide 20-like	10	67	AT2G46330.1	73	11	73	68.254	63	15	2	1.52e-21	79	87	87
XP_016538182.1	LOC107839278	chr 8	arabinogalactan peptide 20-like	8	63	AT3G61640.1	74	9	68	65	60	17	1	8.89e-21	77	84	84
XP_016538183.1	LOC107839276	chr 1	cellulose synthase A catalytic subunit 3 [UDP-forming]	1	1083	AT5G05170.1	1065	1	1065	84.949	1083	145	6	0	1890	100	100
XP_016538183.1	LOC107839276	chr 1	cellulose synthase A catalytic subunit 3 [UDP-forming]	4	1068	AT4G32410.1	1081	23	1065	69.794	1066	298	7	0	1536	98	98
XP_016538183.1	LOC107839276	chr 1	cellulose synthase A catalytic subunit 3 [UDP-forming]	10	1069	AT2G25540.1	1065	23	1053	68.426	1061	304	10	0	1513	98	98
XP_016538183.1	LOC107839276	chr 1	cellulose synthase A catalytic subunit 3 [UDP-forming]	10	1083	AT5G17420.1	1026	27	1026	68.059	1077	264	14	0	1461	99	99
XP_016538183.1	LOC107839276	chr 1	cellulose synthase A catalytic subunit 3 [UDP-forming]	14	1083	AT5G44030.1	1049	17	1049	64.428	1102	291	11	0	1432	99	99
XP_016538183.1	LOC107839276	chr 1	cellulose synthase A catalytic subunit 3 [UDP-forming]	1	1083	AT5G64740.1	1084	20	1083	64.103	1092	355	15	0	1430	100	100
XP_016538183.1	LOC107839276	chr 1	cellulose synthase A catalytic subunit 3 [UDP-forming]	1	1083	AT5G09870.1	1069	20	1068	64.004	1089	346	14	0	1422	100	100
XP_016538183.1	LOC107839276	chr 1	cellulose synthase A catalytic subunit 3 [UDP-forming]	10	1083	AT2G21770.1	1088	29	1086	63.863	1082	359	13	0	1410	99	99
XP_016538183.1	LOC107839276	chr 1	cellulose synthase A catalytic subunit 3 [UDP-forming]	1	1083	AT4G39350.1	1084	20	1082	64.004	1089	360	10	0	1398	100	100
XP_016538183.1	LOC107839276	chr 1	cellulose synthase A catalytic subunit 3 [UDP-forming]	204	1083	AT4G18780.1	985	110	980	70.588	884	243	7	0	1284	86	81
XP_016538185.1	LOC107839280	chr 8	CMP-sialic acid transporter 1	3	335	AT5G41760.2	340	6	340	78.507	335	70	1	0	550	99	99
XP_016538185.1	LOC107839280	chr 8	CMP-sialic acid transporter 1	3	335	AT5G41760.1	340	6	340	78.507	335	70	1	0	550	99	99
XP_016538188.1	LOC107839282	chr 8	mitochondrial adenine nucleotide transporter ADNT1-like	1	355	AT4G01100.1	352	1	352	81.461	356	61	3	0	601	100	100
XP_016538188.1	LOC107839282	chr 8	mitochondrial adenine nucleotide transporter ADNT1-like	1	355	AT4G01100.2	366	1	366	78.649	370	60	4	0	593	100	100
XP_016538190.1	LOC107839284	chr 8	jasmonic acid-amido synthetase JAR1-like	1	574	AT2G46370.4	586	12	586	64.471	577	200	5	0	812	99	99
XP_016538190.1	LOC107839284	chr 8	jasmonic acid-amido synthetase JAR1-like	1	574	AT2G46370.2	575	1	575	64.471	577	200	5	0	811	99	99
XP_016538190.1	LOC107839284	chr 8	jasmonic acid-amido synthetase JAR1-like	1	574	AT2G46370.1	575	1	575	64.471	577	200	5	0	811	99	99
XP_016538190.1	LOC107839284	chr 8	jasmonic acid-amido synthetase JAR1-like	79	574	AT2G46370.3	496	1	496	66.801	497	163	2	0	744	86	86
XP_016538191.1	LOC107839284	chr 8	jasmonic acid-amido synthetase JAR1-like	1	574	AT2G46370.4	586	12	586	64.471	577	200	5	0	812	99	99
XP_016538191.1	LOC107839284	chr 8	jasmonic acid-amido synthetase JAR1-like	1	574	AT2G46370.2	575	1	575	64.471	577	200	5	0	811	99	99
XP_016538191.1	LOC107839284	chr 8	jasmonic acid-amido synthetase JAR1-like	1	574	AT2G46370.1	575	1	575	64.471	577	200	5	0	811	99	99
XP_016538191.1	LOC107839284	chr 8	jasmonic acid-amido synthetase JAR1-like	79	574	AT2G46370.3	496	1	496	66.801	497	163	2	0	744	86	86
XP_016538195.1	LOC107839285	chr 1	aspartyl protease family protein 2-like	2	532	AT3G59080.1	535	1	534	63.536	543	177	10	0	665	99	99
XP_016538197.1	LOC107839289	chr 8	hydroquinone glucosyltransferase-like	3	468	AT4G01070.1	480	2	468	62.473	469	171	4	0	608	98	98
XP_016538200.1	LOC107839292	chr 8	protein ROOT PRIMORDIUM DEFECTIVE 1	1	533	AT4G01037.1	528	1	528	61.232	552	171	9	0	606	100	100
XP_016538202.1	LOC107839295	chr 8	abscisic acid receptor PYL8	2	168	AT5G53160.2	188	15	181	77.844	167	37	0	2.04e-98	282	90	90
XP_016538202.1	LOC107839295	chr 8	abscisic acid receptor PYL8	4	168	AT1G01360.1	187	19	183	76.97	165	38	0	4.73e-96	276	89	89
XP_016538202.1	LOC107839295	chr 8	abscisic acid receptor PYL8	3	168	AT4G01026.1	211	20	185	73.494	166	44	0	5.57e-90	262	89	89
XP_016538202.1	LOC107839295	chr 8	abscisic acid receptor PYL8	1	168	AT4G27920.1	183	9	177	69.231	169	51	1	1.37e-88	257	90	90
XP_016538207.1	LOC107839300	chr 8	auxin response factor 9-like	12	442	AT2G46530.3	622	26	457	64.989	437	142	5	0	560	91	61
XP_016538207.1	LOC107839300	chr 8	auxin response factor 9-like	13	442	AT2G46530.1	601	6	436	64.908	436	142	5	0	559	91	61
XP_016538208.1	LOC107839300	chr 8	auxin response factor 9-like	12	379	AT2G46530.3	622	26	395	72.386	373	95	3	0	558	82	53
XP_016538208.1	LOC107839300	chr 8	auxin response factor 9-like	13	379	AT2G46530.1	601	6	374	72.312	372	95	3	0	557	82	53
XP_016538209.1	LOC107839300	chr 8	auxin response factor 9-like	1	423	AT2G46530.3	622	32	457	65.893	431	134	6	0	557	92	62
XP_016538209.1	LOC107839300	chr 8	auxin response factor 9-like	4	423	AT2G46530.1	601	16	436	65.962	426	134	5	0	556	92	62
XP_016538209.1	LOC107839300	chr 8	auxin response factor 9-like	85	423	AT2G46530.2	514	11	349	63.372	344	116	4	1.97e-141	423	80	50
XP_016538210.1	LOC107839301	chr 8	exportin-2	1	974	AT2G46520.1	972	1	971	67.076	978	311	5	0	1367	99	99
XP_016538212.1	LOC107839303	chr 8	aspartyl protease family protein 2	85	502	AT1G01300.1	485	72	485	70.755	424	108	4	0	583	83	83
XP_016538214.1	LOC107839306	chr 8	E3 ubiquitin-protein ligase SINAT5	1	343	AT3G61790.1	326	1	325	78.035	346	52	5	0	533	99	99
XP_016538214.1	LOC107839306	chr 8	E3 ubiquitin-protein ligase SINAT5	1	345	AT4G27880.1	327	1	326	73.988	346	69	4	0	527	100	100
XP_016538221.1	LOC107839309	chr 8	phosphatidylinositol 4-kinase gamma 4	1	566	AT2G46500.2	566	1	561	65.271	573	180	6	0	766	99	99
XP_016538221.1	LOC107839309	chr 8	phosphatidylinositol 4-kinase gamma 4	1	566	AT2G46500.1	566	1	561	65.271	573	180	6	0	766	99	99
XP_016538224.1	LOC107839311	chr 8	dynamin-related protein 5A	1	610	AT5G42080.1	610	1	610	84.262	610	96	0	0	1102	100	100
XP_016538224.1	LOC107839311	chr 8	dynamin-related protein 5A	1	610	AT5G42080.3	604	1	604	83.279	610	96	1	0	1085	100	100
XP_016538224.1	LOC107839311	chr 8	dynamin-related protein 5A	1	610	AT3G61760.1	610	1	610	82.16	611	107	2	0	1062	100	100
XP_016538224.1	LOC107839311	chr 8	dynamin-related protein 5A	1	610	AT3G60190.1	624	4	624	67.633	621	190	2	0	908	100	100
XP_016538224.1	LOC107839311	chr 8	dynamin-related protein 5A	1	608	AT1G14830.1	614	4	613	68.464	612	187	3	0	897	99	99
XP_016538224.1	LOC107839311	chr 8	dynamin-related protein 5A	1	610	AT2G44590.3	612	1	612	64.274	613	215	3	0	850	100	100
XP_016538224.1	LOC107839311	chr 8	dynamin-related protein 5A	1	610	AT2G44590.2	595	1	595	61.501	613	215	4	0	807	100	100
XP_016538224.1	LOC107839311	chr 8	dynamin-related protein 5A	1	610	AT2G44590.1	596	1	596	61.401	614	215	5	0	803	100	100
XP_016538232.1	LOC107839304	chr 1	tRNA-dihydrouridine(20/20a) synthase-like	56	424	AT3G63510.1	419	49	419	72.507	371	100	2	0	568	87	87
XP_016538232.1	LOC107839304	chr 1	tRNA-dihydrouridine(20/20a) synthase-like	70	424	AT3G63510.2	386	30	386	71.989	357	98	2	0	542	84	84
XP_016538232.1	LOC107839304	chr 1	tRNA-dihydrouridine(20/20a) synthase-like	53	414	AT5G47970.2	387	4	366	69.421	363	110	1	0	538	85	85
XP_016538232.1	LOC107839304	chr 1	tRNA-dihydrouridine(20/20a) synthase-like	53	414	AT5G47970.1	387	4	366	69.421	363	110	1	0	538	85	85
XP_016538233.1	LOC107839315	chr 8	uncharacterized LOC107839315	557	616	AT3G61680.1	649	354	418	60	65	21	1	1.22e-16	83.6	97	9
XP_016538238.1	LOC107839318	chr 8	long chain acyl-CoA synthetase 4-like	1	657	AT4G23850.1	666	1	657	65.297	657	228	0	0	935	99	99
XP_016538238.1	LOC107839318	chr 8	long chain acyl-CoA synthetase 4-like	1	659	AT4G11030.1	666	1	659	63.429	659	241	0	0	920	100	100
XP_016538238.1	LOC107839318	chr 8	long chain acyl-CoA synthetase 4-like	6	659	AT1G64400.1	665	5	659	63.817	655	236	1	0	900	99	99
XP_016538239.1	LOC107839318	chr 8	long chain acyl-CoA synthetase 4-like	1	595	AT4G23850.1	666	63	657	66.387	595	200	0	0	860	99	99
XP_016538239.1	LOC107839318	chr 8	long chain acyl-CoA synthetase 4-like	1	597	AT4G11030.1	666	63	659	64.824	597	210	0	0	852	100	100
XP_016538239.1	LOC107839318	chr 8	long chain acyl-CoA synthetase 4-like	1	597	AT1G64400.1	665	63	659	64.824	597	210	0	0	847	100	100
XP_016538240.1	LOC107839304	chr 1	tRNA-dihydrouridine(20/20a) synthase-like	6	374	AT3G63510.1	419	49	419	71.159	371	105	2	0	561	99	99
XP_016538240.1	LOC107839304	chr 1	tRNA-dihydrouridine(20/20a) synthase-like	3	364	AT5G47970.2	387	4	366	70.523	363	106	1	0	548	97	97
XP_016538240.1	LOC107839304	chr 1	tRNA-dihydrouridine(20/20a) synthase-like	3	364	AT5G47970.1	387	4	366	70.523	363	106	1	0	548	97	97
XP_016538240.1	LOC107839304	chr 1	tRNA-dihydrouridine(20/20a) synthase-like	20	374	AT3G63510.2	386	30	386	70.588	357	103	2	0	536	95	95
XP_016538241.1	LOC107839320	chr 8	cyclic nucleotide-gated ion channel 1-like	6	699	AT5G53130.1	716	5	714	63.357	715	236	8	0	895	99	99
XP_016538241.1	LOC107839320	chr 8	cyclic nucleotide-gated ion channel 1-like	62	700	AT1G01340.1	706	56	701	62.096	649	233	4	0	854	91	91
XP_016538241.1	LOC107839320	chr 8	cyclic nucleotide-gated ion channel 1-like	62	700	AT1G01340.2	711	61	706	62.096	649	233	4	0	853	91	91
XP_016538250.1	LOC107839328	chr 8	CDPK-related kinase 3	1	598	AT2G46700.1	595	1	593	73.058	605	144	5	0	839	99	99
XP_016538250.1	LOC107839328	chr 8	CDPK-related kinase 3	1	598	AT5G24430.1	594	1	592	65.461	608	184	9	0	763	99	99
XP_016538250.1	LOC107839328	chr 8	CDPK-related kinase 3	1	598	AT3G49370.1	594	1	591	64.803	608	187	8	0	744	99	99
XP_016538250.1	LOC107839328	chr 8	CDPK-related kinase 3	27	594	AT3G50530.1	601	38	597	63.7	573	190	7	0	739	95	95
XP_016538250.1	LOC107839328	chr 8	CDPK-related kinase 3	27	594	AT3G50530.2	632	38	628	60.43	604	190	8	0	724	95	95
XP_016538250.1	LOC107839328	chr 8	CDPK-related kinase 3	27	594	AT2G41140.1	576	6	572	61.391	575	207	7	0	718	95	95
XP_016538250.1	LOC107839328	chr 8	CDPK-related kinase 3	36	595	AT1G49580.1	606	37	601	60.49	572	207	7	0	692	93	93
XP_016538254.1	LOC107839333	chr 8	ubiquitin-60S ribosomal protein L40	1	128	AT3G52590.1	128	1	128	99.219	128	1	0	3.91e-92	261	100	100
XP_016538254.1	LOC107839333	chr 8	ubiquitin-60S ribosomal protein L40	1	128	AT2G36170.1	128	1	128	99.219	128	1	0	3.91e-92	261	100	100
XP_016538255.1	LOC107839334	chr 8	cytochrome P450 78A3	44	581	AT2G46660.1	530	1	530	65.688	545	165	10	0	701	92	92
XP_016538255.1	LOC107839334	chr 8	cytochrome P450 78A3	44	580	AT1G01190.1	535	1	532	64.391	542	178	5	0	694	92	92
XP_016538255.1	LOC107839334	chr 8	cytochrome P450 78A3	86	586	AT3G61880.2	555	44	536	67.653	507	144	6	0	677	85	85
XP_016538255.1	LOC107839334	chr 8	cytochrome P450 78A3	86	581	AT3G61880.1	534	44	531	68.127	502	140	6	0	675	85	85
XP_016538256.1	LOC107839335	chr 8	cytochrome b5-like	3	132	AT5G53560.1	134	6	134	61.538	130	49	1	2.53e-53	164	98	98
XP_016538258.1	LOC107839337	chr 8	uncharacterized LOC107839337	52	276	AT3G61870.1	272	46	272	73.568	227	58	1	2.61e-122	350	82	82
XP_016538260.1	LOC107839339	chr 8	ras-related protein RABA3	1	260	AT1G01200.1	237	1	237	65.283	265	59	5	3.48e-114	327	100	100
XP_016538260.1	LOC107839339	chr 8	ras-related protein RABA3	33	245	AT5G65270.1	226	5	212	67.606	213	64	1	1.62e-103	300	82	82
XP_016538260.1	LOC107839339	chr 8	ras-related protein RABA3	31	243	AT3G12160.1	222	1	208	65.258	213	69	1	1.11e-99	290	82	82
XP_016538260.1	LOC107839339	chr 8	ras-related protein RABA3	41	258	AT4G39990.1	224	13	220	64.679	218	67	3	8.22e-99	288	84	84
XP_016538260.1	LOC107839339	chr 8	ras-related protein RABA3	35	248	AT5G47960.1	223	5	213	65.888	214	68	2	1.06e-98	287	82	82
XP_016538263.1	LOC107839342	chr 8	calcium-transporting ATPase, endoplasmic reticulum-type	2	1046	AT4G00900.1	1054	3	1048	76.857	1050	234	6	0	1662	99	99
XP_016538263.1	LOC107839342	chr 8	calcium-transporting ATPase, endoplasmic reticulum-type	6	1037	AT1G07670.1	1061	24	1041	67.021	1034	323	6	0	1389	98	98
XP_016538263.1	LOC107839342	chr 8	calcium-transporting ATPase, endoplasmic reticulum-type	6	1037	AT1G07810.1	1061	24	1041	66.731	1034	326	6	0	1385	98	98
XP_016538264.1	LOC107839342	chr 8	calcium-transporting ATPase, endoplasmic reticulum-type	2	1046	AT4G00900.1	1054	3	1048	76.857	1050	234	6	0	1662	99	99
XP_016538264.1	LOC107839342	chr 8	calcium-transporting ATPase, endoplasmic reticulum-type	6	1037	AT1G07670.1	1061	24	1041	67.021	1034	323	6	0	1389	98	98
XP_016538264.1	LOC107839342	chr 8	calcium-transporting ATPase, endoplasmic reticulum-type	6	1037	AT1G07810.1	1061	24	1041	66.731	1034	326	6	0	1385	98	98
XP_016538265.1	LOC107839342	chr 8	calcium-transporting ATPase, endoplasmic reticulum-type	2	1046	AT4G00900.1	1054	3	1048	76.857	1050	234	6	0	1662	99	99
XP_016538265.1	LOC107839342	chr 8	calcium-transporting ATPase, endoplasmic reticulum-type	6	1037	AT1G07670.1	1061	24	1041	67.021	1034	323	6	0	1389	98	98
XP_016538265.1	LOC107839342	chr 8	calcium-transporting ATPase, endoplasmic reticulum-type	6	1037	AT1G07810.1	1061	24	1041	66.731	1034	326	6	0	1385	98	98
XP_016538266.1	LOC107839342	chr 8	calcium-transporting ATPase, endoplasmic reticulum-type	2	1046	AT4G00900.1	1054	3	1048	76.857	1050	234	6	0	1662	99	99
XP_016538266.1	LOC107839342	chr 8	calcium-transporting ATPase, endoplasmic reticulum-type	6	1037	AT1G07670.1	1061	24	1041	67.021	1034	323	6	0	1389	98	98
XP_016538266.1	LOC107839342	chr 8	calcium-transporting ATPase, endoplasmic reticulum-type	6	1037	AT1G07810.1	1061	24	1041	66.731	1034	326	6	0	1385	98	98
XP_016538267.1	LOC107839342	chr 8	calcium-transporting ATPase, endoplasmic reticulum-type	2	1046	AT4G00900.1	1054	3	1048	76.857	1050	234	6	0	1662	99	99
XP_016538267.1	LOC107839342	chr 8	calcium-transporting ATPase, endoplasmic reticulum-type	6	1037	AT1G07670.1	1061	24	1041	67.021	1034	323	6	0	1389	98	98
XP_016538267.1	LOC107839342	chr 8	calcium-transporting ATPase, endoplasmic reticulum-type	6	1037	AT1G07810.1	1061	24	1041	66.731	1034	326	6	0	1385	98	98
XP_016538268.1	LOC107839342	chr 8	calcium-transporting ATPase, endoplasmic reticulum-type	2	1046	AT4G00900.1	1054	3	1048	76.857	1050	234	6	0	1662	99	99
XP_016538268.1	LOC107839342	chr 8	calcium-transporting ATPase, endoplasmic reticulum-type	6	1037	AT1G07670.1	1061	24	1041	67.021	1034	323	6	0	1389	98	98
XP_016538268.1	LOC107839342	chr 8	calcium-transporting ATPase, endoplasmic reticulum-type	6	1037	AT1G07810.1	1061	24	1041	66.731	1034	326	6	0	1385	98	98
XP_016538269.1	LOC107839342	chr 8	calcium-transporting ATPase, endoplasmic reticulum-type	2	1046	AT4G00900.1	1054	3	1048	76.857	1050	234	6	0	1662	99	99
XP_016538269.1	LOC107839342	chr 8	calcium-transporting ATPase, endoplasmic reticulum-type	6	1037	AT1G07670.1	1061	24	1041	67.021	1034	323	6	0	1389	98	98
XP_016538269.1	LOC107839342	chr 8	calcium-transporting ATPase, endoplasmic reticulum-type	6	1037	AT1G07810.1	1061	24	1041	66.731	1034	326	6	0	1385	98	98
XP_016538271.1	LOC107839344	chr 8	serine/arginine-rich splicing factor RS31	1	242	AT3G61860.1	264	1	263	67.424	264	63	5	4.08e-112	322	99	99
XP_016538271.1	LOC107839344	chr 8	serine/arginine-rich splicing factor RS31	1	243	AT2G46610.1	250	1	250	64.504	262	62	6	8.84e-109	313	100	100
XP_016538271.1	LOC107839344	chr 8	serine/arginine-rich splicing factor RS31	31	243	AT2G46610.2	224	5	224	62.5	232	56	6	1.19e-89	264	100	88
XP_016538272.1	LOC107839344	chr 8	serine/arginine-rich splicing factor RS31	1	231	AT3G61860.1	264	1	237	71.008	238	61	4	3.19e-110	317	95	95
XP_016538272.1	LOC107839344	chr 8	serine/arginine-rich splicing factor RS31	1	242	AT2G46610.1	250	1	233	67.886	246	62	6	5.4e-108	311	100	100
XP_016538272.1	LOC107839344	chr 8	serine/arginine-rich splicing factor RS31	31	242	AT2G46610.2	224	5	207	66.204	216	56	6	1.15e-88	261	100	88
XP_016538274.1	LOC107839346	chr 8	calcium-binding protein KIC-like	10	116	AT2G46600.1	135	20	126	69.159	107	33	0	7.1e-52	160	88	88
XP_016538275.1	LOC107839347	chr 8	bifunctional fucokinase/fucose pyrophosphorylase	8	1063	AT1G01220.1	1055	3	1053	71.145	1057	298	4	0	1560	99	99
XP_016538276.1	LOC107839347	chr 8	bifunctional fucokinase/fucose pyrophosphorylase	8	1063	AT1G01220.1	1055	3	1053	71.145	1057	298	4	0	1560	99	99
XP_016538281.1	LOC107839350	chr 8	ORM1-like protein 3	1	156	AT1G01230.1	157	1	156	83.974	156	25	0	1.26e-98	280	99	99
XP_016538281.1	LOC107839350	chr 8	ORM1-like protein 3	4	156	AT5G42000.1	154	1	153	82.353	153	27	0	1.57e-95	272	97	97
XP_016538282.1	LOC107839349	chr 1	carotenoid 9,10(9',10')-cleavage dioxygenase 1-like	21	549	AT3G63520.1	538	12	536	76.792	530	117	4	0	860	96	96
XP_016538285.1	LOC107839352	chr 8	peptidyl-prolyl cis-trans isomerase CYP22	2	189	AT2G38730.1	199	11	199	73.016	189	50	1	2.64e-99	285	99	99
XP_016538286.1	LOC107839353	chr 8	trafficking protein particle complex subunit 3-like	1	186	AT5G54750.1	186	1	186	86.022	186	26	0	1.28e-121	341	100	100
XP_016538286.1	LOC107839353	chr 8	trafficking protein particle complex subunit 3-like	1	186	AT5G54750.2	199	1	199	80.402	199	26	1	5.88e-118	332	100	100
XP_016538287.1	LOC107839354	chr 8	uncharacterized LOC107839354	1	1108	AT5G06970.1	1101	1	1099	68.464	1113	332	9	0	1450	99	99
XP_016538290.1	LOC107839349	chr 1	carotenoid 9,10(9',10')-cleavage dioxygenase 1-like	14	544	AT3G63520.1	538	9	536	76.128	532	122	3	0	855	97	97
XP_016538292.1	LOC107839358	chr 8	40S ribosomal protein S20-2	3	123	AT3G47370.3	122	2	122	91.736	121	10	0	8.08e-78	225	98	98
XP_016538292.1	LOC107839358	chr 8	40S ribosomal protein S20-2	3	123	AT3G47370.1	122	2	122	91.736	121	10	0	8.08e-78	225	98	98
XP_016538292.1	LOC107839358	chr 8	40S ribosomal protein S20-2	3	123	AT3G47370.2	122	2	122	91.736	121	10	0	8.08e-78	225	98	98
XP_016538292.1	LOC107839358	chr 8	40S ribosomal protein S20-2	3	123	AT5G62300.2	124	4	124	90.909	121	11	0	2.34e-77	224	98	98
XP_016538292.1	LOC107839358	chr 8	40S ribosomal protein S20-2	3	123	AT5G62300.1	124	4	124	90.909	121	11	0	2.34e-77	224	98	98
XP_016538292.1	LOC107839358	chr 8	40S ribosomal protein S20-2	3	123	AT3G45030.1	124	4	124	90.909	121	11	0	2.34e-77	224	98	98
XP_016538293.1	LOC107839358	chr 8	40S ribosomal protein S20-2	3	123	AT3G47370.3	122	2	122	91.736	121	10	0	8.08e-78	225	98	98
XP_016538293.1	LOC107839358	chr 8	40S ribosomal protein S20-2	3	123	AT3G47370.1	122	2	122	91.736	121	10	0	8.08e-78	225	98	98
XP_016538293.1	LOC107839358	chr 8	40S ribosomal protein S20-2	3	123	AT3G47370.2	122	2	122	91.736	121	10	0	8.08e-78	225	98	98
XP_016538293.1	LOC107839358	chr 8	40S ribosomal protein S20-2	3	123	AT5G62300.2	124	4	124	90.909	121	11	0	2.34e-77	224	98	98
XP_016538293.1	LOC107839358	chr 8	40S ribosomal protein S20-2	3	123	AT5G62300.1	124	4	124	90.909	121	11	0	2.34e-77	224	98	98
XP_016538293.1	LOC107839358	chr 8	40S ribosomal protein S20-2	3	123	AT3G45030.1	124	4	124	90.909	121	11	0	2.34e-77	224	98	98
XP_016538294.1	LOC107839359	chr 8	40S ribosomal protein S20-2-like	1	123	AT5G62300.2	124	1	124	90.323	124	11	1	3.19e-77	223	100	100
XP_016538294.1	LOC107839359	chr 8	40S ribosomal protein S20-2-like	1	123	AT5G62300.1	124	1	124	90.323	124	11	1	3.19e-77	223	100	100
XP_016538294.1	LOC107839359	chr 8	40S ribosomal protein S20-2-like	1	123	AT3G45030.1	124	1	124	90.323	124	11	1	3.19e-77	223	100	100
XP_016538294.1	LOC107839359	chr 8	40S ribosomal protein S20-2-like	4	123	AT3G47370.3	122	3	122	91.667	120	10	0	3.4e-77	223	98	98
XP_016538294.1	LOC107839359	chr 8	40S ribosomal protein S20-2-like	4	123	AT3G47370.1	122	3	122	91.667	120	10	0	3.4e-77	223	98	98
XP_016538294.1	LOC107839359	chr 8	40S ribosomal protein S20-2-like	4	123	AT3G47370.2	122	3	122	91.667	120	10	0	3.4e-77	223	98	98
XP_016538295.1	LOC107839361	chr 8	THO complex subunit 1	1	600	AT5G09860.1	599	1	592	74.007	604	141	5	0	910	99	99
XP_016538295.1	LOC107839361	chr 8	THO complex subunit 1	1	600	AT5G09860.2	598	1	591	74.007	604	140	6	0	905	99	99
XP_016538296.1	LOC107839361	chr 8	THO complex subunit 1	1	536	AT5G09860.1	599	65	592	74.444	540	122	5	0	822	98	98
XP_016538296.1	LOC107839361	chr 8	THO complex subunit 1	1	536	AT5G09860.2	598	65	591	74.444	540	121	6	0	817	98	98
XP_016538297.1	LOC107839362	chr 8	cilia- and flagella-associated protein 20	1	190	AT3G12300.1	190	1	190	85.263	190	28	0	6.36e-128	357	100	100
XP_016538298.1	LOC107839360	chr 1	carotenoid 9,10(9',10')-cleavage dioxygenase 1-like	16	545	AT3G63520.1	538	9	536	80.226	531	101	2	0	895	97	97
XP_016538300.1	LOC107839364	chr 8	uncharacterized LOC107839364	15	232	AT5G07020.1	235	24	225	62.896	221	60	3	1.25e-89	264	90	90
XP_016538302.1	LOC107839366	chr 8	cytochrome P450 98A2-like	9	511	AT2G40890.1	508	6	508	79.523	503	103	0	0	864	98	98
XP_016538304.1	LOC107839368	chr 8	dnaJ homolog subfamily C member 2-like	3	650	AT3G11450.1	647	6	647	65.337	652	212	5	0	751	99	99
XP_016538304.1	LOC107839368	chr 8	dnaJ homolog subfamily C member 2-like	5	647	AT5G06110.2	663	8	660	60.994	664	227	9	0	719	99	99
XP_016538304.1	LOC107839368	chr 8	dnaJ homolog subfamily C member 2-like	5	647	AT5G06110.1	663	8	660	60.994	664	227	9	0	719	99	99
XP_016538305.1	LOC107839368	chr 8	dnaJ homolog subfamily C member 2-like	3	650	AT3G11450.1	647	6	647	65.337	652	212	5	0	751	99	99
XP_016538305.1	LOC107839368	chr 8	dnaJ homolog subfamily C member 2-like	5	647	AT5G06110.2	663	8	660	60.994	664	227	9	0	719	99	99
XP_016538305.1	LOC107839368	chr 8	dnaJ homolog subfamily C member 2-like	5	647	AT5G06110.1	663	8	660	60.994	664	227	9	0	719	99	99
XP_016538306.1	LOC107839368	chr 8	dnaJ homolog subfamily C member 2-like	3	650	AT3G11450.1	647	6	647	65.337	652	212	5	0	751	99	99
XP_016538306.1	LOC107839368	chr 8	dnaJ homolog subfamily C member 2-like	5	647	AT5G06110.2	663	8	660	60.994	664	227	9	0	719	99	99
XP_016538306.1	LOC107839368	chr 8	dnaJ homolog subfamily C member 2-like	5	647	AT5G06110.1	663	8	660	60.994	664	227	9	0	719	99	99
XP_016538308.1	LOC107839371	chr 8	protein ZINC INDUCED FACILITATOR-LIKE 1-like	1	478	AT5G13750.1	478	1	478	62.578	481	174	3	0	626	99	99
XP_016538308.1	LOC107839371	chr 8	protein ZINC INDUCED FACILITATOR-LIKE 1-like	1	478	AT5G13740.1	486	1	486	60.288	486	185	3	0	583	99	99
XP_016538308.1	LOC107839371	chr 8	protein ZINC INDUCED FACILITATOR-LIKE 1-like	88	478	AT5G13750.2	392	1	392	64.467	394	135	2	0	524	82	82
XP_016538308.1	LOC107839371	chr 8	protein ZINC INDUCED FACILITATOR-LIKE 1-like	1	411	AT5G13750.3	411	1	411	61.111	414	155	3	0	524	86	86
XP_016538309.1	LOC107839372	chr 8	protein ZINC INDUCED FACILITATOR-LIKE 1-like	3	480	AT5G13750.1	478	2	476	64.449	481	162	3	0	638	99	99
XP_016538309.1	LOC107839372	chr 8	protein ZINC INDUCED FACILITATOR-LIKE 1-like	3	480	AT5G13740.1	486	2	484	60.494	486	181	3	0	572	99	99
XP_016538309.1	LOC107839372	chr 8	protein ZINC INDUCED FACILITATOR-LIKE 1-like	3	415	AT5G13750.3	411	2	411	62.981	416	145	3	0	540	86	86
XP_016538309.1	LOC107839372	chr 8	protein ZINC INDUCED FACILITATOR-LIKE 1-like	92	480	AT5G13750.2	392	1	390	65.306	392	131	2	0	531	81	81
XP_016538311.1	LOC107839372	chr 8	protein ZINC INDUCED FACILITATOR-LIKE 1-like	3	470	AT5G13750.1	478	2	476	62.578	481	161	4	0	612	99	99
XP_016538311.1	LOC107839372	chr 8	protein ZINC INDUCED FACILITATOR-LIKE 1-like	3	405	AT5G13750.3	411	2	411	60.817	416	144	4	0	514	85	85
XP_016538311.1	LOC107839372	chr 8	protein ZINC INDUCED FACILITATOR-LIKE 1-like	92	470	AT5G13750.2	392	1	390	63.01	392	130	3	1.86e-178	505	80	80
XP_016538312.1	LOC107839373	chr 8	protein argonaute 4A-like	13	881	AT2G27040.2	924	52	924	68.114	875	271	6	0	1255	99	99
XP_016538312.1	LOC107839373	chr 8	protein argonaute 4A-like	13	881	AT2G27040.1	924	52	924	68.114	875	271	6	0	1255	99	99
XP_016538312.1	LOC107839373	chr 8	protein argonaute 4A-like	18	881	AT5G21150.1	896	37	896	67.399	865	276	4	0	1249	98	98
XP_016538313.1	LOC107839373	chr 8	protein argonaute 4A-like	13	881	AT2G27040.2	924	52	924	68.114	875	271	6	0	1255	99	99
XP_016538313.1	LOC107839373	chr 8	protein argonaute 4A-like	13	881	AT2G27040.1	924	52	924	68.114	875	271	6	0	1255	99	99
XP_016538313.1	LOC107839373	chr 8	protein argonaute 4A-like	18	881	AT5G21150.1	896	37	896	67.399	865	276	4	0	1249	98	98
XP_016538314.1	LOC107839373	chr 8	protein argonaute 4A-like	13	881	AT2G27040.2	924	52	924	68.114	875	271	6	0	1255	99	99
XP_016538314.1	LOC107839373	chr 8	protein argonaute 4A-like	13	881	AT2G27040.1	924	52	924	68.114	875	271	6	0	1255	99	99
XP_016538314.1	LOC107839373	chr 8	protein argonaute 4A-like	18	881	AT5G21150.1	896	37	896	67.399	865	276	4	0	1249	98	98
XP_016538317.1	LOC107839376	chr 8	peter Pan-like protein	1	304	AT5G61770.3	346	1	306	76.144	306	71	2	1.26e-170	478	89	89
XP_016538317.1	LOC107839376	chr 8	peter Pan-like protein	1	304	AT5G61770.2	346	1	306	76.144	306	71	2	1.26e-170	478	89	89
XP_016538317.1	LOC107839376	chr 8	peter Pan-like protein	1	301	AT5G61770.1	345	1	303	76.568	303	69	2	3.05e-170	477	88	88
XP_016538319.1	LOC107839377	chr 8	ETHYLENE INSENSITIVE 3-like 1 protein	3	518	AT3G20770.1	628	2	503	60.229	523	180	12	0	574	85	85
XP_016538321.1	LOC107839379	chr 8	probable manganese-transporting ATPase PDR2	1	1128	AT5G23630.1	1179	1	1129	77.67	1133	244	6	0	1821	100	100
XP_016538326.1	LOC107839385	chr 8	proline--tRNA ligase, chloroplastic/mitochondrial	3	549	AT5G52520.1	543	5	543	78.909	550	102	5	0	895	99	99
XP_016538328.1	LOC107839383	chr 1	general transcription factor IIH subunit 2-like	74	488	AT1G05055.1	421	1	421	73.634	421	105	2	0	636	85	85
XP_016538329.1	LOC107839387	chr 8	DNA gyrase subunit A, chloroplastic/mitochondrial	47	948	AT3G10690.1	950	50	947	75.166	906	213	7	0	1349	95	95
XP_016538330.1	LOC107839387	chr 8	DNA gyrase subunit A, chloroplastic/mitochondrial	1	803	AT3G10690.1	950	145	947	77.114	804	182	2	0	1258	100	100
XP_016538331.1	LOC107839388	chr 8	vacuolar protein sorting-associated protein 36-like	3	432	AT5G04920.1	440	11	437	63.678	435	145	4	0	547	99	99
XP_016538332.1	LOC107839389	chr 8	serine--tRNA ligase-like	1	436	AT5G27470.1	451	1	439	71.754	439	121	1	0	691	97	97
XP_016538333.1	LOC107839389	chr 8	serine--tRNA ligase-like	1	436	AT5G27470.1	451	1	439	71.754	439	121	1	0	691	97	97
XP_016538336.1	LOC107839383	chr 1	general transcription factor IIH subunit 2-like	3	417	AT1G05055.1	421	1	421	73.634	421	105	2	0	635	99	99
XP_016538337.1	LOC107839391	chr 8	phospholipid-transporting ATPase 1	37	1175	AT5G04930.1	1158	31	1158	71.14	1140	316	5	0	1731	97	97
XP_016538339.1	LOC107839393	chr 8	protein RBL	1	519	AT3G21060.1	547	1	514	70.633	521	144	6	0	719	99	99
XP_016538340.1	LOC107839393	chr 8	protein RBL	1	518	AT3G21060.1	547	1	514	70.769	520	144	5	0	721	99	99
XP_016538342.1	LOC107839395	chr 8	vacuolar protein sorting-associated protein 9A-like	1	402	AT3G19770.1	520	1	391	63.614	404	132	5	1.47e-179	513	84	84
XP_016538343.1	LOC107839396	chr 8	beta-glucosidase BoGH3B-like	16	660	AT5G04885.1	665	11	658	68.413	649	200	4	0	945	97	97
XP_016538343.1	LOC107839396	chr 8	beta-glucosidase BoGH3B-like	14	633	AT5G20950.2	624	7	624	68.387	620	194	2	0	872	93	93
XP_016538343.1	LOC107839396	chr 8	beta-glucosidase BoGH3B-like	14	633	AT5G20950.1	624	7	624	68.387	620	194	2	0	872	93	93
XP_016538343.1	LOC107839396	chr 8	beta-glucosidase BoGH3B-like	33	628	AT5G20940.1	626	31	623	68.289	596	186	2	0	833	89	89
XP_016538344.1	LOC107839396	chr 8	beta-glucosidase BoGH3B-like	8	588	AT5G04885.1	665	76	658	69.349	584	175	3	0	867	98	98
XP_016538344.1	LOC107839396	chr 8	beta-glucosidase BoGH3B-like	8	561	AT5G20950.2	624	72	624	70.036	554	165	1	0	797	93	93
XP_016538344.1	LOC107839396	chr 8	beta-glucosidase BoGH3B-like	8	561	AT5G20950.1	624	72	624	70.036	554	165	1	0	797	93	93
XP_016538344.1	LOC107839396	chr 8	beta-glucosidase BoGH3B-like	8	557	AT5G20940.1	626	78	624	69.091	550	167	2	0	766	93	93
XP_016538345.1	LOC107839383	chr 1	general transcription factor IIH subunit 2-like	1	415	AT1G05055.1	421	1	421	73.634	421	105	2	0	635	100	100
XP_016538346.1	LOC107839397	chr 8	flowering locus K homology domain	7	483	AT3G04610.1	577	70	577	60.531	527	139	15	0	558	99	99
XP_016538354.1	LOC107839383	chr 1	general transcription factor IIH subunit 2-like	1	415	AT1G05055.1	421	1	421	73.634	421	105	2	0	635	100	100
XP_016538356.1	LOC107839400	chr 8	uncharacterized protein At2g34160-like	1	142	AT3G04620.1	164	1	139	67.606	142	43	2	1.6e-59	182	85	85
XP_016538362.1	LOC107839404	chr 8	dual specificity phosphatase Cdc25	12	144	AT5G03455.1	146	11	143	70.677	133	39	0	2.02e-68	203	89	89
XP_016538363.1	LOC107839383	chr 1	general transcription factor IIH subunit 2-like	1	415	AT1G05055.1	421	1	421	73.634	421	105	2	0	635	100	100
XP_016538364.1	LOC107839405	chr 8	uncharacterized LOC107839405	65	502	AT3G04650.1	486	47	476	66.063	442	134	5	0	589	86	86
XP_016538365.1	LOC107839406	chr 8	ankyrin repeat and KH domain-containing protein mask	1	455	AT3G04710.3	680	225	672	65.275	455	151	3	0	578	98	98
XP_016538365.1	LOC107839406	chr 8	ankyrin repeat and KH domain-containing protein mask	1	455	AT3G04710.1	456	1	448	65.275	455	151	3	0	577	98	98
XP_016538365.1	LOC107839406	chr 8	ankyrin repeat and KH domain-containing protein mask	1	455	AT3G04710.2	455	1	447	65.275	455	150	4	0	571	98	98
XP_016538366.1	LOC107839406	chr 8	ankyrin repeat and KH domain-containing protein mask	1	454	AT3G04710.3	680	225	672	65.419	454	151	3	0	578	98	98
XP_016538366.1	LOC107839406	chr 8	ankyrin repeat and KH domain-containing protein mask	1	454	AT3G04710.1	456	1	448	65.419	454	151	3	0	577	98	98
XP_016538366.1	LOC107839406	chr 8	ankyrin repeat and KH domain-containing protein mask	1	454	AT3G04710.2	455	1	447	65.419	454	150	4	0	572	98	98
XP_016538367.1	LOC107839408	chr 8	phosphomannomutase	1	245	AT2G45790.1	246	1	245	80.408	245	48	0	1.46e-152	424	97	97
XP_016538368.1	LOC107839408	chr 8	phosphomannomutase	1	245	AT2G45790.1	246	1	245	80.408	245	48	0	1.46e-152	424	97	97
XP_016538369.1	LOC107839408	chr 8	phosphomannomutase	1	245	AT2G45790.1	246	1	245	80.408	245	48	0	1.46e-152	424	97	97
XP_016538370.1	LOC107839408	chr 8	phosphomannomutase	1	245	AT2G45790.1	246	1	245	80.408	245	48	0	1.46e-152	424	97	97
XP_016538371.1	LOC107839383	chr 1	general transcription factor IIH subunit 2-like	1	415	AT1G05055.1	421	1	421	73.634	421	105	2	0	635	100	100
XP_016538372.1	LOC107839408	chr 8	phosphomannomutase	1	245	AT2G45790.1	246	1	245	80.408	245	48	0	1.46e-152	424	97	97
XP_016538373.1	LOC107839409	chr 8	uncharacterized LOC107839409	28	210	AT1G08790.1	190	22	188	60.656	183	56	5	1.23e-60	187	87	87
XP_016538375.1	LOC107839383	chr 1	general transcription factor IIH subunit 2-like	1	415	AT1G05055.1	421	1	421	73.634	421	105	2	0	635	100	100
XP_016538377.1	LOC107839415	chr 8	auxin-responsive protein IAA16	14	254	AT3G04730.1	236	2	236	67.451	255	49	7	2.66e-108	312	95	95
XP_016538377.1	LOC107839415	chr 8	auxin-responsive protein IAA16	20	254	AT3G23050.1	243	11	243	65.164	244	65	6	1.45e-100	293	93	93
XP_016538377.1	LOC107839415	chr 8	auxin-responsive protein IAA16	19	254	AT4G14550.1	228	5	228	65.417	240	63	7	2.5e-98	286	93	93
XP_016538377.1	LOC107839415	chr 8	auxin-responsive protein IAA16	19	254	AT1G04250.1	229	11	229	60.996	241	67	7	5.04e-92	270	93	93
XP_016538377.1	LOC107839415	chr 8	auxin-responsive protein IAA16	20	222	AT3G23050.2	210	11	210	61.611	211	62	5	9.34e-78	233	80	80
XP_016538379.1	LOC107839417	chr 8	probable prefoldin subunit 4	1	128	AT1G08780.1	129	1	129	75.969	129	30	1	1.75e-68	202	100	100
XP_016538380.1	LOC107839419	chr 8	mediator of RNA polymerase II transcription subunit 14	1	1770	AT3G04740.1	1703	1	1690	64.43	1788	520	25	0	2157	99	99
XP_016538382.1	LOC107839422	chr 8	GDP-mannose 3,5-epimerase 1	3	375	AT5G28840.2	377	4	377	91.176	374	32	1	0	725	99	99
XP_016538382.1	LOC107839422	chr 8	GDP-mannose 3,5-epimerase 1	3	375	AT5G28840.1	377	4	377	91.176	374	32	1	0	725	99	99
XP_016538384.1	LOC107839424	chr 8	ammonium transporter 3 member 1-like	14	466	AT2G38290.1	475	13	465	60.043	463	165	5	0	530	95	95
XP_016538385.1	LOC107839421	chr 1	purple acid phosphatase 15-like	1	366	AT3G07130.1	532	168	530	74.59	366	90	1	0	603	98	98
XP_016538389.1	LOC107839427	chr 8	probable glucan endo-1,3-beta-glucosidase A6	23	468	AT3G07320.1	460	17	460	68.233	447	138	2	0	627	95	95
XP_016538390.1	LOC107839428	chr 8	calcium-transporting ATPase 12, plasma membrane-type-like	71	999	AT3G63380.1	1033	77	1007	66.345	933	308	5	0	1212	93	93
XP_016538390.1	LOC107839428	chr 8	calcium-transporting ATPase 12, plasma membrane-type-like	82	1001	AT3G22910.1	1017	83	1005	65.584	924	313	4	0	1191	92	92
XP_016538391.1	LOC107839428	chr 8	calcium-transporting ATPase 12, plasma membrane-type-like	71	999	AT3G63380.1	1033	77	1007	66.345	933	308	5	0	1212	93	93
XP_016538391.1	LOC107839428	chr 8	calcium-transporting ATPase 12, plasma membrane-type-like	82	1001	AT3G22910.1	1017	83	1005	65.584	924	313	4	0	1191	92	92
XP_016538393.1	LOC107839429	chr 8	peptide-N(4)-(N-acetyl-beta-glucosaminyl)asparagine amidase	1	721	AT5G49570.1	721	1	717	61.411	723	271	5	0	890	99	99
XP_016538394.1	LOC107839429	chr 8	peptide-N(4)-(N-acetyl-beta-glucosaminyl)asparagine amidase	1	620	AT5G49570.1	721	1	616	60.289	622	239	5	0	734	100	100
XP_016538395.1	LOC107839431	chr 8	PITH domain-containing protein At3g04780	1	176	AT3G04780.1	176	1	176	85.227	176	26	0	4.48e-111	313	100	100
XP_016538396.1	LOC107839432	chr 8	probable ribose-5-phosphate isomerase 3, chloroplastic	1	287	AT3G04790.1	276	1	276	69.444	288	75	4	1.33e-137	389	100	100
XP_016538396.1	LOC107839432	chr 8	probable ribose-5-phosphate isomerase 3, chloroplastic	51	287	AT2G01290.1	265	28	264	62.869	237	88	0	1.73e-102	300	83	83
XP_016538396.1	LOC107839432	chr 8	probable ribose-5-phosphate isomerase 3, chloroplastic	52	287	AT1G71100.1	267	25	265	61.411	241	88	2	9.12e-99	290	82	82
XP_016538400.1	LOC107839434	chr 8	serine/threonine-protein kinase Nek2	1	605	AT1G54510.3	612	1	594	61.526	616	204	11	0	702	99	99
XP_016538400.1	LOC107839434	chr 8	serine/threonine-protein kinase Nek2	1	605	AT1G54510.2	612	1	594	61.526	616	204	11	0	702	99	99
XP_016538400.1	LOC107839434	chr 8	serine/threonine-protein kinase Nek2	1	605	AT1G54510.1	612	1	594	61.526	616	204	11	0	702	99	99
XP_016538401.1	LOC107839434	chr 8	serine/threonine-protein kinase Nek2	1	605	AT1G54510.3	612	1	594	61.526	616	204	11	0	702	99	99
XP_016538401.1	LOC107839434	chr 8	serine/threonine-protein kinase Nek2	1	605	AT1G54510.2	612	1	594	61.526	616	204	11	0	702	99	99
XP_016538401.1	LOC107839434	chr 8	serine/threonine-protein kinase Nek2	1	605	AT1G54510.1	612	1	594	61.526	616	204	11	0	702	99	99
XP_016538402.1	LOC107839434	chr 8	serine/threonine-protein kinase Nek2	1	605	AT1G54510.3	612	1	594	61.526	616	204	11	0	702	99	99
XP_016538402.1	LOC107839434	chr 8	serine/threonine-protein kinase Nek2	1	605	AT1G54510.2	612	1	594	61.526	616	204	11	0	702	99	99
XP_016538402.1	LOC107839434	chr 8	serine/threonine-protein kinase Nek2	1	605	AT1G54510.1	612	1	594	61.526	616	204	11	0	702	99	99
XP_016538403.1	LOC107839434	chr 8	serine/threonine-protein kinase Nek2	1	605	AT1G54510.3	612	1	594	61.526	616	204	11	0	702	99	99
XP_016538403.1	LOC107839434	chr 8	serine/threonine-protein kinase Nek2	1	605	AT1G54510.2	612	1	594	61.526	616	204	11	0	702	99	99
XP_016538403.1	LOC107839434	chr 8	serine/threonine-protein kinase Nek2	1	605	AT1G54510.1	612	1	594	61.526	616	204	11	0	702	99	99
XP_016538404.1	LOC107839434	chr 8	serine/threonine-protein kinase Nek2	1	605	AT1G54510.3	612	1	594	61.526	616	204	11	0	702	99	99
XP_016538404.1	LOC107839434	chr 8	serine/threonine-protein kinase Nek2	1	605	AT1G54510.2	612	1	594	61.526	616	204	11	0	702	99	99
XP_016538404.1	LOC107839434	chr 8	serine/threonine-protein kinase Nek2	1	605	AT1G54510.1	612	1	594	61.526	616	204	11	0	702	99	99
XP_016538413.1	LOC107839443	chr 8	multisubstrate pseudouridine synthase 7	21	708	AT3G04820.1	715	12	715	62.553	705	246	8	0	887	97	97
XP_016538421.1	LOC107839447	chr 1	DNA topoisomerase 2	230	1696	AT3G23890.1	1473	1	1456	62.055	1518	463	22	0	1781	85	85
XP_016538421.1	LOC107839447	chr 1	DNA topoisomerase 2	230	1696	AT3G23890.2	1438	1	1421	63.228	1493	451	21	0	1780	85	85
XP_016538422.1	LOC107839449	chr 8	ribosome biogenesis protein BMS1 homolog	8	1228	AT1G06720.1	1147	9	1144	60.163	1230	387	15	0	1363	99	99
XP_016538423.1	LOC107839449	chr 8	ribosome biogenesis protein BMS1 homolog	8	1227	AT1G06720.1	1147	9	1144	60.212	1229	387	14	0	1367	99	99
XP_016538424.1	LOC107839450	chr 8	probable serine incorporator	2	399	AT3G24460.1	409	3	403	68.905	402	120	2	0	585	98	98
XP_016538424.1	LOC107839450	chr 8	probable serine incorporator	18	399	AT4G13345.1	394	12	392	73.56	382	100	1	0	578	94	94
XP_016538424.1	LOC107839450	chr 8	probable serine incorporator	18	399	AT4G13345.2	394	12	392	73.037	382	102	1	0	575	94	94
XP_016538425.1	LOC107839450	chr 8	probable serine incorporator	2	399	AT3G24460.1	409	3	403	68.905	402	120	2	0	585	98	98
XP_016538425.1	LOC107839450	chr 8	probable serine incorporator	18	399	AT4G13345.1	394	12	392	73.56	382	100	1	0	578	94	94
XP_016538425.1	LOC107839450	chr 8	probable serine incorporator	18	399	AT4G13345.2	394	12	392	73.037	382	102	1	0	575	94	94
XP_016538426.1	LOC107839450	chr 8	probable serine incorporator	2	399	AT3G24460.1	409	3	403	68.905	402	120	2	0	585	98	98
XP_016538426.1	LOC107839450	chr 8	probable serine incorporator	18	399	AT4G13345.1	394	12	392	73.56	382	100	1	0	578	94	94
XP_016538426.1	LOC107839450	chr 8	probable serine incorporator	18	399	AT4G13345.2	394	12	392	73.037	382	102	1	0	575	94	94
XP_016538427.1	LOC107839450	chr 8	probable serine incorporator	2	399	AT3G24460.1	409	3	403	68.905	402	120	2	0	585	98	98
XP_016538427.1	LOC107839450	chr 8	probable serine incorporator	18	399	AT4G13345.1	394	12	392	73.56	382	100	1	0	578	94	94
XP_016538427.1	LOC107839450	chr 8	probable serine incorporator	18	399	AT4G13345.2	394	12	392	73.037	382	102	1	0	575	94	94
XP_016538428.1	LOC107839450	chr 8	probable serine incorporator	28	369	AT4G13345.1	394	52	392	73.977	342	88	1	0	537	91	91
XP_016538428.1	LOC107839450	chr 8	probable serine incorporator	28	369	AT4G13345.2	394	52	392	73.392	342	90	1	0	534	91	91
XP_016538428.1	LOC107839450	chr 8	probable serine incorporator	24	369	AT3G24460.1	409	55	403	71.143	350	96	2	0	528	92	92
XP_016538432.1	LOC107839455	chr 8	pentatricopeptide repeat-containing protein At3g60050-like	6	496	AT3G60050.1	473	6	473	61.914	491	164	3	0	627	99	99
XP_016538432.1	LOC107839455	chr 8	pentatricopeptide repeat-containing protein At3g60050-like	1	496	AT1G55630.1	477	1	476	60.966	497	172	5	0	619	99	99
XP_016538433.1	LOC107839455	chr 8	pentatricopeptide repeat-containing protein At3g60050-like	6	496	AT3G60050.1	473	6	473	61.914	491	164	3	0	627	99	99
XP_016538433.1	LOC107839455	chr 8	pentatricopeptide repeat-containing protein At3g60050-like	1	496	AT1G55630.1	477	1	476	60.966	497	172	5	0	619	99	99
XP_016538435.1	LOC107839455	chr 8	pentatricopeptide repeat-containing protein At3g60050-like	6	496	AT3G60050.1	473	6	473	61.914	491	164	3	0	627	99	99
XP_016538435.1	LOC107839455	chr 8	pentatricopeptide repeat-containing protein At3g60050-like	1	496	AT1G55630.1	477	1	476	60.966	497	172	5	0	619	99	99
XP_016538437.1	LOC107839456	chr 8	ER membrane protein complex subunit 2	1	300	AT3G04830.1	303	1	302	76.49	302	69	1	6.5e-180	498	100	100
XP_016538437.1	LOC107839456	chr 8	ER membrane protein complex subunit 2	1	300	AT3G04830.2	299	1	298	75.497	302	68	2	1.75e-174	484	100	100
XP_016538437.1	LOC107839456	chr 8	ER membrane protein complex subunit 2	1	299	AT5G28220.1	316	14	315	73.841	302	76	1	1.52e-169	472	99	99
XP_016538439.1	LOC107839457	chr 8	prefoldin subunit 6	3	130	AT1G29990.1	129	2	129	80.469	128	25	0	5.61e-72	211	98	98
XP_016538440.1	LOC107839457	chr 8	prefoldin subunit 6	3	130	AT1G29990.1	129	2	129	80.469	128	25	0	5.61e-72	211	98	98
XP_016538441.1	LOC107839457	chr 8	prefoldin subunit 6	3	130	AT1G29990.1	129	2	129	80.469	128	25	0	5.61e-72	211	98	98
XP_016538442.1	LOC107839457	chr 8	prefoldin subunit 6	3	130	AT1G29990.1	129	2	129	80.469	128	25	0	5.61e-72	211	98	98
XP_016538443.1	LOC107839457	chr 8	prefoldin subunit 6	3	130	AT1G29990.1	129	2	129	80.469	128	25	0	5.61e-72	211	98	98
XP_016538446.1	LOC107839460	chr 8	probable steroid-binding protein 3	1	99	AT2G24940.1	100	1	99	74.747	99	25	0	7.23e-53	160	100	100
XP_016538447.1	LOC107839465	chr 8	phototropin-2	4	959	AT5G58140.1	915	16	910	67.775	962	237	14	0	1281	99	99
XP_016538447.1	LOC107839465	chr 8	phototropin-2	4	959	AT5G58140.2	915	16	910	67.775	962	237	14	0	1281	99	99
XP_016538447.1	LOC107839465	chr 8	phototropin-2	4	922	AT5G58140.3	898	16	873	68.432	925	219	14	0	1241	96	96
XP_016538448.1	LOC107839466	chr 8	uncharacterized LOC107839466	1	299	AT5G28150.1	289	1	289	64.784	301	92	4	5.47e-137	389	100	100
XP_016538448.1	LOC107839466	chr 8	uncharacterized LOC107839466	1	299	AT3G04860.1	289	1	289	63.036	303	94	5	7.64e-134	380	100	100
XP_016538450.1	LOC107839464	chr 1	putative zinc transporter At3g08650	28	598	AT3G08650.2	619	52	619	72.902	572	150	3	0	801	95	95
XP_016538450.1	LOC107839464	chr 1	putative zinc transporter At3g08650	28	598	AT3G08650.1	595	28	595	72.902	572	150	3	0	800	95	95
XP_016538451.1	LOC107839468	chr 8	zeta-carotene desaturase, chloroplastic/chromoplastic	48	588	AT3G04870.2	558	25	558	82.07	541	90	1	0	942	92	92
XP_016538451.1	LOC107839468	chr 8	zeta-carotene desaturase, chloroplastic/chromoplastic	48	588	AT3G04870.1	558	25	558	82.07	541	90	1	0	942	92	92
XP_016538455.1	LOC107839470	chr 8	DNA-damage-repair/toleration protein DRT102	15	326	AT3G04880.1	310	4	309	61.83	317	105	3	3.32e-142	404	95	95
XP_016538459.1	LOC107839474	chr 8	diphthamide biosynthesis protein 3-like	1	82	AT2G15910.2	81	1	81	74.39	82	20	1	8.27e-43	133	99	99
XP_016538459.1	LOC107839474	chr 8	diphthamide biosynthesis protein 3-like	1	80	AT2G15910.1	367	1	79	73.75	80	20	1	9.16e-41	136	96	96
XP_016538463.1	LOC107839476	chr 8	uncharacterized LOC107839476	1	391	AT1G54520.1	391	1	391	63.027	403	125	8	5.58e-154	440	96	96
XP_016538465.1	LOC107839478	chr 8	40S ribosomal protein S24-1	1	133	AT5G28060.1	133	1	133	89.474	133	14	0	9.41e-87	248	100	100
XP_016538465.1	LOC107839478	chr 8	40S ribosomal protein S24-1	1	133	AT3G04920.1	133	1	133	92.481	133	10	0	2.03e-79	230	100	100
XP_016538466.1	LOC107839479	chr 8	guanine deaminase-like	1	186	AT5G28050.1	185	1	185	82.796	186	31	1	2.6e-113	320	100	100
XP_016538466.1	LOC107839479	chr 8	guanine deaminase-like	7	186	AT5G28050.2	204	25	204	82.778	180	31	0	8.71e-112	317	97	97
XP_016538469.1	LOC107839482	chr 8	cysteine synthase-like	7	323	AT4G14880.4	322	5	321	70.347	317	94	0	3.59e-153	432	98	98
XP_016538469.1	LOC107839482	chr 8	cysteine synthase-like	7	323	AT4G14880.3	322	5	321	70.347	317	94	0	3.59e-153	432	98	98
XP_016538469.1	LOC107839482	chr 8	cysteine synthase-like	7	323	AT4G14880.2	322	5	321	70.347	317	94	0	3.59e-153	432	98	98
XP_016538469.1	LOC107839482	chr 8	cysteine synthase-like	7	323	AT4G14880.1	322	5	321	70.347	317	94	0	3.59e-153	432	98	98
XP_016538469.1	LOC107839482	chr 8	cysteine synthase-like	6	323	AT2G43750.2	392	74	391	69.497	318	97	0	2.31e-151	430	98	98
XP_016538469.1	LOC107839482	chr 8	cysteine synthase-like	6	323	AT2G43750.1	392	74	391	69.497	318	97	0	2.31e-151	430	98	98
XP_016538469.1	LOC107839482	chr 8	cysteine synthase-like	6	323	AT3G59760.1	433	112	429	69.811	318	96	0	5.31e-150	428	98	98
XP_016538469.1	LOC107839482	chr 8	cysteine synthase-like	6	323	AT3G59760.3	430	112	429	69.811	318	96	0	6.3e-150	428	98	98
XP_016538469.1	LOC107839482	chr 8	cysteine synthase-like	2	323	AT3G04940.1	324	3	324	66.77	322	107	0	6.32e-149	421	99	99
XP_016538469.1	LOC107839482	chr 8	cysteine synthase-like	7	323	AT3G22460.1	305	8	304	65.3	317	90	1	5.47e-147	416	98	98
XP_016538469.1	LOC107839482	chr 8	cysteine synthase-like	1	323	AT5G28020.6	323	1	323	67.802	323	104	0	3.18e-146	414	100	100
XP_016538469.1	LOC107839482	chr 8	cysteine synthase-like	1	323	AT5G28020.4	323	1	323	67.802	323	104	0	3.18e-146	414	100	100
XP_016538469.1	LOC107839482	chr 8	cysteine synthase-like	1	323	AT5G28020.3	323	1	323	67.802	323	104	0	3.18e-146	414	100	100
XP_016538469.1	LOC107839482	chr 8	cysteine synthase-like	1	323	AT5G28020.2	323	1	323	67.802	323	104	0	3.18e-146	414	100	100
XP_016538469.1	LOC107839482	chr 8	cysteine synthase-like	1	323	AT5G28020.1	323	1	323	67.802	323	104	0	3.18e-146	414	100	100
XP_016538469.1	LOC107839482	chr 8	cysteine synthase-like	1	323	AT5G28030.1	323	1	323	68.111	323	103	0	9.39e-144	408	100	100
XP_016538469.1	LOC107839482	chr 8	cysteine synthase-like	1	323	AT5G28030.2	323	1	323	68.111	323	103	0	9.39e-144	408	100	100
XP_016538469.1	LOC107839482	chr 8	cysteine synthase-like	6	295	AT3G59760.2	432	112	401	69.655	290	88	0	3.29e-133	385	90	90
XP_016538469.1	LOC107839482	chr 8	cysteine synthase-like	3	322	AT3G03630.1	404	95	404	60	320	118	1	5.24e-122	356	99	99
XP_016538470.1	LOC107839482	chr 8	cysteine synthase-like	7	323	AT4G14880.4	322	5	321	70.347	317	94	0	3.59e-153	432	98	98
XP_016538470.1	LOC107839482	chr 8	cysteine synthase-like	7	323	AT4G14880.3	322	5	321	70.347	317	94	0	3.59e-153	432	98	98
XP_016538470.1	LOC107839482	chr 8	cysteine synthase-like	7	323	AT4G14880.2	322	5	321	70.347	317	94	0	3.59e-153	432	98	98
XP_016538470.1	LOC107839482	chr 8	cysteine synthase-like	7	323	AT4G14880.1	322	5	321	70.347	317	94	0	3.59e-153	432	98	98
XP_016538470.1	LOC107839482	chr 8	cysteine synthase-like	6	323	AT2G43750.2	392	74	391	69.497	318	97	0	2.31e-151	430	98	98
XP_016538470.1	LOC107839482	chr 8	cysteine synthase-like	6	323	AT2G43750.1	392	74	391	69.497	318	97	0	2.31e-151	430	98	98
XP_016538470.1	LOC107839482	chr 8	cysteine synthase-like	6	323	AT3G59760.1	433	112	429	69.811	318	96	0	5.31e-150	428	98	98
XP_016538470.1	LOC107839482	chr 8	cysteine synthase-like	6	323	AT3G59760.3	430	112	429	69.811	318	96	0	6.3e-150	428	98	98
XP_016538470.1	LOC107839482	chr 8	cysteine synthase-like	2	323	AT3G04940.1	324	3	324	66.77	322	107	0	6.32e-149	421	99	99
XP_016538470.1	LOC107839482	chr 8	cysteine synthase-like	7	323	AT3G22460.1	305	8	304	65.3	317	90	1	5.47e-147	416	98	98
XP_016538470.1	LOC107839482	chr 8	cysteine synthase-like	1	323	AT5G28020.6	323	1	323	67.802	323	104	0	3.18e-146	414	100	100
XP_016538470.1	LOC107839482	chr 8	cysteine synthase-like	1	323	AT5G28020.4	323	1	323	67.802	323	104	0	3.18e-146	414	100	100
XP_016538470.1	LOC107839482	chr 8	cysteine synthase-like	1	323	AT5G28020.3	323	1	323	67.802	323	104	0	3.18e-146	414	100	100
XP_016538470.1	LOC107839482	chr 8	cysteine synthase-like	1	323	AT5G28020.2	323	1	323	67.802	323	104	0	3.18e-146	414	100	100
XP_016538470.1	LOC107839482	chr 8	cysteine synthase-like	1	323	AT5G28020.1	323	1	323	67.802	323	104	0	3.18e-146	414	100	100
XP_016538470.1	LOC107839482	chr 8	cysteine synthase-like	1	323	AT5G28030.1	323	1	323	68.111	323	103	0	9.39e-144	408	100	100
XP_016538470.1	LOC107839482	chr 8	cysteine synthase-like	1	323	AT5G28030.2	323	1	323	68.111	323	103	0	9.39e-144	408	100	100
XP_016538470.1	LOC107839482	chr 8	cysteine synthase-like	6	295	AT3G59760.2	432	112	401	69.655	290	88	0	3.29e-133	385	90	90
XP_016538470.1	LOC107839482	chr 8	cysteine synthase-like	3	322	AT3G03630.1	404	95	404	60	320	118	1	5.24e-122	356	99	99
XP_016538471.1	LOC107839482	chr 8	cysteine synthase-like	7	323	AT4G14880.4	322	5	321	69.085	317	98	0	3.45e-149	422	98	98
XP_016538471.1	LOC107839482	chr 8	cysteine synthase-like	7	323	AT4G14880.3	322	5	321	69.085	317	98	0	3.45e-149	422	98	98
XP_016538471.1	LOC107839482	chr 8	cysteine synthase-like	7	323	AT4G14880.2	322	5	321	69.085	317	98	0	3.45e-149	422	98	98
XP_016538471.1	LOC107839482	chr 8	cysteine synthase-like	7	323	AT4G14880.1	322	5	321	69.085	317	98	0	3.45e-149	422	98	98
XP_016538471.1	LOC107839482	chr 8	cysteine synthase-like	6	323	AT2G43750.2	392	74	391	68.239	318	101	0	2.84e-147	419	98	98
XP_016538471.1	LOC107839482	chr 8	cysteine synthase-like	6	323	AT2G43750.1	392	74	391	68.239	318	101	0	2.84e-147	419	98	98
XP_016538471.1	LOC107839482	chr 8	cysteine synthase-like	6	323	AT3G59760.3	430	112	429	68.868	318	99	0	1.27e-146	419	98	98
XP_016538471.1	LOC107839482	chr 8	cysteine synthase-like	6	323	AT3G59760.1	433	112	429	68.868	318	99	0	1.6e-146	419	98	98
XP_016538471.1	LOC107839482	chr 8	cysteine synthase-like	2	323	AT3G04940.1	324	3	324	65.839	322	110	0	2.45e-146	415	99	99
XP_016538471.1	LOC107839482	chr 8	cysteine synthase-like	1	323	AT5G28020.6	323	1	323	67.802	323	104	0	1.21e-144	410	100	100
XP_016538471.1	LOC107839482	chr 8	cysteine synthase-like	1	323	AT5G28020.4	323	1	323	67.802	323	104	0	1.21e-144	410	100	100
XP_016538471.1	LOC107839482	chr 8	cysteine synthase-like	1	323	AT5G28020.3	323	1	323	67.802	323	104	0	1.21e-144	410	100	100
XP_016538471.1	LOC107839482	chr 8	cysteine synthase-like	1	323	AT5G28020.2	323	1	323	67.802	323	104	0	1.21e-144	410	100	100
XP_016538471.1	LOC107839482	chr 8	cysteine synthase-like	1	323	AT5G28020.1	323	1	323	67.802	323	104	0	1.21e-144	410	100	100
XP_016538471.1	LOC107839482	chr 8	cysteine synthase-like	7	323	AT3G22460.1	305	8	304	64.038	317	94	1	4.05e-142	403	98	98
XP_016538471.1	LOC107839482	chr 8	cysteine synthase-like	1	323	AT5G28030.1	323	1	323	67.183	323	106	0	1.21e-141	403	100	100
XP_016538471.1	LOC107839482	chr 8	cysteine synthase-like	1	323	AT5G28030.2	323	1	323	67.183	323	106	0	1.21e-141	403	100	100
XP_016538471.1	LOC107839482	chr 8	cysteine synthase-like	6	299	AT3G59760.2	432	112	406	68.814	295	91	1	9.36e-133	384	91	91
XP_016538472.1	LOC107839482	chr 8	cysteine synthase-like	7	323	AT4G14880.4	322	5	321	68.77	317	99	0	5.25e-148	419	98	98
XP_016538472.1	LOC107839482	chr 8	cysteine synthase-like	7	323	AT4G14880.3	322	5	321	68.77	317	99	0	5.25e-148	419	98	98
XP_016538472.1	LOC107839482	chr 8	cysteine synthase-like	7	323	AT4G14880.2	322	5	321	68.77	317	99	0	5.25e-148	419	98	98
XP_016538472.1	LOC107839482	chr 8	cysteine synthase-like	7	323	AT4G14880.1	322	5	321	68.77	317	99	0	5.25e-148	419	98	98
XP_016538472.1	LOC107839482	chr 8	cysteine synthase-like	6	323	AT2G43750.2	392	74	391	67.925	318	102	0	2.98e-146	417	98	98
XP_016538472.1	LOC107839482	chr 8	cysteine synthase-like	6	323	AT2G43750.1	392	74	391	67.925	318	102	0	2.98e-146	417	98	98
XP_016538472.1	LOC107839482	chr 8	cysteine synthase-like	6	323	AT3G59760.3	430	112	429	68.553	318	100	0	1.86e-145	416	98	98
XP_016538472.1	LOC107839482	chr 8	cysteine synthase-like	6	323	AT3G59760.1	433	112	429	68.553	318	100	0	1.87e-145	416	98	98
XP_016538472.1	LOC107839482	chr 8	cysteine synthase-like	2	323	AT3G04940.1	324	3	324	65.528	322	111	0	3.17e-145	412	99	99
XP_016538472.1	LOC107839482	chr 8	cysteine synthase-like	1	323	AT5G28020.6	323	1	323	67.492	323	105	0	1.87e-143	407	100	100
XP_016538472.1	LOC107839482	chr 8	cysteine synthase-like	1	323	AT5G28020.4	323	1	323	67.492	323	105	0	1.87e-143	407	100	100
XP_016538472.1	LOC107839482	chr 8	cysteine synthase-like	1	323	AT5G28020.3	323	1	323	67.492	323	105	0	1.87e-143	407	100	100
XP_016538472.1	LOC107839482	chr 8	cysteine synthase-like	1	323	AT5G28020.2	323	1	323	67.492	323	105	0	1.87e-143	407	100	100
XP_016538472.1	LOC107839482	chr 8	cysteine synthase-like	1	323	AT5G28020.1	323	1	323	67.492	323	105	0	1.87e-143	407	100	100
XP_016538472.1	LOC107839482	chr 8	cysteine synthase-like	7	323	AT3G22460.1	305	8	304	63.722	317	95	1	6.38e-141	400	98	98
XP_016538472.1	LOC107839482	chr 8	cysteine synthase-like	1	323	AT5G28030.1	323	1	323	66.873	323	107	0	1.56e-140	400	100	100
XP_016538472.1	LOC107839482	chr 8	cysteine synthase-like	1	323	AT5G28030.2	323	1	323	66.873	323	107	0	1.56e-140	400	100	100
XP_016538472.1	LOC107839482	chr 8	cysteine synthase-like	6	299	AT3G59760.2	432	112	406	68.475	295	92	1	1.41e-131	381	91	91
XP_016538473.1	LOC107839482	chr 8	cysteine synthase-like	7	294	AT4G14880.4	322	5	292	69.792	288	87	0	8.97e-135	384	96	96
XP_016538473.1	LOC107839482	chr 8	cysteine synthase-like	7	294	AT4G14880.3	322	5	292	69.792	288	87	0	8.97e-135	384	96	96
XP_016538473.1	LOC107839482	chr 8	cysteine synthase-like	7	294	AT4G14880.2	322	5	292	69.792	288	87	0	8.97e-135	384	96	96
XP_016538473.1	LOC107839482	chr 8	cysteine synthase-like	7	294	AT4G14880.1	322	5	292	69.792	288	87	0	8.97e-135	384	96	96
XP_016538473.1	LOC107839482	chr 8	cysteine synthase-like	6	292	AT2G43750.2	392	74	360	68.99	287	89	0	4.26e-133	382	96	96
XP_016538473.1	LOC107839482	chr 8	cysteine synthase-like	6	292	AT2G43750.1	392	74	360	68.99	287	89	0	4.26e-133	382	96	96
XP_016538473.1	LOC107839482	chr 8	cysteine synthase-like	2	295	AT3G04940.1	324	3	296	65.986	294	100	0	7.25e-132	377	98	98
XP_016538473.1	LOC107839482	chr 8	cysteine synthase-like	6	292	AT3G59760.3	430	112	398	69.338	287	88	0	1.07e-131	380	96	96
XP_016538473.1	LOC107839482	chr 8	cysteine synthase-like	6	297	AT3G59760.2	432	112	403	68.493	292	92	0	1.32e-131	380	98	98
XP_016538473.1	LOC107839482	chr 8	cysteine synthase-like	6	292	AT3G59760.1	433	112	398	69.338	287	88	0	1.43e-131	380	96	96
XP_016538473.1	LOC107839482	chr 8	cysteine synthase-like	1	295	AT5G28020.6	323	1	295	67.458	295	96	0	1.89e-129	371	99	99
XP_016538473.1	LOC107839482	chr 8	cysteine synthase-like	1	295	AT5G28020.4	323	1	295	67.458	295	96	0	1.89e-129	371	99	99
XP_016538473.1	LOC107839482	chr 8	cysteine synthase-like	1	295	AT5G28020.3	323	1	295	67.458	295	96	0	1.89e-129	371	99	99
XP_016538473.1	LOC107839482	chr 8	cysteine synthase-like	1	295	AT5G28020.2	323	1	295	67.458	295	96	0	1.89e-129	371	99	99
XP_016538473.1	LOC107839482	chr 8	cysteine synthase-like	1	295	AT5G28020.1	323	1	295	67.458	295	96	0	1.89e-129	371	99	99
XP_016538473.1	LOC107839482	chr 8	cysteine synthase-like	7	294	AT3G22460.1	305	8	275	64.583	288	82	1	8.58e-128	366	96	96
XP_016538473.1	LOC107839482	chr 8	cysteine synthase-like	1	295	AT5G28030.1	323	1	295	67.458	295	96	0	1.31e-127	366	99	99
XP_016538473.1	LOC107839482	chr 8	cysteine synthase-like	1	295	AT5G28030.2	323	1	295	67.458	295	96	0	1.31e-127	366	99	99
XP_016538474.1	LOC107839483	chr 1	cycloartenol-C-24-methyltransferase 1-like	7	341	AT5G13710.2	336	1	335	76.418	335	79	0	0	559	97	97
XP_016538474.1	LOC107839483	chr 1	cycloartenol-C-24-methyltransferase 1-like	7	341	AT5G13710.1	336	1	335	76.418	335	79	0	0	559	97	97
XP_016538475.1	LOC107839484	chr 8	cysteine synthase-like	14	332	AT4G14880.4	322	3	321	68.339	319	101	0	4.1e-150	424	96	96
XP_016538475.1	LOC107839484	chr 8	cysteine synthase-like	14	332	AT4G14880.3	322	3	321	68.339	319	101	0	4.1e-150	424	96	96
XP_016538475.1	LOC107839484	chr 8	cysteine synthase-like	14	332	AT4G14880.2	322	3	321	68.339	319	101	0	4.1e-150	424	96	96
XP_016538475.1	LOC107839484	chr 8	cysteine synthase-like	14	332	AT4G14880.1	322	3	321	68.339	319	101	0	4.1e-150	424	96	96
XP_016538475.1	LOC107839484	chr 8	cysteine synthase-like	16	332	AT3G59760.3	430	113	429	68.454	317	100	0	3.68e-147	421	95	95
XP_016538475.1	LOC107839484	chr 8	cysteine synthase-like	16	332	AT3G59760.1	433	113	429	68.454	317	100	0	4.64e-147	421	95	95
XP_016538475.1	LOC107839484	chr 8	cysteine synthase-like	16	332	AT2G43750.2	392	75	391	67.192	317	104	0	2e-145	415	95	95
XP_016538475.1	LOC107839484	chr 8	cysteine synthase-like	16	332	AT2G43750.1	392	75	391	67.192	317	104	0	2e-145	415	95	95
XP_016538475.1	LOC107839484	chr 8	cysteine synthase-like	11	332	AT3G04940.1	324	3	324	64.286	322	115	0	4e-143	407	97	97
XP_016538475.1	LOC107839484	chr 8	cysteine synthase-like	15	332	AT3G22460.1	305	7	304	62.893	318	98	1	3.02e-142	404	96	96
XP_016538475.1	LOC107839484	chr 8	cysteine synthase-like	10	332	AT5G28020.6	323	1	323	64.396	323	115	0	4.35e-138	394	97	97
XP_016538475.1	LOC107839484	chr 8	cysteine synthase-like	10	332	AT5G28020.4	323	1	323	64.396	323	115	0	4.35e-138	394	97	97
XP_016538475.1	LOC107839484	chr 8	cysteine synthase-like	10	332	AT5G28020.3	323	1	323	64.396	323	115	0	4.35e-138	394	97	97
XP_016538475.1	LOC107839484	chr 8	cysteine synthase-like	10	332	AT5G28020.2	323	1	323	64.396	323	115	0	4.35e-138	394	97	97
XP_016538475.1	LOC107839484	chr 8	cysteine synthase-like	10	332	AT5G28020.1	323	1	323	64.396	323	115	0	4.35e-138	394	97	97
XP_016538475.1	LOC107839484	chr 8	cysteine synthase-like	10	332	AT5G28030.1	323	1	323	65.015	323	113	0	4.27e-137	392	97	97
XP_016538475.1	LOC107839484	chr 8	cysteine synthase-like	10	332	AT5G28030.2	323	1	323	65.015	323	113	0	4.27e-137	392	97	97
XP_016538475.1	LOC107839484	chr 8	cysteine synthase-like	16	313	AT3G59760.2	432	113	411	67.224	299	97	1	3.33e-133	386	90	90
XP_016538476.1	LOC107839484	chr 8	cysteine synthase-like	5	323	AT4G14880.4	322	3	321	68.339	319	101	0	2.91e-150	424	99	99
XP_016538476.1	LOC107839484	chr 8	cysteine synthase-like	5	323	AT4G14880.3	322	3	321	68.339	319	101	0	2.91e-150	424	99	99
XP_016538476.1	LOC107839484	chr 8	cysteine synthase-like	5	323	AT4G14880.2	322	3	321	68.339	319	101	0	2.91e-150	424	99	99
XP_016538476.1	LOC107839484	chr 8	cysteine synthase-like	5	323	AT4G14880.1	322	3	321	68.339	319	101	0	2.91e-150	424	99	99
XP_016538476.1	LOC107839484	chr 8	cysteine synthase-like	7	323	AT3G59760.3	430	113	429	68.454	317	100	0	3.28e-147	421	98	98
XP_016538476.1	LOC107839484	chr 8	cysteine synthase-like	7	323	AT3G59760.1	433	113	429	68.454	317	100	0	4.52e-147	421	98	98
XP_016538476.1	LOC107839484	chr 8	cysteine synthase-like	7	323	AT2G43750.2	392	75	391	67.192	317	104	0	2.1e-145	415	98	98
XP_016538476.1	LOC107839484	chr 8	cysteine synthase-like	7	323	AT2G43750.1	392	75	391	67.192	317	104	0	2.1e-145	415	98	98
XP_016538476.1	LOC107839484	chr 8	cysteine synthase-like	2	323	AT3G04940.1	324	3	324	64.286	322	115	0	2.44e-143	407	99	99
XP_016538476.1	LOC107839484	chr 8	cysteine synthase-like	6	323	AT3G22460.1	305	7	304	62.893	318	98	1	2.79e-142	404	98	98
XP_016538476.1	LOC107839484	chr 8	cysteine synthase-like	1	323	AT5G28020.6	323	1	323	64.396	323	115	0	3.93e-138	394	100	100
XP_016538476.1	LOC107839484	chr 8	cysteine synthase-like	1	323	AT5G28020.4	323	1	323	64.396	323	115	0	3.93e-138	394	100	100
XP_016538476.1	LOC107839484	chr 8	cysteine synthase-like	1	323	AT5G28020.3	323	1	323	64.396	323	115	0	3.93e-138	394	100	100
XP_016538476.1	LOC107839484	chr 8	cysteine synthase-like	1	323	AT5G28020.2	323	1	323	64.396	323	115	0	3.93e-138	394	100	100
XP_016538476.1	LOC107839484	chr 8	cysteine synthase-like	1	323	AT5G28020.1	323	1	323	64.396	323	115	0	3.93e-138	394	100	100
XP_016538476.1	LOC107839484	chr 8	cysteine synthase-like	1	323	AT5G28030.1	323	1	323	65.015	323	113	0	3.82e-137	391	100	100
XP_016538476.1	LOC107839484	chr 8	cysteine synthase-like	1	323	AT5G28030.2	323	1	323	65.015	323	113	0	3.82e-137	391	100	100
XP_016538476.1	LOC107839484	chr 8	cysteine synthase-like	7	304	AT3G59760.2	432	113	411	67.224	299	97	1	2.73e-133	385	92	92
XP_016538479.1	LOC107839487	chr 8	transmembrane protein adipocyte-associated 1	1	299	AT3G05010.1	300	1	300	62.914	302	107	3	5.92e-137	389	100	100
XP_016538480.1	LOC107839488	chr 8	probable serine/threonine-protein kinase At1g54610	1	568	AT1G54610.3	572	1	565	66.609	581	165	8	0	776	99	99
XP_016538480.1	LOC107839488	chr 8	probable serine/threonine-protein kinase At1g54610	1	568	AT1G54610.1	572	1	565	66.609	581	165	8	0	776	99	99
XP_016538480.1	LOC107839488	chr 8	probable serine/threonine-protein kinase At1g54610	1	568	AT1G54610.2	573	1	566	66.495	582	165	9	0	771	99	99
XP_016538480.1	LOC107839488	chr 8	probable serine/threonine-protein kinase At1g54610	1	549	AT3G05050.1	593	1	560	66.961	566	164	10	0	701	96	96
XP_016538480.1	LOC107839488	chr 8	probable serine/threonine-protein kinase At1g54610	1	513	AT5G50860.1	580	1	502	62.042	519	174	9	0	633	89	89
XP_016538480.1	LOC107839488	chr 8	probable serine/threonine-protein kinase At1g54610	95	559	AT1G53050.1	694	100	557	64.927	479	133	7	0	619	81	81
XP_016538481.1	LOC107839488	chr 8	probable serine/threonine-protein kinase At1g54610	1	568	AT1G54610.3	572	1	565	66.609	581	165	8	0	776	99	99
XP_016538481.1	LOC107839488	chr 8	probable serine/threonine-protein kinase At1g54610	1	568	AT1G54610.1	572	1	565	66.609	581	165	8	0	776	99	99
XP_016538481.1	LOC107839488	chr 8	probable serine/threonine-protein kinase At1g54610	1	568	AT1G54610.2	573	1	566	66.495	582	165	9	0	771	99	99
XP_016538481.1	LOC107839488	chr 8	probable serine/threonine-protein kinase At1g54610	1	549	AT3G05050.1	593	1	560	66.961	566	164	10	0	701	96	96
XP_016538481.1	LOC107839488	chr 8	probable serine/threonine-protein kinase At1g54610	1	513	AT5G50860.1	580	1	502	62.042	519	174	9	0	633	89	89
XP_016538481.1	LOC107839488	chr 8	probable serine/threonine-protein kinase At1g54610	95	559	AT1G53050.1	694	100	557	64.927	479	133	7	0	619	81	81
XP_016538485.1	LOC107839493	chr 8	60S ribosome subunit biogenesis protein NIP7 homolog	1	187	AT4G15770.1	187	1	187	81.818	187	34	0	2.77e-114	322	100	100
XP_016538487.1	LOC107839494	chr 8	WD repeat-containing protein 48	1	762	AT3G05090.2	753	1	753	72.215	763	201	6	0	1134	100	100
XP_016538487.1	LOC107839494	chr 8	WD repeat-containing protein 48	1	762	AT3G05090.1	753	1	753	72.215	763	201	6	0	1134	100	100
XP_016538488.1	LOC107839494	chr 8	WD repeat-containing protein 48	1	762	AT3G05090.2	753	1	753	72.215	763	201	6	0	1134	100	100
XP_016538488.1	LOC107839494	chr 8	WD repeat-containing protein 48	1	762	AT3G05090.1	753	1	753	72.215	763	201	6	0	1134	100	100
XP_016538489.1	LOC107839494	chr 8	WD repeat-containing protein 48	1	762	AT3G05090.2	753	1	753	72.215	763	201	6	0	1134	100	100
XP_016538489.1	LOC107839494	chr 8	WD repeat-containing protein 48	1	762	AT3G05090.1	753	1	753	72.215	763	201	6	0	1134	100	100
XP_016538490.1	LOC107839494	chr 8	WD repeat-containing protein 48	1	762	AT3G05090.2	753	1	753	72.215	763	201	6	0	1134	100	100
XP_016538490.1	LOC107839494	chr 8	WD repeat-containing protein 48	1	762	AT3G05090.1	753	1	753	72.215	763	201	6	0	1134	100	100
XP_016538491.1	LOC107839494	chr 8	WD repeat-containing protein 48	1	762	AT3G05090.2	753	1	753	72.215	763	201	6	0	1134	100	100
XP_016538491.1	LOC107839494	chr 8	WD repeat-containing protein 48	1	762	AT3G05090.1	753	1	753	72.215	763	201	6	0	1134	100	100
XP_016538497.1	LOC107839498	chr 8	protein HASTY 1	2	1175	AT3G05040.1	1202	3	1181	64.286	1190	398	8	0	1512	98	98
XP_016538506.1	LOC107839506	chr 8	cyclin-L1-1	1	424	AT2G26430.1	416	1	416	64.009	439	120	9	0	526	100	100
XP_016538506.1	LOC107839506	chr 8	cyclin-L1-1	56	424	AT2G26430.3	361	1	361	61.198	384	111	9	5.1e-150	429	87	87
XP_016538506.1	LOC107839506	chr 8	cyclin-L1-1	56	424	AT2G26430.2	361	1	361	61.198	384	111	9	5.1e-150	429	87	87
XP_016538507.1	LOC107839506	chr 8	cyclin-L1-1	1	424	AT2G26430.1	416	1	416	64.009	439	120	9	0	526	100	100
XP_016538507.1	LOC107839506	chr 8	cyclin-L1-1	56	424	AT2G26430.3	361	1	361	61.198	384	111	9	5.1e-150	429	87	87
XP_016538507.1	LOC107839506	chr 8	cyclin-L1-1	56	424	AT2G26430.2	361	1	361	61.198	384	111	9	5.1e-150	429	87	87
XP_016538510.1	LOC107839509	chr 8	probable acyl-activating enzyme 6	1	546	AT5G16340.1	550	1	550	65.704	554	178	7	0	754	99	99
XP_016538510.1	LOC107839509	chr 8	probable acyl-activating enzyme 6	1	548	AT5G16370.1	552	1	552	65.288	556	181	6	0	754	100	100
XP_016538510.1	LOC107839509	chr 8	probable acyl-activating enzyme 6	1	540	AT1G21540.1	550	1	549	62.545	550	195	5	0	721	99	99
XP_016538510.1	LOC107839509	chr 8	probable acyl-activating enzyme 6	1	540	AT1G21530.2	549	1	548	61.931	549	199	5	0	717	99	99
XP_016538510.1	LOC107839509	chr 8	probable acyl-activating enzyme 6	1	540	AT1G21530.1	547	1	546	61.931	549	197	6	0	711	99	99
XP_016538510.1	LOC107839509	chr 8	probable acyl-activating enzyme 6	1	540	AT1G77240.1	545	1	544	60.917	545	207	4	0	699	99	99
XP_016538510.1	LOC107839509	chr 8	probable acyl-activating enzyme 6	1	540	AT1G75960.1	544	1	544	61.931	549	195	7	0	687	99	99
XP_016538513.1	LOC107839511	chr 8	39S ribosomal protein L45, mitochondrial	5	299	AT5G27395.2	296	6	296	61.953	297	105	3	3.83e-129	369	99	99
XP_016538513.1	LOC107839511	chr 8	39S ribosomal protein L45, mitochondrial	25	299	AT5G27395.1	313	44	313	64.493	276	91	2	2.47e-126	362	92	92
XP_016538514.1	LOC107839512	chr 8	GDSL esterase/lipase At1g54790	8	381	AT1G54790.1	382	8	382	73.867	375	97	1	0	588	98	98
XP_016538514.1	LOC107839512	chr 8	GDSL esterase/lipase At1g54790	8	381	AT1G54790.2	408	8	408	69.077	401	97	2	0	573	98	98
XP_016538514.1	LOC107839512	chr 8	GDSL esterase/lipase At1g54790	9	381	AT1G54790.3	383	12	383	72.727	374	99	2	0	570	98	98
XP_016538515.1	LOC107839513	chr 8	UPF0603 protein At1g54780, chloroplastic	1	291	AT1G54780.1	285	1	285	71.906	299	62	7	5.12e-137	388	100	100
XP_016538518.1	LOC107839514	chr 8	kinesin-1-like protein PSS1	1	435	AT3G63480.2	465	1	436	62.014	437	163	3	0	542	91	91
XP_016538518.1	LOC107839514	chr 8	kinesin-1-like protein PSS1	1	435	AT3G63480.1	469	1	440	61.451	441	163	4	0	535	91	91
XP_016538519.1	LOC107839514	chr 8	kinesin-1-like protein PSS1	1	436	AT3G63480.2	465	1	436	61.785	437	165	2	0	546	95	95
XP_016538519.1	LOC107839514	chr 8	kinesin-1-like protein PSS1	1	436	AT3G63480.1	469	1	440	61.224	441	165	3	0	540	95	95
XP_016538520.1	LOC107839517	chr 8	gibberellin receptor GID1C	16	348	AT3G05120.1	345	11	344	80.24	334	65	1	0	573	95	95
XP_016538520.1	LOC107839517	chr 8	gibberellin receptor GID1C	16	348	AT5G27320.1	344	11	342	80.18	333	65	1	0	572	95	95
XP_016538520.1	LOC107839517	chr 8	gibberellin receptor GID1C	1	347	AT3G63010.1	358	1	343	71.06	349	93	4	0	513	99	99
XP_016538521.1	LOC107839518	chr 8	histidine-containing phosphotransfer protein 1-like	3	148	AT3G21510.1	154	5	150	65.068	146	51	0	2.33e-60	183	99	99
XP_016538534.1	LOC107839524	chr 8	methyltransferase-like protein 16 homolog	4	482	AT2G21070.3	513	5	483	61.475	488	170	7	0	583	99	99
XP_016538534.1	LOC107839524	chr 8	methyltransferase-like protein 16 homolog	4	482	AT2G21070.1	483	5	483	61.475	488	170	7	0	583	99	99
XP_016538535.1	LOC107839525	chr 8	pentatricopeptide repeat-containing protein At2g21090	32	574	AT2G21090.1	597	22	564	61.694	543	208	0	0	705	82	82
XP_016538536.1	LOC107839525	chr 8	pentatricopeptide repeat-containing protein At2g21090	15	571	AT2G21090.1	597	4	561	60.394	558	220	1	0	706	91	91
XP_016538537.1	LOC107839525	chr 8	pentatricopeptide repeat-containing protein At2g21090	15	571	AT2G21090.1	597	4	561	60.394	558	220	1	0	706	91	91
XP_016538538.1	LOC107839526	chr 8	tropinone reductase homolog At5g06060-like	9	264	AT5G06060.1	264	3	258	73.828	256	67	0	2.72e-140	395	95	95
XP_016538538.1	LOC107839526	chr 8	tropinone reductase homolog At5g06060-like	1	269	AT2G29350.1	269	1	268	65.799	269	91	1	3.4e-128	364	100	100
XP_016538538.1	LOC107839526	chr 8	tropinone reductase homolog At5g06060-like	12	264	AT2G29290.2	262	4	256	66.008	253	86	0	9.28e-123	350	94	94
XP_016538538.1	LOC107839526	chr 8	tropinone reductase homolog At5g06060-like	1	264	AT2G29150.1	268	1	264	64.528	265	92	2	1.73e-121	347	98	98
XP_016538538.1	LOC107839526	chr 8	tropinone reductase homolog At5g06060-like	1	264	AT2G29360.1	271	1	265	64.528	265	93	1	3.03e-121	347	98	98
XP_016538538.1	LOC107839526	chr 8	tropinone reductase homolog At5g06060-like	12	267	AT2G29370.1	268	13	268	64.453	256	91	0	4.62e-121	346	95	95
XP_016538538.1	LOC107839526	chr 8	tropinone reductase homolog At5g06060-like	9	264	AT2G29260.1	322	62	317	63.672	256	93	0	1.31e-119	345	95	95
XP_016538538.1	LOC107839526	chr 8	tropinone reductase homolog At5g06060-like	4	264	AT1G07440.1	266	1	260	63.602	261	94	1	7.09e-116	333	97	97
XP_016538538.1	LOC107839526	chr 8	tropinone reductase homolog At5g06060-like	12	264	AT2G29330.1	260	4	256	63.636	253	92	0	1.23e-115	332	94	94
XP_016538538.1	LOC107839526	chr 8	tropinone reductase homolog At5g06060-like	11	264	AT1G07450.1	260	4	256	63.78	254	91	1	1.29e-115	332	94	94
XP_016538538.1	LOC107839526	chr 8	tropinone reductase homolog At5g06060-like	12	264	AT2G29340.2	262	4	256	61.265	253	98	0	2.53e-113	326	94	94
XP_016538538.1	LOC107839526	chr 8	tropinone reductase homolog At5g06060-like	12	264	AT2G29340.1	307	4	256	61.265	253	98	0	9.51e-113	327	94	94
XP_016538538.1	LOC107839526	chr 8	tropinone reductase homolog At5g06060-like	31	264	AT2G29290.1	245	6	239	64.957	234	82	0	9.34e-111	319	87	87
XP_016538538.1	LOC107839526	chr 8	tropinone reductase homolog At5g06060-like	12	264	AT2G30670.1	262	4	256	60.079	253	101	0	7.17e-110	318	94	94
XP_016538538.1	LOC107839526	chr 8	tropinone reductase homolog At5g06060-like	13	264	AT2G29320.1	269	11	263	60.87	253	98	1	2.09e-109	317	94	94
XP_016538538.1	LOC107839526	chr 8	tropinone reductase homolog At5g06060-like	40	269	AT2G29350.3	231	2	230	64.783	230	80	1	1.12e-108	313	86	86
XP_016538538.1	LOC107839526	chr 8	tropinone reductase homolog At5g06060-like	1	215	AT2G29350.2	225	1	215	68.372	215	68	0	2.06e-105	305	80	80
XP_016538540.1	LOC107839528	chr 8	tryptophan synthase alpha chain-like	42	314	AT4G02610.1	275	1	273	79.121	273	57	0	4.36e-161	450	87	87
XP_016538540.1	LOC107839528	chr 8	tryptophan synthase alpha chain-like	42	314	AT3G54640.1	312	39	311	78.755	273	58	0	6.56e-152	428	87	87
XP_016538541.1	LOC107839529	chr 8	sugar transporter ERD6-like 5	3	458	AT1G54730.2	470	2	465	64.009	464	159	2	0	594	99	99
XP_016538542.1	LOC107839530	chr 8	phosphoglycerate mutase-like protein AT74H	18	282	AT3G05170.1	316	8	274	71.161	267	75	1	1.55e-145	411	90	90
XP_016538542.1	LOC107839530	chr 8	phosphoglycerate mutase-like protein AT74H	13	283	AT1G08940.1	281	3	279	67.148	277	85	2	1.57e-140	397	92	92
XP_016538548.1	LOC107839536	chr 8	glutathione synthetase, chloroplastic	59	553	AT5G27380.1	539	45	539	68.2	500	149	2	0	721	90	90
XP_016538549.1	LOC107839536	chr 8	glutathione synthetase, chloroplastic	59	552	AT5G27380.1	539	45	539	68	500	149	3	0	715	89	89
XP_016538551.1	LOC107839515	chr 1	60S ribosomal protein L6-like	2	160	AT1G18540.1	233	3	159	64.024	164	47	4	4.77e-61	189	92	92
XP_016538551.1	LOC107839515	chr 1	60S ribosomal protein L6-like	5	160	AT1G74050.1	233	9	159	66.026	156	48	2	5.87e-61	188	90	90
XP_016538551.1	LOC107839515	chr 1	60S ribosomal protein L6-like	5	160	AT1G74060.1	233	9	159	65.385	156	49	2	1.99e-60	187	90	90
XP_016538552.1	LOC107839539	chr 8	signal peptidase complex subunit 3B-like	1	167	AT5G27430.1	167	1	167	79.042	167	35	0	2.2e-101	288	100	100
XP_016538552.1	LOC107839539	chr 8	signal peptidase complex subunit 3B-like	1	167	AT3G05230.1	167	1	167	74.251	167	43	0	1.41e-95	273	100	100
XP_016538553.1	LOC107839540	chr 8	cation/calcium exchanger 5	9	547	AT1G08960.1	546	11	546	65.209	549	168	8	0	643	99	99
XP_016538569.1	LOC107839547	chr 8	mevalonate kinase	1	381	AT5G27450.3	378	1	378	67.273	385	115	5	0	521	96	96
XP_016538569.1	LOC107839547	chr 8	mevalonate kinase	1	381	AT5G27450.2	378	1	378	67.273	385	115	5	0	521	96	96
XP_016538569.1	LOC107839547	chr 8	mevalonate kinase	1	381	AT5G27450.1	378	1	378	67.273	385	115	5	0	521	96	96
XP_016538570.1	LOC107839548	chr 8	glucose and ribitol dehydrogenase homolog 1-like	13	258	AT1G54870.1	335	4	247	66.4	250	74	3	5.82e-116	342	97	59
XP_016538570.1	LOC107839548	chr 8	glucose and ribitol dehydrogenase homolog 1-like	256	419	AT1G54870.1	335	171	334	85.366	164	24	0	2.98e-98	296	97	39
XP_016538570.1	LOC107839548	chr 8	glucose and ribitol dehydrogenase homolog 1-like	61	259	AT3G05260.1	289	5	202	71.357	199	56	1	1.73e-104	311	85	47
XP_016538570.1	LOC107839548	chr 8	glucose and ribitol dehydrogenase homolog 1-like	256	419	AT3G05260.1	289	126	288	76.22	164	38	1	9.64e-84	258	85	39
XP_016538571.1	LOC107839548	chr 8	glucose and ribitol dehydrogenase homolog 1-like	10	346	AT1G54870.1	335	1	335	70.381	341	91	3	1.22e-177	495	97	97
XP_016538571.1	LOC107839548	chr 8	glucose and ribitol dehydrogenase homolog 1-like	61	345	AT3G05260.1	289	5	288	74.035	285	73	1	5.9e-162	454	82	82
XP_016538572.1	LOC107839548	chr 8	glucose and ribitol dehydrogenase homolog 1-like	10	346	AT1G54870.1	335	1	335	70.381	341	91	3	1.22e-177	495	97	97
XP_016538572.1	LOC107839548	chr 8	glucose and ribitol dehydrogenase homolog 1-like	61	345	AT3G05260.1	289	5	288	74.035	285	73	1	5.9e-162	454	82	82
XP_016538575.1	LOC107839552	chr 8	serine--tRNA ligase	1	446	AT5G27470.1	451	1	451	60.43	465	151	9	0	555	100	100
XP_016538577.1	LOC107839553	chr 8	protein YIPF1 homolog	1	280	AT5G27490.1	282	3	282	76.868	281	63	2	1.38e-162	452	100	100
XP_016538577.1	LOC107839553	chr 8	protein YIPF1 homolog	1	280	AT3G05280.1	281	2	281	75.801	281	66	2	2.86e-150	421	100	100
XP_016538578.1	LOC107839554	chr 8	peroxisomal adenine nucleotide carrier 1-like	1	309	AT3G05290.1	322	1	312	74.679	312	76	1	7.74e-173	481	97	97
XP_016538578.1	LOC107839554	chr 8	peroxisomal adenine nucleotide carrier 1-like	4	316	AT5G27520.1	321	6	320	75.949	316	72	2	5.08e-172	479	99	99
XP_016538579.1	LOC107839555	chr 8	mitochondrial Rho GTPase 1-like	2	641	AT5G27540.2	648	6	648	71.695	643	179	2	0	922	99	99
XP_016538579.1	LOC107839555	chr 8	mitochondrial Rho GTPase 1-like	2	641	AT5G27540.1	648	6	648	71.695	643	179	2	0	922	99	99
XP_016538579.1	LOC107839555	chr 8	mitochondrial Rho GTPase 1-like	1	639	AT3G63150.1	643	2	643	60.903	642	248	2	0	822	99	99
XP_016538584.1	LOC107839560	chr 8	uncharacterized LOC107839560	17	332	AT5G27560.1	341	21	339	70.948	327	76	4	3.29e-159	448	94	94
XP_016538599.1	LOC107839570	chr 8	probable linoleate 9S-lipoxygenase 5	2	870	AT1G55020.1	859	1	859	64.989	874	286	9	0	1186	99	99
XP_016538599.1	LOC107839570	chr 8	probable linoleate 9S-lipoxygenase 5	18	870	AT3G22400.1	886	34	886	61.982	868	300	11	0	1118	98	98
XP_016538600.1	LOC107839571	chr 8	probable linoleate 9S-lipoxygenase 5	3	863	AT1G55020.1	859	2	859	64.74	865	294	7	0	1172	99	99
XP_016538600.1	LOC107839571	chr 8	probable linoleate 9S-lipoxygenase 5	11	863	AT3G22400.1	886	27	886	61.806	864	315	8	0	1115	99	99
XP_016538601.1	LOC107839572	chr 8	uncharacterized LOC107839572	1	513	AT5G01710.1	513	1	513	62.405	524	175	6	0	670	100	100
XP_016538602.1	LOC107839573	chr 8	DNA polymerase zeta catalytic subunit	859	1963	AT1G67500.2	1916	841	1916	62.78	1115	366	12	0	1407	92	56
XP_016538602.1	LOC107839573	chr 8	DNA polymerase zeta catalytic subunit	859	1963	AT1G67500.1	1890	815	1890	62.78	1115	366	12	0	1407	92	56
XP_016538603.1	LOC107839573	chr 8	DNA polymerase zeta catalytic subunit	856	1960	AT1G67500.2	1916	841	1916	62.78	1115	366	12	0	1407	92	56
XP_016538603.1	LOC107839573	chr 8	DNA polymerase zeta catalytic subunit	856	1960	AT1G67500.1	1890	815	1890	62.78	1115	366	12	0	1407	92	56
XP_016538604.1	LOC107839573	chr 8	DNA polymerase zeta catalytic subunit	631	1735	AT1G67500.1	1890	815	1890	62.78	1115	366	12	0	1409	87	64
XP_016538604.1	LOC107839573	chr 8	DNA polymerase zeta catalytic subunit	631	1735	AT1G67500.2	1916	841	1916	62.78	1115	366	12	0	1409	88	64
XP_016538607.1	LOC107839576	chr 8	probable 3-hydroxyisobutyrate dehydrogenase-like 1, mitochondrial	29	345	AT4G29120.1	334	12	331	73.438	320	82	1	9.82e-174	486	90	90
XP_016538609.1	LOC107839578	chr 8	uncharacterized LOC107839578	53	268	AT3G05345.1	244	31	244	65.899	217	70	3	1.39e-105	306	81	81
XP_016538612.1	LOC107839580	chr 8	sucrose nonfermenting 4-like protein	1	484	AT1G09020.1	487	1	486	73.171	492	118	5	0	731	99	99
XP_016538615.1	LOC107839584	chr 8	uncharacterized LOC107839584	7	470	AT3G05390.1	463	5	463	71.613	465	125	3	0	713	99	99
XP_016538616.1	LOC107839585	chr 8	nuclear transcription factor Y subunit B-4-like	1	125	AT1G09030.1	139	1	124	61.6	125	47	1	3.69e-53	164	85	85
XP_016538619.1	LOC107839587	chr 8	acyl-CoA-binding domain-containing protein 4	1	669	AT3G05420.2	669	1	668	72.296	675	174	6	0	1005	100	100
XP_016538619.1	LOC107839587	chr 8	acyl-CoA-binding domain-containing protein 4	1	669	AT3G05420.1	668	1	667	72.296	675	173	7	0	1003	100	100
XP_016538619.1	LOC107839587	chr 8	acyl-CoA-binding domain-containing protein 4	3	663	AT5G27630.1	648	4	645	67.612	670	180	10	0	905	99	99
XP_016538626.1	LOC107839595	chr 8	histone H2A.1	4	146	AT5G27670.1	150	8	150	82.517	143	25	0	4.21e-79	230	98	98
XP_016538626.1	LOC107839595	chr 8	histone H2A.1	1	146	AT5G59870.1	150	1	150	74	150	35	3	3.43e-70	207	100	100
XP_016538626.1	LOC107839595	chr 8	histone H2A.1	17	146	AT5G02560.1	153	20	146	80.769	130	22	1	2.66e-69	206	89	89
XP_016538626.1	LOC107839595	chr 8	histone H2A.1	17	146	AT5G02560.2	177	20	170	68.182	154	22	2	3.23e-64	194	89	89
XP_016538626.1	LOC107839595	chr 8	histone H2A.1	16	135	AT3G20670.1	132	11	130	76.667	120	28	0	1.4e-61	185	82	82
XP_016538626.1	LOC107839595	chr 8	histone H2A.1	16	134	AT1G51060.1	132	11	129	77.311	119	27	0	1.46e-61	185	82	82
XP_016538626.1	LOC107839595	chr 8	histone H2A.1	6	126	AT1G08880.1	142	3	127	74.4	125	28	1	3.8e-60	182	83	83
XP_016538626.1	LOC107839595	chr 8	histone H2A.1	9	126	AT1G54690.1	142	6	127	75.41	122	26	1	1.74e-59	180	81	81
XP_016538627.1	LOC107839596	chr 8	histone H2A.1-like	2	146	AT5G27670.1	150	5	150	81.507	146	26	1	1.02e-79	232	99	99
XP_016538627.1	LOC107839596	chr 8	histone H2A.1-like	8	146	AT5G59870.1	150	9	150	76.056	142	31	2	3.78e-69	205	95	95
XP_016538627.1	LOC107839596	chr 8	histone H2A.1-like	18	146	AT5G02560.1	153	21	146	81.395	129	21	1	4.17e-69	205	88	88
XP_016538627.1	LOC107839596	chr 8	histone H2A.1-like	18	146	AT5G02560.2	177	21	170	68.627	153	21	2	4.53e-64	193	88	88
XP_016538627.1	LOC107839596	chr 8	histone H2A.1-like	16	134	AT1G51060.1	132	11	129	78.151	119	26	0	1.33e-62	188	82	82
XP_016538627.1	LOC107839596	chr 8	histone H2A.1-like	16	135	AT3G20670.1	132	11	130	75	120	30	0	1.72e-60	182	82	82
XP_016538627.1	LOC107839596	chr 8	histone H2A.1-like	5	126	AT1G08880.1	142	2	127	73.016	126	30	1	2.53e-60	182	84	84
XP_016538627.1	LOC107839596	chr 8	histone H2A.1-like	9	126	AT1G54690.1	142	6	127	74.59	122	27	1	1.14e-59	181	81	81
XP_016538628.1	LOC107839593	chr 1	uncharacterized LOC107839593	1	760	AT2G41770.1	771	1	771	64.721	771	261	5	0	1055	100	100
XP_016538628.1	LOC107839593	chr 1	uncharacterized LOC107839593	1	760	AT3G57420.1	765	1	765	64.967	765	263	4	0	1035	100	100
XP_016538629.1	LOC107839597	chr 8	histone H2A.1-like	5	146	AT5G27670.1	150	9	150	83.803	142	23	0	1.1e-80	234	97	97
XP_016538629.1	LOC107839597	chr 8	histone H2A.1-like	5	146	AT5G59870.1	150	6	150	76.552	145	31	2	2.53e-71	211	97	97
XP_016538629.1	LOC107839597	chr 8	histone H2A.1-like	17	146	AT5G02560.1	153	20	153	76.866	134	27	1	5.74e-70	207	89	89
XP_016538629.1	LOC107839597	chr 8	histone H2A.1-like	17	146	AT5G02560.2	177	20	177	65.19	158	27	2	1.33e-64	194	89	89
XP_016538629.1	LOC107839597	chr 8	histone H2A.1-like	16	134	AT1G51060.1	132	11	129	78.992	119	25	0	2.96e-63	189	82	82
XP_016538629.1	LOC107839597	chr 8	histone H2A.1-like	16	135	AT3G20670.1	132	11	130	75.833	120	29	0	4.19e-61	184	82	82
XP_016538633.1	LOC107839600	chr 8	rapid alkalinization factor-like	8	114	AT4G15800.1	116	11	115	62.385	109	35	3	2.63e-42	135	93	93
XP_016538633.1	LOC107839600	chr 8	rapid alkalinization factor-like	8	114	AT3G05490.1	119	10	118	61.947	113	33	3	6.16e-32	108	93	93
XP_016538641.1	LOC107839602	chr 1	alpha-N-acetylglucosaminidase	19	807	AT5G13690.1	806	20	805	71.266	790	222	2	0	1197	98	98
XP_016538651.1	LOC107839602	chr 1	alpha-N-acetylglucosaminidase	26	626	AT5G13690.1	806	27	623	73.211	601	157	1	0	949	94	94
XP_016538657.1	LOC107839605	chr 8	cactin-like	31	214	AT1G03910.1	672	466	652	73.797	187	46	1	2.62e-98	300	82	82
XP_016538657.1	LOC107839605	chr 8	cactin-like	31	214	AT1G03910.2	716	510	696	73.797	187	46	1	4.36e-98	300	82	82
XP_016538658.1	LOC107839606	chr 8	probable xyloglucan endotransglucosylase/hydrolase 1	13	298	AT5G13870.1	293	10	293	72.378	286	77	1	2.49e-162	453	96	96
XP_016538658.1	LOC107839606	chr 8	probable xyloglucan endotransglucosylase/hydrolase 1	10	297	AT2G06850.1	296	10	295	69.444	288	86	1	6.46e-155	434	97	97
XP_016538659.1	LOC107839607	chr 8	respiratory burst oxidase homolog protein B	33	872	AT1G09090.2	843	27	843	69.031	846	227	9	0	1206	96	96
XP_016538659.1	LOC107839607	chr 8	respiratory burst oxidase homolog protein B	4	872	AT5G47910.1	921	23	921	61.623	912	294	14	0	1160	99	99
XP_016538660.1	LOC107839602	chr 1	alpha-N-acetylglucosaminidase	26	625	AT5G13690.1	806	27	622	73.333	600	156	1	0	947	96	96
XP_016538665.1	LOC107839612	chr 8	luminal-binding protein 5	23	657	AT5G42020.1	668	20	654	77.708	637	138	3	0	1039	95	95
XP_016538665.1	LOC107839612	chr 8	luminal-binding protein 5	23	649	AT5G28540.1	669	20	646	78.889	630	127	4	0	1034	94	94
XP_016538665.1	LOC107839612	chr 8	luminal-binding protein 5	1	649	AT1G09080.1	675	11	660	76.534	652	148	4	0	999	97	97
XP_016538665.1	LOC107839612	chr 8	luminal-binding protein 5	16	649	AT1G09080.2	665	20	650	77.83	636	134	4	0	998	95	95
XP_016538665.1	LOC107839612	chr 8	luminal-binding protein 5	23	657	AT5G42020.2	613	20	599	70.33	637	130	5	0	911	95	95
XP_016538665.1	LOC107839612	chr 8	luminal-binding protein 5	39	657	AT3G12580.1	650	7	628	62.34	624	228	5	0	798	93	93
XP_016538665.1	LOC107839612	chr 8	luminal-binding protein 5	39	647	AT3G09440.2	649	7	618	63.961	616	211	6	0	795	91	91
XP_016538665.1	LOC107839612	chr 8	luminal-binding protein 5	39	647	AT3G09440.1	649	7	618	63.961	616	211	6	0	795	91	91
XP_016538665.1	LOC107839612	chr 8	luminal-binding protein 5	42	654	AT1G16030.1	646	9	622	62.621	618	222	6	0	794	92	92
XP_016538665.1	LOC107839612	chr 8	luminal-binding protein 5	39	647	AT5G02500.1	651	7	618	62.378	614	224	5	0	791	91	91
XP_016538665.1	LOC107839612	chr 8	luminal-binding protein 5	39	647	AT5G02490.1	653	7	618	61.564	614	229	5	0	784	91	91
XP_016538665.1	LOC107839612	chr 8	luminal-binding protein 5	39	647	AT1G56410.1	617	7	616	61.338	613	230	5	0	765	91	91
XP_016538666.1	LOC107839613	chr 8	40S ribosomal protein S10-1-like	1	180	AT4G25740.1	177	1	174	81.667	180	27	1	7.99e-86	250	99	99
XP_016538666.1	LOC107839613	chr 8	40S ribosomal protein S10-1-like	1	157	AT5G52650.1	179	1	155	83.439	157	24	1	1.64e-79	234	86	86
XP_016538666.1	LOC107839613	chr 8	40S ribosomal protein S10-1-like	1	154	AT5G41520.1	180	1	150	73.548	155	35	4	1.23e-70	211	85	85
XP_016538666.1	LOC107839613	chr 8	40S ribosomal protein S10-1-like	1	180	AT4G25740.2	149	1	146	63.889	180	31	1	3.49e-63	191	99	99
XP_016538669.1	LOC107839616	chr 8	ATP-dependent Clp protease proteolytic subunit-related protein 3, chloroplastic	1	319	AT1G09130.2	330	1	327	74.924	327	74	2	0	503	98	98
XP_016538669.1	LOC107839616	chr 8	ATP-dependent Clp protease proteolytic subunit-related protein 3, chloroplastic	1	319	AT1G09130.1	330	1	327	74.924	327	74	2	0	503	98	98
XP_016538669.1	LOC107839616	chr 8	ATP-dependent Clp protease proteolytic subunit-related protein 3, chloroplastic	1	321	AT1G09130.3	370	1	329	74.772	329	75	2	1.64e-180	503	99	99
XP_016538670.1	LOC107839617	chr 8	uncharacterized LOC107839617	8	333	AT5G27710.1	335	8	335	62.13	338	106	7	3.09e-146	415	98	98
XP_016538671.1	LOC107839617	chr 8	uncharacterized LOC107839617	8	333	AT5G27710.1	335	8	335	62.13	338	106	7	3.09e-146	415	98	98
XP_016538672.1	LOC107839615	chr 1	ubiquitin-like protein 5	1	73	AT5G42300.1	73	1	73	94.521	73	4	0	5.68e-47	143	100	100
XP_016538672.1	LOC107839615	chr 1	ubiquitin-like protein 5	1	73	AT3G45180.1	73	1	73	91.781	73	6	0	5.64e-46	140	100	100
XP_016538673.1	LOC107839617	chr 8	uncharacterized LOC107839617	8	333	AT5G27710.1	335	8	335	62.13	338	106	7	3.09e-146	415	98	98
XP_016538676.1	LOC107839619	chr 8	F-actin-capping protein subunit alpha	19	311	AT3G05520.1	308	16	308	69.625	293	89	0	2.93e-164	459	94	94
XP_016538676.1	LOC107839619	chr 8	F-actin-capping protein subunit alpha	19	311	AT3G05520.2	382	16	308	69.625	293	89	0	3.41e-163	459	94	94
XP_016538678.1	LOC107839621	chr 8	heparan-alpha-glucosaminide N-acetyltransferase	2	500	AT5G27730.1	472	1	472	63.147	502	152	3	0	640	99	99
XP_016538679.1	LOC107839621	chr 8	heparan-alpha-glucosaminide N-acetyltransferase	2	474	AT5G27730.1	472	1	472	66.597	476	152	2	0	654	99	99
XP_016538680.1	LOC107839621	chr 8	heparan-alpha-glucosaminide N-acetyltransferase	35	435	AT5G27730.1	472	98	472	63.84	401	119	1	0	520	92	92
XP_016538681.1	LOC107839615	chr 1	ubiquitin-like protein 5	1	73	AT5G42300.1	73	1	73	94.521	73	4	0	5.68e-47	143	100	100
XP_016538681.1	LOC107839615	chr 1	ubiquitin-like protein 5	1	73	AT3G45180.1	73	1	73	91.781	73	6	0	5.64e-46	140	100	100
XP_016538682.1	LOC107839622	chr 8	26S protease regulatory subunit 6A homolog	1	432	AT3G05530.1	424	1	424	92.841	433	21	2	0	816	100	100
XP_016538682.1	LOC107839622	chr 8	26S protease regulatory subunit 6A homolog	1	432	AT1G09100.1	423	1	423	92.824	432	22	1	0	809	100	100
XP_016538683.1	LOC107839623	chr 8	translationally-controlled tumor protein homolog	1	168	AT3G16640.1	168	1	168	76.19	168	40	0	1.48e-92	266	100	100
XP_016538683.1	LOC107839623	chr 8	translationally-controlled tumor protein homolog	1	168	AT3G05540.1	168	1	168	72.781	169	44	2	1.07e-83	243	100	100
XP_016538687.1	LOC107839626	chr 8	uncharacterized LOC107839626	6	98	AT3G05550.1	97	5	96	69.892	93	27	1	6.03e-32	107	94	94
XP_016538687.1	LOC107839626	chr 8	uncharacterized LOC107839626	6	97	AT5G27760.1	96	5	95	68.478	92	28	1	2.18e-28	98.6	93	93
XP_016538688.1	LOC107839628	chr 8	60S ribosomal protein L22-3	1	125	AT3G05560.3	124	1	124	77.6	125	27	1	4.87e-58	175	100	100
XP_016538688.1	LOC107839628	chr 8	60S ribosomal protein L22-3	1	125	AT3G05560.2	124	1	124	77.6	125	27	1	4.87e-58	175	100	100
XP_016538688.1	LOC107839628	chr 8	60S ribosomal protein L22-3	1	125	AT3G05560.1	124	1	124	77.6	125	27	1	4.87e-58	175	100	100
XP_016538688.1	LOC107839628	chr 8	60S ribosomal protein L22-3	5	125	AT1G02830.1	127	8	126	72.727	121	31	1	3.94e-47	147	97	97
XP_016538689.1	LOC107839627	chr 1	cinnamoyl-CoA reductase 1-like	6	325	AT5G19440.1	326	4	323	60.125	321	126	2	1.61e-136	390	98	98
XP_016538692.1	LOC107839633	chr 8	serine/threonine-protein phosphatase PP1 isozyme 9	1	313	AT3G05580.1	318	5	316	86.262	313	42	1	0	561	99	99
XP_016538692.1	LOC107839633	chr 8	serine/threonine-protein phosphatase PP1 isozyme 9	1	313	AT5G27840.1	318	5	316	85.623	313	44	1	0	559	99	99
XP_016538692.1	LOC107839633	chr 8	serine/threonine-protein phosphatase PP1 isozyme 9	1	308	AT5G27840.2	324	5	311	86.039	308	42	1	0	553	98	98
XP_016538692.1	LOC107839633	chr 8	serine/threonine-protein phosphatase PP1 isozyme 9	5	296	AT2G39840.1	321	14	308	75.593	295	69	1	9.73e-170	473	93	93
XP_016538692.1	LOC107839633	chr 8	serine/threonine-protein phosphatase PP1 isozyme 9	5	306	AT2G29400.1	318	15	317	73.941	307	71	3	1.29e-168	471	96	96
XP_016538692.1	LOC107839633	chr 8	serine/threonine-protein phosphatase PP1 isozyme 9	2	296	AT5G59160.3	312	6	304	72.91	299	77	1	3.44e-168	469	94	94
XP_016538692.1	LOC107839633	chr 8	serine/threonine-protein phosphatase PP1 isozyme 9	2	296	AT5G59160.2	312	6	304	72.91	299	77	1	3.44e-168	469	94	94
XP_016538692.1	LOC107839633	chr 8	serine/threonine-protein phosphatase PP1 isozyme 9	2	296	AT5G59160.1	312	6	304	72.91	299	77	1	3.44e-168	469	94	94
XP_016538692.1	LOC107839633	chr 8	serine/threonine-protein phosphatase PP1 isozyme 9	5	295	AT1G64040.1	322	1	294	75.17	294	70	1	6.69e-168	469	92	92
XP_016538692.1	LOC107839633	chr 8	serine/threonine-protein phosphatase PP1 isozyme 9	2	297	AT3G46820.1	312	6	305	73.333	300	76	1	1.54e-167	468	94	94
XP_016538692.1	LOC107839633	chr 8	serine/threonine-protein phosphatase PP1 isozyme 9	5	295	AT4G11240.1	322	1	294	73.469	294	75	1	1.38e-164	460	92	92
XP_016538692.1	LOC107839633	chr 8	serine/threonine-protein phosphatase PP1 isozyme 9	5	295	AT5G43380.1	331	1	293	72.014	293	80	1	4.01e-161	452	92	92
XP_016538692.1	LOC107839633	chr 8	serine/threonine-protein phosphatase PP1 isozyme 9	5	295	AT5G43380.2	327	1	293	72.014	293	80	1	1.31e-160	451	92	92
XP_016538692.1	LOC107839633	chr 8	serine/threonine-protein phosphatase PP1 isozyme 9	5	295	AT5G43380.3	323	1	293	72.014	293	80	1	2.14e-160	450	92	92
XP_016538697.1	LOC107839639	chr 8	60S ribosomal protein L18-2	1	187	AT3G05590.1	187	1	187	85.027	187	28	0	4.44e-116	327	100	100
XP_016538697.1	LOC107839639	chr 8	60S ribosomal protein L18-2	1	187	AT5G27850.1	187	1	187	83.422	187	31	0	4.54e-114	322	100	100
XP_016538698.1	LOC107839640	chr 8	bifunctional epoxide hydrolase 2-like	1	314	AT3G05600.1	331	1	324	60.494	324	118	4	2.26e-149	422	100	100
XP_016538699.1	LOC107839637	chr 1	conserved oligomeric Golgi complex subunit 8	11	563	AT5G11980.1	569	7	557	79.428	559	101	5	0	896	96	96
XP_016538704.1	LOC107839644	chr 8	putative pectinesterase/pectinesterase inhibitor 22	1	543	AT3G05620.1	543	1	543	64.44	554	175	7	0	734	100	100
XP_016538709.1	LOC107839647	chr 1	U3 small nucleolar RNA-associated protein 21 homolog	1	907	AT4G04940.1	910	1	910	72.399	913	243	3	0	1395	99	99
XP_016538710.1	LOC107839650	chr 8	pantoate--beta-alanine ligase	5	315	AT5G48840.1	310	2	309	63.987	311	109	2	1.49e-147	417	99	99
XP_016538712.1	LOC107839653	chr 8	phospholipase D zeta 1-like	26	1080	AT3G16785.1	1096	41	1096	66.353	1064	341	9	0	1412	98	98
XP_016538712.1	LOC107839653	chr 8	phospholipase D zeta 1-like	30	1080	AT3G05630.1	1046	40	1046	63.089	1062	326	15	0	1350	97	97
XP_016538713.1	LOC107839653	chr 8	phospholipase D zeta 1-like	26	1053	AT3G16785.1	1096	41	1096	65.943	1060	325	7	0	1405	98	98
XP_016538713.1	LOC107839653	chr 8	phospholipase D zeta 1-like	30	1053	AT3G05630.1	1046	40	1046	64.203	1042	320	15	0	1356	97	97
XP_016538714.1	LOC107839654	chr 8	probable protein phosphatase 2C 34	1	354	AT5G27930.2	373	1	353	71.268	355	99	2	0	553	95	95
XP_016538714.1	LOC107839654	chr 8	probable protein phosphatase 2C 34	1	354	AT5G27930.1	373	1	353	71.268	355	99	2	0	553	95	95
XP_016538714.1	LOC107839654	chr 8	probable protein phosphatase 2C 34	1	356	AT3G05640.2	358	1	350	71.709	357	93	3	0	543	96	96
XP_016538714.1	LOC107839654	chr 8	probable protein phosphatase 2C 34	1	356	AT3G05640.1	358	1	350	71.709	357	93	3	0	543	96	96
XP_016538715.1	LOC107839654	chr 8	probable protein phosphatase 2C 34	1	354	AT5G27930.2	373	1	353	71.268	355	99	2	0	553	95	95
XP_016538715.1	LOC107839654	chr 8	probable protein phosphatase 2C 34	1	354	AT5G27930.1	373	1	353	71.268	355	99	2	0	553	95	95
XP_016538715.1	LOC107839654	chr 8	probable protein phosphatase 2C 34	1	356	AT3G05640.2	358	1	350	71.709	357	93	3	0	543	96	96
XP_016538715.1	LOC107839654	chr 8	probable protein phosphatase 2C 34	1	356	AT3G05640.1	358	1	350	71.709	357	93	3	0	543	96	96
XP_016538716.1	LOC107839655	chr 8	topless-related protein 3	1	1132	AT5G27030.1	1108	1	1108	75.265	1132	256	9	0	1750	100	100
XP_016538716.1	LOC107839655	chr 8	topless-related protein 3	1	1132	AT5G27030.2	1134	1	1134	73.575	1158	256	10	0	1734	100	100
XP_016538716.1	LOC107839655	chr 8	topless-related protein 3	1	1132	AT3G16830.1	1131	1	1131	73.661	1139	285	9	0	1716	100	100
XP_016538716.1	LOC107839655	chr 8	topless-related protein 3	1	1132	AT1G15750.4	1131	1	1131	63.304	1150	385	15	0	1461	100	100
XP_016538716.1	LOC107839655	chr 8	topless-related protein 3	1	1132	AT1G15750.3	1131	1	1131	63.304	1150	385	15	0	1461	100	100
XP_016538716.1	LOC107839655	chr 8	topless-related protein 3	1	1132	AT1G15750.2	1131	1	1131	63.304	1150	385	15	0	1461	100	100
XP_016538716.1	LOC107839655	chr 8	topless-related protein 3	1	1132	AT1G15750.1	1131	1	1131	63.304	1150	385	15	0	1461	100	100
XP_016538716.1	LOC107839655	chr 8	topless-related protein 3	1	1132	AT1G80490.1	1119	1	1119	62.892	1148	381	15	0	1456	100	100
XP_016538716.1	LOC107839655	chr 8	topless-related protein 3	1	1132	AT1G80490.2	1120	1	1120	62.924	1149	380	16	0	1454	100	100
XP_016538716.1	LOC107839655	chr 8	topless-related protein 3	1	1110	AT3G15880.1	1135	1	1119	61.905	1134	393	18	0	1420	98	98
XP_016538716.1	LOC107839655	chr 8	topless-related protein 3	1	1110	AT3G15880.2	1137	1	1119	61.905	1134	393	18	0	1420	98	98
XP_016538716.1	LOC107839655	chr 8	topless-related protein 3	1	1110	AT3G15880.3	1125	1	1109	61.199	1134	391	19	0	1392	98	98
XP_016538717.1	LOC107839647	chr 1	U3 small nucleolar RNA-associated protein 21 homolog	1	907	AT4G04940.1	910	1	910	72.399	913	243	3	0	1395	99	99
XP_016538718.1	LOC107839655	chr 8	topless-related protein 3	1	1131	AT5G27030.1	1108	1	1108	75.243	1131	257	8	0	1751	100	100
XP_016538718.1	LOC107839655	chr 8	topless-related protein 3	1	1131	AT5G27030.2	1134	1	1134	73.552	1157	257	9	0	1736	100	100
XP_016538718.1	LOC107839655	chr 8	topless-related protein 3	1	1131	AT3G16830.1	1131	1	1131	73.749	1139	283	10	0	1714	100	100
XP_016538718.1	LOC107839655	chr 8	topless-related protein 3	1	1131	AT1G15750.4	1131	1	1131	63.534	1149	383	15	0	1461	100	100
XP_016538718.1	LOC107839655	chr 8	topless-related protein 3	1	1131	AT1G15750.3	1131	1	1131	63.534	1149	383	15	0	1461	100	100
XP_016538718.1	LOC107839655	chr 8	topless-related protein 3	1	1131	AT1G15750.2	1131	1	1131	63.534	1149	383	15	0	1461	100	100
XP_016538718.1	LOC107839655	chr 8	topless-related protein 3	1	1131	AT1G15750.1	1131	1	1131	63.534	1149	383	15	0	1461	100	100
XP_016538718.1	LOC107839655	chr 8	topless-related protein 3	1	1131	AT1G80490.1	1119	1	1119	62.947	1147	381	15	0	1456	100	100
XP_016538718.1	LOC107839655	chr 8	topless-related protein 3	1	1131	AT1G80490.2	1120	1	1120	62.979	1148	380	16	0	1454	100	100
XP_016538718.1	LOC107839655	chr 8	topless-related protein 3	1	1109	AT3G15880.1	1135	1	1119	61.728	1134	394	18	0	1421	98	98
XP_016538718.1	LOC107839655	chr 8	topless-related protein 3	1	1109	AT3G15880.2	1137	1	1119	61.728	1134	394	18	0	1420	98	98
XP_016538718.1	LOC107839655	chr 8	topless-related protein 3	1	1109	AT3G15880.3	1125	1	1109	61.023	1134	392	19	0	1393	98	98
XP_016538720.1	LOC107839657	chr 8	single-stranded DNA-binding protein, mitochondrial	1	211	AT4G11060.1	201	1	201	63.208	212	66	3	4.01e-93	270	100	100
XP_016538721.1	LOC107839658	chr 8	probable protein phosphatase 2C 5	1	426	AT1G09160.1	428	1	427	75.524	429	100	2	0	656	99	99
XP_016538721.1	LOC107839658	chr 8	probable protein phosphatase 2C 5	1	426	AT1G09160.2	428	1	427	75.524	429	100	2	0	656	99	99
XP_016538721.1	LOC107839658	chr 8	probable protein phosphatase 2C 5	16	421	AT1G68410.2	436	19	431	68.039	413	125	4	0	576	95	95
XP_016538721.1	LOC107839658	chr 8	probable protein phosphatase 2C 5	16	421	AT1G68410.1	436	19	431	68.039	413	125	4	0	576	95	95
XP_016538726.1	LOC107839663	chr 8	syntaxin-41-like	1	327	AT3G05710.2	331	1	331	76.119	335	68	3	0	521	100	100
XP_016538726.1	LOC107839663	chr 8	syntaxin-41-like	1	327	AT3G05710.1	330	1	330	75.821	335	68	4	0	516	100	100
XP_016538726.1	LOC107839663	chr 8	syntaxin-41-like	1	327	AT5G26980.2	322	1	322	76.453	327	72	2	0	512	100	100
XP_016538726.1	LOC107839663	chr 8	syntaxin-41-like	1	327	AT5G26980.1	322	1	322	76.453	327	72	2	0	512	100	100
XP_016538726.1	LOC107839663	chr 8	syntaxin-41-like	1	327	AT4G02195.1	323	1	323	64.634	328	110	3	2.13e-151	427	100	100
XP_016538732.1	LOC107839666	chr 8	scarecrow-like protein 14	86	124	AT1G07530.1	769	86	123	61.538	39	14	1	6.22e-07	52.8	93	6
XP_016538733.1	LOC107839666	chr 8	scarecrow-like protein 14	62	100	AT1G07530.1	769	86	123	61.538	39	14	1	5.72e-07	52.8	96	6
XP_016538734.1	LOC107839667	chr 8	probable galacturonosyltransferase-like 7	10	361	AT1G02720.2	361	1	357	60.665	361	129	4	3.78e-163	460	97	97
XP_016538734.1	LOC107839667	chr 8	probable galacturonosyltransferase-like 7	10	361	AT1G02720.1	361	1	357	60.665	361	129	4	3.78e-163	460	97	97
XP_016538734.1	LOC107839667	chr 8	probable galacturonosyltransferase-like 7	10	361	AT3G62660.1	361	1	356	60.773	362	126	5	2.75e-161	456	97	97
XP_016538734.1	LOC107839667	chr 8	probable galacturonosyltransferase-like 7	10	361	AT4G02130.3	346	1	342	61.299	354	123	6	4.38e-158	447	97	97
XP_016538734.1	LOC107839667	chr 8	probable galacturonosyltransferase-like 7	10	361	AT4G02130.2	346	1	342	61.299	354	123	6	4.38e-158	447	97	97
XP_016538734.1	LOC107839667	chr 8	probable galacturonosyltransferase-like 7	10	361	AT4G02130.1	346	1	342	61.299	354	123	6	4.38e-158	447	97	97
XP_016538735.1	LOC107839668	chr 8	dnaJ homolog subfamily B member 6-B	4	143	AT1G56300.1	156	4	145	60.563	142	54	1	1.04e-51	162	83	83
XP_016538737.1	LOC107839671	chr 8	protein TRIGALACTOSYLDIACYLGLYCEROL 1, chloroplastic-like	34	361	AT1G19800.1	350	15	350	70.468	342	81	3	2.93e-171	481	89	89
XP_016538737.1	LOC107839671	chr 8	protein TRIGALACTOSYLDIACYLGLYCEROL 1, chloroplastic-like	34	361	AT1G19800.3	350	15	350	70.468	342	81	3	2.93e-171	481	89	89
XP_016538737.1	LOC107839671	chr 8	protein TRIGALACTOSYLDIACYLGLYCEROL 1, chloroplastic-like	34	361	AT1G19800.2	350	15	350	70.468	342	81	3	2.93e-171	481	89	89
XP_016538738.1	LOC107839671	chr 8	protein TRIGALACTOSYLDIACYLGLYCEROL 1, chloroplastic-like	34	361	AT1G19800.1	350	15	350	70.468	342	81	3	2.93e-171	481	89	89
XP_016538738.1	LOC107839671	chr 8	protein TRIGALACTOSYLDIACYLGLYCEROL 1, chloroplastic-like	34	361	AT1G19800.3	350	15	350	70.468	342	81	3	2.93e-171	481	89	89
XP_016538738.1	LOC107839671	chr 8	protein TRIGALACTOSYLDIACYLGLYCEROL 1, chloroplastic-like	34	361	AT1G19800.2	350	15	350	70.468	342	81	3	2.93e-171	481	89	89
XP_016538741.1	LOC107839670	chr 1	uncharacterized LOC107839670	8	259	AT5G13720.1	262	12	261	69.141	256	69	4	5.51e-115	330	97	97
XP_016538747.1	LOC107839674	chr 8	ATP-dependent DNA helicase Q-like 1	26	646	AT3G05740.1	606	1	606	66.932	629	177	4	0	853	96	96
XP_016538748.1	LOC107839674	chr 8	ATP-dependent DNA helicase Q-like 1	26	646	AT3G05740.1	606	1	606	66.932	629	177	4	0	853	96	96
XP_016538749.1	LOC107839674	chr 8	ATP-dependent DNA helicase Q-like 1	26	646	AT3G05740.1	606	1	606	66.932	629	177	4	0	853	96	96
XP_016538752.1	LOC107839678	chr 8	probable protein disulfide-isomerase A6	29	358	AT2G47470.1	361	28	357	77.576	330	74	0	0	549	92	92
XP_016538752.1	LOC107839678	chr 8	probable protein disulfide-isomerase A6	29	358	AT2G47470.4	335	28	331	72.727	330	64	1	4.49e-180	502	92	92
XP_016538753.1	LOC107839679	chr 8	zinc finger matrin-type protein 2	4	202	AT3G05760.1	202	3	201	78.894	199	42	0	4.05e-95	275	99	99
XP_016538754.1	LOC107839676	chr 1	structural maintenance of chromosomes protein 5	1	1041	AT5G15920.1	1053	1	1042	64.491	1042	369	1	0	1379	99	99
XP_016538756.1	LOC107839681	chr 8	GTP-binding protein SAR1A-like	1	193	AT4G02080.1	193	1	193	93.264	193	13	0	5.14e-137	380	100	100
XP_016538756.1	LOC107839681	chr 8	GTP-binding protein SAR1A-like	1	192	AT3G62560.1	193	1	192	94.792	192	10	0	1.72e-136	379	99	99
XP_016538756.1	LOC107839681	chr 8	GTP-binding protein SAR1A-like	1	193	AT1G56330.1	193	1	193	92.746	193	14	0	2.5e-134	374	100	100
XP_016538756.1	LOC107839681	chr 8	GTP-binding protein SAR1A-like	1	193	AT1G09180.1	193	1	193	87.565	193	24	0	1.04e-125	352	100	100
XP_016538757.1	LOC107839682	chr 8	dihydrolipoyl dehydrogenase 2, chloroplastic-like	1	565	AT4G16155.1	630	56	623	81.514	568	102	1	0	917	99	99
XP_016538757.1	LOC107839682	chr 8	dihydrolipoyl dehydrogenase 2, chloroplastic-like	1	563	AT3G16950.2	623	1	561	81.979	566	94	5	0	915	99	99
XP_016538757.1	LOC107839682	chr 8	dihydrolipoyl dehydrogenase 2, chloroplastic-like	1	563	AT3G16950.1	570	1	561	81.979	566	94	5	0	915	99	99
XP_016538761.1	LOC107839685	chr 8	calreticulin	9	384	AT1G09210.1	424	6	379	84.043	376	58	1	0	607	90	90
XP_016538761.1	LOC107839685	chr 8	calreticulin	13	368	AT1G56340.2	424	8	363	84.831	356	54	0	0	605	85	85
XP_016538761.1	LOC107839685	chr 8	calreticulin	13	384	AT1G56340.1	425	8	379	85.215	372	55	0	0	605	89	89
XP_016538761.1	LOC107839685	chr 8	calreticulin	12	382	AT1G08450.1	424	14	383	60.647	371	145	1	8.98e-174	492	89	89
XP_016538762.1	LOC107839687	chr 8	pyrophosphate-energized vacuolar membrane proton pump-like	3	759	AT1G15690.1	770	6	768	81.07	766	133	2	0	1270	99	99
XP_016538762.1	LOC107839687	chr 8	pyrophosphate-energized vacuolar membrane proton pump-like	3	624	AT1G15690.2	642	6	633	79.398	631	118	2	0	1022	82	82
XP_016538763.1	LOC107839688	chr 8	RNA pseudouridine synthase 1	61	330	AT1G56345.1	322	53	319	61.029	272	99	3	4.99e-122	353	80	80
XP_016538764.1	LOC107839688	chr 8	RNA pseudouridine synthase 1	61	330	AT1G56345.1	322	53	319	61.029	272	99	3	4.99e-122	353	80	80
XP_016538765.1	LOC107839688	chr 8	RNA pseudouridine synthase 1	61	330	AT1G56345.1	322	53	319	61.029	272	99	3	4.99e-122	353	80	80
XP_016538766.1	LOC107839686	chr 1	50S ribosomal protein L1, chloroplastic-like	1	344	AT3G63490.1	346	1	345	67.318	358	90	5	2.67e-167	469	100	100
XP_016538768.1	LOC107839689	chr 8	putative membrane-bound O-acyltransferase C24H6.01c	3	527	AT1G57600.1	533	12	524	63.068	528	177	4	0	718	96	96
XP_016538769.1	LOC107839689	chr 8	putative membrane-bound O-acyltransferase C24H6.01c	6	530	AT1G57600.1	533	15	527	64.205	528	171	4	0	730	98	98
XP_016538770.1	LOC107839689	chr 8	putative membrane-bound O-acyltransferase C24H6.01c	3	512	AT1G57600.1	533	12	524	64.912	513	177	3	0	726	96	96
XP_016538771.1	LOC107839689	chr 8	putative membrane-bound O-acyltransferase C24H6.01c	3	506	AT1G57600.1	533	12	524	61.014	513	191	4	0	678	96	96
XP_016538772.1	LOC107839689	chr 8	putative membrane-bound O-acyltransferase C24H6.01c	6	515	AT1G57600.1	533	15	527	65.887	513	172	3	0	739	98	98
XP_016538773.1	LOC107839689	chr 8	putative membrane-bound O-acyltransferase C24H6.01c	53	399	AT1G57600.1	533	193	524	65.418	347	105	1	5.66e-174	496	83	83
XP_016538774.1	LOC107839690	chr 8	iron-sulfur assembly protein IscA-like 2, mitochondrial	6	160	AT5G03905.1	158	2	158	64.331	157	54	1	3.52e-67	201	97	97
XP_016538775.1	LOC107839691	chr 8	peptide chain release factor PrfB2, chloroplastic	94	494	AT1G56350.1	482	79	479	78.304	401	87	0	0	666	81	81
XP_016538776.1	LOC107839693	chr 8	ribosomal RNA small subunit methyltransferase	1	355	AT2G47420.1	353	1	353	72.099	362	85	4	6.38e-180	502	100	100
XP_016538783.1	LOC107839696	chr 8	uncharacterized LOC107839696	5	256	AT1G56423.1	270	6	256	60.317	252	99	1	3.36e-105	306	94	94
XP_016538786.1	LOC107839697	chr 8	nicotianamine synthase	9	317	AT1G09240.1	320	8	316	60.256	312	118	5	1.33e-135	387	97	97
XP_016538787.1	LOC107839698	chr 8	microfibrillar-associated protein 1-like	1	429	AT4G08580.1	435	1	435	71.101	436	118	5	1.98e-177	502	99	99
XP_016538787.1	LOC107839698	chr 8	microfibrillar-associated protein 1-like	1	429	AT5G17900.1	435	1	435	71.33	436	117	5	1.1e-176	500	99	99
XP_016538788.1	LOC107839698	chr 8	microfibrillar-associated protein 1-like	1	429	AT4G08580.1	435	1	435	71.101	436	118	5	1.98e-177	502	99	99
XP_016538788.1	LOC107839698	chr 8	microfibrillar-associated protein 1-like	1	429	AT5G17900.1	435	1	435	71.33	436	117	5	1.1e-176	500	99	99
XP_016538790.1	LOC107839701	chr 8	ATP-dependent Clp protease proteolytic subunit 5, chloroplastic	1	293	AT1G02560.1	298	1	298	80.201	298	54	3	1.69e-174	484	99	99
XP_016538791.1	LOC107839702	chr 8	polyubiquitin-like	1	457	AT4G05320.4	457	1	457	98.906	457	5	0	0	899	100	100
XP_016538791.1	LOC107839702	chr 8	polyubiquitin-like	1	457	AT4G05320.2	457	1	457	98.906	457	5	0	0	899	100	100
XP_016538791.1	LOC107839702	chr 8	polyubiquitin-like	77	457	AT4G05320.6	381	1	381	98.95	381	4	0	0	750	100	83
XP_016538791.1	LOC107839702	chr 8	polyubiquitin-like	1	381	AT4G05320.6	381	1	381	98.688	381	5	0	0	748	100	83
XP_016538791.1	LOC107839702	chr 8	polyubiquitin-like	77	457	AT4G05320.1	381	1	381	98.95	381	4	0	0	750	100	83
XP_016538791.1	LOC107839702	chr 8	polyubiquitin-like	1	381	AT4G05320.1	381	1	381	98.688	381	5	0	0	748	100	83
XP_016538791.1	LOC107839702	chr 8	polyubiquitin-like	77	457	AT4G05320.3	381	1	381	98.95	381	4	0	0	750	100	83
XP_016538791.1	LOC107839702	chr 8	polyubiquitin-like	1	381	AT4G05320.3	381	1	381	98.688	381	5	0	0	748	100	83
XP_016538791.1	LOC107839702	chr 8	polyubiquitin-like	1	380	AT5G20620.1	382	1	380	98.947	380	4	0	0	748	99	83
XP_016538791.1	LOC107839702	chr 8	polyubiquitin-like	77	456	AT5G20620.1	382	1	380	98.947	380	4	0	0	747	99	83
XP_016538791.1	LOC107839702	chr 8	polyubiquitin-like	1	456	AT3G09790.1	631	3	468	75.319	470	98	5	0	663	99	99
XP_016538791.1	LOC107839702	chr 8	polyubiquitin-like	1	456	AT3G09790.1	631	79	551	72.537	477	106	6	0	634	99	99
XP_016538791.1	LOC107839702	chr 8	polyubiquitin-like	1	454	AT3G09790.1	631	155	625	70.316	475	116	6	0	608	99	99
XP_016538791.1	LOC107839702	chr 8	polyubiquitin-like	153	457	AT4G02890.4	305	1	305	99.016	305	3	0	0	601	100	67
XP_016538791.1	LOC107839702	chr 8	polyubiquitin-like	77	381	AT4G02890.4	305	1	305	98.689	305	4	0	0	600	100	67
XP_016538791.1	LOC107839702	chr 8	polyubiquitin-like	1	305	AT4G02890.4	305	1	305	98.689	305	4	0	0	599	100	67
XP_016538791.1	LOC107839702	chr 8	polyubiquitin-like	153	457	AT4G02890.3	305	1	305	99.016	305	3	0	0	601	100	67
XP_016538791.1	LOC107839702	chr 8	polyubiquitin-like	77	381	AT4G02890.3	305	1	305	98.689	305	4	0	0	600	100	67
XP_016538791.1	LOC107839702	chr 8	polyubiquitin-like	1	305	AT4G02890.3	305	1	305	98.689	305	4	0	0	599	100	67
XP_016538791.1	LOC107839702	chr 8	polyubiquitin-like	153	457	AT4G05320.5	305	1	305	99.016	305	3	0	0	601	100	67
XP_016538791.1	LOC107839702	chr 8	polyubiquitin-like	77	381	AT4G05320.5	305	1	305	98.689	305	4	0	0	600	100	67
XP_016538791.1	LOC107839702	chr 8	polyubiquitin-like	1	305	AT4G05320.5	305	1	305	98.689	305	4	0	0	599	100	67
XP_016538791.1	LOC107839702	chr 8	polyubiquitin-like	77	380	AT5G03240.3	306	1	304	99.013	304	3	0	0	600	99	67
XP_016538791.1	LOC107839702	chr 8	polyubiquitin-like	1	304	AT5G03240.3	306	1	304	99.013	304	3	0	0	599	99	67
XP_016538791.1	LOC107839702	chr 8	polyubiquitin-like	153	456	AT5G03240.3	306	1	304	99.013	304	3	0	0	598	99	67
XP_016538791.1	LOC107839702	chr 8	polyubiquitin-like	77	380	AT5G03240.2	306	1	304	99.013	304	3	0	0	600	99	67
XP_016538791.1	LOC107839702	chr 8	polyubiquitin-like	1	304	AT5G03240.2	306	1	304	99.013	304	3	0	0	599	99	67
XP_016538791.1	LOC107839702	chr 8	polyubiquitin-like	153	456	AT5G03240.2	306	1	304	99.013	304	3	0	0	598	99	67
XP_016538791.1	LOC107839702	chr 8	polyubiquitin-like	77	380	AT5G03240.1	306	1	304	99.013	304	3	0	0	600	99	67
XP_016538791.1	LOC107839702	chr 8	polyubiquitin-like	1	304	AT5G03240.1	306	1	304	99.013	304	3	0	0	599	99	67
XP_016538791.1	LOC107839702	chr 8	polyubiquitin-like	153	456	AT5G03240.1	306	1	304	99.013	304	3	0	0	598	99	67
XP_016538791.1	LOC107839702	chr 8	polyubiquitin-like	77	380	AT1G65350.1	319	1	317	92.767	318	8	2	0	569	99	67
XP_016538791.1	LOC107839702	chr 8	polyubiquitin-like	1	304	AT1G65350.1	319	1	317	92.767	318	8	2	0	568	99	67
XP_016538791.1	LOC107839702	chr 8	polyubiquitin-like	153	456	AT1G65350.1	319	1	317	92.767	318	8	2	0	568	99	67
XP_016538791.1	LOC107839702	chr 8	polyubiquitin-like	1	304	AT5G37640.1	322	3	307	90.164	305	29	1	0	539	99	67
XP_016538791.1	LOC107839702	chr 8	polyubiquitin-like	76	380	AT5G37640.1	322	2	307	89.216	306	32	1	0	536	99	67
XP_016538791.1	LOC107839702	chr 8	polyubiquitin-like	152	456	AT5G37640.1	322	2	307	89.216	306	32	1	0	535	99	67
XP_016538791.1	LOC107839702	chr 8	polyubiquitin-like	229	457	AT4G05050.3	229	1	229	99.127	229	2	0	1.13e-160	452	100	50
XP_016538791.1	LOC107839702	chr 8	polyubiquitin-like	77	305	AT4G05050.3	229	1	229	98.69	229	3	0	3.76e-160	451	100	50
XP_016538791.1	LOC107839702	chr 8	polyubiquitin-like	153	381	AT4G05050.3	229	1	229	98.69	229	3	0	3.76e-160	451	100	50
XP_016538791.1	LOC107839702	chr 8	polyubiquitin-like	1	229	AT4G05050.3	229	1	229	98.253	229	4	0	1.41e-159	450	100	50
XP_016538791.1	LOC107839702	chr 8	polyubiquitin-like	229	457	AT4G05050.2	229	1	229	99.127	229	2	0	1.13e-160	452	100	50
XP_016538791.1	LOC107839702	chr 8	polyubiquitin-like	77	305	AT4G05050.2	229	1	229	98.69	229	3	0	3.76e-160	451	100	50
XP_016538791.1	LOC107839702	chr 8	polyubiquitin-like	153	381	AT4G05050.2	229	1	229	98.69	229	3	0	3.76e-160	451	100	50
XP_016538791.1	LOC107839702	chr 8	polyubiquitin-like	1	229	AT4G05050.2	229	1	229	98.253	229	4	0	1.41e-159	450	100	50
XP_016538791.1	LOC107839702	chr 8	polyubiquitin-like	229	457	AT4G02890.2	229	1	229	99.127	229	2	0	1.13e-160	452	100	50
XP_016538791.1	LOC107839702	chr 8	polyubiquitin-like	77	305	AT4G02890.2	229	1	229	98.69	229	3	0	3.76e-160	451	100	50
XP_016538791.1	LOC107839702	chr 8	polyubiquitin-like	153	381	AT4G02890.2	229	1	229	98.69	229	3	0	3.76e-160	451	100	50
XP_016538791.1	LOC107839702	chr 8	polyubiquitin-like	1	229	AT4G02890.2	229	1	229	98.253	229	4	0	1.41e-159	450	100	50
XP_016538791.1	LOC107839702	chr 8	polyubiquitin-like	229	457	AT4G05050.1	229	1	229	99.127	229	2	0	1.13e-160	452	100	50
XP_016538791.1	LOC107839702	chr 8	polyubiquitin-like	77	305	AT4G05050.1	229	1	229	98.69	229	3	0	3.76e-160	451	100	50
XP_016538791.1	LOC107839702	chr 8	polyubiquitin-like	153	381	AT4G05050.1	229	1	229	98.69	229	3	0	3.76e-160	451	100	50
XP_016538791.1	LOC107839702	chr 8	polyubiquitin-like	1	229	AT4G05050.1	229	1	229	98.253	229	4	0	1.41e-159	450	100	50
XP_016538791.1	LOC107839702	chr 8	polyubiquitin-like	229	457	AT4G02890.1	229	1	229	99.127	229	2	0	1.13e-160	452	100	50
XP_016538791.1	LOC107839702	chr 8	polyubiquitin-like	77	305	AT4G02890.1	229	1	229	98.69	229	3	0	3.76e-160	451	100	50
XP_016538791.1	LOC107839702	chr 8	polyubiquitin-like	153	381	AT4G02890.1	229	1	229	98.69	229	3	0	3.76e-160	451	100	50
XP_016538791.1	LOC107839702	chr 8	polyubiquitin-like	1	229	AT4G02890.1	229	1	229	98.253	229	4	0	1.41e-159	450	100	50
XP_016538791.1	LOC107839702	chr 8	polyubiquitin-like	77	304	AT1G55060.1	230	1	228	94.298	228	13	0	2.16e-151	429	99	50
XP_016538791.1	LOC107839702	chr 8	polyubiquitin-like	153	380	AT1G55060.1	230	1	228	93.421	228	15	0	9.34e-151	427	99	50
XP_016538791.1	LOC107839702	chr 8	polyubiquitin-like	229	456	AT1G55060.1	230	1	228	93.421	228	15	0	3.04e-150	426	99	50
[truncated: 46,054 more rows]

## Sheet: C_annuum_data_table
Capsicum annuum ID's obtained from "NCBI Datasets" tool
protein_accession	gene_id	gene_symbol	description	scientific_name	common_name	tax_id	genomic_range	orientation	location	gene_type	transcript_accession	transcript_name	transcript_length	transcript_cds_coords	isoform_name	protein_length	protein_name
XP_016558301.1	107838686	LOC107838686	actin, muscle-like	Capsicum annuum		4072	NC_029977.1:23702119-23703221	+	chr 1	PROTEIN_CODING	XM_016702815.1		936	XM_016702815.1:19-936		305	LOW QUALITY PROTEIN: actin, muscle-like
XP_016537337.1	107838688	LOC107838688	L-ascorbate oxidase homolog	Capsicum annuum		4072	NC_029984.1:108214-110121	+	chr 8	PROTEIN_CODING	XM_016681851.1		1908	XM_016681851.1:83-1759		558	L-ascorbate oxidase homolog
XP_016537343.1	107838691	LOC107838691	GDSL esterase/lipase At1g71691-like	Capsicum annuum		4072	NC_029977.1:164538089-164542240	+	chr 1	PROTEIN_CODING	XM_016681857.1		1412	XM_016681857.1:98-1198		366	GDSL esterase/lipase At1g71691-like
XP_016537346.1	107838695	LOC107838695	uncharacterized LOC107838695	Capsicum annuum		4072	NC_029984.1:465171-467911	-	chr 8	PROTEIN_CODING	XM_016681860.1		1970	XM_016681860.1:176-1837		553	uncharacterized protein LOC107838695
XP_016537352.1	107838699	LOC107838699	uncharacterized LOC107838699	Capsicum annuum		4072	NC_029977.1:164543233-164549760	-	chr 1	PROTEIN_CODING	XM_016681866.1		702	XM_016681866.1:112-519		135	uncharacterized protein LOC107838699
XP_016537354.1	107838705	LOC107838705	26S proteasome non-ATPase regulatory subunit 7 homolog A	Capsicum annuum		4072	NC_029984.1:723775-730886	+	chr 8	PROTEIN_CODING	XM_016681868.1		1399	XM_016681868.1:100-1032		310	26S proteasome non-ATPase regulatory subunit 7 homolog A
XP_016537355.1	107838706	LOC107838706	splicing factor 3B subunit 6-like protein	Capsicum annuum		4072	NC_029984.1:731754-734119	-	chr 8	PROTEIN_CODING	XM_016681869.1		666	XM_016681869.1:80-454		124	splicing factor 3B subunit 6-like protein
XP_016537357.1	107838708	LOC107838708	phospholipase SGR2	Capsicum annuum		4072	NC_029984.1:741545-760158	+	chr 8	PROTEIN_CODING	XM_016681871.1	transcript variant X1	3425	XM_016681871.1:203-2989	isoform X1	928	phospholipase SGR2
XP_016537358.1	107838708	LOC107838708	phospholipase SGR2	Capsicum annuum		4072	NC_029984.1:741545-760158	+	chr 8	PROTEIN_CODING	XM_016681872.1	transcript variant X2	3255	XM_016681872.1:197-2983	isoform X1	928	phospholipase SGR2
XP_016537359.1	107838708	LOC107838708	phospholipase SGR2	Capsicum annuum		4072	NC_029984.1:741545-760158	+	chr 8	PROTEIN_CODING	XM_016681873.1	transcript variant X3	2979	XM_016681873.1:185-2707	isoform X2	840	phospholipase SGR2
XP_016537360.1	107838710	LOC107838710	biotin carboxylase 1, chloroplastic	Capsicum annuum		4072	NC_029984.1:760903-771830	+	chr 8	PROTEIN_CODING	XM_016681874.1		1835	XM_016681874.1:111-1721		536	biotin carboxylase 1, chloroplastic
NP_001311488.1	107838710	LOC107838710	biotin carboxylase 1, chloroplastic	Capsicum annuum		4072	NC_029984.1:760903-771830	+	chr 8	PROTEIN_CODING	NM_001324559.1		1611	NM_001324559.1:1-1611		536	biotin carboxylase 1, chloroplastic
XP_016537363.1	107838711	LOC107838711	phenylalanine--tRNA ligase beta subunit, cytoplasmic	Capsicum annuum		4072	NC_029984.1:772640-787880	+	chr 8	PROTEIN_CODING	XM_016681877.1	transcript variant X3	1668	XM_016681877.1:184-1653	isoform X2	489	phenylalanine--tRNA ligase beta subunit, cytoplasmic
XP_016537361.1	107838711	LOC107838711	phenylalanine--tRNA ligase beta subunit, cytoplasmic	Capsicum annuum		4072	NC_029984.1:772640-787880	+	chr 8	PROTEIN_CODING	XM_016681875.1	transcript variant X1	2301	XM_016681875.1:177-1955	isoform X1	592	phenylalanine--tRNA ligase beta subunit, cytoplasmic
XP_016537362.1	107838711	LOC107838711	phenylalanine--tRNA ligase beta subunit, cytoplasmic	Capsicum annuum		4072	NC_029984.1:772640-787880	+	chr 8	PROTEIN_CODING	XM_016681876.1	transcript variant X2	2293	XM_016681876.1:177-1955	isoform X1	592	phenylalanine--tRNA ligase beta subunit, cytoplasmic
XP_016537365.1	107838712	LOC107838712	dihydroorotate dehydrogenase (quinone), mitochondrial	Capsicum annuum		4072	NC_029984.1:796098-805804	-	chr 8	PROTEIN_CODING	XM_016681879.1		1861	XM_016681879.1:201-1574		457	dihydroorotate dehydrogenase (quinone), mitochondrial
XP_016537366.1	107838713	LOC107838713	serine/threonine-protein phosphatase 2A activator	Capsicum annuum		4072	NC_029984.1:806988-811051	-	chr 8	PROTEIN_CODING	XM_016681880.1	transcript variant X1	1516	XM_016681880.1:71-1201	isoform X1	376	serine/threonine-protein phosphatase 2A activator
XP_016537367.1	107838713	LOC107838713	serine/threonine-protein phosphatase 2A activator	Capsicum annuum		4072	NC_029984.1:806988-811051	-	chr 8	PROTEIN_CODING	XM_016681881.1	transcript variant X2	1438	XM_016681881.1:69-1184	isoform X2	371	serine/threonine-protein phosphatase 2A activator
XP_016537368.1	107838714	LOC107838714	probable prefoldin subunit 5	Capsicum annuum		4072	NC_029984.1:812458-818394	-	chr 8	PROTEIN_CODING	XM_016681882.1		921	XM_016681882.1:132-575		147	probable prefoldin subunit 5
XP_016537369.1	107838715	LOC107838715	E2F-associated phosphoprotein	Capsicum annuum		4072	NC_029984.1:819682-825728	-	chr 8	PROTEIN_CODING	XM_016681883.1		726	XM_016681883.1:80-565		161	E2F-associated phosphoprotein
XP_016537371.1	107838717	LOC107838717	sugar transport protein 10-like	Capsicum annuum		4072	NC_029984.1:835637-841643	+	chr 8	PROTEIN_CODING	XM_016681885.1		2038	XM_016681885.1:348-1865		505	sugar transport protein 10-like
XP_016537376.1	107838721	LOC107838721	succinyl-CoA ligase [ADP-forming] subunit alpha-2, mitochondrial-like	Capsicum annuum		4072	NC_029984.1:870029-876164	+	chr 8	PROTEIN_CODING	XM_016681890.1	transcript variant X1	1428	XM_016681890.1:126-1112	isoform X1	328	succinyl-CoA ligase [ADP-forming] subunit alpha-2, mitochondrial-like
XP_016537377.1	107838721	LOC107838721	succinyl-CoA ligase [ADP-forming] subunit alpha-2, mitochondrial-like	Capsicum annuum		4072	NC_029984.1:870029-876164	+	chr 8	PROTEIN_CODING	XM_016681891.1	transcript variant X2	1279	XM_016681891.1:16-963	isoform X2	315	succinyl-CoA ligase [ADP-forming] subunit alpha-1, mitochondrial-like
XP_016537379.1	107838723	LOC107838723	glutamate--glyoxylate aminotransferase 2-like	Capsicum annuum		4072	NC_029984.1:884795-892058	-	chr 8	PROTEIN_CODING	XM_016681893.1		1753	XM_016681893.1:132-1553		473	glutamate--glyoxylate aminotransferase 2-like
XP_016537382.1	107838725	LOC107838725	cysteine-rich receptor-like protein kinase 2	Capsicum annuum		4072	NC_029984.1:942326-946513	+	chr 8	PROTEIN_CODING	XM_016681896.1	transcript variant X2	2741	XM_016681896.1:332-2296	isoform X2	654	cysteine-rich receptor-like protein kinase 2
XP_016537384.1	107838725	LOC107838725	cysteine-rich receptor-like protein kinase 2	Capsicum annuum		4072	NC_029984.1:942326-946513	+	chr 8	PROTEIN_CODING	XM_016681898.1	transcript variant X4	2682	XM_016681898.1:294-2237	isoform X4	647	cysteine-rich receptor-like protein kinase 2
XP_016537385.1	107838725	LOC107838725	cysteine-rich receptor-like protein kinase 2	Capsicum annuum		4072	NC_029984.1:942326-946513	+	chr 8	PROTEIN_CODING	XM_016681899.1	transcript variant X5	2589	XM_016681899.1:201-2144	isoform X4	647	cysteine-rich receptor-like protein kinase 2
XP_016537381.1	107838725	LOC107838725	cysteine-rich receptor-like protein kinase 2	Capsicum annuum		4072	NC_029984.1:942326-946513	+	chr 8	PROTEIN_CODING	XM_016681895.1	transcript variant X1	3185	XM_016681895.1:773-2740	isoform X1	655	cysteine-rich receptor-like protein kinase 2
XP_016537383.1	107838725	LOC107838725	cysteine-rich receptor-like protein kinase 2	Capsicum annuum		4072	NC_029984.1:942326-946513	+	chr 8	PROTEIN_CODING	XM_016681897.1	transcript variant X3	3166	XM_016681897.1:772-2721	isoform X3	649	cysteine-rich receptor-like protein kinase 2
XP_016537386.1	107838727	LOC107838727	cysteine-rich receptor-like protein kinase 2	Capsicum annuum		4072	NC_029984.1:936814-941457	+	chr 8	PROTEIN_CODING	XM_016681900.1		2551	XM_016681900.1:129-2081		650	cysteine-rich receptor-like protein kinase 2
XP_016537387.1	107838728	LOC107838728	cysteine-rich receptor-like protein kinase 2	Capsicum annuum		4072	NC_029984.1:954463-959139	+	chr 8	PROTEIN_CODING	XM_016681901.1	transcript variant X1	2642	XM_016681901.1:242-2176		644	cysteine-rich receptor-like protein kinase 2
XP_016537390.1	107838728	LOC107838728	cysteine-rich receptor-like protein kinase 2	Capsicum annuum		4072	NC_029984.1:954463-959139	+	chr 8	PROTEIN_CODING	XM_016681904.1	transcript variant X3	2627	XM_016681904.1:227-2161		644	cysteine-rich receptor-like protein kinase 2
XP_016537389.1	107838728	LOC107838728	cysteine-rich receptor-like protein kinase 2	Capsicum annuum		4072	NC_029984.1:954463-959139	+	chr 8	PROTEIN_CODING	XM_016681903.1	transcript variant X2	2635	XM_016681903.1:235-2169		644	cysteine-rich receptor-like protein kinase 2
XP_016537391.1	107838728	LOC107838728	cysteine-rich receptor-like protein kinase 2	Capsicum annuum		4072	NC_029984.1:954463-959139	+	chr 8	PROTEIN_CODING	XM_016681905.1	transcript variant X4	2620	XM_016681905.1:220-2154		644	cysteine-rich receptor-like protein kinase 2
XP_016537395.1	107838730	LOC107838730	uncharacterized LOC107838730	Capsicum annuum		4072	NC_029984.1:972883-981216	+	chr 8	PROTEIN_CODING	XM_016681909.1	transcript variant X3	1457	XM_016681909.1:135-1133		332	uncharacterized protein LOC107838730
XP_016537396.1	107838730	LOC107838730	uncharacterized LOC107838730	Capsicum annuum		4072	NC_029984.1:972883-981216	+	chr 8	PROTEIN_CODING	XM_016681910.1	transcript variant X4	1421	XM_016681910.1:99-1097		332	uncharacterized protein LOC107838730
XP_016537397.1	107838730	LOC107838730	uncharacterized LOC107838730	Capsicum annuum		4072	NC_029984.1:972883-981216	+	chr 8	PROTEIN_CODING	XM_016681911.1	transcript variant X5	2360	XM_016681911.1:1038-2036		332	uncharacterized protein LOC107838730
XP_016537393.1	107838730	LOC107838730	uncharacterized LOC107838730	Capsicum annuum		4072	NC_029984.1:972883-981216	+	chr 8	PROTEIN_CODING	XM_016681907.1	transcript variant X1	1495	XM_016681907.1:173-1171		332	uncharacterized protein LOC107838730
XP_016537394.1	107838730	LOC107838730	uncharacterized LOC107838730	Capsicum annuum		4072	NC_029984.1:972883-981216	+	chr 8	PROTEIN_CODING	XM_016681908.1	transcript variant X2	1485	XM_016681908.1:163-1161		332	uncharacterized protein LOC107838730
XP_016537398.1	107838732	LOC107838732	TATA-box-binding protein-like	Capsicum annuum		4072	NC_029984.1:972680-974087	-	chr 8	PROTEIN_CODING	XM_016681912.1		1408	XM_016681912.1:609-1181		190	TATA-box-binding protein-like
XP_016537399.1	107838733	LOC107838733	ADP-ribosylation factor 2	Capsicum annuum		4072	NC_029984.1:966921-972837	+	chr 8	PROTEIN_CODING	XM_016681913.1		902	XM_016681913.1:133-678		181	ADP-ribosylation factor 2
XP_016537400.1	107838734	LOC107838734	ADP-ribosylation factor 2	Capsicum annuum		4072	NC_029984.1:960177-965422	+	chr 8	PROTEIN_CODING	XM_016681914.1		855	XM_016681914.1:89-634		181	ADP-ribosylation factor 2
XP_016537402.1	107838735	LOC107838735	equilibrative nucleotide transporter 1	Capsicum annuum		4072	NC_029984.1:981653-985458	-	chr 8	PROTEIN_CODING	XM_016681916.1		1481	XM_016681916.1:108-1355		415	equilibrative nucleotide transporter 1
XP_016537406.1	107838738	LOC107838738	uncharacterized LOC107838738	Capsicum annuum		4072	NC_029984.1:1013042-1020716	+	chr 8	PROTEIN_CODING	XM_016681920.1		1518	XM_016681920.1:37-1344		435	uncharacterized protein LOC107838738
XP_016537407.1	107838739	LOC107838739	40S ribosomal protein S27-2	Capsicum annuum		4072	NC_029984.1:1072573-1076218	-	chr 8	PROTEIN_CODING	XM_016681921.1		613	XM_016681921.1:142-402		86	40S ribosomal protein S27-2
XP_016537408.1	107838740	LOC107838740	uncharacterized protein At4g14100-like	Capsicum annuum		4072	NC_029984.1:1077476-1081903	+	chr 8	PROTEIN_CODING	XM_016681922.1		941	XM_016681922.1:130-744		204	uncharacterized protein At4g14100-like
XP_016537412.1	107838742	LOC107838742	sterol 14-demethylase	Capsicum annuum		4072	NC_029984.1:1088254-1092884	+	chr 8	PROTEIN_CODING	XM_016681926.1	transcript variant X1	1765	XM_016681926.1:119-1582		487	sterol 14-demethylase
XP_016537413.1	107838742	LOC107838742	sterol 14-demethylase	Capsicum annuum		4072	NC_029984.1:1088254-1092884	+	chr 8	PROTEIN_CODING	XM_016681927.1	transcript variant X2	1682	XM_016681927.1:36-1499		487	sterol 14-demethylase
XP_016537415.1	107838744	LOC107838744	phytosulfokine receptor 1	Capsicum annuum		4072	NC_029984.1:1134633-1138588	-	chr 8	PROTEIN_CODING	XM_016681929.1		3956	XM_016681929.1:787-3864		1025	phytosulfokine receptor 1
XP_016537419.1	107838749	LOC107838749	tobamovirus multiplication protein 3	Capsicum annuum		4072	NC_029984.1:1179175-1190210	+	chr 8	PROTEIN_CODING	XM_016681933.1	transcript variant X1	1655	XM_016681933.1:103-1065	isoform X1	320	tobamovirus multiplication protein 3
XP_016537420.1	107838749	LOC107838749	tobamovirus multiplication protein 3	Capsicum annuum		4072	NC_029984.1:1179175-1190210	+	chr 8	PROTEIN_CODING	XM_016681934.1	transcript variant X2	1396	XM_016681934.1:103-996	isoform X2	297	tobamovirus multiplication protein 3
XP_016537430.1	107838755	LOC107838755	ankyrin repeat-containing protein At2g01680	Capsicum annuum		4072	NC_029984.1:1492050-1499953	+	chr 8	PROTEIN_CODING	XM_016681944.1	transcript variant X1	2129	XM_016681944.1:186-1757		523	ankyrin repeat-containing protein At2g01680
XP_016537431.1	107838755	LOC107838755	ankyrin repeat-containing protein At2g01680	Capsicum annuum		4072	NC_029984.1:1492050-1499953	+	chr 8	PROTEIN_CODING	XM_016681945.1	transcript variant X2	2060	XM_016681945.1:186-1757		523	ankyrin repeat-containing protein At2g01680
XP_016537432.1	107838756	LOC107838756	microtubule-associated protein 70-2-like	Capsicum annuum		4072	NC_029984.1:1536115-1542778	+	chr 8	PROTEIN_CODING	XM_016681946.1		2604	XM_016681946.1:213-2084		623	microtubule-associated protein 70-2-like
XP_016537434.1	107838758	LOC107838758	dynamin-related protein 1C	Capsicum annuum		4072	NC_029984.1:1554083-1568274	+	chr 8	PROTEIN_CODING	XM_016681948.1		2435	XM_016681948.1:61-1920		619	dynamin-related protein 1C
XP_016537435.1	107838759	LOC107838759	adagio protein 3	Capsicum annuum		4072	NC_029984.1:1568937-1574387	-	chr 8	PROTEIN_CODING	XM_016681949.1		2351	XM_016681949.1:82-2079		665	adagio protein 3
XP_016537439.1	107838762	LOC107838762	SEC14 cytosolic factor	Capsicum annuum		4072	NC_029984.1:1684261-1689828	+	chr 8	PROTEIN_CODING	XM_016681953.1	transcript variant X1	1525	XM_016681953.1:248-970	isoform X1	240	SEC14 cytosolic factor
XP_016537440.1	107838762	LOC107838762	SEC14 cytosolic factor	Capsicum annuum		4072	NC_029984.1:1684261-1689828	+	chr 8	PROTEIN_CODING	XM_016681954.1	transcript variant X2	1343	XM_016681954.1:159-788	isoform X2	209	CRAL-TRIO domain-containing protein YKL091C
XP_016537441.1	107838763	LOC107838763	SEC14 cytosolic factor-like	Capsicum annuum		4072	NC_029984.1:1690797-1695451	-	chr 8	PROTEIN_CODING	XM_016681955.1		969	XM_016681955.1:124-840		238	SEC14 cytosolic factor-like
XP_016537442.1	107838765	LOC107838765	aspartate-semialdehyde dehydrogenase	Capsicum annuum		4072	NC_029984.1:1698392-1705363	+	chr 8	PROTEIN_CODING	XM_016681956.1		1444	XM_016681956.1:60-1217		385	aspartate-semialdehyde dehydrogenase
XP_016537444.1	107838766	LOC107838766	aspartokinase 2, chloroplastic-like	Capsicum annuum		4072	NC_029984.1:1759257-1766827	-	chr 8	PROTEIN_CODING	XM_016681958.1	transcript variant X2	2274	XM_016681958.1:318-2012	isoform X2	564	aspartokinase 2, chloroplastic-like
XP_016537443.1	107838766	LOC107838766	aspartokinase 2, chloroplastic-like	Capsicum annuum		4072	NC_029984.1:1759257-1766827	-	chr 8	PROTEIN_CODING	XM_016681957.1	transcript variant X1	2280	XM_016681957.1:318-2018	isoform X1	566	aspartokinase 2, chloroplastic-like
XP_016537450.1	107838770	LOC107838770	alpha,alpha-trehalose-phosphate synthase [UDP-forming] 6	Capsicum annuum		4072	NC_029984.1:1799416-1805215	-	chr 8	PROTEIN_CODING	XM_016681964.1	transcript variant X2	3247	XM_016681964.1:280-2853		857	alpha,alpha-trehalose-phosphate synthase [UDP-forming] 6
XP_016537449.1	107838770	LOC107838770	alpha,alpha-trehalose-phosphate synthase [UDP-forming] 6	Capsicum annuum		4072	NC_029984.1:1799416-1805215	-	chr 8	PROTEIN_CODING	XM_016681963.1	transcript variant X1	3257	XM_016681963.1:290-2863		857	alpha,alpha-trehalose-phosphate synthase [UDP-forming] 6
XP_016537451.1	107838770	LOC107838770	alpha,alpha-trehalose-phosphate synthase [UDP-forming] 6	Capsicum annuum		4072	NC_029984.1:1799416-1805215	-	chr 8	PROTEIN_CODING	XM_016681965.1	transcript variant X3	3308	XM_016681965.1:341-2914		857	alpha,alpha-trehalose-phosphate synthase [UDP-forming] 6
XP_016537457.1	107838778	LOC107838778	probable xyloglucan endotransglucosylase/hydrolase protein 27	Capsicum annuum		4072	NC_029984.1:1910916-1916162	+	chr 8	PROTEIN_CODING	XM_016681971.1		1215	XM_016681971.1:49-1056		335	probable xyloglucan endotransglucosylase/hydrolase protein 27
XP_016537458.1	107838779	LOC107838779	dolichol-phosphate mannosyltransferase subunit 3-like	Capsicum annuum		4072	NC_029984.1:1918085-1923050	-	chr 8	PROTEIN_CODING	XM_016681972.1		808	XM_016681972.1:169-438		89	dolichol-phosphate mannosyltransferase subunit 3-like
XP_016537459.1	107838780	LOC107838780	prolyl 3-hydroxylase 1	Capsicum annuum		4072	NC_029984.1:1924873-1935855	+	chr 8	PROTEIN_CODING	XM_016681973.1	transcript variant X1	1306	XM_016681973.1:30-1235	isoform X1	401	uncharacterized protein LOC107838780
XP_016537460.1	107838780	LOC107838780	prolyl 3-hydroxylase 1	Capsicum annuum		4072	NC_029984.1:1924873-1935855	+	chr 8	PROTEIN_CODING	XM_016681974.1	transcript variant X2	1255	XM_016681974.1:30-1184	isoform X2	384	uncharacterized protein LOC107838780
XP_016537461.1	107838780	LOC107838780	prolyl 3-hydroxylase 1	Capsicum annuum		4072	NC_029984.1:1924873-1935855	+	chr 8	PROTEIN_CODING	XM_016681975.1	transcript variant X3	1648	XM_016681975.1:30-977	isoform X3	315	prolyl 3-hydroxylase 1
XP_016537462.1	107838781	LOC107838781	type IV inositol polyphosphate 5-phosphatase 9	Capsicum annuum		4072	NC_029984.1:1941349-1948726	+	chr 8	PROTEIN_CODING	XM_016681976.1		1800	XM_016681976.1:53-1348		431	type IV inositol polyphosphate 5-phosphatase 9
XP_016537464.1	107838782	LOC107838782	65-kDa microtubule-associated protein 6-like	Capsicum annuum		4072	NC_029984.1:1964915-1970628	+	chr 8	PROTEIN_CODING	XM_016681978.1	transcript variant X1	2348	XM_016681978.1:247-2046	isoform X1	599	65-kDa microtubule-associated protein 6-like
XP_016537465.1	107838782	LOC107838782	65-kDa microtubule-associated protein 6-like	Capsicum annuum		4072	NC_029984.1:1964915-1970628	+	chr 8	PROTEIN_CODING	XM_016681979.1	transcript variant X2	2256	XM_016681979.1:247-1977	isoform X2	576	65-kDa microtubule-associated protein 6-like
XP_016537469.1	107838786	LOC107838786	sodium/hydrogen exchanger 8-like	Capsicum annuum		4072	NC_029984.1:2067693-2083995	+	chr 8	PROTEIN_CODING	XM_016681983.1		4524	XM_016681983.1:228-3686		1152	sodium/hydrogen exchanger 8-like
XP_016537475.1	107838788	LOC107838788	sodium/hydrogen exchanger 8-like	Capsicum annuum		4072	NC_029984.1:2092321-2115615	+	chr 8	PROTEIN_CODING	XM_016681989.1		4321	XM_016681989.1:225-3722		1165	LOW QUALITY PROTEIN: sodium/hydrogen exchanger 8-like
XP_016537477.1	107838791	LOC107838791	glutamate decarboxylase 4-like	Capsicum annuum		4072	NC_029984.1:2143612-2150934	-	chr 8	PROTEIN_CODING	XM_016681991.1		1878	XM_016681991.1:75-1625		516	glutamate decarboxylase 4-like
XP_016537481.1	107838795	LOC107838795	defensin J1-2	Capsicum annuum		4072	NC_029984.1:2166880-2168631	+	chr 8	PROTEIN_CODING	XM_016681995.1		638	XM_016681995.1:93-317		74	defensin J1-2
XP_016537486.1	107838799	LOC107838799	probable peroxygenase 5	Capsicum annuum		4072	NC_029984.1:2339371-2346491	-	chr 8	PROTEIN_CODING	XM_016682000.1		976	XM_016682000.1:201-800		199	probable peroxygenase 5
XP_016537487.1	107838800	LOC107838800	nudix hydrolase 18, mitochondrial-like	Capsicum annuum		4072	NC_029984.1:2353354-2355572	-	chr 8	PROTEIN_CODING	XM_016682001.1		786	XM_016682001.1:129-581		150	nudix hydrolase 18, mitochondrial-like
XP_016537488.1	107838801	LOC107838801	histone-lysine N-methyltransferase setd3	Capsicum annuum		4072	NC_029984.1:2368738-2378408	-	chr 8	PROTEIN_CODING	XM_016682002.1		1931	XM_016682002.1:263-1684		473	histone-lysine N-methyltransferase setd3
XP_016537491.1	107838804	LOC107838804	leucine-rich repeat extensin-like protein 4	Capsicum annuum		4072	NC_029984.1:2765338-2766838	-	chr 8	PROTEIN_CODING	XM_016682005.1		1501	XM_016682005.1:265-1413		382	leucine-rich repeat extensin-like protein 4
XP_016537492.1	107838805	LOC107838805	probable 28S rRNA (cytosine-C(5))-methyltransferase	Capsicum annuum		4072	NC_029984.1:2908581-2917611	-	chr 8	PROTEIN_CODING	XM_016682006.1		1743	XM_016682006.1:79-1524		481	probable 28S rRNA (cytosine-C(5))-methyltransferase
XP_016537493.1	107838806	LOC107838806	zinc transporter 4, chloroplastic-like	Capsicum annuum		4072	NC_029984.1:3483462-3487461	+	chr 8	PROTEIN_CODING	XM_016682007.1	transcript variant X1	1860	XM_016682007.1:375-1607	isoform X1	410	zinc transporter 4, chloroplastic-like
XP_016537494.1	107838806	LOC107838806	zinc transporter 4, chloroplastic-like	Capsicum annuum		4072	NC_029984.1:3483462-3487461	+	chr 8	PROTEIN_CODING	XM_016682008.1	transcript variant X2	1594	XM_016682008.1:365-1594	isoform X2	409	zinc transporter 4, chloroplastic-like
XP_016537495.1	107838807	LOC107838807	DEAD-box ATP-dependent RNA helicase 3, chloroplastic	Capsicum annuum		4072	NC_029984.1:3524532-3554829	-	chr 8	PROTEIN_CODING	XM_016682009.1		2893	XM_016682009.1:48-2285		745	DEAD-box ATP-dependent RNA helicase 3, chloroplastic
XP_016537501.1	107838812	LOC107838812	ornithine aminotransferase, mitochondrial	Capsicum annuum		4072	NC_029984.1:5493389-5517142	+	chr 8	PROTEIN_CODING	XM_016682015.1	transcript variant X3	1645	XM_016682015.1:74-1465	isoform X2	463	ornithine aminotransferase, mitochondrial
XP_016537503.1	107838812	LOC107838812	ornithine aminotransferase, mitochondrial	Capsicum annuum		4072	NC_029984.1:5493389-5517142	+	chr 8	PROTEIN_CODING	XM_016682017.1	transcript variant X5	1880	XM_016682017.1:558-1700	isoform X3	380	ornithine aminotransferase, mitochondrial
XP_016537502.1	107838812	LOC107838812	ornithine aminotransferase, mitochondrial	Capsicum annuum		4072	NC_029984.1:5493389-5517142	+	chr 8	PROTEIN_CODING	XM_016682016.1	transcript variant X4	1790	XM_016682016.1:468-1610	isoform X3	380	ornithine aminotransferase, mitochondrial
XP_016537499.1	107838812	LOC107838812	ornithine aminotransferase, mitochondrial	Capsicum annuum		4072	NC_029984.1:5493389-5517142	+	chr 8	PROTEIN_CODING	XM_016682013.1	transcript variant X1	2077	XM_016682013.1:368-1897	isoform X1	509	ornithine aminotransferase, mitochondrial
XP_016537504.1	107838812	LOC107838812	ornithine aminotransferase, mitochondrial	Capsicum annuum		4072	NC_029984.1:5493389-5517142	+	chr 8	PROTEIN_CODING	XM_016682018.1	transcript variant X6	1584	XM_016682018.1:262-1404	isoform X3	380	ornithine aminotransferase, mitochondrial
XP_016537500.1	107838812	LOC107838812	ornithine aminotransferase, mitochondrial	Capsicum annuum		4072	NC_029984.1:5493389-5517142	+	chr 8	PROTEIN_CODING	XM_016682014.1	transcript variant X2	2002	XM_016682014.1:293-1822	isoform X1	509	ornithine aminotransferase, mitochondrial
XP_016537511.1	107838815	LOC107838815	uncharacterized LOC107838815	Capsicum annuum		4072	NC_029984.1:6725702-6728059	+	chr 8	PROTEIN_CODING	XM_016682025.1	transcript variant X1	673	XM_016682025.1:190-546		118	uncharacterized protein LOC107838815
XP_016537512.1	107838815	LOC107838815	uncharacterized LOC107838815	Capsicum annuum		4072	NC_029984.1:6725702-6728059	+	chr 8	PROTEIN_CODING	XM_016682026.1	transcript variant X2	658	XM_016682026.1:175-531		118	uncharacterized protein LOC107838815
XP_016537519.1	107838817	LOC107838817	peroxisomal (S)-2-hydroxy-acid oxidase GLO1	Capsicum annuum		4072	NC_029984.1:6946688-6953590	+	chr 8	PROTEIN_CODING	XM_016682033.1	transcript variant X1	1646	XM_016682033.1:167-1285		372	peroxisomal (S)-2-hydroxy-acid oxidase GLO1
XP_016537521.1	107838817	LOC107838817	peroxisomal (S)-2-hydroxy-acid oxidase GLO1	Capsicum annuum		4072	NC_029984.1:6946688-6953590	+	chr 8	PROTEIN_CODING	XM_016682035.1	transcript variant X3	1275	XM_016682035.1:157-1275		372	peroxisomal (S)-2-hydroxy-acid oxidase GLO1
XP_016537520.1	107838817	LOC107838817	peroxisomal (S)-2-hydroxy-acid oxidase GLO1	Capsicum annuum		4072	NC_029984.1:6946688-6953590	+	chr 8	PROTEIN_CODING	XM_016682034.1	transcript variant X2	1279	XM_016682034.1:161-1279		372	peroxisomal (S)-2-hydroxy-acid oxidase GLO1
XP_016537527.1	107838821	LOC107838821	dnaJ homolog subfamily C GRV2	Capsicum annuum		4072	NC_029984.1:8948759-9004021	-	chr 8	PROTEIN_CODING	XM_016682041.1	transcript variant X2	8688	XM_016682041.1:484-8241	isoform X1	2585	dnaJ homolog subfamily C GRV2
XP_016537528.1	107838821	LOC107838821	dnaJ homolog subfamily C GRV2	Capsicum annuum		4072	NC_029984.1:8948759-9004021	-	chr 8	PROTEIN_CODING	XM_016682042.1	transcript variant X3	8769	XM_016682042.1:568-8322	isoform X2	2584	dnaJ homolog subfamily C GRV2
XP_016537526.1	107838821	LOC107838821	dnaJ homolog subfamily C GRV2	Capsicum annuum		4072	NC_029984.1:8948759-9004021	-	chr 8	PROTEIN_CODING	XM_016682040.1	transcript variant X1	8772	XM_016682040.1:568-8325	isoform X1	2585	dnaJ homolog subfamily C GRV2
	107838821	LOC107838821	dnaJ homolog subfamily C GRV2	Capsicum annuum		4072	NC_029984.1:8948759-9004021	-	chr 8	PROTEIN_CODING	XR_001664798.1	transcript variant X4	9791
XP_016537531.1	107838822	LOC107838822	long-chain-alcohol oxidase FAO2-like	Capsicum annuum		4072	NC_029977.1:166375171-166377095	-	chr 1	PROTEIN_CODING	XM_016682045.1		1925	XM_016682045.1:1-1806		601	long-chain-alcohol oxidase FAO2-like
XP_016537529.1	107838823	LOC107838823	importin subunit alpha-2-like	Capsicum annuum		4072	NC_029984.1:9240159-9248966	+	chr 8	PROTEIN_CODING	XM_016682043.1		2252	XM_016682043.1:238-1827		529	importin subunit alpha-2-like
XP_016537530.1	107838824	LOC107838824	cytokinin riboside 5'-monophosphate phosphoribohydrolase LOG8	Capsicum annuum		4072	NC_029984.1:10610222-10613474	+	chr 8	PROTEIN_CODING	XM_016682044.1	transcript variant X1	1534	XM_016682044.1:666-1307		213	cytokinin riboside 5'-monophosphate phosphoribohydrolase LOG8
XP_016537532.1	107838824	LOC107838824	cytokinin riboside 5'-monophosphate phosphoribohydrolase LOG8	Capsicum annuum		4072	NC_029984.1:10610222-10613474	+	chr 8	PROTEIN_CODING	XM_016682046.1	transcript variant X2	1411	XM_016682046.1:543-1184		213	cytokinin riboside 5'-monophosphate phosphoribohydrolase LOG8
XP_016537534.1	107838826	LOC107838826	CSC1-like protein ERD4	Capsicum annuum		4072	NC_029984.1:11644504-11657023	+	chr 8	PROTEIN_CODING	XM_016682048.1		2376	XM_016682048.1:1-1827		608	CSC1-like protein ERD4
XP_016537535.1	107838827	LOC107838827	pentatricopeptide repeat-containing protein At5g16640, mitochondrial-like	Capsicum annuum		4072	NC_029984.1:12025933-12032804	+	chr 8	PROTEIN_CODING	XM_016682049.1	transcript variant X1	3426	XM_016682049.1:69-2654		861	pentatricopeptide repeat-containing protein At5g16640, mitochondrial-like
XP_016537536.1	107838827	LOC107838827	pentatricopeptide repeat-containing protein At5g16640, mitochondrial-like	Capsicum annuum		4072	NC_029984.1:12025933-12032804	+	chr 8	PROTEIN_CODING	XM_016682050.1	transcript variant X2	3538	XM_016682050.1:69-2654		861	pentatricopeptide repeat-containing protein At5g16640, mitochondrial-like
XP_016537538.1	107838829	LOC107838829	potassium channel KAT3-like	Capsicum annuum		4072	NC_029984.1:14354099-14359666	+	chr 8	PROTEIN_CODING	XM_016682052.1	transcript variant X1	2606	XM_016682052.1:65-2281	isoform X1	738	potassium channel KAT3-like
XP_016537539.1	107838829	LOC107838829	potassium channel KAT3-like	Capsicum annuum		4072	NC_029984.1:14354099-14359666	+	chr 8	PROTEIN_CODING	XM_016682053.1	transcript variant X2	2339	XM_016682053.1:65-2173	isoform X2	702	potassium channel KAT3-like
XP_016537541.1	107838832	LOC107838832	calcyclin-binding protein-like	Capsicum annuum		4072	NC_029984.1:14959053-14962922	+	chr 8	PROTEIN_CODING	XM_016682055.1		1037	XM_016682055.1:122-787		221	calcyclin-binding protein-like
	107838834	LOC107838834	Golgi to ER traffic protein 4 homolog	Capsicum annuum		4072	NC_029984.1:15884254-15923668	+	chr 8	PROTEIN_CODING	XR_001664799.1	transcript variant X3	1502
XP_016537545.1	107838834	LOC107838834	Golgi to ER traffic protein 4 homolog	Capsicum annuum		4072	NC_029984.1:15884254-15923668	+	chr 8	PROTEIN_CODING	XM_016682059.1	transcript variant X2	1440	XM_016682059.1:242-1186	isoform X2	314	Golgi to ER traffic protein 4 homolog
XP_016537544.1	107838834	LOC107838834	Golgi to ER traffic protein 4 homolog	Capsicum annuum		4072	NC_029984.1:15884254-15923668	+	chr 8	PROTEIN_CODING	XM_016682058.1	transcript variant X1	1537	XM_016682058.1:241-1221	isoform X1	326	Golgi to ER traffic protein 4 homolog
XP_016537548.1	107838837	LOC107838837	guanosine nucleotide diphosphate dissociation inhibitor 2-like	Capsicum annuum		4072	NC_029984.1:16977136-16983701	+	chr 8	PROTEIN_CODING	XM_016682062.1	transcript variant X2	1717	XM_016682062.1:168-1487	isoform X2	439	guanosine nucleotide diphosphate dissociation inhibitor 2-like
XP_016537547.1	107838837	LOC107838837	guanosine nucleotide diphosphate dissociation inhibitor 2-like	Capsicum annuum		4072	NC_029984.1:16977136-16983701	+	chr 8	PROTEIN_CODING	XM_016682061.1	transcript variant X1	1708	XM_016682061.1:167-1501	isoform X1	444	guanosine nucleotide diphosphate dissociation inhibitor 2-like
XP_016537552.1	107838839	LOC107838839	guanosine nucleotide diphosphate dissociation inhibitor 2-like	Capsicum annuum		4072	NC_029984.1:17124472-17131067	+	chr 8	PROTEIN_CODING	XM_016682066.1		1598	XM_016682066.1:90-1424		444	guanosine nucleotide diphosphate dissociation inhibitor 2-like
XP_016537560.1	107838841	LOC107838841	pentatricopeptide repeat-containing protein At3g53170-like	Capsicum annuum		4072	NC_029984.1:18419500-18427389	+	chr 8	PROTEIN_CODING	XM_016682074.1	transcript variant X8	2027	XM_016682074.1:254-1681	isoform X1	475	pentatricopeptide repeat-containing protein At3g53170-like
XP_016537553.1	107838841	LOC107838841	pentatricopeptide repeat-containing protein At3g53170-like	Capsicum annuum		4072	NC_029984.1:18419500-18427389	+	chr 8	PROTEIN_CODING	XM_016682067.1	transcript variant X1	2525	XM_016682067.1:254-1681	isoform X1	475	pentatricopeptide repeat-containing protein At3g53170-like
XP_016537554.1	107838841	LOC107838841	pentatricopeptide repeat-containing protein At3g53170-like	Capsicum annuum		4072	NC_029984.1:18419500-18427389	+	chr 8	PROTEIN_CODING	XM_016682068.1	transcript variant X2	2403	XM_016682068.1:254-1681	isoform X1	475	pentatricopeptide repeat-containing protein At3g53170-like
XP_016537556.1	107838841	LOC107838841	pentatricopeptide repeat-containing protein At3g53170-like	Capsicum annuum		4072	NC_029984.1:18419500-18427389	+	chr 8	PROTEIN_CODING	XM_016682070.1	transcript variant X4	2451	XM_016682070.1:254-1681	isoform X1	475	pentatricopeptide repeat-containing protein At3g53170-like
XP_016537559.1	107838841	LOC107838841	pentatricopeptide repeat-containing protein At3g53170-like	Capsicum annuum		4072	NC_029984.1:18419500-18427389	+	chr 8	PROTEIN_CODING	XM_016682073.1	transcript variant X7	2329	XM_016682073.1:254-1681	isoform X1	475	pentatricopeptide repeat-containing protein At3g53170-like
XP_016537557.1	107838841	LOC107838841	pentatricopeptide repeat-containing protein At3g53170-like	Capsicum annuum		4072	NC_029984.1:18419500-18427389	+	chr 8	PROTEIN_CODING	XM_016682071.1	transcript variant X5	2439	XM_016682071.1:254-1681	isoform X1	475	pentatricopeptide repeat-containing protein At3g53170-like
XP_016537558.1	107838841	LOC107838841	pentatricopeptide repeat-containing protein At3g53170-like	Capsicum annuum		4072	NC_029984.1:18419500-18427389	+	chr 8	PROTEIN_CODING	XM_016682072.1	transcript variant X6	2317	XM_016682072.1:254-1681	isoform X1	475	pentatricopeptide repeat-containing protein At3g53170-like
XP_016537555.1	107838841	LOC107838841	pentatricopeptide repeat-containing protein At3g53170-like	Capsicum annuum		4072	NC_029984.1:18419500-18427389	+	chr 8	PROTEIN_CODING	XM_016682069.1	transcript variant X3	2268	XM_016682069.1:254-1681	isoform X1	475	pentatricopeptide repeat-containing protein At3g53170-like
XP_016537561.1	107838841	LOC107838841	pentatricopeptide repeat-containing protein At3g53170-like	Capsicum annuum		4072	NC_029984.1:18419500-18427389	+	chr 8	PROTEIN_CODING	XM_016682075.1	transcript variant X9	2516	XM_016682075.1:254-1672	isoform X2	472	pentatricopeptide repeat-containing protein At3g53170-like
XP_016537563.1	107838843	LOC107838843	uncharacterized LOC107838843	Capsicum annuum		4072	NC_029984.1:19479334-19522150	+	chr 8	PROTEIN_CODING	XM_016682077.1		5128	XM_016682077.1:472-4785		1437	uncharacterized protein LOC107838843
	107838844	LOC107838844	uncharacterized LOC107838844	Capsicum annuum		4072	NC_029984.1:20258729-20265392	-	chr 8	PROTEIN_CODING	XR_001664801.1	transcript variant X4	1488
XP_016537566.1	107838844	LOC107838844	uncharacterized LOC107838844	Capsicum annuum		4072	NC_029984.1:20258729-20265392	-	chr 8	PROTEIN_CODING	XM_016682080.1	transcript variant X3	1519	XM_016682080.1:326-604	isoform X3	92	uncharacterized protein LOC107838844
XP_016537565.1	107838844	LOC107838844	uncharacterized LOC107838844	Capsicum annuum		4072	NC_029984.1:20258729-20265392	-	chr 8	PROTEIN_CODING	XM_016682079.1	transcript variant X2	1160	XM_016682079.1:326-673	isoform X2	115	uncharacterized protein LOC107838844
XP_016537564.1	107838844	LOC107838844	uncharacterized LOC107838844	Capsicum annuum		4072	NC_029984.1:20258729-20265392	-	chr 8	PROTEIN_CODING	XM_016682078.1	transcript variant X1	1166	XM_016682078.1:326-712	isoform X1	128	uncharacterized protein LOC107838844
XP_016537568.1	107838845	LOC107838845	long chain base biosynthesis protein 1-like	Capsicum annuum		4072	NC_029984.1:20395017-20407724	+	chr 8	PROTEIN_CODING	XM_016682082.1	transcript variant X2	2168	XM_016682082.1:317-1657	isoform X2	446	long chain base biosynthesis protein 1-like
XP_016537567.1	107838845	LOC107838845	long chain base biosynthesis protein 1-like	Capsicum annuum		4072	NC_029984.1:20395017-20407724	+	chr 8	PROTEIN_CODING	XM_016682081.1	transcript variant X1	2164	XM_016682081.1:317-1777	isoform X1	486	long chain base biosynthesis protein 1-like
XP_016537570.1	107838849	LOC107838849	cell differentiation protein RCD1 homolog	Capsicum annuum		4072	NC_029984.1:21994227-21995188	-	chr 8	PROTEIN_CODING	XM_016682084.1		585	XM_016682084.1:152-376		74	cell differentiation protein RCD1 homolog
XP_016537571.1	107838850	LOC107838850	chlorophyll a-b binding protein 7, chloroplastic	Capsicum annuum		4072	NC_029984.1:22027283-22031012	+	chr 8	PROTEIN_CODING	XM_016682085.1		1103	XM_016682085.1:80-892		270	chlorophyll a-b binding protein 7, chloroplastic
XP_016537572.1	107838851	LOC107838851	proline synthase co-transcribed bacterial homolog protein-like	Capsicum annuum		4072	NC_029984.1:22032064-22038318	-	chr 8	PROTEIN_CODING	XM_016682086.1		1253	XM_016682086.1:115-846		243	proline synthase co-transcribed bacterial homolog protein-like
	107838855	LOC107838855	pentatricopeptide repeat-containing protein At5g42310, mitochondrial	Capsicum annuum		4072	NC_029984.1:24079679-24094121	-	chr 8	PROTEIN_CODING	XR_001664803.1	transcript variant X2	2747
	107838855	LOC107838855	pentatricopeptide repeat-containing protein At5g42310, mitochondrial	Capsicum annuum		4072	NC_029984.1:24079679-24094121	-	chr 8	PROTEIN_CODING	XR_001664802.1	transcript variant X1	2875
XP_016537582.1	107838855	LOC107838855	pentatricopeptide repeat-containing protein At5g42310, mitochondrial	Capsicum annuum		4072	NC_029984.1:24079679-24094121	-	chr 8	PROTEIN_CODING	XM_016682096.1	transcript variant X3	2415	XM_016682096.1:272-2404		710	pentatricopeptide repeat-containing protein At5g42310, mitochondrial
XP_016537583.1	107838856	LOC107838856	DNA-directed RNA polymerase I subunit 2	Capsicum annuum		4072	NC_029977.1:166738164-166760160	+	chr 1	PROTEIN_CODING	XM_016682097.1		4256	XM_016682097.1:179-3721		1180	DNA-directed RNA polymerase I subunit 2
XP_016537584.1	107838858	LOC107838858	eukaryotic initiation factor 4A-2-like	Capsicum annuum		4072	NC_029984.1:24390281-24393536	+	chr 8	PROTEIN_CODING	XM_016682098.1		1716	XM_016682098.1:220-1461		413	eukaryotic initiation factor 4A-2-like
XP_016537585.1	107838859	LOC107838859	transcription factor HY5	Capsicum annuum		4072	NC_029984.1:24677655-24691472	-	chr 8	PROTEIN_CODING	XM_016682099.1		1120	XM_016682099.1:370-846		158	transcription factor HY5
XP_016537586.1	107838860	LOC107838860	adenine nucleotide transporter BT1, chloroplastic/mitochondrial	Capsicum annuum		4072	NC_029984.1:24941437-24959803	+	chr 8	PROTEIN_CODING	XM_016682100.1		2094	XM_016682100.1:399-1577		392	adenine nucleotide transporter BT1, chloroplastic/mitochondrial
XP_016537587.1	107838861	LOC107838861	serine/threonine-protein kinase At5g01020-like	Capsicum annuum		4072	NC_029984.1:25211670-25214985	-	chr 8	PROTEIN_CODING	XM_016682101.1		2607	XM_016682101.1:267-1577		436	serine/threonine-protein kinase At5g01020-like
XP_016537591.1	107838863	LOC107838863	protein QUIRKY	Capsicum annuum		4072	NC_029977.1:166760260-166763886	-	chr 1	PROTEIN_CODING	XM_016682105.1		3627	XM_016682105.1:227-3514		1095	protein QUIRKY
XP_016537588.1	107838864	LOC107838864	ER membrane protein complex subunit 7 homolog	Capsicum annuum		4072	NC_029984.1:26223262-26241600	-	chr 8	PROTEIN_CODING	XM_016682102.1		1025	XM_016682102.1:101-736		211	ER membrane protein complex subunit 7 homolog
XP_016537595.1	107838870	LOC107838870	chaperone protein dnaJ GFA2, mitochondrial	Capsicum annuum		4072	NC_029977.1:166796142-166803683	+	chr 1	PROTEIN_CODING	XM_016682109.1		1464	XM_016682109.1:66-1163		365	chaperone protein dnaJ GFA2, mitochondrial
XP_016537596.1	107838872	LOC107838872	DEAD-box ATP-dependent RNA helicase 56	Capsicum annuum		4072	NC_029984.1:29490984-29500105	-	chr 8	PROTEIN_CODING	XM_016682110.1	transcript variant X5	1907	XM_016682110.1:185-1465	isoform X2	426	DEAD-box ATP-dependent RNA helicase 56
XP_016537594.1	107838872	LOC107838872	DEAD-box ATP-dependent RNA helicase 56	Capsicum annuum		4072	NC_029984.1:29490984-29500105	-	chr 8	PROTEIN_CODING	XM_016682108.1	transcript variant X2	2279	XM_016682108.1:181-1464	isoform X1	427	DEAD-box ATP-dependent RNA helicase 56
	107838872	LOC107838872	DEAD-box ATP-dependent RNA helicase 56	Capsicum annuum		4072	NC_029984.1:29490984-29500105	-	chr 8	PROTEIN_CODING	XR_001664826.1	transcript variant X3	2186
	107838872	LOC107838872	DEAD-box ATP-dependent RNA helicase 56	Capsicum annuum		4072	NC_029984.1:29490984-29500105	-	chr 8	PROTEIN_CODING	XR_001664827.1	transcript variant X4	2168
XP_016537593.1	107838872	LOC107838872	DEAD-box ATP-dependent RNA helicase 56	Capsicum annuum		4072	NC_029984.1:29490984-29500105	-	chr 8	PROTEIN_CODING	XM_016682107.1	transcript variant X1	2282	XM_016682107.1:184-1467	isoform X1	427	DEAD-box ATP-dependent RNA helicase 56
XP_016537597.1	107838872	LOC107838872	DEAD-box ATP-dependent RNA helicase 56	Capsicum annuum		4072	NC_029984.1:29490984-29500105	-	chr 8	PROTEIN_CODING	XM_016682111.1	transcript variant X6	2088	XM_016682111.1:239-1273	isoform X3	344	DEAD-box ATP-dependent RNA helicase 56
XP_016537598.1	107838873	LOC107838873	methylthioribose-1-phosphate isomerase	Capsicum annuum		4072	NC_029984.1:29987334-29992249	+	chr 8	PROTEIN_CODING	XM_016682112.1		1516	XM_016682112.1:135-1256		373	methylthioribose-1-phosphate isomerase
XP_016537603.1	107838879	LOC107838879	CHD3-type chromatin-remodeling factor PICKLE-like	Capsicum annuum		4072	NC_029984.1:34753681-34834610	+	chr 8	PROTEIN_CODING	XM_016682117.1		4840	XM_016682117.1:94-4488		1464	LOW QUALITY PROTEIN: CHD3-type chromatin-remodeling factor PICKLE-like
XP_016537605.1	107838880	LOC107838880	G-protein coupled receptor 1	Capsicum annuum		4072	NC_029984.1:34995986-35033921	-	chr 8	PROTEIN_CODING	XM_016682119.1	transcript variant X2	1675	XM_016682119.1:222-1082	isoform X2	286	G-protein coupled receptor 1
XP_016537606.1	107838880	LOC107838880	G-protein coupled receptor 1	Capsicum annuum		4072	NC_029984.1:34995986-35033921	-	chr 8	PROTEIN_CODING	XM_016682120.1	transcript variant X3	1559	XM_016682120.1:221-1000	isoform X3	259	G-protein coupled receptor 1
XP_016537604.1	107838880	LOC107838880	G-protein coupled receptor 1	Capsicum annuum		4072	NC_029984.1:34995986-35033921	-	chr 8	PROTEIN_CODING	XM_016682118.1	transcript variant X1	1743	XM_016682118.1:219-1184	isoform X1	321	G-protein coupled receptor 1
XP_016537607.1	107838881	LOC107838881	ATP-dependent zinc metalloprotease FTSH 4, mitochondrial-like	Capsicum annuum		4072	NC_029984.1:36238429-36266944	+	chr 8	PROTEIN_CODING	XM_016682121.1		2686	XM_016682121.1:217-2367		716	ATP-dependent zinc metalloprotease FTSH 4, mitochondrial-like
XP_016537613.1	107838884	LOC107838884	UDP-sulfoquinovose synthase, chloroplastic	Capsicum annuum		4072	NC_029984.1:36925321-36931179	+	chr 8	PROTEIN_CODING	XM_016682127.1	transcript variant X5	1926	XM_016682127.1:242-1696		484	UDP-sulfoquinovose synthase, chloroplastic
XP_016537610.1	107838884	LOC107838884	UDP-sulfoquinovose synthase, chloroplastic	Capsicum annuum		4072	NC_029984.1:36925321-36931179	+	chr 8	PROTEIN_CODING	XM_016682124.1	transcript variant X3	1982	XM_016682124.1:365-1819		484	UDP-sulfoquinovose synthase, chloroplastic
XP_016537609.1	107838884	LOC107838884	UDP-sulfoquinovose synthase, chloroplastic	Capsicum annuum		4072	NC_029984.1:36925321-36931179	+	chr 8	PROTEIN_CODING	XM_016682123.1	transcript variant X2	1974	XM_016682123.1:357-1811		484	UDP-sulfoquinovose synthase, chloroplastic
XP_016537608.1	107838884	LOC107838884	UDP-sulfoquinovose synthase, chloroplastic	Capsicum annuum		4072	NC_029984.1:36925321-36931179	+	chr 8	PROTEIN_CODING	XM_016682122.1	transcript variant X1	1964	XM_016682122.1:347-1801		484	UDP-sulfoquinovose synthase, chloroplastic
XP_016537612.1	107838884	LOC107838884	UDP-sulfoquinovose synthase, chloroplastic	Capsicum annuum		4072	NC_029984.1:36925321-36931179	+	chr 8	PROTEIN_CODING	XM_016682126.1	transcript variant X4	1867	XM_016682126.1:250-1704		484	UDP-sulfoquinovose synthase, chloroplastic
XP_016537615.1	107838885	LOC107838885	uncharacterized LOC107838885	Capsicum annuum		4072	NC_029984.1:36931596-36964909	-	chr 8	PROTEIN_CODING	XM_016682129.1	transcript variant X2	1273	XM_016682129.1:121-984	isoform X2	287	uncharacterized protein LOC107838885
XP_016537614.1	107838885	LOC107838885	uncharacterized LOC107838885	Capsicum annuum		4072	NC_029984.1:36931596-36964909	-	chr 8	PROTEIN_CODING	XM_016682128.1	transcript variant X1	1378	XM_016682128.1:121-1089	isoform X1	322	uncharacterized protein LOC107838885
XP_016537616.1	107838886	LOC107838886	probable ADP,ATP carrier protein At5g56450	Capsicum annuum		4072	NC_029984.1:37032254-37042115	+	chr 8	PROTEIN_CODING	XM_016682130.1		1450	XM_016682130.1:286-1251		321	probable ADP,ATP carrier protein At5g56450
XP_016537620.1	107838890	LOC107838890	glycine dehydrogenase (decarboxylating), mitochondrial	Capsicum annuum		4072	NC_029984.1:40493865-40501039	-	chr 8	PROTEIN_CODING	XM_016682134.1		3430	XM_016682134.1:105-3221		1038	glycine dehydrogenase (decarboxylating), mitochondrial
XP_016537622.1	107838891	LOC107838891	polyadenylate-binding protein-interacting protein 7	Capsicum annuum		4072	NC_029984.1:41653429-41660672	+	chr 8	PROTEIN_CODING	XM_016682136.1	transcript variant X2	2542	XM_016682136.1:480-2195		571	polyadenylate-binding protein-interacting protein 7
XP_016537621.1	107838891	LOC107838891	polyadenylate-binding protein-interacting protein 7	Capsicum annuum		4072	NC_029984.1:41653429-41660672	+	chr 8	PROTEIN_CODING	XM_016682135.1	transcript variant X1	2526	XM_016682135.1:464-2179		571	polyadenylate-binding protein-interacting protein 7
XP_016537626.1	107838893	LOC107838893	copper-transporting ATPase PAA2, chloroplastic	Capsicum annuum		4072	NC_029984.1:43902608-43943199	+	chr 8	PROTEIN_CODING	XM_016682140.1		3133	XM_016682140.1:142-2829		895	copper-transporting ATPase PAA2, chloroplastic
XP_016537628.1	107838896	LOC107838896	protein NAR1	Capsicum annuum		4072	NC_029984.1:44818739-44830283	+	chr 8	PROTEIN_CODING	XM_016682142.1	transcript variant X1	1971	XM_016682142.1:239-1714	isoform X1	491	protein NAR1
XP_016537630.1	107838896	LOC107838896	protein NAR1	Capsicum annuum		4072	NC_029984.1:44818739-44830283	+	chr 8	PROTEIN_CODING	XM_016682144.1	transcript variant X3	2106	XM_016682144.1:238-1656	isoform X3	472	protein NAR1
XP_016537629.1	107838896	LOC107838896	protein NAR1	Capsicum annuum		4072	NC_029984.1:44818739-44830283	+	chr 8	PROTEIN_CODING	XM_016682143.1	transcript variant X2	1998	XM_016682143.1:238-1659	isoform X2	473	protein NAR1
XP_016537631.1	107838897	LOC107838897	serine/threonine-protein kinase Aurora-2	Capsicum annuum		4072	NC_029984.1:44943783-44947434	+	chr 8	PROTEIN_CODING	XM_016682145.1	transcript variant X1	1490	XM_016682145.1:301-1212	isoform X1	303	serine/threonine-protein kinase Aurora-2
XP_016537632.1	107838897	LOC107838897	serine/threonine-protein kinase Aurora-2	Capsicum annuum		4072	NC_029984.1:44943783-44947434	+	chr 8	PROTEIN_CODING	XM_016682146.1	transcript variant X2	1472	XM_016682146.1:301-1194	isoform X2	297	serine/threonine-protein kinase Aurora-2
XP_016537634.1	107838898	LOC107838898	ATP-dependent 6-phosphofructokinase 6-like	Capsicum annuum		4072	NC_029984.1:44948345-44965397	-	chr 8	PROTEIN_CODING	XM_016682148.1	transcript variant X2	1940	XM_016682148.1:180-1655	isoform X2	491	ATP-dependent 6-phosphofructokinase 6-like
XP_016537633.1	107838898	LOC107838898	ATP-dependent 6-phosphofructokinase 6-like	Capsicum annuum		4072	NC_029984.1:44948345-44965397	-	chr 8	PROTEIN_CODING	XM_016682147.1	transcript variant X1	1958	XM_016682147.1:180-1673	isoform X1	497	ATP-dependent 6-phosphofructokinase 6-like
XP_016537635.1	107838898	LOC107838898	ATP-dependent 6-phosphofructokinase 6-like	Capsicum annuum		4072	NC_029984.1:44948345-44965397	-	chr 8	PROTEIN_CODING	XM_016682149.1	transcript variant X3	1689	XM_016682149.1:16-1404	isoform X3	462	ATP-dependent 6-phosphofructokinase 3-like
XP_016537636.1	107838900	LOC107838900	profilin-like	Capsicum annuum		4072	NC_029984.1:45133802-45136958	+	chr 8	PROTEIN_CODING	XM_016682150.1		720	XM_016682150.1:128-523		131	profilin-like
XP_016537637.1	107838901	LOC107838901	probable polyribonucleotide nucleotidyltransferase 1, chloroplastic	Capsicum annuum		4072	NC_029984.1:45263979-45267277	-	chr 8	PROTEIN_CODING	XM_016682151.1		3299	XM_016682151.1:121-2766		881	probable polyribonucleotide nucleotidyltransferase 1, chloroplastic
XP_016537638.1	107838902	LOC107838902	mediator of RNA polymerase II transcription subunit 10b-like	Capsicum annuum		4072	NC_029984.1:45594667-45608590	+	chr 8	PROTEIN_CODING	XM_016682152.1	transcript variant X1	1138	XM_016682152.1:222-827	isoform X1	201	mediator of RNA polymerase II transcription subunit 10b-like
XP_016537639.1	107838902	LOC107838902	mediator of RNA polymerase II transcription subunit 10b-like	Capsicum annuum		4072	NC_029984.1:45594667-45608590	+	chr 8	PROTEIN_CODING	XM_016682153.1	transcript variant X2	1065	XM_016682153.1:219-812	isoform X2	197	mediator of RNA polymerase II transcription subunit 10b-like
XP_016537643.1	107838903	LOC107838903	guanine nucleotide-binding protein alpha-1 subunit	Capsicum annuum		4072	NC_029984.1:45970898-46007045	-	chr 8	PROTEIN_CODING	XM_016682157.1	transcript variant X4	1741	XM_016682157.1:217-1437	isoform X1	406	guanine nucleotide-binding protein alpha-1 subunit
XP_016537642.1	107838903	LOC107838903	guanine nucleotide-binding protein alpha-1 subunit	Capsicum annuum		4072	NC_029984.1:45970898-46007045	-	chr 8	PROTEIN_CODING	XM_016682156.1	transcript variant X3	1789	XM_016682156.1:265-1485	isoform X1	406	guanine nucleotide-binding protein alpha-1 subunit
XP_016537640.1	107838903	LOC107838903	guanine nucleotide-binding protein alpha-1 subunit	Capsicum annuum		4072	NC_029984.1:45970898-46007045	-	chr 8	PROTEIN_CODING	XM_016682154.1	transcript variant X1	1745	XM_016682154.1:222-1442	isoform X1	406	guanine nucleotide-binding protein alpha-1 subunit
XP_016537647.1	107838903	LOC107838903	guanine nucleotide-binding protein alpha-1 subunit	Capsicum annuum		4072	NC_029984.1:45970898-46007045	-	chr 8	PROTEIN_CODING	XM_016682161.1	transcript variant X7	1656	XM_016682161.1:221-1408	isoform X4	395	guanine nucleotide-binding protein alpha-1 subunit
XP_016537641.1	107838903	LOC107838903	guanine nucleotide-binding protein alpha-1 subunit	Capsicum annuum		4072	NC_029984.1:45970898-46007045	-	chr 8	PROTEIN_CODING	XM_016682155.1	transcript variant X2	1487	XM_016682155.1:222-1442	isoform X1	406	guanine nucleotide-binding protein alpha-1 subunit
XP_016537646.1	107838903	LOC107838903	guanine nucleotide-binding protein alpha-1 subunit	Capsicum annuum		4072	NC_029984.1:45970898-46007045	-	chr 8	PROTEIN_CODING	XM_016682160.1	transcript variant X6	4529	XM_016682160.1:222-1421	isoform X3	399	guanine nucleotide-binding protein alpha-1 subunit
XP_016537644.1	107838903	LOC107838903	guanine nucleotide-binding protein alpha-1 subunit	Capsicum annuum		4072	NC_029984.1:45970898-46007045	-	chr 8	PROTEIN_CODING	XM_016682158.1	transcript variant X5	1542	XM_016682158.1:222-1436	isoform X2	404	guanine nucleotide-binding protein alpha-1 subunit
XP_016537648.1	107838903	LOC107838903	guanine nucleotide-binding protein alpha-1 subunit	Capsicum annuum		4072	NC_029984.1:45970898-46007045	-	chr 8	PROTEIN_CODING	XM_016682162.1	transcript variant X8	1536	XM_016682162.1:220-1398	isoform X5	392	guanine nucleotide-binding protein alpha-1 subunit
NP_001311489.1	107838903	LOC107838903	guanine nucleotide-binding protein alpha-1 subunit	Capsicum annuum		4072	NC_029984.1:45970898-46007045	-	chr 8	PROTEIN_CODING	NM_001324560.1		1155	NM_001324560.1:1-1155		384	guanine nucleotide-binding protein alpha-1 subunit
XP_016537645.1	107838904	LOC107838904	ras-related protein RGP1	Capsicum annuum		4072	NC_029977.1:166843605-166848833	-	chr 1	PROTEIN_CODING	XM_016682159.1		1249	XM_016682159.1:286-966		226	ras-related protein RGP1
XP_016537650.1	107838906	LOC107838906	uncharacterized LOC107838906	Capsicum annuum		4072	NC_029984.1:46814739-46858719	+	chr 8	PROTEIN_CODING	XM_016682164.1	transcript variant X2	2239	XM_016682164.1:197-1804	isoform X2	535	uncharacterized protein LOC107838906
XP_016537649.1	107838906	LOC107838906	uncharacterized LOC107838906	Capsicum annuum		4072	NC_029984.1:46814739-46858719	+	chr 8	PROTEIN_CODING	XM_016682163.1	transcript variant X1	2408	XM_016682163.1:195-1973	isoform X1	592	uncharacterized protein LOC107838906
XP_016537662.1	107838907	LOC107838907	uncharacterized LOC107838907	Capsicum annuum		4072	NC_029977.1:166892728-166903496	+	chr 1	PROTEIN_CODING	XM_016682176.1	transcript variant X2	657	XM_016682176.1:134-448	isoform X2	104	uncharacterized protein LOC107838907
XP_016537654.1	107838907	LOC107838907	uncharacterized LOC107838907	Capsicum annuum		4072	NC_029977.1:166892728-166903496	+	chr 1	PROTEIN_CODING	XM_016682168.1	transcript variant X1	656	XM_016682168.1:127-447	isoform X1	106	uncharacterized protein LOC107838907
XP_016537652.1	107838908	LOC107838908	early nodulin-93-like	Capsicum annuum		4072	NC_029984.1:46994151-47010107	-	chr 8	PROTEIN_CODING	XM_016682166.1	transcript variant X2	1042	XM_016682166.1:284-619		111	early nodulin-93-like
XP_016537651.1	107838908	LOC107838908	early nodulin-93-like	Capsicum annuum		4072	NC_029984.1:46994151-47010107	-	chr 8	PROTEIN_CODING	XM_016682165.1	transcript variant X1	923	XM_016682165.1:165-500		111	early nodulin-93-like
XP_016537653.1	107838909	LOC107838909	early nodulin-93-like	Capsicum annuum		4072	NC_029984.1:47056234-47083930	-	chr 8	PROTEIN_CODING	XM_016682167.1		453	XM_016682167.1:118-453		111	early nodulin-93-like
XP_016537663.1	107838912	LOC107838912	peptidyl-prolyl cis-trans isomerase FKBP65-like	Capsicum annuum		4072	NC_029984.1:47086998-47103858	-	chr 8	PROTEIN_CODING	XM_016682177.1	transcript variant X8	3212	XM_016682177.1:384-1298	isoform X1	304	peptidyl-prolyl cis-trans isomerase FKBP65-like
XP_016537658.1	107838912	LOC107838912	peptidyl-prolyl cis-trans isomerase FKBP65-like	Capsicum annuum		4072	NC_029984.1:47086998-47103858	-	chr 8	PROTEIN_CODING	XM_016682172.1	transcript variant X4	3587	XM_016682172.1:384-1298	isoform X1	304	peptidyl-prolyl cis-trans isomerase FKBP65-like
XP_016537661.1	107838912	LOC107838912	peptidyl-prolyl cis-trans isomerase FKBP65-like	Capsicum annuum		4072	NC_029984.1:47086998-47103858	-	chr 8	PROTEIN_CODING	XM_016682175.1	transcript variant X7	3301	XM_016682175.1:384-1298	isoform X1	304	peptidyl-prolyl cis-trans isomerase FKBP65-like
XP_016537660.1	107838912	LOC107838912	peptidyl-prolyl cis-trans isomerase FKBP65-like	Capsicum annuum		4072	NC_029984.1:47086998-47103858	-	chr 8	PROTEIN_CODING	XM_016682174.1	transcript variant X6	3396	XM_016682174.1:384-1298	isoform X1	304	peptidyl-prolyl cis-trans isomerase FKBP65-like
XP_016537659.1	107838912	LOC107838912	peptidyl-prolyl cis-trans isomerase FKBP65-like	Capsicum annuum		4072	NC_029984.1:47086998-47103858	-	chr 8	PROTEIN_CODING	XM_016682173.1	transcript variant X5	3545	XM_016682173.1:384-1298	isoform X1	304	peptidyl-prolyl cis-trans isomerase FKBP65-like
XP_016537657.1	107838912	LOC107838912	peptidyl-prolyl cis-trans isomerase FKBP65-like	Capsicum annuum		4072	NC_029984.1:47086998-47103858	-	chr 8	PROTEIN_CODING	XM_016682171.1	transcript variant X3	3527	XM_016682171.1:384-1298	isoform X1	304	peptidyl-prolyl cis-trans isomerase FKBP65-like
XP_016537656.1	107838912	LOC107838912	peptidyl-prolyl cis-trans isomerase FKBP65-like	Capsicum annuum		4072	NC_029984.1:47086998-47103858	-	chr 8	PROTEIN_CODING	XM_016682170.1	transcript variant X2	3574	XM_016682170.1:384-1298	isoform X1	304	peptidyl-prolyl cis-trans isomerase FKBP65-like
XP_016537655.1	107838912	LOC107838912	peptidyl-prolyl cis-trans isomerase FKBP65-like	Capsicum annuum		4072	NC_029984.1:47086998-47103858	-	chr 8	PROTEIN_CODING	XM_016682169.1	transcript variant X1	3676	XM_016682169.1:384-1298	isoform X1	304	peptidyl-prolyl cis-trans isomerase FKBP65-like
XP_016537666.1	107838912	LOC107838912	peptidyl-prolyl cis-trans isomerase FKBP65-like	Capsicum annuum		4072	NC_029984.1:47086998-47103858	-	chr 8	PROTEIN_CODING	XM_016682180.1	transcript variant X11	2193	XM_016682180.1:379-1284	isoform X2	301	peptidyl-prolyl cis-trans isomerase FKBP65-like
XP_016537665.1	107838912	LOC107838912	peptidyl-prolyl cis-trans isomerase FKBP65-like	Capsicum annuum		4072	NC_029984.1:47086998-47103858	-	chr 8	PROTEIN_CODING	XM_016682179.1	transcript variant X10	2324	XM_016682179.1:379-1284	isoform X2	301	peptidyl-prolyl cis-trans isomerase FKBP65-like
XP_016537667.1	107838912	LOC107838912	peptidyl-prolyl cis-trans isomerase FKBP65-like	Capsicum annuum		4072	NC_029984.1:47086998-47103858	-	chr 8	PROTEIN_CODING	XM_016682181.1	transcript variant X12	2038	XM_016682181.1:379-1284	isoform X2	301	peptidyl-prolyl cis-trans isomerase FKBP65-like
XP_016537664.1	107838912	LOC107838912	peptidyl-prolyl cis-trans isomerase FKBP65-like	Capsicum annuum		4072	NC_029984.1:47086998-47103858	-	chr 8	PROTEIN_CODING	XM_016682178.1	transcript variant X9	2413	XM_016682178.1:379-1284	isoform X2	301	peptidyl-prolyl cis-trans isomerase FKBP65-like
XP_016537668.1	107838912	LOC107838912	peptidyl-prolyl cis-trans isomerase FKBP65-like	Capsicum annuum		4072	NC_029984.1:47086998-47103858	-	chr 8	PROTEIN_CODING	XM_016682182.1	transcript variant X13	4268	XM_016682182.1:1027-1890	isoform X3	287	peptidyl-prolyl cis-trans isomerase FKBP65-like
XP_016537671.1	107838912	LOC107838912	peptidyl-prolyl cis-trans isomerase FKBP65-like	Capsicum annuum		4072	NC_029984.1:47086998-47103858	-	chr 8	PROTEIN_CODING	XM_016682185.1	transcript variant X16	3493	XM_016682185.1:384-1115	isoform X4	243	peptidyl-prolyl cis-trans isomerase FKBP65-like
XP_016537670.1	107838912	LOC107838912	peptidyl-prolyl cis-trans isomerase FKBP65-like	Capsicum annuum		4072	NC_029984.1:47086998-47103858	-	chr 8	PROTEIN_CODING	XM_016682184.1	transcript variant X15	3559	XM_016682184.1:450-1181	isoform X4	243	peptidyl-prolyl cis-trans isomerase FKBP65-like
XP_016537669.1	107838912	LOC107838912	peptidyl-prolyl cis-trans isomerase FKBP65-like	Capsicum annuum		4072	NC_029984.1:47086998-47103858	-	chr 8	PROTEIN_CODING	XM_016682183.1	transcript variant X14	4026	XM_016682183.1:785-1648	isoform X3	287	peptidyl-prolyl cis-trans isomerase FKBP65-like
XP_016537672.1	107838912	LOC107838912	peptidyl-prolyl cis-trans isomerase FKBP65-like	Capsicum annuum		4072	NC_029984.1:47086998-47103858	-	chr 8	PROTEIN_CODING	XM_016682186.1	transcript variant X17	3834	XM_016682186.1:725-1456	isoform X4	243	peptidyl-prolyl cis-trans isomerase FKBP65-like
XP_016537673.1	107838915	LOC107838915	50S ribosomal protein L3, chloroplastic	Capsicum annuum		4072	NC_029984.1:47296493-47301164	+	chr 8	PROTEIN_CODING	XM_016682187.1		1104	XM_016682187.1:130-951		273	50S ribosomal protein L3, chloroplastic
XP_016537677.1	107838919	LOC107838919	putative ALA-interacting subunit 2	Capsicum annuum		4072	NC_029984.1:49611017-49628651	-	chr 8	PROTEIN_CODING	XM_016682191.1	transcript variant X1	1574	XM_016682191.1:221-1276	isoform X1	351	putative ALA-interacting subunit 2
XP_016537678.1	107838919	LOC107838919	putative ALA-interacting subunit 2	Capsicum annuum		4072	NC_029984.1:49611017-49628651	-	chr 8	PROTEIN_CODING	XM_016682192.1	transcript variant X2	1561	XM_016682192.1:208-1263	isoform X1	351	putative ALA-interacting subunit 2
XP_016537679.1	107838919	LOC107838919	putative ALA-interacting subunit 2	Capsicum annuum		4072	NC_029984.1:49611017-49628651	-	chr 8	PROTEIN_CODING	XM_016682193.1	transcript variant X3	1231	XM_016682193.1:52-933	isoform X2	293	putative ALA-interacting subunit 2
XP_016537685.1	107838921	LOC107838921	SURP and G-patch domain-containing protein 1-like protein	Capsicum annuum		4072	NC_029977.1:166939734-166948352	-	chr 1	PROTEIN_CODING	XM_016682199.1	transcript variant X1	1738	XM_016682199.1:224-1528		434	SURP and G-patch domain-containing protein 1-like protein
XP_016537695.1	107838921	LOC107838921	SURP and G-patch domain-containing protein 1-like protein	Capsicum annuum		4072	NC_029977.1:166939734-166948352	-	chr 1	PROTEIN_CODING	XM_016682209.1	transcript variant X2	3142	XM_016682209.1:1681-2985		434	SURP and G-patch domain-containing protein 1-like protein
XP_016537706.1	107838930	LOC107838930	peroxisome biogenesis factor 10	Capsicum annuum		4072	NC_029984.1:54749885-54793441	-	chr 8	PROTEIN_CODING	XM_016682220.1	transcript variant X3	1629	XM_016682220.1:163-1173	isoform X3	336	peroxisome biogenesis factor 10
XP_016537705.1	107838930	LOC107838930	peroxisome biogenesis factor 10	Capsicum annuum		4072	NC_029984.1:54749885-54793441	-	chr 8	PROTEIN_CODING	XM_016682219.1	transcript variant X2	1622	XM_016682219.1:151-1242	isoform X2	363	peroxisome biogenesis factor 10
XP_016537704.1	107838930	LOC107838930	peroxisome biogenesis factor 10	Capsicum annuum		4072	NC_029984.1:54749885-54793441	-	chr 8	PROTEIN_CODING	XM_016682218.1	transcript variant X1	1711	XM_016682218.1:150-1331	isoform X1	393	peroxisome biogenesis factor 10
XP_016537707.1	107838931	LOC107838931	uncharacterized LOC107838931	Capsicum annuum		4072	NC_029984.1:55509648-55519251	-	chr 8	PROTEIN_CODING	XM_016682221.1		2085	XM_016682221.1:662-1825		387	uncharacterized protein LOC107838931
XP_016537708.1	107838932	LOC107838932	serine hydroxymethyltransferase 3, chloroplastic-like	Capsicum annuum		4072	NC_029984.1:56563903-56568592	-	chr 8	PROTEIN_CODING	XM_016682222.1	transcript variant X1	2041	XM_016682222.1:166-1743		525	serine hydroxymethyltransferase 3, chloroplastic-like
XP_016537709.1	107838932	LOC107838932	serine hydroxymethyltransferase 3, chloroplastic-like	Capsicum annuum		4072	NC_029984.1:56563903-56568592	-	chr 8	PROTEIN_CODING	XM_016682223.1	transcript variant X2	2035	XM_016682223.1:160-1737		525	serine hydroxymethyltransferase 3, chloroplastic-like
XP_016537710.1	107838932	LOC107838932	serine hydroxymethyltransferase 3, chloroplastic-like	Capsicum annuum		4072	NC_029984.1:56563903-56568592	-	chr 8	PROTEIN_CODING	XM_016682224.1	transcript variant X3	2024	XM_016682224.1:149-1726		525	serine hydroxymethyltransferase 3, chloroplastic-like
XP_016537711.1	107838932	LOC107838932	serine hydroxymethyltransferase 3, chloroplastic-like	Capsicum annuum		4072	NC_029984.1:56563903-56568592	-	chr 8	PROTEIN_CODING	XM_016682225.1	transcript variant X4	2029	XM_016682225.1:154-1731		525	serine hydroxymethyltransferase 3, chloroplastic-like
XP_016537714.1	107838933	LOC107838933	histone H4	Capsicum annuum		4072	NC_029977.1:167038941-167039815	-	chr 1	PROTEIN_CODING	XM_016682228.1		550	XM_016682228.1:109-420		103	histone H4
XP_016537716.1	107838936	LOC107838936	PITH domain-containing protein 1	Capsicum annuum		4072	NC_029984.1:56954453-56971282	+	chr 8	PROTEIN_CODING	XM_016682230.1	transcript variant X2	1186	XM_016682230.1:97-711	isoform X2	204	PITH domain-containing protein 1
XP_016537715.1	107838936	LOC107838936	PITH domain-containing protein 1	Capsicum annuum		4072	NC_029984.1:56954453-56971282	+	chr 8	PROTEIN_CODING	XM_016682229.1	transcript variant X1	1185	XM_016682229.1:96-710	isoform X1	204	PITH domain-containing protein 1
XP_016537719.1	107838940	LOC107838940	pollen-specific protein SF21	Capsicum annuum		4072	NC_029984.1:57578358-57596702	+	chr 8	PROTEIN_CODING	XM_016682233.1	transcript variant X3	1831	XM_016682233.1:479-1507	isoform X3	342	pollen-specific protein SF21
XP_016537717.1	107838940	LOC107838940	pollen-specific protein SF21	Capsicum annuum		4072	NC_029984.1:57578358-57596702	+	chr 8	PROTEIN_CODING	XM_016682231.1	transcript variant X1	1476	XM_016682231.1:106-1152	isoform X1	348	pollen-specific protein SF21
XP_016537718.1	107838940	LOC107838940	pollen-specific protein SF21	Capsicum annuum		4072	NC_029984.1:57578358-57596702	+	chr 8	PROTEIN_CODING	XM_016682232.1	transcript variant X2	1473	XM_016682232.1:106-1149	isoform X2	347	pollen-specific protein SF21
XP_016537720.1	107838941	LOC107838941	putative tRNA (cytidine(34)-2'-O)-methyltransferase	Capsicum annuum		4072	NC_029977.1:167083581-167100399	+	chr 1	PROTEIN_CODING	XM_016682234.1	transcript variant X1	1091	XM_016682234.1:120-977	isoform X1	285	putative tRNA (cytidine(34)-2'-O)-methyltransferase
XP_016537739.1	107838941	LOC107838941	putative tRNA (cytidine(34)-2'-O)-methyltransferase	Capsicum annuum		4072	NC_029977.1:167083581-167100399	+	chr 1	PROTEIN_CODING	XM_016682253.1	transcript variant X4	945	XM_016682253.1:120-731	isoform X4	203	uncharacterized protein LOC107838941
XP_016537736.1	107838941	LOC107838941	putative tRNA (cytidine(34)-2'-O)-methyltransferase	Capsicum annuum		4072	NC_029977.1:167083581-167100399	+	chr 1	PROTEIN_CODING	XM_016682250.1	transcript variant X3	1036	XM_016682250.1:120-767	isoform X3	215	uncharacterized protein LOC107838941
XP_016537728.1	107838941	LOC107838941	putative tRNA (cytidine(34)-2'-O)-methyltransferase	Capsicum annuum		4072	NC_029977.1:167083581-167100399	+	chr 1	PROTEIN_CODING	XM_016682242.1	transcript variant X2	1017	XM_016682242.1:118-903	isoform X2	261	putative tRNA (cytidine(34)-2'-O)-methyltransferase
XP_016537722.1	107838945	LOC107838945	probable sugar phosphate/phosphate translocator At4g32390	Capsicum annuum		4072	NC_029984.1:59728421-59729510	-	chr 8	PROTEIN_CODING	XM_016682236.1		1090	XM_016682236.1:280-786		168	probable sugar phosphate/phosphate translocator At4g32390
XP_016537724.1	107838946	LOC107838946	myosin-15	Capsicum annuum		4072	NC_029984.1:59736259-59842280	-	chr 8	PROTEIN_CODING	XM_016682238.1	transcript variant X2	5382	XM_016682238.1:153-4823	isoform X2	1556	myosin-15
XP_016537725.1	107838946	LOC107838946	myosin-15	Capsicum annuum		4072	NC_029984.1:59736259-59842280	-	chr 8	PROTEIN_CODING	XM_016682239.1	transcript variant X3	5235	XM_016682239.1:153-4676	isoform X3	1507	myosin-15
XP_016537723.1	107838946	LOC107838946	myosin-15	Capsicum annuum		4072	NC_029984.1:59736259-59842280	-	chr 8	PROTEIN_CODING	XM_016682237.1	transcript variant X1	5388	XM_016682237.1:153-4829	isoform X1	1558	myosin-15
	107838946	LOC107838946	myosin-15	Capsicum annuum		4072	NC_029984.1:59736259-59842280	-	chr 8	PROTEIN_CODING	XR_001664915.1	transcript variant X4	4511
XP_016537727.1	107838948	LOC107838948	aspartate aminotransferase, chloroplastic	Capsicum annuum		4072	NC_029984.1:61520466-61536150	+	chr 8	PROTEIN_CODING	XM_016682241.1		1746	XM_016682241.1:111-1499		462	aspartate aminotransferase, chloroplastic
XP_016537730.1	107838950	LOC107838950	LRR receptor-like serine/threonine-protein kinase ERECTA	Capsicum annuum		4072	NC_029984.1:63116851-63125006	-	chr 8	PROTEIN_CODING	XM_016682244.1		4069	XM_016682244.1:739-3702		987	LRR receptor-like serine/threonine-protein kinase ERECTA
XP_016537734.1	107838952	LOC107838952	40S ribosomal protein S3-2-like	Capsicum annuum		4072	NC_029984.1:64078579-64081438	-	chr 8	PROTEIN_CODING	XM_016682248.1		1086	XM_016682248.1:116-835		239	40S ribosomal protein S3-2-like
XP_016537735.1	107838953	LOC107838953	uncharacterized protein ycf36	Capsicum annuum		4072	NC_029984.1:65061958-65067814	+	chr 8	PROTEIN_CODING	XM_016682249.1		947	XM_016682249.1:53-847		264	uncharacterized protein ycf36
XP_016537740.1	107838957	LOC107838957	probable sugar phosphate/phosphate translocator At2g25520	Capsicum annuum		4072	NC_029984.1:65965200-65966842	-	chr 8	PROTEIN_CODING	XM_016682254.1		1643	XM_016682254.1:210-1265		351	probable sugar phosphate/phosphate translocator At2g25520
XP_016537741.1	107838958	LOC107838958	uncharacterized LOC107838958	Capsicum annuum		4072	NC_029984.1:67001561-67003805	+	chr 8	PROTEIN_CODING	XM_016682255.1		2245	XM_016682255.1:454-1974		506	uncharacterized protein LOC107838958
XP_016537742.1	107838959	LOC107838959	probable protein S-acyltransferase 17	Capsicum annuum		4072	NC_029984.1:68565817-68590737	+	chr 8	PROTEIN_CODING	XM_016682256.1		1908	XM_016682256.1:98-1276		392	probable protein S-acyltransferase 17
	107838960	LOC107838960	chlorophyll(ide) b reductase NOL, chloroplastic	Capsicum annuum		4072	NC_029984.1:69085889-69116316	-	chr 8	PROTEIN_CODING	XR_001664933.1	transcript variant X4	1622
	107838960	LOC107838960	chlorophyll(ide) b reductase NOL, chloroplastic	Capsicum annuum		4072	NC_029984.1:69085889-69116316	-	chr 8	PROTEIN_CODING	XR_001664932.1	transcript variant X3	1866
	107838960	LOC107838960	chlorophyll(ide) b reductase NOL, chloroplastic	Capsicum annuum		4072	NC_029984.1:69085889-69116316	-	chr 8	PROTEIN_CODING	XR_001664931.1	transcript variant X2	1760
	107838960	LOC107838960	chlorophyll(ide) b reductase NOL, chloroplastic	Capsicum annuum		4072	NC_029984.1:69085889-69116316	-	chr 8	PROTEIN_CODING	XR_001664934.1	transcript variant X5	1328
XP_016537744.1	107838960	LOC107838960	chlorophyll(ide) b reductase NOL, chloroplastic	Capsicum annuum		4072	NC_029984.1:69085889-69116316	-	chr 8	PROTEIN_CODING	XM_016682258.1	transcript variant X6	1330	XM_016682258.1:112-1140	isoform X2	342	chlorophyll(ide) b reductase NOL, chloroplastic
XP_016537745.1	107838960	LOC107838960	chlorophyll(ide) b reductase NOL, chloroplastic	Capsicum annuum		4072	NC_029984.1:69085889-69116316	-	chr 8	PROTEIN_CODING	XM_016682259.1	transcript variant X7	1278	XM_016682259.1:111-1088	isoform X3	325	chlorophyll(ide) b reductase NOL, chloroplastic
XP_016537743.1	107838960	LOC107838960	chlorophyll(ide) b reductase NOL, chloroplastic	Capsicum annuum		4072	NC_029984.1:69085889-69116316	-	chr 8	PROTEIN_CODING	XM_016682257.1	transcript variant X1	1347	XM_016682257.1:111-1157	isoform X1	348	chlorophyll(ide) b reductase NOL, chloroplastic
XP_016537746.1	107838960	LOC107838960	chlorophyll(ide) b reductase NOL, chloroplastic	Capsicum annuum		4072	NC_029984.1:69085889-69116316	-	chr 8	PROTEIN_CODING	XM_016682260.1	transcript variant X8	1121	XM_016682260.1:113-985	isoform X4	290	chlorophyll(ide) b reductase NOL, chloroplastic
XP_016537751.1	107838962	LOC107838962	probable ADP-ribosylation factor GTPase-activating protein AGD11	Capsicum annuum		4072	NC_029984.1:70248201-70255008	+	chr 8	PROTEIN_CODING	XM_016682265.1	transcript variant X4	2181	XM_016682265.1:588-1679	isoform X4	363	probable ADP-ribosylation factor GTPase-activating protein AGD11
XP_016537748.1	107838962	LOC107838962	probable ADP-ribosylation factor GTPase-activating protein AGD11	Capsicum annuum		4072	NC_029984.1:70248201-70255008	+	chr 8	PROTEIN_CODING	XM_016682262.1	transcript variant X1	1690	XM_016682262.1:1-1188	isoform X1	395	probable ADP-ribosylation factor GTPase-activating protein AGD11
XP_016537750.1	107838962	LOC107838962	probable ADP-ribosylation factor GTPase-activating protein AGD11	Capsicum annuum		4072	NC_029984.1:70248201-70255008	+	chr 8	PROTEIN_CODING	XM_016682264.1	transcript variant X3	1213	XM_016682264.1:98-1213	isoform X3	371	probable ADP-ribosylation factor GTPase-activating protein AGD11
XP_016537749.1	107838962	LOC107838962	probable ADP-ribosylation factor GTPase-activating protein AGD11	Capsicum annuum		4072	NC_029984.1:70248201-70255008	+	chr 8	PROTEIN_CODING	XM_016682263.1	transcript variant X2	1161	XM_016682263.1:16-1161	isoform X2	381	probable ADP-ribosylation factor GTPase-activating protein AGD11
XP_016537761.1	107838968	LOC107838968	homeobox-leucine zipper protein ATHB-15	Capsicum annuum		4072	NC_029984.1:73845657-73854254	-	chr 8	PROTEIN_CODING	XM_016682275.1	transcript variant X2	3447	XM_016682275.1:602-3124	isoform X2	840	homeobox-leucine zipper protein ATHB-15
XP_016537760.1	107838968	LOC107838968	homeobox-leucine zipper protein ATHB-15	Capsicum annuum		4072	NC_029984.1:73845657-73854254	-	chr 8	PROTEIN_CODING	XM_016682274.1	transcript variant X1	3531	XM_016682274.1:602-3208	isoform X1	868	homeobox-leucine zipper protein ATHB-15
XP_016537762.1	107838969	LOC107838969	uncharacterized LOC107838969	Capsicum annuum		4072	NC_029984.1:74020134-74027363	+	chr 8	PROTEIN_CODING	XM_016682276.1		3585	XM_016682276.1:133-3135		1000	uncharacterized protein LOC107838969
XP_016537766.1	107838970	LOC107838970	DNA-damage-repair/toleration protein DRT100-like	Capsicum annuum		4072	NC_029977.1:167109609-167110910	+	chr 1	PROTEIN_CODING	XM_016682280.1		1302	XM_016682280.1:50-1159		369	DNA-damage-repair/toleration protein DRT100-like
XP_016537763.1	107838971	LOC107838971	nuclear pore complex protein NUP85	Capsicum annuum		4072	NC_029984.1:74374818-74389236	+	chr 8	PROTEIN_CODING	XM_016682277.1		2830	XM_016682277.1:146-2266		706	LOW QUALITY PROTEIN: nuclear pore complex protein NUP85
XP_016537767.1	107838974	LOC107838974	peptidyl-tRNA hydrolase 2, mitochondrial	Capsicum annuum		4072	NC_029984.1:75489363-75511879	+	chr 8	PROTEIN_CODING	XM_016682281.1	transcript variant X1	2674	XM_016682281.1:102-764	isoform X1	220	uncharacterized protein LOC107838974
XP_016537769.1	107838974	LOC107838974	peptidyl-tRNA hydrolase 2, mitochondrial	Capsicum annuum		4072	NC_029984.1:75489363-75511879	+	chr 8	PROTEIN_CODING	XM_016682283.1	transcript variant X3	1089	XM_016682283.1:92-682	isoform X3	196	peptidyl-tRNA hydrolase 2, mitochondrial
	107838974	LOC107838974	peptidyl-tRNA hydrolase 2, mitochondrial	Capsicum annuum		4072	NC_029984.1:75489363-75511879	+	chr 8	PROTEIN_CODING	XR_001664944.1	transcript variant X6	706
XP_016537772.1	107838974	LOC107838974	peptidyl-tRNA hydrolase 2, mitochondrial	Capsicum annuum		4072	NC_029984.1:75489363-75511879	+	chr 8	PROTEIN_CODING	XM_016682286.1	transcript variant X7	675	XM_016682286.1:92-568	isoform X6	158	probable peptidyl-tRNA hydrolase 2
XP_016537768.1	107838974	LOC107838974	peptidyl-tRNA hydrolase 2, mitochondrial	Capsicum annuum		4072	NC_029984.1:75489363-75511879	+	chr 8	PROTEIN_CODING	XM_016682282.1	transcript variant X2	1043	XM_016682282.1:89-709	isoform X2	206	peptidyl-tRNA hydrolase 2, mitochondrial
XP_016537771.1	107838974	LOC107838974	peptidyl-tRNA hydrolase 2, mitochondrial	Capsicum annuum		4072	NC_029984.1:75489363-75511879	+	chr 8	PROTEIN_CODING	XM_016682285.1	transcript variant X5	1051	XM_016682285.1:87-644	isoform X5	185	peptidyl-tRNA hydrolase 2, mitochondrial
XP_016537770.1	107838974	LOC107838974	peptidyl-tRNA hydrolase 2, mitochondrial	Capsicum annuum		4072	NC_029984.1:75489363-75511879	+	chr 8	PROTEIN_CODING	XM_016682284.1	transcript variant X4	1005	XM_016682284.1:84-671	isoform X4	195	peptidyl-tRNA hydrolase 2, mitochondrial
XP_016537773.1	107838975	LOC107838975	cytochrome P450 711A1	Capsicum annuum		4072	NC_029984.1:76318921-76322490	-	chr 8	PROTEIN_CODING	XM_016682287.1		2352	XM_016682287.1:473-2071		532	cytochrome P450 711A1
XP_016537774.1	107838976	LOC107838976	protein IQ-DOMAIN 1	Capsicum annuum		4072	NC_029984.1:76314915-76318839	+	chr 8	PROTEIN_CODING	XM_016682288.1	transcript variant X1	1697	XM_016682288.1:193-1533	isoform X1	446	protein IQ-DOMAIN 1
XP_016537775.1	107838976	LOC107838976	protein IQ-DOMAIN 1	Capsicum annuum		4072	NC_029984.1:76314915-76318839	+	chr 8	PROTEIN_CODING	XM_016682289.1	transcript variant X2	1779	XM_016682289.1:278-1615	isoform X2	445	protein IQ-DOMAIN 1
XP_016537776.1	107838976	LOC107838976	protein IQ-DOMAIN 1	Capsicum annuum		4072	NC_029984.1:76314915-76318839	+	chr 8	PROTEIN_CODING	XM_016682290.1	transcript variant X3	1554	XM_016682290.1:278-1390	isoform X3	370	protein IQ-DOMAIN 1
XP_016537780.1	107838979	LOC107838979	delta-1-pyrroline-5-carboxylate synthase	Capsicum annuum		4072	NC_029984.1:77107295-77187600	-	chr 8	PROTEIN_CODING	XM_016682294.1		2538	XM_016682294.1:156-2303		715	delta-1-pyrroline-5-carboxylate synthase
XP_016537781.1	107838981	LOC107838981	26S protease regulatory subunit 6A homolog	Capsicum annuum		4072	NC_029984.1:77642249-77648871	-	chr 8	PROTEIN_CODING	XM_016682295.1		1725	XM_016682295.1:163-1431		422	26S protease regulatory subunit 6A homolog
XP_016537782.1	107838982	LOC107838982	aminopeptidase M1	Capsicum annuum		4072	NC_029984.1:78297556-78306130	+	chr 8	PROTEIN_CODING	XM_016682296.1		2963	XM_016682296.1:140-2767		875	aminopeptidase M1
XP_016537785.1	107838984	LOC107838984	ran-binding protein 1 homolog c-like	Capsicum annuum		4072	NC_029984.1:79024186-79027312	+	chr 8	PROTEIN_CODING	XM_016682299.1		1103	XM_016682299.1:148-783		211	ran-binding protein 1 homolog c-like
XP_016537787.1	107838985	LOC107838985	serine/threonine-protein kinase 38	Capsicum annuum		4072	NC_029984.1:79031961-79113831	-	chr 8	PROTEIN_CODING	XM_016682301.1	transcript variant X2	1960	XM_016682301.1:131-1513	isoform X2	460	serine/threonine-protein kinase tricorner
XP_016537786.1	107838985	LOC107838985	serine/threonine-protein kinase 38	Capsicum annuum		4072	NC_029984.1:79031961-79113831	-	chr 8	PROTEIN_CODING	XM_016682300.1	transcript variant X1	2090	XM_016682300.1:128-1687	isoform X1	519	serine/threonine-protein kinase 38
XP_016537792.1	107838988	LOC107838988	peptidyl-prolyl cis-trans isomerase CYP57	Capsicum annuum		4072	NC_029984.1:79943915-80007949	+	chr 8	PROTEIN_CODING	XM_016682306.1	transcript variant X1	1950	XM_016682306.1:149-1621	isoform X1	490	peptidyl-prolyl cis-trans isomerase CYP57
XP_016537793.1	107838988	LOC107838988	peptidyl-prolyl cis-trans isomerase CYP57	Capsicum annuum		4072	NC_029984.1:79943915-80007949	+	chr 8	PROTEIN_CODING	XM_016682307.1	transcript variant X2	1943	XM_016682307.1:145-1614	isoform X2	489	peptidyl-prolyl cis-trans isomerase CYP57
XP_016537804.1	107838995	LOC107838995	uncharacterized LOC107838995	Capsicum annuum		4072	NC_029984.1:82244343-82270296	+	chr 8	PROTEIN_CODING	XM_016682318.1		1394	XM_016682318.1:92-1105		337	uncharacterized protein LOC107838995
XP_016537807.1	107838997	LOC107838997	vacuolar protein sorting-associated protein 32 homolog 2-like	Capsicum annuum		4072	NC_029984.1:82618746-82625481	+	chr 8	PROTEIN_CODING	XM_016682321.1	transcript variant X3	1203	XM_016682321.1:254-904	isoform X2	216	vacuolar protein sorting-associated protein 32 homolog 2-like
XP_016537806.1	107838997	LOC107838997	vacuolar protein sorting-associated protein 32 homolog 2-like	Capsicum annuum		4072	NC_029984.1:82618746-82625481	+	chr 8	PROTEIN_CODING	XM_016682320.1	transcript variant X2	996	XM_016682320.1:59-820	isoform X1	253	vacuolar protein sorting-associated protein 32 homolog 2-like
XP_016537805.1	107838997	LOC107838997	vacuolar protein sorting-associated protein 32 homolog 2-like	Capsicum annuum		4072	NC_029984.1:82618746-82625481	+	chr 8	PROTEIN_CODING	XM_016682319.1	transcript variant X1	1117	XM_016682319.1:57-818	isoform X1	253	vacuolar protein sorting-associated protein 32 homolog 2-like
XP_016537811.1	107839000	LOC107839000	elongation factor 2	Capsicum annuum		4072	NC_029984.1:83999374-84003769	+	chr 8	PROTEIN_CODING	XM_016682325.1	transcript variant X1	3082	XM_016682325.1:249-2780		843	elongation factor 2
XP_016537812.1	107839000	LOC107839000	elongation factor 2	Capsicum annuum		4072	NC_029984.1:83999374-84003769	+	chr 8	PROTEIN_CODING	XM_016682326.1	transcript variant X2	3119	XM_016682326.1:286-2817		843	elongation factor 2
XP_016537814.1	107839002	LOC107839002	elongation factor 2-like	Capsicum annuum		4072	NC_029984.1:84814899-84819209	+	chr 8	PROTEIN_CODING	XM_016682328.1		2887	XM_016682328.1:133-2664		843	elongation factor 2-like
XP_016537815.1	107839003	LOC107839003	mitochondrial substrate carrier family protein P	Capsicum annuum		4072	NC_029984.1:85036248-85060346	-	chr 8	PROTEIN_CODING	XM_016682329.1	transcript variant X1	2069	XM_016682329.1:631-1665	isoform X1	344	mitochondrial substrate carrier family protein P
XP_016537816.1	107839003	LOC107839003	mitochondrial substrate carrier family protein P	Capsicum annuum		4072	NC_029984.1:85036248-85060346	-	chr 8	PROTEIN_CODING	XM_016682330.1	transcript variant X2	1525	XM_016682330.1:634-1482	isoform X2	282	graves disease carrier protein
XP_016537820.1	107839007	LOC107839007	uncharacterized LOC107839007	Capsicum annuum		4072	NC_029984.1:87405271-87444117	+	chr 8	PROTEIN_CODING	XM_016682334.1		2185	XM_016682334.1:220-1872		550	uncharacterized protein LOC107839007
XP_016537822.1	107839009	LOC107839009	probable transcriptional regulatory protein At2g25830	Capsicum annuum		4072	NC_029984.1:89439422-89449995	+	chr 8	PROTEIN_CODING	XM_016682336.1	transcript variant X1	1633	XM_016682336.1:154-1128	isoform X1	324	probable transcriptional regulatory protein At2g25830
XP_016537823.1	107839009	LOC107839009	probable transcriptional regulatory protein At2g25830	Capsicum annuum		4072	NC_029984.1:89439422-89449995	+	chr 8	PROTEIN_CODING	XM_016682337.1	transcript variant X2	1630	XM_016682337.1:154-1125	isoform X2	323	probable transcriptional regulatory protein At2g25830
XP_016537824.1	107839011	LOC107839011	carotenoid cleavage dioxygenase 8 homolog B, chloroplastic	Capsicum annuum		4072	NC_029984.1:89659718-89671106	-	chr 8	PROTEIN_CODING	XM_016682338.1		1914	XM_016682338.1:68-1741		557	carotenoid cleavage dioxygenase 8 homolog B, chloroplastic
XP_016537836.1	107839021	LOC107839021	N6-adenosine-methyltransferase MT-A70-like	Capsicum annuum		4072	NC_029984.1:92918405-92932497	+	chr 8	PROTEIN_CODING	XM_016682350.1	transcript variant X1	3054	XM_016682350.1:155-2344	isoform X1	729	N6-adenosine-methyltransferase MT-A70-like
XP_016537837.1	107839021	LOC107839021	N6-adenosine-methyltransferase MT-A70-like	Capsicum annuum		4072	NC_029984.1:92918405-92932497	+	chr 8	PROTEIN_CODING	XM_016682351.1	transcript variant X2	2968	XM_016682351.1:155-2395	isoform X2	746	N6-adenosine-methyltransferase MT-A70-like
XP_016537838.1	107839022	LOC107839022	molybdate-anion transporter	Capsicum annuum		4072	NC_029984.1:92944010-92954393	-	chr 8	PROTEIN_CODING	XM_016682352.1		1770	XM_016682352.1:78-1466		462	molybdate-anion transporter
XP_016537839.1	107839023	LOC107839023	protein CASEIN KINASE I-LIKE 3-like	Capsicum annuum		4072	NC_029984.1:93101501-93109843	+	chr 8	PROTEIN_CODING	XM_016682353.1	transcript variant X1	1791	XM_016682353.1:117-1391	isoform X1	424	protein CASEIN KINASE I-LIKE 3-like
XP_016537840.1	107839023	LOC107839023	protein CASEIN KINASE I-LIKE 3-like	Capsicum annuum		4072	NC_029984.1:93101501-93109843	+	chr 8	PROTEIN_CODING	XM_016682354.1	transcript variant X2	1718	XM_016682354.1:140-1318	isoform X2	392	protein CASEIN KINASE I-LIKE 3-like
XP_016537844.1	107839025	LOC107839025	putative lactoylglutathione lyase	Capsicum annuum		4072	NC_029984.1:93128168-93133595	-	chr 8	PROTEIN_CODING	XM_016682358.1	transcript variant X2	1472	XM_016682358.1:189-1214	isoform X2	341	putative lactoylglutathione lyase
XP_016537843.1	107839025	LOC107839025	putative lactoylglutathione lyase	Capsicum annuum		4072	NC_029984.1:93128168-93133595	-	chr 8	PROTEIN_CODING	XM_016682357.1	transcript variant X1	1567	XM_016682357.1:218-1309	isoform X1	363	putative lactoylglutathione lyase
XP_016537851.1	107839030	LOC107839030	acyl-protein thioesterase 1 homolog 1-like	Capsicum annuum		4072	NC_029984.1:94400155-94405597	-	chr 8	PROTEIN_CODING	XM_016682365.1	transcript variant X4	1276	XM_016682365.1:179-946	isoform X3	255	acyl-protein thioesterase 1 homolog 1-like
XP_016537854.1	107839030	LOC107839030	acyl-protein thioesterase 1 homolog 1-like	Capsicum annuum		4072	NC_029984.1:94400155-94405597	-	chr 8	PROTEIN_CODING	XM_016682368.1	transcript variant X7	1442	XM_016682368.1:345-1112	isoform X3	255	acyl-protein thioesterase 1 homolog 1-like
XP_016537850.1	107839030	LOC107839030	acyl-protein thioesterase 1 homolog 1-like	Capsicum annuum		4072	NC_029984.1:94400155-94405597	-	chr 8	PROTEIN_CODING	XM_016682364.1	transcript variant X3	1290	XM_016682364.1:193-960	isoform X3	255	acyl-protein thioesterase 1 homolog 1-like
XP_016537852.1	107839030	LOC107839030	acyl-protein thioesterase 1 homolog 1-like	Capsicum annuum		4072	NC_029984.1:94400155-94405597	-	chr 8	PROTEIN_CODING	XM_016682366.1	transcript variant X5	1263	XM_016682366.1:166-933	isoform X3	255	acyl-protein thioesterase 1 homolog 1-like
XP_016537849.1	107839030	LOC107839030	acyl-protein thioesterase 1 homolog 1-like	Capsicum annuum		4072	NC_029984.1:94400155-94405597	-	chr 8	PROTEIN_CODING	XM_016682363.1	transcript variant X2	1194	XM_016682363.1:46-864	isoform X2	272	acyl-protein thioesterase 1 homolog 1-like
XP_016537848.1	107839030	LOC107839030	acyl-protein thioesterase 1 homolog 1-like	Capsicum annuum		4072	NC_029984.1:94400155-94405597	-	chr 8	PROTEIN_CODING	XM_016682362.1	transcript variant X1	1181	XM_016682362.1:21-851	isoform X1	276	acyl-protein thioesterase 1 homolog 1-like
XP_016537853.1	107839030	LOC107839030	acyl-protein thioesterase 1 homolog 1-like	Capsicum annuum		4072	NC_029984.1:94400155-94405597	-	chr 8	PROTEIN_CODING	XM_016682367.1	transcript variant X6	1233	XM_016682367.1:136-903	isoform X3	255	acyl-protein thioesterase 1 homolog 1-like
XP_016537855.1	107839031	LOC107839031	uncharacterized RNA-binding protein C17H9.04c-like	Capsicum annuum		4072	NC_029984.1:95144080-95146465	-	chr 8	PROTEIN_CODING	XM_016682369.1		1007	XM_016682369.1:125-631		168	uncharacterized RNA-binding protein C17H9.04c-like
XP_016537856.1	107839033	LOC107839033	anaphase-promoting complex subunit 5	Capsicum annuum		4072	NC_029984.1:95303485-95348632	-	chr 8	PROTEIN_CODING	XM_016682370.1	transcript variant X1	3530	XM_016682370.1:198-2948	isoform X1	916	anaphase-promoting complex subunit 5
XP_016537857.1	107839033	LOC107839033	anaphase-promoting complex subunit 5	Capsicum annuum		4072	NC_029984.1:95303485-95348632	-	chr 8	PROTEIN_CODING	XM_016682371.1	transcript variant X2	3024	XM_016682371.1:1-2739	isoform X2	912	anaphase-promoting complex subunit 5
XP_016537859.1	107839033	LOC107839033	anaphase-promoting complex subunit 5	Capsicum annuum		4072	NC_029984.1:95303485-95348632	-	chr 8	PROTEIN_CODING	XM_016682373.1	transcript variant X4	2698	XM_016682373.1:198-2510	isoform X4	770	anaphase-promoting complex subunit 5
XP_016537860.1	107839033	LOC107839033	anaphase-promoting complex subunit 5	Capsicum annuum		4072	NC_029984.1:95303485-95348632	-	chr 8	PROTEIN_CODING	XM_016682374.1	transcript variant X5	2845	XM_016682374.1:198-2396	isoform X5	732	anaphase-promoting complex subunit 5
XP_016537858.1	107839033	LOC107839033	anaphase-promoting complex subunit 5	Capsicum annuum		4072	NC_029984.1:95303485-95348632	-	chr 8	PROTEIN_CODING	XM_016682372.1	transcript variant X3	2970	XM_016682372.1:198-2549	isoform X3	783	anaphase-promoting complex subunit 5
XP_016537868.1	107839042	LOC107839042	3-ketoacyl-CoA synthase 10	Capsicum annuum		4072	NC_029984.1:96567128-96571232	+	chr 8	PROTEIN_CODING	XM_016682382.1		1960	XM_016682382.1:85-1698		537	3-ketoacyl-CoA synthase 10
XP_016537877.1	107839049	LOC107839049	tRNA (cytosine(38)-C(5))-methyltransferase	Capsicum annuum		4072	NC_029984.1:98807965-98820879	+	chr 8	PROTEIN_CODING	XM_016682391.1		1759	XM_016682391.1:113-1246		377	tRNA (cytosine(38)-C(5))-methyltransferase
XP_016537879.1	107839050	LOC107839050	ammonium transporter 3 member 1-like	Capsicum annuum		4072	NC_029984.1:98823154-98827664	+	chr 8	PROTEIN_CODING	XM_016682393.1		2729	XM_016682393.1:690-2156		488	ammonium transporter 3 member 1-like
XP_016537885.1	107839052	LOC107839052	protein arginine N-methyltransferase PRMT10	Capsicum annuum		4072	NC_029984.1:99488832-99504568	+	chr 8	PROTEIN_CODING	XM_016682399.1	transcript variant X3	1535	XM_016682399.1:96-1211		371	protein arginine N-methyltransferase PRMT10
XP_016537886.1	107839052	LOC107839052	protein arginine N-methyltransferase PRMT10	Capsicum annuum		4072	NC_029984.1:99488832-99504568	+	chr 8	PROTEIN_CODING	XM_016682400.1	transcript variant X4	1563	XM_016682400.1:96-1211		371	protein arginine N-methyltransferase PRMT10
XP_016537884.1	107839052	LOC107839052	protein arginine N-methyltransferase PRMT10	Capsicum annuum		4072	NC_029984.1:99488832-99504568	+	chr 8	PROTEIN_CODING	XM_016682398.1	transcript variant X2	1497	XM_016682398.1:96-1211		371	protein arginine N-methyltransferase PRMT10
XP_016537883.1	107839052	LOC107839052	protein arginine N-methyltransferase PRMT10	Capsicum annuum		4072	NC_029984.1:99488832-99504568	+	chr 8	PROTEIN_CODING	XM_016682397.1	transcript variant X1	1453	XM_016682397.1:96-1211		371	protein arginine N-methyltransferase PRMT10
XP_016537887.1	107839054	LOC107839054	flowering time control protein FY	Capsicum annuum		4072	NC_029984.1:99523483-99551548	-	chr 8	PROTEIN_CODING	XM_016682401.1		2813	XM_016682401.1:341-2692		783	flowering time control protein FY
XP_016537888.1	107839055	LOC107839055	uncharacterized LOC107839055	Capsicum annuum		4072	NC_029984.1:99616980-99629968	-	chr 8	PROTEIN_CODING	XM_016682402.1		1460	XM_016682402.1:82-1194		370	uncharacterized protein LOC107839055
XP_016537889.1	107839056	LOC107839056	cytochrome b-c1 complex subunit 7	Capsicum annuum		4072	NC_029984.1:99894174-99902405	-	chr 8	PROTEIN_CODING	XM_016682403.1		779	XM_016682403.1:148-519		123	cytochrome b-c1 complex subunit 7
XP_016537892.1	107839057	LOC107839057	uncharacterized LOC107839057	Capsicum annuum		4072	NC_029984.1:100323104-100327945	-	chr 8	PROTEIN_CODING	XM_016682406.1		1009	XM_016682406.1:191-781		196	uncharacterized protein LOC107839057
XP_016537893.1	107839058	LOC107839058	N-alpha-acetyltransferase 50	Capsicum annuum		4072	NC_029984.1:100317866-100322668	+	chr 8	PROTEIN_CODING	XM_016682407.1		1000	XM_016682407.1:247-732		161	N-alpha-acetyltransferase 50
XP_016537896.1	107839061	LOC107839061	chlorophyll a-b binding protein 3C, chloroplastic-like	Capsicum annuum		4072	NC_029984.1:100857353-100858978	-	chr 8	PROTEIN_CODING	XM_016682410.1	transcript variant X1	1184	XM_016682410.1:181-1008	isoform X1	275	chlorophyll a-b binding protein 3C, chloroplastic-like
XP_016537897.1	107839061	LOC107839061	chlorophyll a-b binding protein 3C, chloroplastic-like	Capsicum annuum		4072	NC_029984.1:100857353-100858978	-	chr 8	PROTEIN_CODING	XM_016682411.1	transcript variant X2	1003	XM_016682411.1:185-988	isoform X2	267	chlorophyll a-b binding protein 3C, chloroplastic-like
XP_016537900.1	107839065	LOC107839065	3-ketoacyl-CoA synthase 11-like	Capsicum annuum		4072	NC_029984.1:102465963-102467850	-	chr 8	PROTEIN_CODING	XM_016682414.1		1888	XM_016682414.1:118-1650		510	3-ketoacyl-CoA synthase 11-like
XP_016537902.1	107839067	LOC107839067	E3 ubiquitin-protein ligase AIP2	Capsicum annuum		4072	NC_029984.1:103213684-103221946	+	chr 8	PROTEIN_CODING	XM_016682416.1		1214	XM_016682416.1:120-1013		297	E3 ubiquitin-protein ligase AIP2
XP_016537906.1	107839069	LOC107839069	helicase and polymerase-containing protein TEBICHI	Capsicum annuum		4072	NC_029984.1:103696789-103742909	+	chr 8	PROTEIN_CODING	XM_016682420.1	transcript variant X2	8432	XM_016682420.1:163-6663		2166	helicase and polymerase-containing protein TEBICHI
XP_016537904.1	107839069	LOC107839069	helicase and polymerase-containing protein TEBICHI	Capsicum annuum		4072	NC_029984.1:103696789-103742909	+	chr 8	PROTEIN_CODING	XM_016682418.1	transcript variant X1	8429	XM_016682418.1:163-6663		2166	helicase and polymerase-containing protein TEBICHI
XP_016537907.1	107839072	LOC107839072	two-on-two hemoglobin-3-like	Capsicum annuum		4072	NC_029984.1:104016097-104021489	-	chr 8	PROTEIN_CODING	XM_016682421.1		1011	XM_016682421.1:170-655		161	two-on-two hemoglobin-3-like
XP_016537909.1	107839075	LOC107839075	two-on-two hemoglobin-3	Capsicum annuum		4072	NC_029984.1:104062753-104076861	-	chr 8	PROTEIN_CODING	XM_016682423.1		772	XM_016682423.1:50-559		169	two-on-two hemoglobin-3
XP_016537912.1	107839078	LOC107839078	54S ribosomal protein L24, mitochondrial	Capsicum annuum		4072	NC_029984.1:104298563-104302770	+	chr 8	PROTEIN_CODING	XM_016682426.1	transcript variant X2	1132	XM_016682426.1:171-806		211	54S ribosomal protein L24, mitochondrial
XP_016537911.1	107839078	LOC107839078	54S ribosomal protein L24, mitochondrial	Capsicum annuum		4072	NC_029984.1:104298563-104302770	+	chr 8	PROTEIN_CODING	XM_016682425.1	transcript variant X1	1176	XM_016682425.1:171-806		211	54S ribosomal protein L24, mitochondrial
XP_016537914.1	107839080	LOC107839080	26S proteasome non-ATPase regulatory subunit 6 homolog	Capsicum annuum		4072	NC_029984.1:104356429-104362450	-	chr 8	PROTEIN_CODING	XM_016682428.1	transcript variant X1	1555	XM_016682428.1:204-1364	isoform X1	386	26S proteasome non-ATPase regulatory subunit 6 homolog
XP_016537915.1	107839080	LOC107839080	26S proteasome non-ATPase regulatory subunit 6 homolog	Capsicum annuum		4072	NC_029984.1:104356429-104362450	-	chr 8	PROTEIN_CODING	XM_016682429.1	transcript variant X2	1187	XM_016682429.1:28-996	isoform X2	322	26S proteasome non-ATPase regulatory subunit 6-like
XP_016537918.1	107839083	LOC107839083	26S proteasome non-ATPase regulatory subunit 6 homolog	Capsicum annuum		4072	NC_029984.1:104794102-104797848	-	chr 8	PROTEIN_CODING	XM_016682432.1		1528	XM_016682432.1:192-1352		386	26S proteasome non-ATPase regulatory subunit 6 homolog
NP_001311491.1	107839083	LOC107839083	26S proteasome non-ATPase regulatory subunit 6 homolog	Capsicum annuum		4072	NC_029984.1:104794102-104797848	-	chr 8	PROTEIN_CODING	NM_001324562.1		1161	NM_001324562.1:1-1161		386	26S proteasome non-ATPase regulatory subunit 6 homolog
XP_016537922.1	107839087	LOC107839087	50S ribosomal protein L17-like	Capsicum annuum		4072	NC_029984.1:105852699-105869685	+	chr 8	PROTEIN_CODING	XM_016682436.1		931	XM_016682436.1:107-592		161	50S ribosomal protein L17-like
XP_016537924.1	107839088	LOC107839088	E3 ubiquitin-protein ligase MIEL1	Capsicum annuum		4072	NC_029984.1:105962266-105968516	+	chr 8	PROTEIN_CODING	XM_016682438.1	transcript variant X2	1594	XM_016682438.1:212-1159	isoform X1	315	E3 ubiquitin-protein ligase MIEL1
XP_016537926.1	107839088	LOC107839088	E3 ubiquitin-protein ligase MIEL1	Capsicum annuum		4072	NC_029984.1:105962266-105968516	+	chr 8	PROTEIN_CODING	XM_016682440.1	transcript variant X4	1579	XM_016682440.1:209-1144	isoform X2	311	E3 ubiquitin-protein ligase MIEL1
XP_016537923.1	107839088	LOC107839088	E3 ubiquitin-protein ligase MIEL1	Capsicum annuum		4072	NC_029984.1:105962266-105968516	+	chr 8	PROTEIN_CODING	XM_016682437.1	transcript variant X1	4106	XM_016682437.1:2724-3671	isoform X1	315	E3 ubiquitin-protein ligase MIEL1
XP_016537925.1	107839088	LOC107839088	E3 ubiquitin-protein ligase MIEL1	Capsicum annuum		4072	NC_029984.1:105962266-105968516	+	chr 8	PROTEIN_CODING	XM_016682439.1	transcript variant X3	4094	XM_016682439.1:2724-3659	isoform X2	311	E3 ubiquitin-protein ligase MIEL1
XP_016537930.1	107839091	LOC107839091	uncharacterized LOC107839091	Capsicum annuum		4072	NC_029984.1:106325994-106430157	+	chr 8	PROTEIN_CODING	XM_016682444.1		8444	XM_016682444.1:298-7830		2510	LOW QUALITY PROTEIN: uncharacterized protein LOC107839091
XP_016537933.1	107839093	LOC107839093	indole-3-pyruvate monooxygenase YUCCA6	Capsicum annuum		4072	NC_029984.1:107138504-107142058	-	chr 8	PROTEIN_CODING	XM_016682447.1		2094	XM_016682447.1:390-1637		415	indole-3-pyruvate monooxygenase YUCCA6
XP_016537937.1	107839096	LOC107839096	rhomboid-like protein 11, chloroplastic	Capsicum annuum		4072	NC_029984.1:108398405-108402693	+	chr 8	PROTEIN_CODING	XM_016682451.1		1162	XM_016682451.1:86-931		281	rhomboid-like protein 11, chloroplastic
XP_016537945.1	107839100	LOC107839100	pleiotropic drug resistance protein 1-like	Capsicum annuum		4072	NC_029984.1:109270911-109278747	+	chr 8	PROTEIN_CODING	XM_016682459.1		4632	XM_016682459.1:31-4419		1462	pleiotropic drug resistance protein 1-like
XP_016537949.1	107839103	LOC107839103	syntaxin-32	Capsicum annuum		4072	NC_029984.1:111775341-111783859	+	chr 8	PROTEIN_CODING	XM_016682463.1		1647	XM_016682463.1:377-1399		340	syntaxin-32
XP_016537952.1	107839106	LOC107839106	uncharacterized LOC107839106	Capsicum annuum		4072	NC_029984.1:112317926-112379255	+	chr 8	PROTEIN_CODING	XM_016682466.1		7476	XM_016682466.1:473-7186		2237	uncharacterized protein LOC107839106
	107839107	LOC107839107	psbP domain-containing protein 5, chloroplastic	Capsicum annuum		4072	NC_029984.1:112379956-112388980	-	chr 8	PROTEIN_CODING	XR_001665018.1	transcript variant X3	1333
	107839107	LOC107839107	psbP domain-containing protein 5, chloroplastic	Capsicum annuum		4072	NC_029984.1:112379956-112388980	-	chr 8	PROTEIN_CODING	XR_001665017.1	transcript variant X2	1350
XP_016537954.1	107839107	LOC107839107	psbP domain-containing protein 5, chloroplastic	Capsicum annuum		4072	NC_029984.1:112379956-112388980	-	chr 8	PROTEIN_CODING	XM_016682468.1	transcript variant X4	1201	XM_016682468.1:114-869	isoform X2	251	psbP domain-containing protein 5, chloroplastic
XP_016537953.1	107839107	LOC107839107	psbP domain-containing protein 5, chloroplastic	Capsicum annuum		4072	NC_029984.1:112379956-112388980	-	chr 8	PROTEIN_CODING	XM_016682467.1	transcript variant X1	1319	XM_016682467.1:112-987	isoform X1	291	psbP domain-containing protein 5, chloroplastic
	107839115	LOC107839115	acetyltransferase At1g77540-like	Capsicum annuum		4072	NC_029984.1:113288163-113291568	+	chr 8	PROTEIN_CODING	XR_001665039.1	transcript variant X4	477
XP_016537961.1	107839115	LOC107839115	acetyltransferase At1g77540-like	Capsicum annuum		4072	NC_029984.1:113288163-113291568	+	chr 8	PROTEIN_CODING	XM_016682475.1	transcript variant X1	632	XM_016682475.1:121-438		105	acetyltransferase At1g77540-like
XP_016537963.1	107839115	LOC107839115	acetyltransferase At1g77540-like	Capsicum annuum		4072	NC_029984.1:113288163-113291568	+	chr 8	PROTEIN_CODING	XM_016682477.1	transcript variant X3	605	XM_016682477.1:94-411		105	acetyltransferase At1g77540-like
XP_016537962.1	107839115	LOC107839115	acetyltransferase At1g77540-like	Capsicum annuum		4072	NC_029984.1:113288163-113291568	+	chr 8	PROTEIN_CODING	XM_016682476.1	transcript variant X2	1059	XM_016682476.1:548-865		105	acetyltransferase At1g77540-like
XP_016537968.1	107839117	LOC107839117	dnaJ homolog subfamily B member 4	Capsicum annuum		4072	NC_029984.1:113771999-113775334	-	chr 8	PROTEIN_CODING	XM_016682482.1	transcript variant X2	1439	XM_016682482.1:178-1149		323	dnaJ homolog subfamily B member 4
XP_016537967.1	107839117	LOC107839117	dnaJ homolog subfamily B member 4	Capsicum annuum		4072	NC_029984.1:113771999-113775334	-	chr 8	PROTEIN_CODING	XM_016682481.1	transcript variant X1	1546	XM_016682481.1:285-1256		323	dnaJ homolog subfamily B member 4
XP_016537969.1	107839117	LOC107839117	dnaJ homolog subfamily B member 4	Capsicum annuum		4072	NC_029984.1:113771999-113775334	-	chr 8	PROTEIN_CODING	XM_016682483.1	transcript variant X3	1452	XM_016682483.1:191-1162		323	dnaJ homolog subfamily B member 4
XP_016537971.1	107839119	LOC107839119	MLO-like protein 9	Capsicum annuum		4072	NC_029984.1:114430316-114444691	-	chr 8	PROTEIN_CODING	XM_016682485.1	transcript variant X2	2296	XM_016682485.1:188-1621	isoform X2	477	MLO-like protein 9
XP_016537970.1	107839119	LOC107839119	MLO-like protein 9	Capsicum annuum		4072	NC_029984.1:114430316-114444691	-	chr 8	PROTEIN_CODING	XM_016682484.1	transcript variant X1	2469	XM_016682484.1:187-1794	isoform X1	535	MLO-like protein 9
XP_016537972.1	107839121	LOC107839121	uncharacterized LOC107839121	Capsicum annuum		4072	NC_029984.1:115514097-115520007	+	chr 8	PROTEIN_CODING	XM_016682486.1		2089	XM_016682486.1:244-1668		474	uncharacterized protein LOC107839121
XP_016537973.1	107839122	LOC107839122	coiled-coil domain-containing protein 25	Capsicum annuum		4072	NC_029984.1:115542588-115551536	+	chr 8	PROTEIN_CODING	XM_016682487.1		1137	XM_016682487.1:185-832		215	coiled-coil domain-containing protein 25
XP_016537978.1	107839125	LOC107839125	aspartate aminotransferase, cytoplasmic	Capsicum annuum		4072	NC_029984.1:115800150-115808760	-	chr 8	PROTEIN_CODING	XM_016682492.1		1799	XM_016682492.1:117-1478		453	aspartate aminotransferase, cytoplasmic
XP_016537979.1	107839126	LOC107839126	eukaryotic translation initiation factor 3 subunit L-like	Capsicum annuum		4072	NC_029984.1:115836220-115847539	-	chr 8	PROTEIN_CODING	XM_016682493.1		1892	XM_016682493.1:132-1688		518	eukaryotic translation initiation factor 3 subunit L-like
XP_016537981.1	107839127	LOC107839127	uncharacterized LOC107839127	Capsicum annuum		4072	NC_029984.1:115960874-115972364	-	chr 8	PROTEIN_CODING	XM_016682495.1	transcript variant X2	1478	XM_016682495.1:275-1123	isoform X2	282	uncharacterized protein LOC107839127
XP_016537980.1	107839127	LOC107839127	uncharacterized LOC107839127	Capsicum annuum		4072	NC_029984.1:115960874-115972364	-	chr 8	PROTEIN_CODING	XM_016682494.1	transcript variant X1	1559	XM_016682494.1:275-1204	isoform X1	309	uncharacterized protein LOC107839127
XP_016537987.1	107839135	LOC107839135	probable tocopherol cyclase, chloroplastic	Capsicum annuum		4072	NC_029984.1:119247937-119270094	+	chr 8	PROTEIN_CODING	XM_016682501.1		1874	XM_016682501.1:73-1575		500	probable tocopherol cyclase, chloroplastic
XP_016537992.1	107839136	LOC107839136	ADP,ATP carrier protein 1, mitochondrial-like	Capsicum annuum		4072	NC_029977.1:168244264-168247879	-	chr 1	PROTEIN_CODING	XM_016682506.1		1633	XM_016682506.1:107-1243		378	ADP,ATP carrier protein 1, mitochondrial-like
XP_016537989.1	107839138	LOC107839138	probable plastid-lipid-associated protein 10, chloroplastic	Capsicum annuum		4072	NC_029984.1:119315354-119321776	-	chr 8	PROTEIN_CODING	XM_016682503.1	transcript variant X1	1290	XM_016682503.1:172-999	isoform X1	275	probable plastid-lipid-associated protein 10, chloroplastic
XP_016537990.1	107839138	LOC107839138	probable plastid-lipid-associated protein 10, chloroplastic	Capsicum annuum		4072	NC_029984.1:119315354-119321776	-	chr 8	PROTEIN_CODING	XM_016682504.1	transcript variant X2	1286	XM_016682504.1:171-995	isoform X2	274	probable plastid-lipid-associated protein 10, chloroplastic
XP_016537993.1	107839141	LOC107839141	putative esterase YitV	Capsicum annuum		4072	NC_029984.1:119802237-119810611	+	chr 8	PROTEIN_CODING	XM_016682507.1		1548	XM_016682507.1:74-1195		373	putative esterase YitV
XP_016537994.1	107839143	LOC107839143	peroxisomal fatty acid beta-oxidation multifunctional protein AIM1-like	Capsicum annuum		4072	NC_029984.1:120012906-120019265	-	chr 8	PROTEIN_CODING	XM_016682508.1		2535	XM_016682508.1:114-2237		707	peroxisomal fatty acid beta-oxidation multifunctional protein AIM1-like
XP_016537995.1	107839144	LOC107839144	cytochrome P450 704C1-like	Capsicum annuum		4072	NC_029984.1:120506212-120508830	-	chr 8	PROTEIN_CODING	XM_016682509.1	transcript variant X1	2005	XM_016682509.1:268-1902	isoform X1	544	cytochrome P450 704C1-like
XP_016537996.1	107839144	LOC107839144	cytochrome P450 704C1-like	Capsicum annuum		4072	NC_029984.1:120506212-120508830	-	chr 8	PROTEIN_CODING	XM_016682510.1	transcript variant X2	1927	XM_016682510.1:265-1824	isoform X2	519	cytochrome P450 704C1-like
XP_016537997.1	107839144	LOC107839144	cytochrome P450 704C1-like	Capsicum annuum		4072	NC_029984.1:120506212-120508830	-	chr 8	PROTEIN_CODING	XM_016682511.1	transcript variant X3	1756	XM_016682511.1:265-1668	isoform X3	467	cytochrome P450 704C1-like
XP_016537998.1	107839146	LOC107839146	cytochrome P450 704C1-like	Capsicum annuum		4072	NC_029984.1:120502896-120505699	-	chr 8	PROTEIN_CODING	XM_016682512.1		1916	XM_016682512.1:144-1703		519	cytochrome P450 704C1-like
XP_016537999.1	107839147	LOC107839147	cytochrome P450 704C1-like	Capsicum annuum		4072	NC_029984.1:120499184-120502001	-	chr 8	PROTEIN_CODING	XM_016682513.1		1972	XM_016682513.1:218-1747		509	cytochrome P450 704C1-like
	107839148	LOC107839148	spastin	Capsicum annuum		4072	NC_029984.1:120510671-120522467	+	chr 8	PROTEIN_CODING	XR_001665054.1	transcript variant X3	1473
XP_016538000.1	107839148	LOC107839148	spastin	Capsicum annuum		4072	NC_029984.1:120510671-120522467	+	chr 8	PROTEIN_CODING	XM_016682514.1	transcript variant X1	2027	XM_016682514.1:125-1621	isoform X1	498	spastin
XP_016538001.1	107839148	LOC107839148	spastin	Capsicum annuum		4072	NC_029984.1:120510671-120522467	+	chr 8	PROTEIN_CODING	XM_016682515.1	transcript variant X2	2010	XM_016682515.1:123-1604	isoform X2	493	spastin
XP_016538005.1	107839149	LOC107839149	digalactosyldiacylglycerol synthase 2, chloroplastic-like	Capsicum annuum		4072	NC_029984.1:120947337-120952716	-	chr 8	PROTEIN_CODING	XM_016682519.1	transcript variant X3	1919	XM_016682519.1:185-1573		462	digalactosyldiacylglycerol synthase 2, chloroplastic-like
XP_016538003.1	107839149	LOC107839149	digalactosyldiacylglycerol synthase 2, chloroplastic-like	Capsicum annuum		4072	NC_029984.1:120947337-120952716	-	chr 8	PROTEIN_CODING	XM_016682517.1	transcript variant X1	1958	XM_016682517.1:224-1612		462	digalactosyldiacylglycerol synthase 2, chloroplastic-like
XP_016538004.1	107839149	LOC107839149	digalactosyldiacylglycerol synthase 2, chloroplastic-like	Capsicum annuum		4072	NC_029984.1:120947337-120952716	-	chr 8	PROTEIN_CODING	XM_016682518.1	transcript variant X2	1946	XM_016682518.1:212-1600		462	digalactosyldiacylglycerol synthase 2, chloroplastic-like
XP_016538008.1	107839151	LOC107839151	dTDP-4-dehydrorhamnose reductase	Capsicum annuum		4072	NC_029984.1:120976575-120981316	+	chr 8	PROTEIN_CODING	XM_016682522.1		1224	XM_016682522.1:171-1145		324	dTDP-4-dehydrorhamnose reductase
XP_016538009.1	107839152	LOC107839152	NAD-dependent malic enzyme 59 kDa isoform, mitochondrial	Capsicum annuum		4072	NC_029984.1:120988721-121000224	+	chr 8	PROTEIN_CODING	XM_016682523.1		2461	XM_016682523.1:193-2001	isoform, mitochondrial	602	NAD-dependent malic enzyme 59 kDa
XP_016538012.1	107839154	LOC107839154	50S ribosomal protein HLP, mitochondrial	Capsicum annuum		4072	NC_029984.1:121022242-121026177	+	chr 8	PROTEIN_CODING	XM_016682526.1	transcript variant X3	831	XM_016682526.1:156-656	isoform X2	166	50S ribosomal protein HLP, mitochondrial
XP_016538011.1	107839154	LOC107839154	50S ribosomal protein HLP, mitochondrial	Capsicum annuum		4072	NC_029984.1:121022242-121026177	+	chr 8	PROTEIN_CODING	XM_016682525.1	transcript variant X2	918	XM_016682525.1:154-657	isoform X1	167	50S ribosomal protein HLP, mitochondrial
XP_016538013.1	107839154	LOC107839154	50S ribosomal protein HLP, mitochondrial	Capsicum annuum		4072	NC_029984.1:121022242-121026177	+	chr 8	PROTEIN_CODING	XM_016682527.1	transcript variant X4	824	XM_016682527.1:149-649	isoform X2	166	50S ribosomal protein HLP, mitochondrial
XP_016538010.1	107839154	LOC107839154	50S ribosomal protein HLP, mitochondrial	Capsicum annuum		4072	NC_029984.1:121022242-121026177	+	chr 8	PROTEIN_CODING	XM_016682524.1	transcript variant X1	826	XM_016682524.1:148-651	isoform X1	167	50S ribosomal protein HLP, mitochondrial
XP_016538016.1	107839155	LOC107839155	short-chain dehydrogenase/reductase 2b-like	Capsicum annuum		4072	NC_029984.1:121027093-121030900	+	chr 8	PROTEIN_CODING	XM_016682530.1	transcript variant X2	1996	XM_016682530.1:954-1853		299	short-chain dehydrogenase/reductase 2b-like
XP_016538017.1	107839155	LOC107839155	short-chain dehydrogenase/reductase 2b-like	Capsicum annuum		4072	NC_029984.1:121027093-121030900	+	chr 8	PROTEIN_CODING	XM_016682531.1	transcript variant X3	1452	XM_016682531.1:410-1309		299	short-chain dehydrogenase/reductase 2b-like
XP_016538015.1	107839155	LOC107839155	short-chain dehydrogenase/reductase 2b-like	Capsicum annuum		4072	NC_029984.1:121027093-121030900	+	chr 8	PROTEIN_CODING	XM_016682529.1	transcript variant X1	1385	XM_016682529.1:343-1242		299	short-chain dehydrogenase/reductase 2b-like
XP_016538027.1	107839160	LOC107839160	serine/threonine protein phosphatase 2A 57 kDa regulatory subunit B' iota isoform	Capsicum annuum		4072	NC_029977.1:168479279-168482705	-	chr 1	PROTEIN_CODING	XM_016682541.1		1924	XM_016682541.1:1-1497		498	serine/threonine protein phosphatase 2A 57 kDa regulatory subunit B' iota
XP_016538026.1	107839161	LOC107839161	bifunctional protein FolD 4, chloroplastic-like	Capsicum annuum		4072	NC_029984.1:121354319-121358252	-	chr 8	PROTEIN_CODING	XM_016682540.1		1797	XM_016682540.1:149-1279		376	bifunctional protein FolD 4, chloroplastic-like
XP_016538028.1	107839162	LOC107839162	K(+) efflux antiporter 2, chloroplastic-like	Capsicum annuum		4072	NC_029984.1:121359124-121376905	-	chr 8	PROTEIN_CODING	XM_016682542.1	transcript variant X1	4148	XM_016682542.1:282-3902	isoform X1	1206	K(+) efflux antiporter 2, chloroplastic-like
XP_016538029.1	107839162	LOC107839162	K(+) efflux antiporter 2, chloroplastic-like	Capsicum annuum		4072	NC_029984.1:121359124-121376905	-	chr 8	PROTEIN_CODING	XM_016682543.1	transcript variant X2	3599	XM_016682543.1:286-3420	isoform X2	1044	K(+) efflux antiporter 2, chloroplastic-like
XP_016538030.1	107839163	LOC107839163	protein pleiotropic regulatory locus 1	Capsicum annuum		4072	NC_029984.1:121419587-121430443	-	chr 8	PROTEIN_CODING	XM_016682544.1		1829	XM_016682544.1:113-1567		484	protein pleiotropic regulatory locus 1
XP_016538039.1	107839168	LOC107839168	protein QUIRKY-like	Capsicum annuum		4072	NC_029984.1:121485360-121490707	-	chr 8	PROTEIN_CODING	XM_016682553.1	transcript variant X3	3668	XM_016682553.1:258-3287		1009	protein QUIRKY-like
XP_016538038.1	107839168	LOC107839168	protein QUIRKY-like	Capsicum annuum		4072	NC_029984.1:121485360-121490707	-	chr 8	PROTEIN_CODING	XM_016682552.1	transcript variant X2	3741	XM_016682552.1:331-3360		1009	protein QUIRKY-like
XP_016538037.1	107839168	LOC107839168	protein QUIRKY-like	Capsicum annuum		4072	NC_029984.1:121485360-121490707	-	chr 8	PROTEIN_CODING	XM_016682551.1	transcript variant X1	3777	XM_016682551.1:367-3396		1009	protein QUIRKY-like
XP_016538041.1	107839169	LOC107839169	transcription factor MYB51	Capsicum annuum		4072	NC_029984.1:121553540-121556990	-	chr 8	PROTEIN_CODING	XM_016682555.1		1952	XM_016682555.1:358-1290		310	transcription factor MYB51
XP_016538042.1	107839170	LOC107839170	remorin	Capsicum annuum		4072	NC_029984.1:121550378-121553742	+	chr 8	PROTEIN_CODING	XM_016682556.1		1034	XM_016682556.1:269-778		169	remorin
XP_016538043.1	107839171	LOC107839171	DEAD-box ATP-dependent RNA helicase 8	Capsicum annuum		4072	NC_029984.1:121566390-121576479	-	chr 8	PROTEIN_CODING	XM_016682557.1	transcript variant X1	2573	XM_016682557.1:351-1832		493	DEAD-box ATP-dependent RNA helicase 8
	107839171	LOC107839171	DEAD-box ATP-dependent RNA helicase 8	Capsicum annuum		4072	NC_029984.1:121566390-121576479	-	chr 8	PROTEIN_CODING	XR_001665056.1	transcript variant X2	2686
XP_016538044.1	107839173	LOC107839173	uncharacterized LOC107839173	Capsicum annuum		4072	NC_029984.1:121583366-121590340	+	chr 8	PROTEIN_CODING	XM_016682558.1		2308	XM_016682558.1:113-2092		659	uncharacterized protein LOC107839173
XP_016538045.1	107839174	LOC107839174	LIM domain-containing protein PLIM2b	Capsicum annuum		4072	NC_029984.1:121594646-121597473	+	chr 8	PROTEIN_CODING	XM_016682559.1		1160	XM_016682559.1:234-920		228	LIM domain-containing protein PLIM2b
XP_016538049.1	107839179	LOC107839179	acyl-CoA thioesterase 2	Capsicum annuum		4072	NC_029984.1:121669872-121690993	-	chr 8	PROTEIN_CODING	XM_016682563.1		1814	XM_016682563.1:154-1434		426	acyl-CoA thioesterase 2
XP_016538054.1	107839182	LOC107839182	60S ribosomal protein L36-2-like	Capsicum annuum		4072	NC_029984.1:121789911-121792001	-	chr 8	PROTEIN_CODING	XM_016682568.1	transcript variant X3	745	XM_016682568.1:237-569		110	60S ribosomal protein L36-2-like
XP_016538055.1	107839182	LOC107839182	60S ribosomal protein L36-2-like	Capsicum annuum		4072	NC_029984.1:121789911-121792001	-	chr 8	PROTEIN_CODING	XM_016682569.1	transcript variant X4	682	XM_016682569.1:174-506		110	60S ribosomal protein L36-2-like
XP_016538053.1	107839182	LOC107839182	60S ribosomal protein L36-2-like	Capsicum annuum		4072	NC_029984.1:121789911-121792001	-	chr 8	PROTEIN_CODING	XM_016682567.1	transcript variant X2	768	XM_016682567.1:260-592		110	60S ribosomal protein L36-2-like
XP_016538052.1	107839182	LOC107839182	60S ribosomal protein L36-2-like	Capsicum annuum		4072	NC_029984.1:121789911-121792001	-	chr 8	PROTEIN_CODING	XM_016682566.1	transcript variant X1	1541	XM_016682566.1:1033-1365		110	60S ribosomal protein L36-2-like
XP_016538056.1	107839183	LOC107839183	beta-amylase 7-like	Capsicum annuum		4072	NC_029984.1:121797669-121805762	-	chr 8	PROTEIN_CODING	XM_016682570.1		3006	XM_016682570.1:497-2584		695	beta-amylase 7-like
XP_016538057.1	107839184	LOC107839184	uncharacterized LOC107839184	Capsicum annuum		4072	NC_029984.1:121792871-121797582	+	chr 8	PROTEIN_CODING	XM_016682571.1		2549	XM_016682571.1:945-2261		438	uncharacterized protein LOC107839184
XP_016538062.1	107839188	LOC107839188	rop guanine nucleotide exchange factor 2	Capsicum annuum		4072	NC_029984.1:122186265-122189039	+	chr 8	PROTEIN_CODING	XM_016682576.1	transcript variant X1	1856	XM_016682576.1:257-1669		470	rop guanine nucleotide exchange factor 2
XP_016538064.1	107839188	LOC107839188	rop guanine nucleotide exchange factor 2	Capsicum annuum		4072	NC_029984.1:122186265-122189039	+	chr 8	PROTEIN_CODING	XM_016682578.1	transcript variant X3	1836	XM_016682578.1:237-1649		470	rop guanine nucleotide exchange factor 2
XP_016538063.1	107839188	LOC107839188	rop guanine nucleotide exchange factor 2	Capsicum annuum		4072	NC_029984.1:122186265-122189039	+	chr 8	PROTEIN_CODING	XM_016682577.1	transcript variant X2	1677	XM_016682577.1:78-1490		470	rop guanine nucleotide exchange factor 2
XP_016538065.1	107839189	LOC107839189	mediator of RNA polymerase II transcription subunit 12	Capsicum annuum		4072	NC_029984.1:122192377-122214395	-	chr 8	PROTEIN_CODING	XM_016682579.1		7627	XM_016682579.1:399-7214		2271	mediator of RNA polymerase II transcription subunit 12
XP_016538074.1	107839193	LOC107839193	protein DETOXIFICATION 43	Capsicum annuum		4072	NC_029977.1:168666819-168678317	+	chr 1	PROTEIN_CODING	XM_016682588.1	transcript variant X1	2149	XM_016682588.1:154-1785		543	protein DETOXIFICATION 43
XP_016538081.1	107839193	LOC107839193	protein DETOXIFICATION 43	Capsicum annuum		4072	NC_029977.1:168666819-168678317	+	chr 1	PROTEIN_CODING	XM_016682595.1	transcript variant X2	2147	XM_016682595.1:152-1783		543	protein DETOXIFICATION 43
XP_016538073.1	107839195	LOC107839195	signal peptide peptidase-like 4	Capsicum annuum		4072	NC_029984.1:122313637-122325775	+	chr 8	PROTEIN_CODING	XM_016682587.1		2246	XM_016682587.1:185-1801		538	signal peptide peptidase-like 4
XP_016538076.1	107839196	LOC107839196	probable aquaporin PIP1-2	Capsicum annuum		4072	NC_029984.1:122328155-122330572	+	chr 8	PROTEIN_CODING	XM_016682590.1	transcript variant X2	1168	XM_016682590.1:90-1013	isoform X2	307	probable aquaporin PIP1-2
XP_016538075.1	107839196	LOC107839196	probable aquaporin PIP1-2	Capsicum annuum		4072	NC_029984.1:122328155-122330572	+	chr 8	PROTEIN_CODING	XM_016682589.1	transcript variant X1	1163	XM_016682589.1:89-946	isoform X1	285	probable aquaporin PIP1-2
XP_016538077.1	107839197	LOC107839197	glycerol-3-phosphate 2-O-acyltransferase 4	Capsicum annuum		4072	NC_029984.1:122348568-122351814	+	chr 8	PROTEIN_CODING	XM_016682591.1		1765	XM_016682591.1:76-1584		502	glycerol-3-phosphate 2-O-acyltransferase 4
XP_016538078.1	107839198	LOC107839198	ascorbate transporter, chloroplastic	Capsicum annuum		4072	NC_029984.1:122352939-122360551	+	chr 8	PROTEIN_CODING	XM_016682592.1		2385	XM_016682592.1:211-2016		601	ascorbate transporter, chloroplastic
XP_016538083.1	107839203	LOC107839203	bifunctional L-3-cyanoalanine synthase/cysteine synthase 2, mitochondrial	Capsicum annuum		4072	NC_029984.1:122591324-122594210	+	chr 8	PROTEIN_CODING	XM_016682597.1	transcript variant X1	1437	XM_016682597.1:132-1241	isoform X1	369	bifunctional L-3-cyanoalanine synthase/cysteine synthase 2, mitochondrial
XP_016538084.1	107839203	LOC107839203	bifunctional L-3-cyanoalanine synthase/cysteine synthase 2, mitochondrial	Capsicum annuum		4072	NC_029984.1:122591324-122594210	+	chr 8	PROTEIN_CODING	XM_016682598.1	transcript variant X2	1356	XM_016682598.1:132-1160	isoform X2	342	bifunctional L-3-cyanoalanine synthase/cysteine synthase 2, mitochondrial
XP_016538085.1	107839204	LOC107839204	ATP-dependent helicase BRM	Capsicum annuum		4072	NC_029984.1:122601777-122615325	+	chr 8	PROTEIN_CODING	XM_016682599.1		7434	XM_016682599.1:519-7247		2242	ATP-dependent helicase BRM
XP_016538086.1	107839205	LOC107839205	ubiquitin-conjugating enzyme E2-23 kDa	Capsicum annuum		4072	NC_029984.1:122616603-122620465	-	chr 8	PROTEIN_CODING	XM_016682600.1		893	XM_016682600.1:121-672		183	ubiquitin-conjugating enzyme E2-23 kDa
XP_016538093.1	107839208	LOC107839208	zinc finger CCCH domain-containing protein 30-like	Capsicum annuum		4072	NC_029977.1:168728071-168731820	-	chr 1	PROTEIN_CODING	XM_016682607.1		2872	XM_016682607.1:331-2529		732	zinc finger CCCH domain-containing protein 30-like
XP_016538089.1	107839209	LOC107839209	protein DETOXIFICATION 34	Capsicum annuum		4072	NC_029984.1:122638651-122641914	-	chr 8	PROTEIN_CODING	XM_016682603.1		2025	XM_016682603.1:212-1726		504	protein DETOXIFICATION 34
XP_016538103.1	107839214	LOC107839214	uncharacterized LOC107839214	Capsicum annuum		4072	NC_029984.1:122672494-122676494	+	chr 8	PROTEIN_CODING	XM_016682617.1		1304	XM_016682617.1:216-1079		287	uncharacterized protein LOC107839214
XP_016538104.1	107839215	LOC107839215	RAB6A-GEF complex partner protein 1-like	Capsicum annuum		4072	NC_029984.1:122704061-122720850	+	chr 8	PROTEIN_CODING	XM_016682618.1		4054	XM_016682618.1:264-3641		1125	RAB6A-GEF complex partner protein 1-like
XP_016538111.1	107839222	LOC107839222	CAAX prenyl protease 1 homolog	Capsicum annuum		4072	NC_029984.1:122853470-122866290	+	chr 8	PROTEIN_CODING	XM_016682625.1	transcript variant X1	1770	XM_016682625.1:110-1384	isoform X1	424	CAAX prenyl protease 1 homolog
XP_016538112.1	107839222	LOC107839222	CAAX prenyl protease 1 homolog	Capsicum annuum		4072	NC_029984.1:122853470-122866290	+	chr 8	PROTEIN_CODING	XM_016682626.1	transcript variant X2	1770	XM_016682626.1:110-1384	isoform X2	424	CAAX prenyl protease 1 homolog
XP_016538113.1	107839223	LOC107839223	probable serine/threonine-protein kinase At1g01540	Capsicum annuum		4072	NC_029984.1:122869329-122873729	+	chr 8	PROTEIN_CODING	XM_016682627.1		2101	XM_016682627.1:352-1857		501	probable serine/threonine-protein kinase At1g01540
XP_016538116.1	107839226	LOC107839226	probable polygalacturonase	Capsicum annuum		4072	NC_029984.1:122922958-122925653	-	chr 8	PROTEIN_CODING	XM_016682630.1		1596	XM_016682630.1:108-1538		476	probable polygalacturonase
XP_016538117.1	107839227	LOC107839227	mitogen-activated protein kinase homolog MMK2	Capsicum annuum		4072	NC_029984.1:122916172-122922770	+	chr 8	PROTEIN_CODING	XM_016682631.1		1906	XM_016682631.1:299-1420		373	mitogen-activated protein kinase homolog MMK2
XP_016538120.1	107839229	LOC107839229	uncharacterized LOC107839229	Capsicum annuum		4072	NC_029984.1:122942243-122944376	-	chr 8	PROTEIN_CODING	XM_016682634.1		1533	XM_016682634.1:155-910		251	uncharacterized protein LOC107839229
XP_016538121.1	107839231	LOC107839231	sphingoid long-chain bases kinase 2, mitochondrial	Capsicum annuum		4072	NC_029984.1:122945213-122950754	-	chr 8	PROTEIN_CODING	XM_016682635.1		1547	XM_016682635.1:231-1307		358	sphingoid long-chain bases kinase 2, mitochondrial
XP_016538123.1	107839233	LOC107839233	protein REVEILLE 6	Capsicum annuum		4072	NC_029984.1:122971743-122979776	-	chr 8	PROTEIN_CODING	XM_016682637.1	transcript variant X1	1538	XM_016682637.1:141-1103	isoform X1	320	protein REVEILLE 6
XP_016538124.1	107839233	LOC107839233	protein REVEILLE 6	Capsicum annuum		4072	NC_029984.1:122971743-122979776	-	chr 8	PROTEIN_CODING	XM_016682638.1	transcript variant X2	1523	XM_016682638.1:129-1088	isoform X2	319	protein REVEILLE 6
	107839233	LOC107839233	protein REVEILLE 6	Capsicum annuum		4072	NC_029984.1:122971743-122979776	-	chr 8	PROTEIN_CODING	XR_001665060.1	transcript variant X3	1336
XP_016538127.1	107839235	LOC107839235	C-terminal binding protein AN	Capsicum annuum		4072	NC_029984.1:122984330-122989140	-	chr 8	PROTEIN_CODING	XM_016682641.1		2375	XM_016682641.1:213-2114		633	C-terminal binding protein AN
XP_016538129.1	107839237	LOC107839237	uncharacterized LOC107839237	Capsicum annuum		4072	NC_029984.1:122993381-122997552	-	chr 8	PROTEIN_CODING	XM_016682643.1	transcript variant X1	693	XM_016682643.1:165-479		104	uncharacterized protein LOC107839237
XP_016538130.1	107839237	LOC107839237	uncharacterized LOC107839237	Capsicum annuum		4072	NC_029984.1:122993381-122997552	-	chr 8	PROTEIN_CODING	XM_016682644.1	transcript variant X2	679	XM_016682644.1:179-493		104	uncharacterized protein LOC107839237
XP_016538134.1	107839239	LOC107839239	1-aminocyclopropane-1-carboxylate synthase 2	Capsicum annuum		4072	NC_029984.1:123079606-123082487	-	chr 8	PROTEIN_CODING	XM_016682648.1		1815	XM_016682648.1:177-1637		486	1-aminocyclopropane-1-carboxylate synthase 2
XP_016538136.1	107839241	LOC107839241	protein CURVATURE THYLAKOID 1A, chloroplastic	Capsicum annuum		4072	NC_029984.1:123215943-123219884	+	chr 8	PROTEIN_CODING	XM_016682650.1		861	XM_016682650.1:164-670		168	protein CURVATURE THYLAKOID 1A, chloroplastic
XP_016538139.1	107839243	LOC107839243	eukaryotic translation initiation factor 1A-like	Capsicum annuum		4072	NC_029984.1:123266015-123267832	-	chr 8	PROTEIN_CODING	XM_016682653.1		755	XM_016682653.1:116-547		143	eukaryotic translation initiation factor 1A-like
XP_016538140.1	107839244	LOC107839244	BTB/POZ domain-containing protein POB1-like	Capsicum annuum		4072	NC_029984.1:123270508-123275041	-	chr 8	PROTEIN_CODING	XM_016682654.1		2110	XM_016682654.1:186-1835		549	BTB/POZ domain-containing protein POB1-like
XP_016538142.1	107839247	LOC107839247	F-box/kelch-repeat protein At3g61590	Capsicum annuum		4072	NC_029984.1:123318888-123321776	-	chr 8	PROTEIN_CODING	XM_016682656.1		1857	XM_016682656.1:402-1619		405	F-box/kelch-repeat protein At3g61590
XP_016538147.1	107839251	LOC107839251	acidic endochitinase-like	Capsicum annuum		4072	NC_029984.1:123389343-123390440	-	chr 8	PROTEIN_CODING	XM_016682661.1		1098	XM_016682661.1:77-982		301	acidic endochitinase-like
XP_016538148.1	107839252	LOC107839252	UDP-D-xylose:L-fucose alpha-1,3-D-xylosyltransferase MGP4	Capsicum annuum		4072	NC_029984.1:123416971-123421604	-	chr 8	PROTEIN_CODING	XM_016682662.1		1524	XM_016682662.1:1-1092		363	UDP-D-xylose:L-fucose alpha-1,3-D-xylosyltransferase MGP4
XP_016538149.1	107839253	LOC107839253	protein ABIL1	Capsicum annuum		4072	NC_029984.1:123422443-123428298	-	chr 8	PROTEIN_CODING	XM_016682663.1		1490	XM_016682663.1:303-1220		305	protein ABIL1
XP_016538171.1	107839256	LOC107839256	mediator of RNA polymerase II transcription subunit 27	Capsicum annuum		4072	NC_029977.1:168877670-168885634	-	chr 1	PROTEIN_CODING	XM_016682685.1	transcript variant X3	1832	XM_016682685.1:275-1522		415	mediator of RNA polymerase II transcription subunit 27
XP_016538163.1	107839256	LOC107839256	mediator of RNA polymerase II transcription subunit 27	Capsicum annuum		4072	NC_029977.1:168877670-168885634	-	chr 1	PROTEIN_CODING	XM_016682677.1	transcript variant X2	1853	XM_016682677.1:296-1543		415	mediator of RNA polymerase II transcription subunit 27
XP_016538156.1	107839256	LOC107839256	mediator of RNA polymerase II transcription subunit 27	Capsicum annuum		4072	NC_029977.1:168877670-168885634	-	chr 1	PROTEIN_CODING	XM_016682670.1	transcript variant X1	1804	XM_016682670.1:247-1494		415	mediator of RNA polymerase II transcription subunit 27
XP_016538155.1	107839258	LOC107839258	reticulon-like protein B5	Capsicum annuum		4072	NC_029984.1:123483172-123486449	-	chr 8	PROTEIN_CODING	XM_016682669.1		1179	XM_016682669.1:98-895		265	reticulon-like protein B5
XP_016538157.1	107839259	LOC107839259	uncharacterized LOC107839259	Capsicum annuum		4072	NC_029984.1:123490968-123494000	-	chr 8	PROTEIN_CODING	XM_016682671.1		2779	XM_016682671.1:1208-2608		466	uncharacterized protein LOC107839259
XP_016538161.1	107839263	LOC107839263	proline iminopeptidase	Capsicum annuum		4072	NC_029984.1:123550204-123558539	-	chr 8	PROTEIN_CODING	XM_016682675.1		1948	XM_016682675.1:66-1604		512	proline iminopeptidase
XP_016538166.1	107839267	LOC107839267	GDSL esterase/lipase At4g01130-like	Capsicum annuum		4072	NC_029984.1:123614122-123617647	-	chr 8	PROTEIN_CODING	XM_016682680.1		1329	XM_016682680.1:64-1224		386	GDSL esterase/lipase At4g01130-like
XP_016538168.1	107839269	LOC107839269	putative glucose-6-phosphate 1-epimerase	Capsicum annuum		4072	NC_029984.1:123697120-123702734	+	chr 8	PROTEIN_CODING	XM_016682682.1		1896	XM_016682682.1:747-1673		308	putative glucose-6-phosphate 1-epimerase
XP_016538169.1	107839270	LOC107839270	exosome complex component RRP41 homolog	Capsicum annuum		4072	NC_029984.1:123704651-123710667	-	chr 8	PROTEIN_CODING	XM_016682683.1		1147	XM_016682683.1:108-833		241	exosome complex component RRP41 homolog
XP_016538173.1	107839272	LOC107839272	ubiquitin-conjugating enzyme E2 28-like	Capsicum annuum		4072	NC_029984.1:123757236-123762291	+	chr 8	PROTEIN_CODING	XM_016682687.1		829	XM_016682687.1:225-671		148	ubiquitin-conjugating enzyme E2 28-like
XP_016538183.1	107839276	LOC107839276	cellulose synthase A catalytic subunit 3 [UDP-forming]	Capsicum annuum		4072	NC_029977.1:168899144-168908132	+	chr 1	PROTEIN_CODING	XM_016682697.1		4101	XM_016682697.1:285-3536		1083	cellulose synthase A catalytic subunit 3 [UDP-forming]
	107839277	LOC107839277	mitochondrial carrier protein MTM1-like	Capsicum annuum		4072	NC_029984.1:123858998-123867896	+	chr 8	PROTEIN_CODING	XR_001665061.1	transcript variant X2	1919
XP_016538181.1	107839277	LOC107839277	mitochondrial carrier protein MTM1-like	Capsicum annuum		4072	NC_029984.1:123858998-123867896	+	chr 8	PROTEIN_CODING	XM_016682695.1	transcript variant X1	2285	XM_016682695.1:454-1677		407	mitochondrial carrier protein MTM1-like
XP_016538182.1	107839278	LOC107839278	arabinogalactan peptide 20-like	Capsicum annuum		4072	NC_029984.1:123868013-123868817	-	chr 8	PROTEIN_CODING	XM_016682696.1		432	XM_016682696.1:91-294		67	arabinogalactan peptide 20-like
XP_016538185.1	107839280	LOC107839280	CMP-sialic acid transporter 1	Capsicum annuum		4072	NC_029984.1:123880039-123887638	-	chr 8	PROTEIN_CODING	XM_016682699.1		1732	XM_016682699.1:209-1216		335	CMP-sialic acid transporter 1
XP_016538188.1	107839282	LOC107839282	mitochondrial adenine nucleotide transporter ADNT1-like	Capsicum annuum		4072	NC_029984.1:123933912-123940323	-	chr 8	PROTEIN_CODING	XM_016682702.1		1676	XM_016682702.1:325-1392		355	mitochondrial adenine nucleotide transporter ADNT1-like
XP_016538190.1	107839284	LOC107839284	jasmonic acid-amido synthetase JAR1-like	Capsicum annuum		4072	NC_029984.1:123962750-123967368	+	chr 8	PROTEIN_CODING	XM_016682704.1	transcript variant X1	2002	XM_016682704.1:259-1986		575	jasmonic acid-amido synthetase JAR1-like
XP_016538191.1	107839284	LOC107839284	jasmonic acid-amido synthetase JAR1-like	Capsicum annuum		4072	NC_029984.1:123962750-123967368	+	chr 8	PROTEIN_CODING	XM_016682705.1	transcript variant X2	2404	XM_016682705.1:462-2189		575	jasmonic acid-amido synthetase JAR1-like
XP_016538195.1	107839285	LOC107839285	aspartyl protease family protein 2-like	Capsicum annuum		4072	NC_029977.1:168909537-168910385	-	chr 1	PROTEIN_CODING	XM_016682709.1		2226	XM_016682709.1:328-1929		533	aspartyl protease family protein 2-like
XP_016538197.1	107839289	LOC107839289	hydroquinone glucosyltransferase-like	Capsicum annuum		4072	NC_029984.1:124109284-124111058	-	chr 8	PROTEIN_CODING	XM_016682711.1		1775	XM_016682711.1:143-1567		474	hydroquinone glucosyltransferase-like
XP_016538200.1	107839292	LOC107839292	protein ROOT PRIMORDIUM DEFECTIVE 1	Capsicum annuum		4072	NC_029984.1:124205893-124208109	+	chr 8	PROTEIN_CODING	XM_016682714.1		2217	XM_016682714.1:243-1844		533	protein ROOT PRIMORDIUM DEFECTIVE 1
XP_016538202.1	107839295	LOC107839295	abscisic acid receptor PYL8	Capsicum annuum		4072	NC_029984.1:124220067-124221506	-	chr 8	PROTEIN_CODING	XM_016682716.1		1032	XM_016682716.1:1-561		186	abscisic acid receptor PYL8
XP_016538208.1	107839300	LOC107839300	auxin response factor 9-like	Capsicum annuum		4072	NC_029984.1:124280289-124285203	-	chr 8	PROTEIN_CODING	XM_016682722.1	transcript variant X2	3062	XM_016682722.1:516-2612	isoform X2	698	auxin response factor 9-like
XP_016538207.1	107839300	LOC107839300	auxin response factor 9-like	Capsicum annuum		4072	NC_029984.1:124280289-124285203	-	chr 8	PROTEIN_CODING	XM_016682721.1	transcript variant X1	3071	XM_016682721.1:516-2621	isoform X1	701	auxin response factor 9-like
XP_016538209.1	107839300	LOC107839300	auxin response factor 9-like	Capsicum annuum		4072	NC_029984.1:124280289-124285203	-	chr 8	PROTEIN_CODING	XM_016682723.1	transcript variant X3	2750	XM_016682723.1:252-2300	isoform X3	682	auxin response factor 9-like
XP_016538210.1	107839301	LOC107839301	exportin-2	Capsicum annuum		4072	NC_029984.1:124314788-124321456	-	chr 8	PROTEIN_CODING	XM_016682724.1		3663	XM_016682724.1:218-3145		975	exportin-2
XP_016538212.1	107839303	LOC107839303	aspartyl protease family protein 2	Capsicum annuum		4072	NC_029984.1:124377386-124379280	+	chr 8	PROTEIN_CODING	XM_016682726.1		1895	XM_016682726.1:74-1582		502	aspartyl protease family protein 2
XP_016538223.1	107839304	LOC107839304	tRNA-dihydrouridine(20/20a) synthase-like	Capsicum annuum		4072	NC_029977.1:168974855-169007122	+	chr 1	PROTEIN_CODING	XM_016682737.1	transcript variant X2	1777	XM_016682737.1:118-1566	isoform X2	482	tRNA-dihydrouridine(20/20a) synthase-like
XP_016538216.1	107839304	LOC107839304	tRNA-dihydrouridine(20/20a) synthase-like	Capsicum annuum		4072	NC_029977.1:168974855-169007122	+	chr 1	PROTEIN_CODING	XM_016682730.1	transcript variant X1	1891	XM_016682730.1:118-1566	isoform X1	482	tRNA-dihydrouridine(20/20a) synthase-like
XP_016538240.1	107839304	LOC107839304	tRNA-dihydrouridine(20/20a) synthase-like	Capsicum annuum		4072	NC_029977.1:168974855-169007122	+	chr 1	PROTEIN_CODING	XM_016682754.1	transcript variant X4	1655	XM_016682754.1:206-1330	isoform X4	374	tRNA-dihydrouridine(20/20a) synthase-like
XP_016538232.1	107839304	LOC107839304	tRNA-dihydrouridine(20/20a) synthase-like	Capsicum annuum		4072	NC_029977.1:168974855-169007122	+	chr 1	PROTEIN_CODING	XM_016682746.1	transcript variant X3	1659	XM_016682746.1:174-1448	isoform X3	424	tRNA-dihydrouridine(20/20a) synthase-like
XP_016538214.1	107839306	LOC107839306	E3 ubiquitin-protein ligase SINAT5	Capsicum annuum		4072	NC_029984.1:124395461-124398957	+	chr 8	PROTEIN_CODING	XM_016682728.1		1434	XM_016682728.1:194-1231		345	E3 ubiquitin-protein ligase SINAT5
XP_016538221.1	107839309	LOC107839309	phosphatidylinositol 4-kinase gamma 4	Capsicum annuum		4072	NC_029984.1:124408936-124412302	-	chr 8	PROTEIN_CODING	XM_016682735.1		2647	XM_016682735.1:659-2371		570	phosphatidylinositol 4-kinase gamma 4
XP_016538224.1	107839311	LOC107839311	dynamin-related protein 5A	Capsicum annuum		4072	NC_029984.1:124439753-124450901	+	chr 8	PROTEIN_CODING	XM_016682738.1		2312	XM_016682738.1:210-2042		610	dynamin-related protein 5A
XP_016538233.1	107839315	LOC107839315	uncharacterized LOC107839315	Capsicum annuum		4072	NC_029984.1:124545948-124563392	+	chr 8	PROTEIN_CODING	XM_016682747.1	transcript variant X3	3029	XM_016682747.1:594-2492	isoform X2	632	uncharacterized protein LOC107839315
XP_016538231.1	107839315	LOC107839315	uncharacterized LOC107839315	Capsicum annuum		4072	NC_029984.1:124545948-124563392	+	chr 8	PROTEIN_CODING	XM_016682745.1	transcript variant X2	3570	XM_016682745.1:589-2691	isoform X1	700	uncharacterized protein LOC107839315
XP_016538230.1	107839315	LOC107839315	uncharacterized LOC107839315	Capsicum annuum		4072	NC_029984.1:124545948-124563392	+	chr 8	PROTEIN_CODING	XM_016682744.1	transcript variant X1	2714	XM_016682744.1:566-2668	isoform X1	700	uncharacterized protein LOC107839315
XP_016538238.1	107839318	LOC107839318	long chain acyl-CoA synthetase 4-like	Capsicum annuum		4072	NC_029984.1:124659119-124667622	-	chr 8	PROTEIN_CODING	XM_016682752.1	transcript variant X1	2208	XM_016682752.1:39-2018	isoform X1	659	long chain acyl-CoA synthetase 4-like
XP_016538239.1	107839318	LOC107839318	long chain acyl-CoA synthetase 4-like	Capsicum annuum		4072	NC_029984.1:124659119-124667622	-	chr 8	PROTEIN_CODING	XM_016682753.1	transcript variant X2	2156	XM_016682753.1:173-1966	isoform X2	597	long chain acyl-CoA synthetase 4-like
XP_016538241.1	107839320	LOC107839320	cyclic nucleotide-gated ion channel 1-like	Capsicum annuum		4072	NC_029984.1:124675687-124679901	-	chr 8	PROTEIN_CODING	XM_016682755.1		2476	XM_016682755.1:139-2244		701	cyclic nucleotide-gated ion channel 1-like
XP_016538250.1	107839328	LOC107839328	CDPK-related kinase 3	Capsicum annuum		4072	NC_029984.1:125090007-125103431	+	chr 8	PROTEIN_CODING	XM_016682764.1		3296	XM_016682764.1:498-2300		600	CDPK-related kinase 3
XP_016538254.1	107839333	LOC107839333	ubiquitin-60S ribosomal protein L40	Capsicum annuum		4072	NC_029984.1:125183212-125186676	-	chr 8	PROTEIN_CODING	XM_016682768.1		688	XM_016682768.1:91-477		128	ubiquitin-60S ribosomal protein L40
XP_016538255.1	107839334	LOC107839334	cytochrome P450 78A3	Capsicum annuum		4072	NC_029984.1:125235198-125238110	+	chr 8	PROTEIN_CODING	XM_016682769.1		2175	XM_016682769.1:10-1770		586	cytochrome P450 78A3
XP_016538256.1	107839335	LOC107839335	cytochrome b5-like	Capsicum annuum		4072	NC_029984.1:125244863-125251239	-	chr 8	PROTEIN_CODING	XM_016682770.1		897	XM_016682770.1:144-542		132	cytochrome b5-like
XP_016538258.1	107839337	LOC107839337	uncharacterized LOC107839337	Capsicum annuum		4072	NC_029984.1:125317874-125322602	-	chr 8	PROTEIN_CODING	XM_016682772.1		1220	XM_016682772.1:131-961		276	uncharacterized protein LOC107839337
XP_016538260.1	107839339	LOC107839339	ras-related protein RABA3	Capsicum annuum		4072	NC_029984.1:125374636-125377075	-	chr 8	PROTEIN_CODING	XM_016682774.1		1244	XM_016682774.1:215-997		260	ras-related protein RABA3
XP_016538267.1	107839342	LOC107839342	calcium-transporting ATPase, endoplasmic reticulum-type	Capsicum annuum		4072	NC_029984.1:125416453-125423118	-	chr 8	PROTEIN_CODING	XM_016682781.1	transcript variant X5	3602	XM_016682781.1:85-3231		1048	calcium-transporting ATPase, endoplasmic reticulum-type
XP_016538269.1	107839342	LOC107839342	calcium-transporting ATPase, endoplasmic reticulum-type	Capsicum annuum		4072	NC_029984.1:125416453-125423118	-	chr 8	PROTEIN_CODING	XM_016682783.1	transcript variant X7	3644	XM_016682783.1:127-3273		1048	calcium-transporting ATPase, endoplasmic reticulum-type
[truncated: 17,452 more rows]
