# Supplementary material for: Proteome dataset of chili pepper plant (Capsicum frutescens) infested by broad mite (Polyphagotarsonemus latus)
Source: Data Brief. 2021 Apr 25;36:107095. doi: 10.1016/j.dib.2021.107095 (PMC8142047; doi:10.1016/j.dib.2021.107095)
Supplement: Supplementary file 5 [file mmc5.xlsx]

## Sheet: Chord_diagram_input
Supplementary Table 3: Output dataset obtained from protein subcellular location prediction using SUBA4 tool.
	nucleus	cytosol	mitochondrion	plastid	peroxisome	vacuole	golgi	extracellular	endoplasmic_reticulum	plasma_membrane	cytoskeleton
1_nucleus	23	176	152	244	17	241	316	157	21	337	64
2_cytosol	176	237	137	160	17	235	307	253	6	397	47
3_mitochondrion	152	137	134	433	45	234	339	212	28	413	23
4_plastid	244	160	433	329	37	298	455	256	16	473	40
5_peroxisome	17	17	45	37	12	24	29	36	0	53	13
6_vacuole	241	235	234	298	24	21	546	255	57	546	37
7_golgi	316	307	339	455	29	546	109	302	75	750	67
8_extracellular	157	253	212	256	36	255	302	80	31	390	44
9_endoplasmic_reticulum	21	6	28	16	0	57	75	31	10	105	2
10_plasma_membrane	337	397	413	473	53	546	750	390	105	107	71
11_cytoskeleton	64	47	23	40	13	37	67	44	2	71	19

## Sheet: SUBA4_output
Protein_accession (Capsicum annuum)	Gene symbol (Capsicum annuum)	chromosome No.	Protein id (Arabidopsis thaliana)	Description	ests	flcdnas	residues	mwt	pi	gravy	gfp_image	location_all_predictors	location_adaboost	location_atp	location_bacello	location_chlorop	location_epiloc	location_ipsort	location_mitopred	location_mitoprot2	location_multiloc2	location_nucleo	location_plantmploc	location_pclr	location_predotar	location_predsl	location_pprowler	location_pts1	location_slpfa	location_slplocal	location_subloc	location_targetp	location_wolfpsort	location_yloc	location_amigo	location_tair	location_swissprot	spid	location_ms	location_gfp	location_consensus	location_gs
XP_016542432.1	LOC107842902	1	AT1G01050.1	pyrophosphorylase 1;Encodes a soluble protein with inorganic pyrophosphatase activity that is highly specific for Mg-inorganic pyrophosphate.	90	8	212	24485.4	5.96983	-0.448113	0	cytosol,nucleus,plastid,mitochondrion	cytosol		cytosol		plastid				cytosol		cytosol,mitochondrion				mitochondrion		mitochondrion	cytosol,nucleus	nucleus	mitochondrion	cytosol	cytosol	nucleus:15610358	nucleus:15610358		Q93V56	cytosol:21166475;extracellular:26572690;golgi:25900983	unclear:15610358	cytosol
XP_016541126.1	LOC107841791	1	AT1G01090.1	pyruvate dehydrogenase E1 alpha;pyruvate dehydrogenase E1 alpha subunit	290	9	428	47176.6	7.54509	-0.269393	0	cytosol,plastid,mitochondrion	cytosol		plastid	plastid	mitochondrion	mitochondrion	mitochondrion	mitochondrion	plastid		plastid	plastid	plastid	plastid	plastid		mitochondrion	plastid	mitochondrion	plastid	plastid	mitochondrion	plastid:9393637	plastid:18431481;plastid:12938931		O24457	cytosol:25641898;extracellular:26572690;golgi:25900983;mitochondrion:27122571;mitochondrion:27943495;plastid:12938931;plastid:20423899;plastid:21531424;plastid:26987276;plastid:18431481;plastid:20061580;plastid:24872594;plastid:24361574;vacuole:25900983		plastid	plastid:18431481;plastid:12938931;plastid:20061580;plastid:21531424;plastid:20423899
XP_016537645.1	LOC107838904	1	AT1G01200.1	RAB GTPase homolog A3;	3	3	237	26251.1	5.43583	-0.250633	0	endoplasmic reticulum,plastid,mitochondrion,extracellular,cytosol,nucleus,golgi	plastid		nucleus		cytosol				cytosol		cytosol				mitochondrion		endoplasmic reticulum,golgi,extracellular	cytosol,nucleus	mitochondrion		plastid	cytosol	cytosol:18239134	nucleus:14617066;cytosol:18239134		Q9LNK1	nucleus:14617066		cytosol
XP_016538275.1	LOC107839347	1	AT1G01220.1	L-fucokinase/GDP-L-fucose pyrophosphorylase;Encodes a bifunctional enzyme that has both L-fucokinase and GDP-L-fucose pyrophosphorylase activities. It catalyzes the two steps of the L-fucose salvage pathway for the generation of activated GDP-L-fucose. This pathway seems to be of minor importance for cell wall polysaccharide biosynthesis compared to the de novo GDP-L-fucose biosynthesis pathway i…	13	0	1055	116358	6.23956	-0.0762085	0	cytosol,nucleus,plastid,mitochondrion	cytosol		plastid			mitochondrion	mitochondrion	mitochondrion	cytosol		nucleus		mitochondrion	mitochondrion	mitochondrion		mitochondrion	mitochondrion	cytosol	mitochondrion	plastid	mitochondrion					golgi:25900983		cytosol	cytosol:cpeb-gs
XP_016538212.1	LOC107839303	1	AT1G01300.1	Eukaryotic aspartyl protease family protein;	142	11	485	52178.1	9.16106	-0.0404124	0	endoplasmic reticulum,plasma membrane,plastid,mitochondrion,extracellular,nucleus,golgi,vacuole	plasma membrane		endoplasmic reticulum,golgi,extracellular	plastid		endoplasmic reticulum,golgi,extracellular			vacuole		plasma membrane	plastid	endoplasmic reticulum,golgi,extracellular	endoplasmic reticulum,golgi,extracellular	endoplasmic reticulum,golgi,extracellular		mitochondrion	endoplasmic reticulum,golgi,extracellular	nucleus	endoplasmic reticulum,golgi,extracellular	vacuole	vacuole				Q9LNJ3	extracellular:16287169;extracellular:26572690;extracellular:28155257;plasma membrane:19334764;plasma membrane:21433285;vacuole:25900983		extracellular
XP_016560307.1	LOC107859730	1	AT1G01350.1	Zinc finger (CCCH-type/C3HC4-type RING finger) family protein;	45	3	343	38711.9	7.06011	-1.093	0	cytosol,nucleus,mitochondrion	nucleus		nucleus		nucleus				nucleus	nucleus	nucleus				mitochondrion		mitochondrion	cytosol,nucleus	nucleus		nucleus	nucleus				Q8GX84			nucleus
XP_016538202.1	LOC107839295	1	AT1G01360.1	regulatory component of ABA receptor 1;Encodes RCAR1 (regulatory components of ABA receptor). Interacts with and regulates the type 2C protein phosphatases (PP2Cs) ABI1 and ABI2. Functions as abscisic acid sensor.	28	4	187	20902.1	6.30076	-0.225134	0	cytosol,nucleus,plastid,mitochondrion	cytosol		nucleus						cytosol		cytosol,nucleus,plastid				mitochondrion		mitochondrion	cytosol,nucleus	cytosol		cytosol	cytosol			cytosol:16381842;nucleus:16381842	Q84MC7			cytosol
XP_016538113.1	LOC107839223	1	AT1G01540.2	Protein kinase superfamily protein;	53	6	472	52327.8	7.88221	-0.249153	0	endoplasmic reticulum,plasma membrane,plastid,mitochondrion,extracellular,cytosol,nucleus,golgi	cytosol		nucleus		plasma membrane	plastid			endoplasmic reticulum		nucleus		plastid	endoplasmic reticulum,golgi,extracellular	endoplasmic reticulum,golgi,extracellular		mitochondrion	endoplasmic reticulum,golgi,extracellular	mitochondrion		cytosol	plasma membrane		plasma membrane:17317660	plasma membrane:16381842	Q3EDL4			plasma membrane
XP_016545298.1	LOC107845467	1	AT1G01820.1	peroxin 11c;member of the peroxin11 (PEX11) gene family, integral to peroxisome membrane, controls peroxisome proliferation.	51	9	235	25913.9	10.4065	-0.0229787	0	endoplasmic reticulum,plasma membrane,mitochondrion,peroxisome,nucleus	plasma membrane		nucleus						peroxisome		peroxisome				mitochondrion		mitochondrion	mitochondrion	mitochondrion		endoplasmic reticulum	peroxisome	peroxisome:17220199	peroxisome:17220199	peroxisome:16381842	Q9LQ73	golgi:25900983;mitochondrion:24727099;peroxisome:18931141;peroxisome:19329564;plasma membrane:19334764	peroxisome:16636080	peroxisome	peroxisome:16636080;peroxisome:18931141;peroxisome:19329564;peroxisome:17220199
XP_016569400.1	LOC107867603	1	AT1G01910.1	P-loop containing nucleoside triphosphate hydrolases superfamily protein;	62	3	353	39672.8	4.47152	-0.128329	0	endoplasmic reticulum,plastid,mitochondrion,extracellular,cytosol,nucleus,golgi	cytosol		cytosol		cytosol				cytosol		plastid			endoplasmic reticulum,golgi,extracellular	mitochondrion		mitochondrion	cytosol,nucleus	cytosol		cytosol	cytosol				Q949M9	golgi:25900983;mitochondrion:27943495;plasma membrane:22215637;plasma membrane:26781341;vacuole:25900983		golgi
XP_016569400.1	LOC107867603	1	AT1G01910.2	P-loop containing nucleoside triphosphate hydrolases superfamily protein;	79	4	353	39672.8	4.47152	-0.128329	0	endoplasmic reticulum,plastid,mitochondrion,extracellular,cytosol,nucleus,golgi	cytosol		cytosol		cytosol				cytosol		plastid			endoplasmic reticulum,golgi,extracellular	mitochondrion		mitochondrion	cytosol,nucleus	cytosol		cytosol	cytosol				Q949M9			cytosol
XP_016569400.1	LOC107867603	1	AT1G01910.3	P-loop containing nucleoside triphosphate hydrolases superfamily protein;	74	1	303	33911.9	4.23327	-0.0346535	0	endoplasmic reticulum,plastid,mitochondrion,extracellular,cytosol,nucleus,golgi	cytosol		cytosol		cytosol				cytosol		plastid			endoplasmic reticulum,golgi,extracellular	mitochondrion		mitochondrion	cytosol,nucleus	cytosol		nucleus	cytosol				B3H5S5			cytosol
XP_016569400.1	LOC107867603	1	AT1G01910.4	P-loop containing nucleoside triphosphate hydrolases superfamily protein;	74	0	353	39672.8	4.47152	-0.128329	0	endoplasmic reticulum,plastid,mitochondrion,extracellular,cytosol,nucleus,golgi	cytosol		cytosol		cytosol				cytosol		plastid			endoplasmic reticulum,golgi,extracellular	mitochondrion		mitochondrion	cytosol,nucleus	cytosol		cytosol	cytosol				Q949M9			cytosol
XP_016544968.1	LOC107845260	1	AT1G02090.1	Proteasome component (PCI) domain protein;encodes a phosphoprotein that is a subunit of the COP9 signalosome. Mutants exhibit constitutive photomorphogenic phenotype.	42	6	260	29470.5	5.44891	-0.396923	0	endoplasmic reticulum,mitochondrion,extracellular,cytosol,nucleus,golgi	cytosol		nucleus						cytosol	nucleus	nucleus			endoplasmic reticulum,golgi,extracellular	mitochondrion		endoplasmic reticulum,golgi,extracellular	cytosol,nucleus	cytosol		cytosol	nucleus	nucleus:10330469;nucleus:11019806;nucleus:9707402		cytosol:16381842;nucleus:16381842	Q94JU3	cytosol:21166475		cytosol,nucleus	cytosol:21166475;nucleus:cpeb-gs
XP_016544968.1	LOC107845260	1	AT1G02090.2	Proteasome component (PCI) domain protein;encodes a phosphoprotein that is a subunit of the COP9 signalosome. Mutants exhibit constitutive photomorphogenic phenotype.	34	2	225	25472.8	5.18543	-0.268	0	endoplasmic reticulum,mitochondrion,extracellular,cytosol,nucleus,golgi	cytosol		nucleus						cytosol	nucleus	nucleus			endoplasmic reticulum,golgi,extracellular	mitochondrion		endoplasmic reticulum,golgi,extracellular	cytosol,nucleus	cytosol		cytosol	cytosol			cytosol:16381842;nucleus:16381842	Q94JU3	cytosol:21166475		cytosol
XP_016544968.1	LOC107845260	1	AT1G02090.3	Proteasome component (PCI) domain protein;encodes a phosphoprotein that is a subunit of the COP9 signalosome. Mutants exhibit constitutive photomorphogenic phenotype.	39	0	237	26797.4	5.39473	-0.205907	0	endoplasmic reticulum,mitochondrion,extracellular,cytosol,nucleus,golgi	cytosol		nucleus						cytosol	nucleus	nucleus			endoplasmic reticulum,golgi,extracellular	mitochondrion		endoplasmic reticulum,golgi,extracellular	cytosol,nucleus	cytosol		cytosol	cytosol			cytosol:16381842;nucleus:16381842	Q94JU3	cytosol:21166475		cytosol
XP_016544995.1	LOC107845277	1	AT1G02100.1	Leucine carboxyl methyltransferase;	62	2	332	37551.7	5.99293	-0.249699	0	plastid,plasma membrane,mitochondrion,cytosol,nucleus	plasma membrane		nucleus						cytosol		plastid			mitochondrion	mitochondrion		mitochondrion	cytosol,nucleus	nucleus		plastid	cytosol							cytosol
XP_016544995.1	LOC107845277	1	AT1G02100.2	Leucine carboxyl methyltransferase;	56	0	306	34877.8	7.08692	-0.2	0	plastid,plasma membrane,mitochondrion,cytosol,nucleus	plasma membrane		nucleus				mitochondrion		cytosol		nucleus,plastid			mitochondrion	mitochondrion		mitochondrion	cytosol,nucleus	nucleus		plasma membrane	cytosol							cytosol
XP_016544995.1	LOC107845277	1	AT1G02100.3	Leucine carboxyl methyltransferase;	58	5	332	37551.7	5.99293	-0.249699	0	plastid,plasma membrane,mitochondrion,cytosol,nucleus	plasma membrane		nucleus						cytosol		plastid			mitochondrion	mitochondrion		mitochondrion	cytosol,nucleus	nucleus		plastid	cytosol							cytosol
XP_016538979.1	LOC107839854	1	AT1G02130.1	RAS 5;Belongs to the Rab1 GTPase subfamily. This small GTP-binding protein is required in ER to Golgi transportation.	72	3	203	22649.7	4.76977	-0.373892	0	endoplasmic reticulum,extracellular,cytoskeleton,cytosol,mitochondrion,nucleus,golgi	cytosol		nucleus		cytosol				cytosol		endoplasmic reticulum,golgi,nucleus				endoplasmic reticulum,golgi,extracellular		mitochondrion	cytosol,nucleus	cytosol	endoplasmic reticulum,golgi,extracellular	cytoskeleton	cytosol		vacuole:15539469;plasma membrane:15060130	golgi:16381842	P28188	cytosol:25641898;golgi:25900983;golgi:21826108;plasma membrane:15060130;plasma membrane:26781341;vacuole:15539469;vacuole:23903016;vacuole:25900983	endoplasmic reticulum:11090219;golgi:11090219	endoplasmic reticulum,golgi	endoplasmic reticulum:11090219;golgi:11090219
XP_016558805.1	LOC107858589	1	AT1G02140.1	mago nashi family protein;	215	3	150	17458.8	5.32821	-0.403333	0	cytosol,nucleus,mitochondrion	cytosol		cytosol		cytosol				nucleus	nucleus	cytosol,nucleus				mitochondrion		mitochondrion	cytosol,nucleus	cytosol		cytosol	nucleus	nucleus:15496452;nucleus:16953428	plastid:15028209;nucleus:16953428;nucleus:15496452	nucleus:16381842	O23676	extracellular:26572690;nucleus:15496452;nucleus:23396599;plastid:15028209	nucleus:15496452;nucleus:16953428	nucleus
XP_016559258.1	LOC107858946	1	AT1G02305.1	Cysteine proteinases superfamily protein;	164	0	362	40035.3	6.9065	-0.216575	0	endoplasmic reticulum,plastid,extracellular,cytosol,golgi,vacuole	cytosol		endoplasmic reticulum,golgi,extracellular		cytosol	endoplasmic reticulum,golgi,extracellular			extracellular		vacuole			endoplasmic reticulum,golgi,extracellular	endoplasmic reticulum,golgi,extracellular		endoplasmic reticulum,golgi,extracellular	endoplasmic reticulum,golgi,extracellular	extracellular	endoplasmic reticulum,golgi,extracellular	plastid	vacuole	vacuole:15539469	vacuole:15539469		Q93VC9	extracellular:26572690;extracellular:28155257;vacuole:15215502;vacuole:15539469		extracellular
XP_016538790.1	LOC107839701	1	AT1G02560.1	nuclear encoded CLP protease 5;One of several nuclear-encoded ClpPs (caseinolytic protease). Contains a highly conserved catalytic triad of Ser-type proteases (Ser-His-Asp). The name reflects nomenclature described in Adam et. al (2001).	172	9	298	32357.7	8.43592	-0.197651	0	cytosol,nucleus,plastid,mitochondrion	cytosol		plastid	plastid	cytosol	mitochondrion			plastid		plastid	plastid	plastid	plastid	plastid		mitochondrion	plastid	nucleus	plastid	plastid	plastid	plastid:11278690	plastid:11278690;plastid:12766230;plastid:14593120;plastid:18431481;plastid:16207701	plastid:16381842	Q9S834	cytosol:25641898;golgi:25900983;plastid:11278690;plastid:12766230;plastid:12938931;plastid:16207701;plastid:16648217;plastid:20423899;plastid:21531424;plastid:20061580;plastid:24872594;plastid:18431481;plastid:18633119;plastid:24361574		plastid
XP_016565747.1	LOC107864013	1	AT1G02910.1	tetratricopeptide repeat (TPR)-containing protein;Mutants defective in this gene were shown to have a reduced PSII content (overall reduction in the levels of several PSII subunits) and a disrupted grana stack structure. The N-terminal half of the protein contains two tetratricopeptide repeat (TPR) motifs that are arranged tandemly, each consisting of a 34-residue degenerate consensus sequence. T…	15	2	453	50741.9	9.83269	-0.35011	0	plastid,plasma membrane,mitochondrion,cytosol,nucleus	plastid		plastid	plastid	plasma membrane	plastid	mitochondrion	mitochondrion	plastid		plastid	plastid	mitochondrion	plastid	plastid		mitochondrion	plastid	nucleus	plastid	plastid	cytosol		plastid:18431481		Q9SRY4	plastid:21531424;plastid:23851315;plastid:18431481;plastid:20061580;plastid:24872594		plastid
XP_016565491.1	LOC107863845	1	AT1G03030.1	P-loop containing nucleoside triphosphate hydrolases superfamily protein;	33	4	301	34058.8	7.57913	-0.328571	0	cytosol,plastid,mitochondrion	plastid		plastid			plastid			plastid		plastid	plastid	plastid	plastid	plastid		mitochondrion	plastid	cytosol	plastid	plastid	cytosol	plastid:18431481	plastid:18431481		Q500U9	plastid:18431481;plastid:20423899;plastid:21531424		plastid
XP_016540772.1	LOC107841325	1	AT1G03090.1	methylcrotonyl-CoA carboxylase alpha chain, mitochondrial / 3-methylcrotonyl-CoA carboxylase 1 (MCCA);MCCA is the biotinylated subunit of the dimer MCCase, which is involved in leucine degradation. Both subunits are nuclear coded and the active enzyme is located in the mitochondrion.	29	1	714	78373.4	6.77947	-0.284174	0	cytosol,plastid,mitochondrion	cytosol		mitochondrion		mitochondrion	mitochondrion	mitochondrion	mitochondrion	mitochondrion		mitochondrion	plastid	mitochondrion	mitochondrion	mitochondrion		mitochondrion	mitochondrion	cytosol	mitochondrion	mitochondrion	mitochondrion	mitochondrion:12068107	mitochondrion:18385124;mitochondrion:12068107	mitochondrion:16381842	Q42523	mitochondrion:18385124;mitochondrion:23444301;mitochondrion:27943495		mitochondrion	mitochondrion:12068107;mitochondrion:18385124
XP_016540772.1	LOC107841325	1	AT1G03090.2	methylcrotonyl-CoA carboxylase alpha chain, mitochondrial / 3-methylcrotonyl-CoA carboxylase 1 (MCCA);MCCA is the biotinylated subunit of the dimer MCCase, which is involved in leucine degradation. Both subunits are nuclear coded and the active enzyme is located in the mitochondrion.	29	1	734	80455.9	6.89986	-0.284877	0	cytosol,plastid,mitochondrion	cytosol		mitochondrion		mitochondrion	mitochondrion	mitochondrion	mitochondrion	mitochondrion		mitochondrion	plastid	mitochondrion	mitochondrion	mitochondrion		mitochondrion	mitochondrion	mitochondrion	mitochondrion	mitochondrion	mitochondrion		mitochondrion:18385124;mitochondrion:12068107	mitochondrion:16381842	Q42523	cytosol:22522809;mitochondrion:21472856		mitochondrion
XP_016575286.1	LOC107873079	1	AT1G03130.1	photosystem I subunit D-2;Encodes a protein predicted by sequence similarity with spinach PsaD to be photosystem I reaction center subunit II (PsaD2)	2135	6	204	22307.8	10.3525	-0.387745	0	nucleus,plastid,mitochondrion	nucleus		plastid	plastid	plastid	plastid		mitochondrion	plastid		plastid	plastid	plastid	plastid	plastid		plastid	plastid	mitochondrion	plastid	plastid	plastid		plastid:15028209;plastid:15322131;plastid:14729914;plastid:12938931	plastid:16381842	Q9SA56	cytosol:25641898;mitochondrion:27943495;nucleus:23396599;plasma membrane:19334764;plastid:11826309;plastid:12938931;plastid:14729914;plastid:15028209;plastid:15322131;plastid:21531424;plastid:23851315;plastid:20061580;plastid:23390424;plastid:18633119;plastid:23667806;plastid:25402197		plastid	plastid:11826309;plastid:14729914;plastid:15028209;plastid:18633119;plastid:15322131;plastid:12938931;plastid:20061580;plastid:21531424
XP_016540599.1	LOC107841106	1	AT1G03220.1	Eukaryotic aspartyl protease family protein;	294	9	433	45719.9	8.78069	0.236259	0	endoplasmic reticulum,plasma membrane,plastid,extracellular,nucleus,golgi,vacuole	plasma membrane		endoplasmic reticulum,golgi,extracellular	plastid		endoplasmic reticulum,golgi,extracellular			extracellular		plasma membrane	plastid	endoplasmic reticulum,golgi,extracellular	endoplasmic reticulum,golgi,extracellular	endoplasmic reticulum,golgi,extracellular		endoplasmic reticulum,golgi,extracellular	endoplasmic reticulum,golgi,extracellular	nucleus	endoplasmic reticulum,golgi,extracellular	plastid	vacuole	plasma membrane:16618929	plasma membrane:16618929		Q9ZVS4	extracellular:14595688;extracellular:15593128;extracellular:16356755;extracellular:16729891;extracellular:18998720;extracellular:21109274;extracellular:24393051;extracellular:25805245;extracellular:26572690;extracellular:28155257;extracellular:25852701;golgi:22430844;plasma membrane:16618929;plasma membrane:19334764;plastid:24872594		extracellular
XP_016563120.1	LOC107862158	1	AT1G03280.1	Transcription factor TFIIE, alpha subunit;	38	4	479	54126.5	4.74902	-0.865762	0	endoplasmic reticulum,mitochondrion,extracellular,cytosol,nucleus,golgi	cytosol		nucleus						nucleus	nucleus	nucleus,mitochondrion				mitochondrion		mitochondrion	cytosol,nucleus	nucleus	endoplasmic reticulum,golgi,extracellular	cytosol	cytosol				Q93ZW3	cytoskeleton:24134884		nucleus
XP_016565611.1	LOC107863923	1	AT1G03360.1	ribosomal RNA processing 4;	15	2	322	36576	7.36412	-0.346894	0	endoplasmic reticulum,nucleus,plastid,mitochondrion	plastid		plastid		endoplasmic reticulum	mitochondrion	mitochondrion		mitochondrion	nucleus	plastid		mitochondrion	mitochondrion	mitochondrion		mitochondrion	mitochondrion	mitochondrion	mitochondrion	mitochondrion	nucleus				Q9ZVT7			mitochondrion
XP_016545164.1	LOC107845388	1	AT1G03475.1	Coproporphyrinogen III oxidase;Encodes coproporphyrinogen III oxidase, a key enzyme in the biosynthetic pathway of chlorophyll and heme, a tetrapyrrole pathway. Mutants express cytological and molecular markers associated with the defense responses, usually activated by pathogen infection.	105	10	386	43798.4	6.67711	-0.543782	0	cytosol,peroxisome,plastid,mitochondrion	cytosol		plastid	plastid	peroxisome	plastid		mitochondrion	plastid		plastid	plastid	plastid	plastid	plastid		mitochondrion	plastid	cytosol	plastid	plastid	plastid		plastid:18431481;plastid:16207701	plastid:16381842	Q9LR75	mitochondrion:27943495;plastid:15028209;plastid:16207701;plastid:20423899;plastid:21531424;plastid:18431481;plastid:18633119;plastid:20061580;plastid:21539947;plastid:24361574;plastid:24872594	plastid:11733507;plastid:ISSN 0981-9428	plastid
XP_016545506.1	LOC107845600	1	AT1G03680.1	thioredoxin M-type 1;encodes a chloroplast thioredoxin similar to prokaryotic thioredoxins.	469	5	179	19665.6	9.25364	-0.12905	0	mitochondrion,plastid,extracellular	plastid		plastid	plastid	plastid	plastid		mitochondrion	plastid		plastid	plastid	plastid	plastid	plastid		plastid	plastid	extracellular	plastid	plastid	plastid	plastid:16923014	plastid:16923014;plastid:16207701;plastid:18431481;plastid:19259774	plastid:16381842	O48737	mitochondrion:23444301;plastid:11826309;plastid:14729914;plastid:15028209;plastid:16207701;plastid:16648217;plastid:20423899;plastid:21531424;plastid:20061580;plastid:24872594;plastid:16923014;plastid:18633119;plastid:21539947;plastid:24361574;plastid:18431481		plastid	plastid:11826309;plastid:21539947;plastid:14729914;plastid:16648217;plastid:15028209;plastid:16207701;plastid:18431481;plastid:18633119;plastid:16923014;plastid:19259774;plastid:20061580;plastid:21531424;plastid:20423899
XP_016541540.1	LOC107842294	1	AT1G03860.1	prohibitin 2;prohibitin 2	171	7	286	31812.5	9.86862	-0.154545	0	endoplasmic reticulum,plastid,mitochondrion,extracellular,cytosol,golgi	cytosol		plastid		cytosol	endoplasmic reticulum,golgi,extracellular		mitochondrion	endoplasmic reticulum		mitochondrion				endoplasmic reticulum,golgi,extracellular		endoplasmic reticulum,golgi,extracellular	mitochondrion	mitochondrion	endoplasmic reticulum,golgi,extracellular	plastid	mitochondrion	mitochondrion:11743115;mitochondrion:14671022;mitochondrion:16618929;mitochondrion:17883375;mitochondrion:20197505;plastid:16618929	plastid:15028209;mitochondrion:18385124;mitochondrion:15276431;mitochondrion:11743115;vacuole:15539469;plastid:16618929;plasma membrane:17151019		Q9ZNT7	cytosol:25641898;golgi:25900983;mitochondrion:11743115;mitochondrion:14671022;mitochondrion:15276431;mitochondrion:18189341;mitochondrion:18385124;mitochondrion:20197505;mitochondrion:21472856;mitochondrion:21841088;mitochondrion:22923678;mitochondrion:24727099;mitochondrion:27122571;mitochondrion:27943495;nucleus:24012629;nucleus:27177187;plasma membrane:19334764;plastid:15028209;unclear:1661892…	mitochondrion:17883375	mitochondrion	mitochondrion:15276431;mitochondrion:17883375;mitochondrion:20197505;mitochondrion:21841088;mitochondrion:11743115;mitochondrion:21472856;mitochondrion:14671022;mitochondrion:18385124;mitochondrion:18189341
XP_016541540.1	LOC107842294	1	AT1G03860.3	prohibitin 2;prohibitin 2	96	3	286	31812.5	9.86862	-0.154545	0	endoplasmic reticulum,plastid,mitochondrion,extracellular,cytosol,golgi	cytosol		plastid		cytosol	endoplasmic reticulum,golgi,extracellular		mitochondrion	endoplasmic reticulum		mitochondrion				endoplasmic reticulum,golgi,extracellular		endoplasmic reticulum,golgi,extracellular	mitochondrion	mitochondrion	endoplasmic reticulum,golgi,extracellular	plastid	mitochondrion		plastid:15028209;mitochondrion:18385124;mitochondrion:15276431;mitochondrion:11743115;vacuole:15539469;plastid:16618929;plasma membrane:17151019		Q9ZNT7	mitochondrion:24727099		mitochondrion
XP_016541794.1	LOC107842458	1	AT1G04130.1	Tetratricopeptide repeat (TPR)-like superfamily protein;	33	0	360	40512.1	5.97693	-0.567222	0	cytosol,nucleus,mitochondrion	nucleus		nucleus						cytosol	nucleus	nucleus				mitochondrion		mitochondrion	cytosol,nucleus	nucleus		nucleus	cytosol							nucleus
XP_016565923.1	LOC107864151	1	AT1G04190.1	Tetratricopeptide repeat (TPR)-like superfamily protein;	44	3	328	37182.2	9.1807	-0.612195	0	cytosol,nucleus,mitochondrion	nucleus		nucleus						cytosol		nucleus				mitochondrion		mitochondrion	cytosol,nucleus	mitochondrion		nucleus	cytosol				Q8RXN1	cytosol:21166475		cytosol
XP_016537900.1	LOC107839065	1	AT1G04220.1	3-ketoacyl-CoA synthase 2;Encodes KCS2, a member of the 3-ketoacyl-CoA synthase family involved in the biosynthesis of VLCFA (very long chain fatty acids).	28	4	528	59531.2	9.58149	-0.111742	0	endoplasmic reticulum,plasma membrane,mitochondrion,extracellular,cytosol,peroxisome,nucleus,golgi	plasma membrane		nucleus						peroxisome		cytosol				endoplasmic reticulum,golgi,extracellular		mitochondrion	cytosol,nucleus	mitochondrion		plasma membrane	peroxisome			plasma membrane:16381842	Q5XEP9			plasma membrane,vacuole
XP_016565951.1	LOC107864177	1	AT1G04400.1	cryptochrome 2;Blue light receptor mediating blue-light regulated cotyledon expansion and flowering time. Positive regulator of the flowering-time gene CONSTANS. This gene possesses a light-induced CNT2 N-terminal homodimerisation domain.Involved in blue-light induced stomatal opening. Involved in triggering chromatin decondensation. An 80-residue motif (NC80) is sufficient to confer CRY2's physi…	164	7	612	69460.6	5.82637	-0.344281	0	cytosol,nucleus,plastid,mitochondrion	plastid		nucleus		plastid		mitochondrion		cytosol		plastid				mitochondrion		mitochondrion	cytosol,nucleus	cytosol		cytosol	cytosol	nucleus:10476076	vacuole:15539469;nucleus:10476076	nucleus:16381842	Q96524	cytoskeleton:24134884	nucleus:10737809;nucleus:11089975;nucleus:11509693;nucleus:16738862;nucleus:17259260;nucleus:22739826	cytosol,nucleus	cytoskeleton:cpeb-gs;nucleus:11509693;nucleus:11089975;nucleus:16738862;nucleus:17259260;nucleus:10737809;nucleus:10476076
XP_016565951.1	LOC107864177	1	AT1G04400.2	cryptochrome 2;Blue light receptor mediating blue-light regulated cotyledon expansion and flowering time. Positive regulator of the flowering-time gene CONSTANS. This gene possesses a light-induced CNT2 N-terminal homodimerisation domain.Involved in blue-light induced stomatal opening. Involved in triggering chromatin decondensation. An 80-residue motif (NC80) is sufficient to confer CRY2's physi…	134	5	612	69460.6	5.82637	-0.344281	0	cytosol,nucleus,plastid,mitochondrion	plastid		nucleus		plastid		mitochondrion		cytosol		plastid				mitochondrion		mitochondrion	cytosol,nucleus	cytosol		cytosol	cytosol		vacuole:15539469;nucleus:10476076	nucleus:16381842	Q96524			cytosol
XP_016553594.1	LOC107853096	1	AT1G04420.1	NAD(P)-linked oxidoreductase superfamily protein;	77	5	412	46429.6	8.75652	-0.281553	0	endoplasmic reticulum,plastid,mitochondrion	plastid	plastid,mitochondrion	plastid	plastid	endoplasmic reticulum	plastid		mitochondrion	plastid		plastid	plastid	plastid	plastid	plastid		plastid	plastid	mitochondrion	plastid	plastid	plastid	plastid:12938931;plastid:16207701;plastid:18431481;plastid:18633119	plastid:12938931;plastid:18431481;plastid:16207701		Q8VZ23	plasma membrane:19334764;plastid:12938931;plastid:16207701;plastid:20423899;plastid:21531424;plastid:23851315;plastid:18431481;plastid:18633119;plastid:20061580;plastid:24361574;plastid:24872594		plastid
XP_016559101.1	LOC107858825	1	AT1G04430.1	S-adenosyl-L-methionine-dependent methyltransferases superfamily protein;	189	6	623	70511.9	6.56201	-0.405136	0	endoplasmic reticulum,plastid,mitochondrion,extracellular,nucleus,golgi	plastid		plastid			endoplasmic reticulum,golgi,extracellular			golgi		plastid		mitochondrion	endoplasmic reticulum,golgi,extracellular	endoplasmic reticulum,golgi,extracellular		mitochondrion	mitochondrion	nucleus	endoplasmic reticulum,golgi,extracellular	plastid	golgi	golgi:16618929;plasma membrane:17151019	golgi:16618929;plasma membrane:17151019	golgi:16381842	Q940J9	golgi:16618929;golgi:22430844;golgi:22923678;golgi:25900983;golgi:25122472;mitochondrion:27122571;nucleus:23396599;plasma membrane:19334764;plasma membrane:21433285;vacuole:17151019		golgi
XP_016559101.1	LOC107858825	1	AT1G04430.2	S-adenosyl-L-methionine-dependent methyltransferases superfamily protein;	157	3	623	70511.9	6.56201	-0.405136	0	endoplasmic reticulum,plastid,mitochondrion,extracellular,nucleus,golgi	plastid		plastid			endoplasmic reticulum,golgi,extracellular			golgi		plastid		mitochondrion	endoplasmic reticulum,golgi,extracellular	endoplasmic reticulum,golgi,extracellular		mitochondrion	mitochondrion	nucleus	endoplasmic reticulum,golgi,extracellular	plastid	golgi		golgi:16618929;plasma membrane:17151019	golgi:16381842	Q940J9	golgi:22430844		endoplasmic reticulum
XP_016566047.1	LOC107864235	1	AT1G04510.1	MOS4-associated complex 3A;Encodes MAC3A, a U-box proteins with homology to the yeast and human E3 ubiquitin ligase Prp19. Associated with the MOS4-Associated Complex (MAC). Involved in plant innate immunity.	38	3	523	56869.1	6.61428	-0.307648	0	endoplasmic reticulum,mitochondrion,extracellular,cytosol,nucleus,golgi	cytosol		nucleus						cytosol	nucleus	nucleus				mitochondrion		endoplasmic reticulum,golgi,extracellular	cytosol,nucleus	cytosol		nucleus	cytosol	nucleus:19629177	nucleus:15496452	nucleus:16381842	Q94BR4	cytoskeleton:24134884;nucleus:15496452;plasma membrane:19334764	nucleus:15496452	nucleus
XP_016566047.1	LOC107864235	1	AT1G04510.2	MOS4-associated complex 3A;Encodes MAC3A, a U-box proteins with homology to the yeast and human E3 ubiquitin ligase Prp19. Associated with the MOS4-Associated Complex (MAC). Involved in plant innate immunity.	24	0	523	56885.1	6.61428	-0.31262	0	endoplasmic reticulum,mitochondrion,extracellular,cytosol,nucleus,golgi	cytosol		nucleus						cytosol	nucleus	nucleus				mitochondrion		endoplasmic reticulum,golgi,extracellular	cytosol,nucleus	cytosol		nucleus	cytosol		nucleus:15496452	nucleus:16381842	Q94BR4	nucleus:27177187		nucleus
XP_016551250.1	LOC107850927	1	AT1G04690.1	potassium channel beta subunit 1;	199	8	328	36540.6	7.49571	-0.282927	0	endoplasmic reticulum,plasma membrane,plastid,mitochondrion,extracellular,cytosol,golgi	cytosol		plastid		plasma membrane	mitochondrion			mitochondrion		plastid			endoplasmic reticulum,golgi,extracellular	mitochondrion		endoplasmic reticulum,golgi,extracellular	endoplasmic reticulum,golgi,extracellular	mitochondrion		cytosol	cytosol		plasma membrane:17644812		O23016	cytosol:25641898;plasma membrane:15574830;plasma membrane:17317660;plasma membrane:17644812;plasma membrane:19334764;plasma membrane:23323832;plasma membrane:26781341		plasma membrane
XP_016542682.1	LOC107843051	1	AT1G04760.1	vesicle-associated membrane protein 726;member of Synaptobrevin -like protein family	6	0	220	24874.3	9.35872	-0.193636	0	endoplasmic reticulum,plastid,mitochondrion,extracellular,cytosol,nucleus,golgi	cytosol		plastid		nucleus	mitochondrion			cytosol		nucleus			endoplasmic reticulum,golgi,extracellular	endoplasmic reticulum,golgi,extracellular		endoplasmic reticulum,golgi,extracellular	cytosol,nucleus	cytosol		plastid	cytosol	cytosol:15876431;plasma membrane:15876431	plastid:15028209	plasma membrane:16381842	Q9MAS5	plasma membrane:23990937;plastid:15028209	plasma membrane:15342965	plasma membrane
XP_016566088.1	LOC107864270	1	AT1G04780.1	Ankyrin repeat family protein;	34	3	664	74363.8	8.4377	-0.673042	0	cytosol,nucleus,mitochondrion	nucleus		nucleus						cytosol	nucleus	nucleus				mitochondrion		mitochondrion	cytosol,nucleus	nucleus		nucleus	cytosol	plasma membrane:17317660	plasma membrane:17317660		Q8GXW8	plasma membrane:17317660;plasma membrane:19334764;plasma membrane:26781341;vacuole:18686298		plasma membrane
XP_016548269.1	LOC107848102	1	AT1G04820.1	tubulin alpha-4 chain;Encodes an alpha tubulin isoform that is expressed in roots, leaves and flowers.	704	5	450	49543.6	4.68482	-0.194889	0	cytosol,nucleus,vacuole,mitochondrion	cytosol		cytosol		vacuole				cytosol		nucleus,mitochondrion				mitochondrion		mitochondrion	cytosol,nucleus	cytosol		cytosol	cytosol	cytoskeleton:1498608;cytosol:18433157	plastid:15028209;plasma membrane:15060130;cytosol:18433157		P29510	cytoskeleton:24134884;cytosol:25641898;extracellular:26572690;golgi:25900983;golgi:21826108;nucleus:23396599;plasma membrane:15060130;plasma membrane:17317660;plasma membrane:19334764;plasma membrane:20843791;plasma membrane:21433285;plasma membrane:26781341;plastid:15028209;plastid:20061580;plastid:24361574;vacuole:17151019		cytosol
XP_016551002.1	LOC107850770	1	AT1G04850.1	ubiquitin-associated (UBA)/TS-N domain-containing protein;	116	3	413	46605.7	6.03764	-0.752784	0	endoplasmic reticulum,plasma membrane,mitochondrion,extracellular,cytosol,nucleus,golgi	nucleus		nucleus		plasma membrane				cytosol	nucleus	nucleus			endoplasmic reticulum,golgi,extracellular	mitochondrion		mitochondrion	cytosol,nucleus	nucleus		cytosol	cytosol				Q9MAT3	cytosol:21166475		nucleus
XP_016551952.1	LOC107851445	1	AT1G04900.1	Protein of unknown function (DUF185);	26	5	442	50607.1	8.56949	-0.370588	0	endoplasmic reticulum,plastid,mitochondrion,extracellular,cytosol,nucleus,golgi	cytosol		plastid			mitochondrion		mitochondrion	cytosol		plastid		mitochondrion	mitochondrion	mitochondrion		endoplasmic reticulum,golgi,extracellular	mitochondrion	nucleus	mitochondrion	nucleus	cytosol					mitochondrion:27943495	endoplasmic reticulum:21908688	mitochondrion
XP_016573639.1	LOC107871274	1	AT1G04910.1	O-fucosyltransferase family protein;	39	2	519	59046.2	9.7693	-0.437765	0	endoplasmic reticulum,plastid,mitochondrion,extracellular,cytosol,nucleus,golgi	cytosol		plastid				mitochondrion		endoplasmic reticulum	nucleus	golgi			endoplasmic reticulum,golgi,extracellular	mitochondrion		mitochondrion	mitochondrion	mitochondrion	mitochondrion	mitochondrion	golgi	golgi:16618929	golgi:16618929	golgi:16381842	Q8W486	golgi:16618929;golgi:22430844;golgi:22923678;golgi:25900983;plasma membrane:19334764		golgi
XP_016566138.1	LOC107864313	1	AT1G04920.1	sucrose phosphate synthase 3F;Encodes a protein with putative sucrose-phosphate synthase activity.	5	2	1062	119483	6.2162	-0.477778	0	cytosol,nucleus,plastid,mitochondrion	cytosol		nucleus		plastid				cytosol	nucleus	plastid				mitochondrion		mitochondrion	cytosol,nucleus	nucleus		cytosol	cytosol				Q8RY24			cytosol
XP_016580595.1	LOC107878187	1	AT1G04980.1	PDI-like 2-2;Encodes a protein disulfide isomerase-like (PDIL) protein, a member of a multigene family within the thioredoxin (TRX) superfamily. Transcript levels for this gene are up-regulated in response to three different chemical inducers of ER stress (dithiothreitol, beta-mercaptoethanol, and tunicamycin). AtIRE1-2 does not appear to be required for this response, but the atbzip60 mutant has…	45	1	447	48405.6	6.38693	-0.290157	0	endoplasmic reticulum,plastid,mitochondrion,extracellular,cytosol,nucleus,golgi	plastid		cytosol	plastid	endoplasmic reticulum	mitochondrion	mitochondrion		endoplasmic reticulum		cytosol,nucleus,plastid	plastid	endoplasmic reticulum,golgi,extracellular	endoplasmic reticulum,golgi,extracellular	endoplasmic reticulum,golgi,extracellular		endoplasmic reticulum,golgi,extracellular	mitochondrion	cytosol	endoplasmic reticulum,golgi,extracellular	plastid	endoplasmic reticulum				Q9MAU6	endoplasmic reticulum:22923678;extracellular:16287169;extracellular:26572690;nucleus:23396599		endoplasmic reticulum
XP_016541426.1	LOC107842189	1	AT1G05010.1	ethylene-forming enzyme;Encodes 1-aminocyclopropane-1-carboxylate oxidase	247	4	323	36678.9	5.0142	-0.478328	0	plastid,mitochondrion,peroxisome,cytosol,nucleus	cytosol		cytosol		plastid				peroxisome		cytosol				mitochondrion		mitochondrion	cytosol,nucleus	cytosol		cytosol	cytosol				Q06588	golgi:25900983;plasma membrane:26781341;vacuole:25900983		golgi
XP_016565651.1	LOC107863953	1	AT1G05070.1	Protein of unknown function (DUF1068);	53	7	184	20265	6.50936	-0.577174	0	endoplasmic reticulum,plastid,mitochondrion,extracellular,cytosol,nucleus,golgi	nucleus		endoplasmic reticulum,golgi,extracellular		cytosol	endoplasmic reticulum,golgi,extracellular			extracellular		nucleus		endoplasmic reticulum,golgi,extracellular	mitochondrion	endoplasmic reticulum,golgi,extracellular		mitochondrion	endoplasmic reticulum,golgi,extracellular	nucleus	endoplasmic reticulum,golgi,extracellular	plastid	extracellular	golgi:16618929	golgi:16618929		Q94AB8	golgi:16618929;golgi:22923678		golgi,extracellular
XP_016568446.1	LOC107866916	1	AT1G05150.1	Calcium-binding tetratricopeptide family protein;	33	1	808	90174.3	6.7311	-0.419307	0	cytosol,nucleus,mitochondrion	cytosol		nucleus					mitochondrion	cytosol		nucleus				mitochondrion		mitochondrion	cytosol,nucleus	cytosol		mitochondrion	cytosol	plasma membrane:14506206;plasma membrane:17317660;plasma membrane:17644812	plasma membrane:17317660		O23052	cytosol:25641898;golgi:22923678;plasma membrane:14506206;plasma membrane:15308754;plasma membrane:15574830;plasma membrane:16635983;plasma membrane:17317660;plasma membrane:17644812;plasma membrane:19334764;plasma membrane:20374526;plasma membrane:20843791;plasma membrane:21433285;plasma membrane:22215637;plasma membrane:22318864;plasma membrane:26781341;vacuole:18686298		plasma membrane
XP_016541459.1	LOC107842222	1	AT1G05180.1	NAD(P)-binding Rossmann-fold superfamily protein;Encodes a subunit of the RUB1 activating enzyme that regulates the protein degradation activity of Skp1-Cullin-Fbox complexes, primarily, but not exclusively, affecting auxin responses. Acts alongside AS1 to exclude BP expression from leaves.	51	5	540	60038.1	5.72462	-0.181481	0	plastid,mitochondrion,peroxisome,cytosol,nucleus	plastid		nucleus		plastid				peroxisome	nucleus	nucleus				mitochondrion		mitochondrion	cytosol,nucleus	cytosol		cytosol	nucleus	nucleus:9624055		nucleus:16381842	P42744	cytosol:21166475		cytosol
XP_016541459.1	LOC107842222	1	AT1G05180.2	NAD(P)-binding Rossmann-fold superfamily protein;Encodes a subunit of the RUB1 activating enzyme that regulates the protein degradation activity of Skp1-Cullin-Fbox complexes, primarily, but not exclusively, affecting auxin responses. Acts alongside AS1 to exclude BP expression from leaves.	38	0	436	48996.2	6.60843	-0.136927	0	endoplasmic reticulum,plasma membrane,plastid,mitochondrion,extracellular,cytosol,nucleus,golgi	plasma membrane		nucleus		plastid	mitochondrion	mitochondrion	mitochondrion	mitochondrion	nucleus	nucleus		endoplasmic reticulum,golgi,extracellular	endoplasmic reticulum,golgi,extracellular	mitochondrion		mitochondrion	mitochondrion	cytosol	mitochondrion	plastid	golgi			nucleus:16381842	P42744			mitochondrion
XP_016551516.1	LOC107851116	1	AT1G05190.1	Ribosomal protein L6 family;	293	3	223	24707	10.5546	-0.435426	0	cytosol,plastid,mitochondrion	cytosol		plastid	plastid	plastid	plastid	mitochondrion		plastid		plastid	plastid	plastid	plastid	plastid		plastid	mitochondrion	mitochondrion	plastid	cytosol	plastid		plastid:15028209;plastid:18633119;plastid:12938931	plastid:16381842	O23049	cytosol:25641898;golgi:25900983;nucleus:23396599;plastid:12938931;plastid:15028209;plastid:16207701;plastid:20423899;plastid:21531424;plastid:23549413;plastid:23851315;plastid:20061580;plastid:24872594;plastid:18431481;plastid:18633119;plastid:24361574;vacuole:25900983		plastid	plastid:15028209;plastid:16207701;plastid:18431481;plastid:18633119;plastid:20061580;plastid:12938931;plastid:21531424;plastid:20423899
XP_016579397.1	LOC107877215	1	AT1G05260.1	Peroxidase superfamily protein;Encodes a cold-inducible cationic peroxidase that is involved in the stress response. In response to low temperature, RCI3 transcripts accumulate in the aerial part and in roots of etiolated seedlings but only in roots of light-grown seedlings.	40	5	326	34907.7	8.48855	0.00644172	0	endoplasmic reticulum,plastid,extracellular,cytosol,nucleus,golgi	extracellular		endoplasmic reticulum,golgi,extracellular		plastid	endoplasmic reticulum,golgi,extracellular			extracellular		cytosol		endoplasmic reticulum,golgi,extracellular	endoplasmic reticulum,golgi,extracellular	endoplasmic reticulum,golgi,extracellular		endoplasmic reticulum,golgi,extracellular	endoplasmic reticulum,golgi,extracellular	nucleus	endoplasmic reticulum,golgi,extracellular	extracellular	extracellular	endoplasmic reticulum:0012366797		extracellular:16381842	O23044	extracellular:21109274;extracellular:26572690;extracellular:28155257		extracellular
XP_016563780.1	LOC107862666	1	AT1G05350.1	NAD(P)-binding Rossmann-fold superfamily protein;	22	0	431	47022.8	4.31384	-0.213457	0	plastid,mitochondrion,peroxisome,cytosol,nucleus	plastid		nucleus						peroxisome		nucleus				mitochondrion		mitochondrion	cytosol,nucleus	nucleus		cytosol	cytosol				O23034	cytosol:21166475;golgi:25900983		cytosol
XP_016540196.1	LOC107840791	1	AT1G05500.1	Calcium-dependent lipid-binding (CaLB domain) family protein;Encodes a endomembrane-localized synaptotagmin. Synaptotagmin family proteins are calcium sensors that regulate exocytosis in mammalian cells.	37	0	560	62932.3	5.60943	-0.0625	0	endoplasmic reticulum,mitochondrion,extracellular,cytosol,nucleus,golgi	cytosol		nucleus			endoplasmic reticulum,golgi,extracellular			endoplasmic reticulum		cytosol		endoplasmic reticulum,golgi,extracellular	endoplasmic reticulum,golgi,extracellular	endoplasmic reticulum,golgi,extracellular		mitochondrion	endoplasmic reticulum,golgi,extracellular	cytosol	endoplasmic reticulum,golgi,extracellular	cytosol	endoplasmic reticulum		plasma membrane:17317660		Q8L706	cytosol:25641898;endoplasmic reticulum:22923678;golgi:25900983;plasma membrane:17317660;plasma membrane:21433285;plasma membrane:22215637;plasma membrane:23990937;plasma membrane:26781341		plasma membrane	plasma membrane:22215637;plasma membrane:17317660;plasma membrane:21433285
XP_016543740.1	LOC107843850	1	AT1G05520.1	Sec23/Sec24 protein transport family protein;	26	2	783	86361.9	5.32815	-0.126948	0	endoplasmic reticulum,plasma membrane,mitochondrion,cytosol,nucleus	plasma membrane		nucleus		endoplasmic reticulum				cytosol		plasma membrane				mitochondrion		mitochondrion	cytosol,nucleus	cytosol		cytosol	cytosol				Q8H0S3	cytosol:21166475;plasma membrane:19334764;plasma membrane:21433285		endoplasmic reticulum,golgi	endoplasmic reticulum:cpeb-gs;golgi:cpeb-gs
XP_016543251.1	LOC107843457	1	AT1G05590.1	beta-hexosaminidase 2;Encodes a protein with &#946;-hexosaminidase activity (the enzyme is active with p-nitrophenyl-&#946;-N-acetylglucosaminide as substrate but displayed only a minor activity toward p-nitrophenyl-&#946;-N-acetylgalactosaminide). Chitotriose-PA was digested almost completely overnight by a 50% ammonium sulfate fraction of a supernatant yeast expressing AtHEX3.	16	1	580	64994.6	6.3653	-0.145	0	endoplasmic reticulum,plasma membrane,plastid,mitochondrion,extracellular,cytosol,golgi	plasma membrane		endoplasmic reticulum,golgi,extracellular			endoplasmic reticulum,golgi,extracellular		mitochondrion	extracellular		plastid		endoplasmic reticulum,golgi,extracellular	endoplasmic reticulum,golgi,extracellular	endoplasmic reticulum,golgi,extracellular		endoplasmic reticulum,golgi,extracellular	endoplasmic reticulum,golgi,extracellular	cytosol	endoplasmic reticulum,golgi,extracellular	plastid	golgi	plasma membrane:17644627	plasma membrane:17644627		Q9SYK0			extracellular
XP_016552057.1	LOC107851514	1	AT1G05620.1	uridine-ribohydrolase 2;	45	4	322	34669.9	4.81643	0.134161	0	cytosol,nucleus,plastid,mitochondrion	cytosol		cytosol						cytosol		plastid				mitochondrion		mitochondrion	cytosol,nucleus	cytosol		cytosol	cytosol			cytosol:16381842	Q8LAC4	cytosol:21166475	cytosol:24130159	cytosol
XP_016552057.1	LOC107851514	1	AT1G05620.2	uridine-ribohydrolase 2;	28	1	302	32530.3	4.9952	0.159272	0	endoplasmic reticulum,plastid,extracellular,cytosol,golgi	cytosol		endoplasmic reticulum,golgi,extracellular			plastid			cytosol		plastid				endoplasmic reticulum,golgi,extracellular		endoplasmic reticulum,golgi,extracellular	endoplasmic reticulum,golgi,extracellular	cytosol		cytosol	extracellular			cytosol:16381842	Q8LAC4	cytosol:21166475		cytosol
XP_016575410.1	LOC107873174	1	AT1G05720.1	selenoprotein family protein;	70	3	163	18574.6	4.81355	-0.208589	0	endoplasmic reticulum,golgi,nucleus,extracellular	extracellular		nucleus		golgi	endoplasmic reticulum,golgi,extracellular			golgi		nucleus		endoplasmic reticulum,golgi,extracellular	endoplasmic reticulum,golgi,extracellular	endoplasmic reticulum,golgi,extracellular		endoplasmic reticulum,golgi,extracellular	endoplasmic reticulum,golgi,extracellular	nucleus	endoplasmic reticulum,golgi,extracellular	extracellular	endoplasmic reticulum				Q8GWP6			extracellular
XP_016565470.1	LOC107863825	1	AT1G06200.1	Peptidase S24/S26A/S26B/S26C family protein;	61	2	206	23250.8	5.3904	-0.336893	0	cytosol,nucleus,plastid,mitochondrion	cytosol		nucleus			mitochondrion			cytosol		plastid				mitochondrion		plastid	cytosol,nucleus	cytosol		cytosol	cytosol					cytoskeleton:24134884;mitochondrion:27943495		cytosol
XP_016537645.1	LOC107838904	1	AT1G06400.1	Ras-related small GTP-binding family protein;small GTP-binding protein (ara-2)	96	5	216	23928.4	6.93703	-0.305093	0	cytosol,nucleus,plastid,mitochondrion	cytosol		nucleus		plastid				cytosol		cytosol,nucleus				mitochondrion		mitochondrion	cytosol,nucleus	mitochondrion		cytosol	cytosol		plasma membrane:17317660	plasma membrane:16381842	P28185	cytosol:25641898;golgi:25900983;golgi:21826108;plasma membrane:17317660;plasma membrane:19334764;plasma membrane:22215637;plasma membrane:26781341;plastid:24872594;vacuole:25900983	cytosol:22974509	cytosol
XP_016537449.1	LOC107838770	1	AT1G06410.1	trehalose-phosphatase/synthase 7;Encodes an enzyme putatively involved in trehalose biosynthesis. Though the protein has both trehalose-6-phosphate synthase (TPS)-like and trehalose-6-phosphate phosphatase (TPP)-like domains, neither activity has been detected in enzymatic assays nor has the protein been able to complement yeast TPS or TPP mutants.	65	1	851	96693.8	5.61484	-0.26322	0	plasma membrane,plastid,mitochondrion,peroxisome,cytosol,nucleus,vacuole	plasma membrane		nucleus	plastid		mitochondrion	mitochondrion		peroxisome		cytosol,vacuole				mitochondrion		mitochondrion	mitochondrion	nucleus	plastid	plastid	cytosol				Q9LMI0	cytosol:21166475;cytosol:25641898;cytosol:22522809;golgi:25900983;mitochondrion:27943495;plasma membrane:19334764		cytosol
XP_016541585.1	LOC107842329	1	AT1G06550.1	ATP-dependent caseinolytic (Clp) protease/crotonase family protein;	32	3	387	43259.7	5.23459	-0.309561	0	peroxisome,cytosol,nucleus,mitochondrion	cytosol		cytosol						peroxisome		peroxisome				mitochondrion		mitochondrion	cytosol,nucleus	cytosol		nucleus	cytosol				Q56XU5			peroxisome
XP_016573060.1	LOC107870882	1	AT1G06570.1	phytoene desaturation 1;Mutation of the PDS1 locus disrupts the activity of p-hydroxyphenylpyruvate dioxygenase (HPPDase), the first committed step in the synthesis of both plastoquinone and tocopherols in plants.	134	8	473	51923.5	5.95768	-0.250106	0	cytosol,plastid,mitochondrion	plastid		plastid		cytosol	mitochondrion	mitochondrion	mitochondrion	plastid		cytosol			mitochondrion	mitochondrion		mitochondrion	mitochondrion	cytosol	mitochondrion	mitochondrion	cytosol	cytosol:10198110;mitochondrion:14671022;plastid:8718624	mitochondrion:14671022;cytosol:10198110	cytosol:16381842	P93836	mitochondrion:14671022;mitochondrion:27122571		mitochondrion
XP_016573060.1	LOC107870882	1	AT1G06570.2	phytoene desaturation 1;Mutation of the PDS1 locus disrupts the activity of p-hydroxyphenylpyruvate dioxygenase (HPPDase), the first committed step in the synthesis of both plastoquinone and tocopherols in plants.	74	0	418	45965.4	6.5153	-0.233732	0	cytosol,plastid,mitochondrion	plastid		plastid		cytosol	mitochondrion	mitochondrion	mitochondrion	plastid		cytosol			mitochondrion	mitochondrion		mitochondrion	mitochondrion	mitochondrion	mitochondrion	mitochondrion	cytosol		mitochondrion:14671022;cytosol:10198110	cytosol:16381842	P93836			mitochondrion
XP_016537856.1	LOC107839033	1	AT1G06590.1	;	14	3	916	101045	6.17389	-0.0168122	0	endoplasmic reticulum,plastid,plasma membrane,mitochondrion,nucleus	nucleus		plastid			mitochondrion			endoplasmic reticulum		nucleus		mitochondrion	mitochondrion	mitochondrion		mitochondrion	mitochondrion	nucleus	mitochondrion	plastid	plasma membrane				Q8H1U4			mitochondrion
XP_016543391.1	LOC107843581	1	AT1G06680.1	photosystem II subunit P-1;Encodes a 23 kD extrinsic protein that is part of photosystem II and participates in the regulation of oxygen evolution.	2053	16	263	28096.6	7.49315	-0.343726	0	cytosol,nucleus,plastid,mitochondrion	cytosol		plastid	plastid	plastid	plastid		mitochondrion	plastid		plastid	plastid	plastid	plastid	plastid		mitochondrion	plastid	nucleus	plastid	plastid	plastid	plastid:11526245;plastid:11826309	plastid:15322131;plastid:16207701;plastid:18431481;plastid:14729914;plastid:12938931;plastid:11526245	plastid:16381842	Q42029	golgi:25900983;mitochondrion:27122571;mitochondrion:27943495;plastid:11719511;plastid:11826309;plastid:12938931;plastid:14729914;plastid:15028209;plastid:15322131;plastid:16207701;plastid:16648217;plastid:20049866;plastid:20423899;plastid:21531424;plastid:23549413;plastid:23851315;plastid:25740923;plastid:23390424;plastid:18633119;plastid:21539947;plastid:24361574;plastid:16923014;plastid:1843148…		plastid	plastid:11826309;plastid:11719511;plastid:15322131;plastid:20049866;plastid:21539947;plastid:11526245;plastid:15028209;plastid:16207701;plastid:18431481;plastid:12938931;plastid:16923014;plastid:20423899;plastid:14729914;plastid:16648217;plastid:18633119;plastid:18433418;plastid:20061580;plastid:21531424
XP_016580440.1	LOC107878078	1	AT1G06690.1	NAD(P)-linked oxidoreductase superfamily protein;	36	2	377	41499.3	9.21747	-0.275597	0	cytosol,nucleus,plastid,mitochondrion	plastid		nucleus	plastid				mitochondrion	plastid		plastid		plastid	plastid	mitochondrion		plastid	plastid	mitochondrion	plastid	plastid	cytosol	plastid:12766230;plastid:12938931;plastid:15028209;plastid:15322131;plastid:16414959;plastid:18431481	plastid:16414959;plastid:12766230;plastid:18431481;plastid:15322131	plastid:16381842;cytosol:16381842	Q94A68	golgi:25900983;plastid:12938931;plastid:21531424;plastid:23851315;plastid:20061580;plastid:24872594;plastid:18431481;plastid:16414959;plastid:22274653		plastid
XP_016557666.1	LOC107857252	1	AT1G06750.1	P-loop containing nucleoside triphosphate hydrolases superfamily protein;	25	1	519	59095.4	9.23407	-0.32948	0	endoplasmic reticulum,cytosol,plastid,mitochondrion	cytosol		plastid			mitochondrion		mitochondrion	endoplasmic reticulum		plastid			mitochondrion	mitochondrion		mitochondrion	mitochondrion	mitochondrion	mitochondrion	plastid	cytosol				Q5XVL6		mitochondrion:21515817	mitochondrion
XP_016557666.1	LOC107857252	1	AT1G06750.2	P-loop containing nucleoside triphosphate hydrolases superfamily protein;	0	0	526	59857.3	9.03569	-0.318631	0	endoplasmic reticulum,plastid,mitochondrion,extracellular,cytosol,nucleus,golgi	cytosol		plastid						endoplasmic reticulum		nucleus,plastid			endoplasmic reticulum,golgi,extracellular	mitochondrion		mitochondrion	mitochondrion	mitochondrion		cytosol	cytosol							cytosol
XP_016548784.1	LOC107848513	1	AT1G06890.1	nodulin MtN21 /EamA-like transporter family protein;	51	3	357	39040.3	9.04357	0.589356	0	endoplasmic reticulum,plasma membrane,plastid,mitochondrion,extracellular,golgi	plasma membrane		plastid	plastid		endoplasmic reticulum,golgi,extracellular			plasma membrane		golgi		endoplasmic reticulum,golgi,extracellular	endoplasmic reticulum,golgi,extracellular	endoplasmic reticulum,golgi,extracellular		mitochondrion	endoplasmic reticulum,golgi,extracellular	extracellular	endoplasmic reticulum,golgi,extracellular	plasma membrane	extracellular	golgi:16618929	golgi:16618929	golgi:16381842	Q8RXL8	golgi:16618929;golgi:22923678;golgi:25900983;golgi:25122472		golgi
XP_016548784.1	LOC107848513	1	AT1G06890.2	nodulin MtN21 /EamA-like transporter family protein;	37	1	357	39040.3	9.04357	0.589356	0	endoplasmic reticulum,plasma membrane,plastid,mitochondrion,extracellular,golgi	plasma membrane		plastid	plastid		endoplasmic reticulum,golgi,extracellular			plasma membrane		golgi		endoplasmic reticulum,golgi,extracellular	endoplasmic reticulum,golgi,extracellular	endoplasmic reticulum,golgi,extracellular		mitochondrion	endoplasmic reticulum,golgi,extracellular	extracellular	endoplasmic reticulum,golgi,extracellular	plasma membrane	extracellular		golgi:16618929	golgi:16381842	Q8RXL8			extracellular
XP_016548784.1	LOC107848513	1	AT1G06890.3	nodulin MtN21 /EamA-like transporter family protein;	0	0	353	38549.8	9.21479	0.577904	0	endoplasmic reticulum,plasma membrane,plastid,mitochondrion,extracellular,golgi	mitochondrion		plastid	plastid		endoplasmic reticulum,golgi,extracellular			endoplasmic reticulum		golgi		endoplasmic reticulum,golgi,extracellular	endoplasmic reticulum,golgi,extracellular	endoplasmic reticulum,golgi,extracellular		mitochondrion	endoplasmic reticulum,golgi,extracellular	extracellular	endoplasmic reticulum,golgi,extracellular	plasma membrane	extracellular							extracellular
XP_016539169.1	LOC107840001	1	AT1G06950.1	translocon at the inner envelope membrane of chloroplasts 110;Encodes a protein thought to be a part of the translocon at the chloroplast inner envelope. Involved in protein import into the chloroplast and chloroplast biogenesis.	60	3	1016	112127	5.73267	-0.300886	0	cytosol,plastid,mitochondrion	cytosol	plastid,mitochondrion	plastid	plastid		plastid		mitochondrion	plastid		plastid	plastid	plastid	plastid	plastid		mitochondrion	plastid	cytosol	plastid	plastid	plastid	plastid:15659100	plastid:15028209;plastid:12766230;plastid:15659100		Q8LPR9	cytosol:25641898;golgi:25900983;mitochondrion:27943495;mitochondrion:21896887;plasma membrane:19334764;plasma membrane:21433285;plastid:12766230;plastid:12938931;plastid:15028209;plastid:21531424;plastid:22923678;plastid:23549413;plastid:23851315;plastid:18431481;plastid:20061580;plastid:23390424;plastid:24872594;plastid:23667806;vacuole:25900983		plastid	plastid:18431481;plastid:12938931;plastid:20061580;plastid:15659100;plastid:12766230;plastid:21531424;plastid:15028209
XP_016577676.1	LOC107875459	1	AT1G07110.1	fructose-2,6-bisphosphatase;Encodes the bifunctional enzyme fructose-6-phosphate 2-kinase/fructose-2,6-bisphosphatase.	59	3	744	82563.5	6.19567	-0.387903	0	cytosol,nucleus,plastid,mitochondrion	plastid		nucleus		cytosol				cytosol	nucleus	plastid				mitochondrion		mitochondrion	cytosol,nucleus	cytosol		cytosol	cytosol	cytosol:18433157	plasma membrane:17317660;cytosol:18433157		Q9MB58	cytosol:25641898;plasma membrane:17317660	endoplasmic reticulum:23543785;golgi:23543785	cytosol	cytosol:18433157
XP_016559941.1	LOC107859437	1	AT1G07180.1	alternative NAD(P)H dehydrogenase 1;Internal NAD(P)H dehydrogenase in mitochondria. The predicted protein sequence has high homology with other designated NAD(P)H DHs from microorganisms; the capacity for matrix NAD(P)H oxidation via the rotenone-insensitive pathway is significantly reduced in the Atndi1 mutant plant line; the in vitro translation product of AtNDI1 is imported into isolated mitoc…	38	4	510	56631.3	8.85388	-0.140784	0	plastid,plasma membrane,mitochondrion,cytosol,peroxisome	plasma membrane		plastid	plastid		plastid		mitochondrion	peroxisome		mitochondrion		mitochondrion	mitochondrion	mitochondrion		plastid	mitochondrion	cytosol	mitochondrion	plastid	mitochondrion	mitochondrion:14630960;mitochondrion:16258072	mitochondrion:14630960;mitochondrion:16258072		Q8GWA1	mitochondrion:21296373;mitochondrion:27943495	mitochondrion:12972666;mitochondrion:18703057;mitochondrion:23841539;peroxisome:18703057;peroxisome:23841539	mitochondrion	mitochondrion:16258072;mitochondrion:18703057;mitochondrion:14630960;mitochondrion:12972666
XP_016571856.1	LOC107869995	1	AT1G07360.1	CCCH-type zinc fingerfamily protein with RNA-binding domain;	64	5	481	53590.8	7.5081	-0.818503	0	endoplasmic reticulum,plastid,mitochondrion,extracellular,cytosol,nucleus,golgi	nucleus		nucleus						nucleus	nucleus	nucleus,plastid				mitochondrion		endoplasmic reticulum,golgi,extracellular	cytosol,nucleus	nucleus		nucleus	nucleus				Q9LNV5	nucleus:27177187;nucleus:23396599	nucleus:20943852	nucleus
XP_016570539.1	LOC107868370	1	AT1G07380.1	Neutral/alkaline non-lysosomal ceramidase;	7	0	779	86776.1	7.57837	-0.320154	0	endoplasmic reticulum,plasma membrane,plastid,extracellular,cytosol,golgi	plastid		endoplasmic reticulum,golgi,extracellular			endoplasmic reticulum,golgi,extracellular			endoplasmic reticulum		extracellular		endoplasmic reticulum,golgi,extracellular	endoplasmic reticulum,golgi,extracellular	endoplasmic reticulum,golgi,extracellular		endoplasmic reticulum,golgi,extracellular	endoplasmic reticulum,golgi,extracellular	cytosol	endoplasmic reticulum,golgi,extracellular	plastid	plasma membrane	plasma membrane:17151019	plasma membrane:17151019		Q9LNV7	vacuole:17151019		vacuole
XP_016539463.1	LOC107840198	1	AT1G07400.1	HSP20-like chaperones superfamily protein;	26	3	157	17829.1	6.29109	-0.679618	0	cytosol,nucleus,plastid,mitochondrion	cytosol		nucleus		cytosol		mitochondrion		cytosol		cytosol,plastid				mitochondrion		plastid	cytosol,nucleus	mitochondrion		cytosol	cytosol			cytosol:16381842	Q9LNW0		cytosol:21443605	cytosol
XP_016542409.1	LOC107842881	1	AT1G07510.1	FTSH protease 10;encodes an FtsH protease that is localized to the mitochondrion	50	3	813	89559.8	8.65112	-0.397417	0	cytosol,nucleus,plastid,mitochondrion	cytosol		plastid	plastid	mitochondrion	mitochondrion		mitochondrion	mitochondrion		nucleus,plastid		mitochondrion	mitochondrion	mitochondrion		mitochondrion	mitochondrion	cytosol	mitochondrion	plastid	cytosol	mitochondrion:14630971;mitochondrion:14671022;mitochondrion:16618929;plastid:16618929	mitochondrion:14671022;plastid:15322131;plastid:16618929	mitochondrion:16381842	Q8VZI8	mitochondrion:14671022;mitochondrion:22923678;mitochondrion:27943495;plasma membrane:20843791;plasma membrane:21433285;plastid:15322131;unclear:16618929		mitochondrion	mitochondrion:14671022
XP_016537714.1	LOC107838933	1	AT1G07660.1	Histone superfamily protein;	72	5	103	11410.2	12.0052	-0.524272	0	cytosol,nucleus,mitochondrion	nucleus		nucleus					mitochondrion	nucleus		nucleus			mitochondrion	mitochondrion		mitochondrion	cytosol,nucleus	nucleus		nucleus	nucleus	nucleus:15496452;plasma membrane:17151019;plasma membrane:17644812;plastid:15028209;plastid:18431481;vacuole:15539469	plasma membrane:17151019;plastid:18431481;plasma membrane:17644812	nucleus:16381842	P59259	cytosol:21166475;extracellular:26572690;golgi:25900983;mitochondrion:24727099;nucleus:23396599;plasma membrane:17644812;plasma membrane:21433285;plastid:15028209;plastid:20061580;plastid:23667806;vacuole:17151019;vacuole:25900983		nucleus	nucleus:cpeb-gs
XP_016538263.1	LOC107839342	1	AT1G07670.1	endomembrane-type CA-ATPase 4;	35	3	1061	116187	4.84041	0.0295947	0	endoplasmic reticulum,plasma membrane,mitochondrion,cytosol,nucleus	plasma membrane		cytosol		endoplasmic reticulum				cytosol		endoplasmic reticulum				mitochondrion		mitochondrion	cytosol,nucleus	cytosol		plasma membrane	plasma membrane	endoplasmic reticulum:16618929	plasma membrane:17317660;endoplasmic reticulum:16618929	plasma membrane:16381842	Q9XES1	endoplasmic reticulum:16618929;endoplasmic reticulum:22923678;golgi:25900983;plasma membrane:17317660;plasma membrane:20843791;plasma membrane:21433285		endoplasmic reticulum
XP_016547558.1	LOC107847675	1	AT1G07705.1	NOT2 / NOT3 / NOT5 family;	18	1	546	57409.2	7.64522	-0.398169	0	endoplasmic reticulum,plastid,mitochondrion,extracellular,nucleus,golgi	nucleus		plastid	plastid		plastid		mitochondrion	nucleus	nucleus	nucleus	plastid	plastid	plastid	plastid		plastid	endoplasmic reticulum,golgi,extracellular	nucleus	plastid	nucleus	nucleus					cytoskeleton:24134884		nucleus
XP_016547558.1	LOC107847675	1	AT1G07705.2	NOT2 / NOT3 / NOT5 family;	18	0	614	65821	7.6759	-0.453746	0	endoplasmic reticulum,plastid,mitochondrion,extracellular,cytosol,nucleus,golgi	nucleus		plastid	plastid		plastid		mitochondrion	nucleus	nucleus	nucleus	plastid	plastid	plastid	plastid		plastid	endoplasmic reticulum,golgi,extracellular	nucleus	plastid	nucleus	cytosol							plastid
XP_016542510.1	LOC107842947	1	AT1G07710.1	Ankyrin repeat family protein;	0	0	543	58914.7	9.04141	0.0338858	0	plasma membrane,plastid,mitochondrion,peroxisome,cytosol,nucleus	cytosol		cytosol						cytosol		nucleus,plastid				mitochondrion		plastid	cytosol,nucleus	mitochondrion		plasma membrane	peroxisome							cytosol
XP_016546609.1	LOC107846850	1	AT1G07720.1	3-ketoacyl-CoA synthase 3;Encodes KCS3, a member of the 3-ketoacyl-CoA synthase family involved in the biosynthesis of VLCFA (very long chain fatty acids).	66	3	478	54338.3	9.44976	-0.152301	0	endoplasmic reticulum,plasma membrane,mitochondrion,extracellular,cytosol,golgi	plasma membrane		endoplasmic reticulum,golgi,extracellular			endoplasmic reticulum,golgi,extracellular			extracellular		cytosol		endoplasmic reticulum,golgi,extracellular	endoplasmic reticulum,golgi,extracellular	endoplasmic reticulum,golgi,extracellular		mitochondrion	endoplasmic reticulum,golgi,extracellular	mitochondrion	endoplasmic reticulum,golgi,extracellular	cytosol	golgi	endoplasmic reticulum:18465198	endoplasmic reticulum:18465198	plasma membrane:16381842	Q9LQP8			extracellular
XP_016548547.1	LOC107848325	1	AT1G07750.1	RmlC-like cupins superfamily protein;	173	11	356	38312.9	6.06153	-0.011236	0	plastid,mitochondrion,cytosol,nucleus,vacuole	cytosol		nucleus						vacuole		vacuole				mitochondrion		plastid	cytosol,nucleus	cytosol		cytosol	cytosol				Q9LQQ3	cytosol:21166475;extracellular:26572690;golgi:22430844		cytosol
XP_016553024.1	LOC107852500	1	AT1G07770.1	ribosomal protein S15A;Encodes cytoplasmic ribosomal protein S15a.	325	11	130	14805.3	10.4593	-0.162308	0	cytosol,nucleus,plastid,mitochondrion	cytosol		plastid		cytosol	mitochondrion	mitochondrion		cytosol		nucleus				mitochondrion		mitochondrion	cytosol,nucleus	mitochondrion		cytosol	cytosol	cytosol:11598216;mitochondrion:0011971146	plasma membrane:17317660;mitochondrion:11971146;plasma membrane:17151019	cytosol:16381842	P42798	cytosol:21166475;cytosol:25641898;cytosol:15734919;cytosol:15821981;cytosol:22522809;extracellular:26572690;golgi:25900983;nucleus:23396599;plasma membrane:17317660;plasma membrane:19334764;plasma membrane:22215637;plasma membrane:23323832;plasma membrane:26781341;vacuole:17151019;vacuole:23903016;vacuole:25900983		cytosol	cytosol:22522809;cytosol:15734919;cytosol:21166475;cytosol:15821981
XP_016553024.1	LOC107852500	1	AT1G07770.2	ribosomal protein S15A;Encodes cytoplasmic ribosomal protein S15a.	240	7	130	14805.3	10.4593	-0.162308	0	cytosol,nucleus,plastid,mitochondrion	cytosol		plastid		cytosol	mitochondrion	mitochondrion		cytosol		nucleus				mitochondrion		mitochondrion	cytosol,nucleus	mitochondrion		cytosol	cytosol		plasma membrane:17317660;mitochondrion:11971146;plasma membrane:17151019	cytosol:16381842	P42798	cytosol:21166475;cytosol:22522809		cytosol	cytosol:22522809;cytosol:21166475
XP_016537714.1	LOC107838933	1	AT1G07820.1	Histone superfamily protein;	141	3	103	11410.2	12.0052	-0.524272	0	cytosol,nucleus,mitochondrion	nucleus		nucleus					mitochondrion	nucleus		nucleus			mitochondrion	mitochondrion		mitochondrion	cytosol,nucleus	nucleus		nucleus	nucleus			nucleus:16381842	P59259	mitochondrion:24727099;plasma membrane:19334764		nucleus	nucleus:cpeb-gs
XP_016537714.1	LOC107838933	1	AT1G07820.2	Histone superfamily protein;	150	2	103	11410.2	12.0052	-0.524272	0	cytosol,nucleus,mitochondrion	nucleus		nucleus					mitochondrion	nucleus		nucleus			mitochondrion	mitochondrion		mitochondrion	cytosol,nucleus	nucleus		nucleus	nucleus			nucleus:16381842	P59259	mitochondrion:24727099;nucleus:27177187;plastid:24872594		nucleus
XP_016539952.1	LOC107840564	1	AT1G07890.1	ascorbate peroxidase 1;Encodes a cytosolic ascorbate peroxidase APX1. Ascorbate peroxidases are enzymes that scavenge hydrogen peroxide in plant cells. Eight types of APX have been described for Arabidopsis: three cytosolic (APX1, APX2, APX6), two chloroplastic types (stromal sAPX, thylakoid tAPX), and three microsomal (APX3, APX4, APX5) isoforms. At least part of the induction of heat shock prot…	1062	16	250	27562.7	6.0396	-0.3852	0	plastid,mitochondrion,peroxisome,cytosol,nucleus	cytosol		cytosol		plastid				cytosol		peroxisome			mitochondrion	mitochondrion		mitochondrion	cytosol,nucleus	cytosol		mitochondrion	cytosol	cytosol:8422923	plastid:18431481;plasma membrane:17644812;plastid:16207701	cytosol:16381842	Q05431	cytosol:21166475;cytosol:25641898;extracellular:26572690;golgi:22430844;golgi:25900983;plasma membrane:17644812;plasma membrane:22215637;plasma membrane:26781341;plastid:16207701;plastid:24361574;vacuole:25900983		cytosol	cytosol:21166475
XP_016539952.1	LOC107840564	1	AT1G07890.2	ascorbate peroxidase 1;Encodes a cytosolic ascorbate peroxidase APX1. Ascorbate peroxidases are enzymes that scavenge hydrogen peroxide in plant cells. Eight types of APX have been described for Arabidopsis: three cytosolic (APX1, APX2, APX6), two chloroplastic types (stromal sAPX, thylakoid tAPX), and three microsomal (APX3, APX4, APX5) isoforms. At least part of the induction of heat shock prot…	558	3	250	27562.7	6.0396	-0.3852	0	plastid,mitochondrion,peroxisome,cytosol,nucleus	cytosol		cytosol		plastid				cytosol		peroxisome			mitochondrion	mitochondrion		mitochondrion	cytosol,nucleus	cytosol		mitochondrion	cytosol		plastid:18431481;plasma membrane:17644812;plastid:16207701	cytosol:16381842	Q05431	cytosol:21166475;golgi:22430844		cytosol	cytosol:21166475
XP_016539952.1	LOC107840564	1	AT1G07890.3	ascorbate peroxidase 1;Encodes a cytosolic ascorbate peroxidase APX1. Ascorbate peroxidases are enzymes that scavenge hydrogen peroxide in plant cells. Eight types of APX have been described for Arabidopsis: three cytosolic (APX1, APX2, APX6), two chloroplastic types (stromal sAPX, thylakoid tAPX), and three microsomal (APX3, APX4, APX5) isoforms. At least part of the induction of heat shock prot…	503	3	250	27562.7	6.0396	-0.3852	0	plastid,mitochondrion,peroxisome,cytosol,nucleus	cytosol		cytosol		plastid				cytosol		peroxisome			mitochondrion	mitochondrion		mitochondrion	cytosol,nucleus	cytosol		mitochondrion	cytosol		plastid:18431481;plasma membrane:17644812;plastid:16207701	cytosol:16381842	Q05431	cytosol:21166475;golgi:22430844;plasma membrane:19334764		cytosol	cytosol:21166475
XP_016539952.1	LOC107840564	1	AT1G07890.4	ascorbate peroxidase 1;Encodes a cytosolic ascorbate peroxidase APX1. Ascorbate peroxidases are enzymes that scavenge hydrogen peroxide in plant cells. Eight types of APX have been described for Arabidopsis: three cytosolic (APX1, APX2, APX6), two chloroplastic types (stromal sAPX, thylakoid tAPX), and three microsomal (APX3, APX4, APX5) isoforms. At least part of the induction of heat shock prot…	544	3	250	27562.7	6.0396	-0.3852	0	plastid,mitochondrion,peroxisome,cytosol,nucleus	cytosol		cytosol		plastid				cytosol		peroxisome			mitochondrion	mitochondrion		mitochondrion	cytosol,nucleus	cytosol		mitochondrion	cytosol		plastid:18431481;plasma membrane:17644812;plastid:16207701	cytosol:16381842	Q05431	cytosol:21166475;golgi:22430844		cytosol	cytosol:21166475
XP_016539952.1	LOC107840564	1	AT1G07890.5	ascorbate peroxidase 1;Encodes a cytosolic ascorbate peroxidase APX1. Ascorbate peroxidases are enzymes that scavenge hydrogen peroxide in plant cells. Eight types of APX have been described for Arabidopsis: three cytosolic (APX1, APX2, APX6), two chloroplastic types (stromal sAPX, thylakoid tAPX), and three microsomal (APX3, APX4, APX5) isoforms. At least part of the induction of heat shock prot…	541	3	250	27562.7	6.0396	-0.3852	0	plastid,mitochondrion,peroxisome,cytosol,nucleus	cytosol		cytosol		plastid				cytosol		peroxisome			mitochondrion	mitochondrion		mitochondrion	cytosol,nucleus	cytosol		mitochondrion	cytosol		plastid:18431481;plasma membrane:17644812;plastid:16207701	cytosol:16381842	Q05431	cytosol:21166475;golgi:22430844		cytosol	cytosol:21166475
XP_016539952.1	LOC107840564	1	AT1G07890.6	ascorbate peroxidase 1;Encodes a cytosolic ascorbate peroxidase APX1. Ascorbate peroxidases are enzymes that scavenge hydrogen peroxide in plant cells. Eight types of APX have been described for Arabidopsis: three cytosolic (APX1, APX2, APX6), two chloroplastic types (stromal sAPX, thylakoid tAPX), and three microsomal (APX3, APX4, APX5) isoforms. At least part of the induction of heat shock prot…	840	1	249	27521.7	6.23691	-0.391566	0	plastid,mitochondrion,peroxisome,cytosol,nucleus	cytosol		cytosol		plastid				cytosol		peroxisome			mitochondrion	mitochondrion		mitochondrion	cytosol,nucleus	cytosol		mitochondrion	cytosol		plastid:18431481;plasma membrane:17644812;plastid:16207701	cytosol:16381842	Q05431	cytosol:21166475;golgi:22430844		cytosol	cytosol:21166475
XP_016539952.1	LOC107840564	1	AT1G07890.7	ascorbate peroxidase 1;Encodes a cytosolic ascorbate peroxidase APX1. Ascorbate peroxidases are enzymes that scavenge hydrogen peroxide in plant cells. Eight types of APX have been described for Arabidopsis: three cytosolic (APX1, APX2, APX6), two chloroplastic types (stromal sAPX, thylakoid tAPX), and three microsomal (APX3, APX4, APX5) isoforms. At least part of the induction of heat shock prot…	541	3	250	27562.7	6.0396	-0.3852	0	plastid,mitochondrion,peroxisome,cytosol,nucleus	cytosol		cytosol		plastid				cytosol		peroxisome			mitochondrion	mitochondrion		mitochondrion	cytosol,nucleus	cytosol		mitochondrion	cytosol		plastid:18431481;plasma membrane:17644812;plastid:16207701	cytosol:16381842	Q05431	cytosol:21166475;golgi:22430844		cytosol	cytosol:21166475
XP_016539952.1	LOC107840564	1	AT1G07890.8	ascorbate peroxidase 1;Encodes a cytosolic ascorbate peroxidase APX1. Ascorbate peroxidases are enzymes that scavenge hydrogen peroxide in plant cells. Eight types of APX have been described for Arabidopsis: three cytosolic (APX1, APX2, APX6), two chloroplastic types (stromal sAPX, thylakoid tAPX), and three microsomal (APX3, APX4, APX5) isoforms. At least part of the induction of heat shock prot…	503	3	250	27562.7	6.0396	-0.3852	0	plastid,mitochondrion,peroxisome,cytosol,nucleus	cytosol		cytosol		plastid				cytosol		peroxisome			mitochondrion	mitochondrion		mitochondrion	cytosol,nucleus	cytosol		mitochondrion	cytosol		plastid:18431481;plasma membrane:17644812;plastid:16207701	cytosol:16381842	Q05431	cytosol:21166475;golgi:22430844		cytosol	cytosol:21166475
XP_016547243.1	LOC107847479	1	AT1G07910.1	RNAligase;Encodes a tRNA ligase that resembles the yeast Trl1 RNA ligase in structure and function but very different in sequence. Like Trl1, AtRNL consists of two domains â€” an N-terminal ligase component and a C-terminal 5'-kinase/2',3'-cyclic phosphodiesterase (CPD) componentâ€” that can function in tRNA splicing in vivo when expressed as separate polypeptides. Requires a 2'-PO4 end for tRNA …	6	2	1104	123212	8.13715	-0.404438	0	cytosol,nucleus,plastid,mitochondrion	plastid		nucleus	plastid					cytosol		plastid			plastid	mitochondrion		plastid	cytosol,nucleus	mitochondrion	plastid	nucleus	nucleus							cytosol
XP_016547243.1	LOC107847479	1	AT1G07910.2	RNAligase;Encodes a tRNA ligase that resembles the yeast Trl1 RNA ligase in structure and function but very different in sequence. Like Trl1, AtRNL consists of two domains â€” an N-terminal ligase component and a C-terminal 5'-kinase/2',3'-cyclic phosphodiesterase (CPD) componentâ€” that can function in tRNA splicing in vivo when expressed as separate polypeptides. Requires a 2'-PO4 end for tRNA …	5	1	1104	123212	8.13715	-0.404438	0	cytosol,nucleus,plastid,mitochondrion	plastid		nucleus	plastid					cytosol		plastid			plastid	mitochondrion		plastid	cytosol,nucleus	mitochondrion	plastid	nucleus	nucleus							cytosol
XP_016548745.1	LOC107848484	1	AT1G07960.1	PDI-like 5-1;Encodes a protein disulfide isomerase-like (PDIL) protein, a member of a multigene family within the thioredoxin (TRX) superfamily.	16	3	146	16566.1	4.69477	-0.121918	0	endoplasmic reticulum,plastid,extracellular,cytosol,nucleus,golgi	cytosol		nucleus			endoplasmic reticulum,golgi,extracellular			endoplasmic reticulum		plastid		endoplasmic reticulum,golgi,extracellular	endoplasmic reticulum,golgi,extracellular	endoplasmic reticulum,golgi,extracellular		endoplasmic reticulum,golgi,extracellular	cytosol,nucleus	cytosol	endoplasmic reticulum,golgi,extracellular	extracellular	endoplasmic reticulum				Q8GYD1			extracellular
XP_016548745.1	LOC107848484	1	AT1G07960.2	PDI-like 5-1;Encodes a protein disulfide isomerase-like (PDIL) protein, a member of a multigene family within the thioredoxin (TRX) superfamily.	17	3	146	16566.1	4.69477	-0.121918	0	endoplasmic reticulum,plastid,extracellular,cytosol,nucleus,golgi	cytosol		nucleus			endoplasmic reticulum,golgi,extracellular			endoplasmic reticulum		plastid		endoplasmic reticulum,golgi,extracellular	endoplasmic reticulum,golgi,extracellular	endoplasmic reticulum,golgi,extracellular		endoplasmic reticulum,golgi,extracellular	cytosol,nucleus	cytosol	endoplasmic reticulum,golgi,extracellular	extracellular	endoplasmic reticulum				Q8GYD1			extracellular
XP_016548745.1	LOC107848484	1	AT1G07960.3	PDI-like 5-1;Encodes a protein disulfide isomerase-like (PDIL) protein, a member of a multigene family within the thioredoxin (TRX) superfamily.	18	3	146	16566.1	4.69477	-0.121918	0	endoplasmic reticulum,plastid,extracellular,cytosol,nucleus,golgi	cytosol		nucleus			endoplasmic reticulum,golgi,extracellular			endoplasmic reticulum		plastid		endoplasmic reticulum,golgi,extracellular	endoplasmic reticulum,golgi,extracellular	endoplasmic reticulum,golgi,extracellular		endoplasmic reticulum,golgi,extracellular	cytosol,nucleus	cytosol	endoplasmic reticulum,golgi,extracellular	extracellular	endoplasmic reticulum				Q8GYD1			extracellular
XP_016552650.1	LOC107852117	1	AT1G08200.1	UDP-D-apiose/UDP-D-xylose synthase 2;Encodes a putative UDP-D-apiose/UPD-D-xylose synthetase.	201	3	389	43792.6	5.66385	-0.26838	0	endoplasmic reticulum,mitochondrion,extracellular,cytosol,nucleus,golgi	cytosol		cytosol						cytosol		golgi				mitochondrion		endoplasmic reticulum,golgi,extracellular	cytosol,nucleus	cytosol		cytosol	cytosol				Q9SGE0	cytosol:21166475;cytosol:25641898;extracellular:26572690;plasma membrane:19334764;plasma membrane:22215637		cytosol	cytosol:21166475
XP_016548235.1	LOC107848080	1	AT1G08360.1	Ribosomal protein L1p/L10e family;	235	3	216	24470.4	10.6151	-0.416204	0	cytosol,nucleus,plastid,mitochondrion	cytosol		nucleus		cytosol		mitochondrion		cytosol		plastid				mitochondrion		mitochondrion	cytosol,nucleus	mitochondrion		cytosol	cytosol	cytosol:17934214;plasma membrane:17317660	plasma membrane:17317660;cytosol:17934214		Q8VZB9	cytosol:17934214;cytosol:21166475;cytosol:25641898;cytosol:15734919;cytosol:15821981;cytosol:22522809;extracellular:26572690;golgi:25900983;plasma membrane:17317660;plasma membrane:19334764;plasma membrane:22215637;plasma membrane:26781341;vacuole:23903016;vacuole:25900983		cytosol	cytosol:17934214;cytosol:22522809;cytosol:15734919;cytosol:21166475;cytosol:15821981
XP_016577956.1	LOC107875667	1	AT1G08380.1	photosystem I subunit O;Encodes subunit O of photosystem I.	1871	15	140	15144.4	10.3681	0.316429	0	mitochondrion,plastid,plasma membrane,extracellular	plasma membrane	plastid,mitochondrion	plastid	plastid	plasma membrane	plastid		mitochondrion	plastid		plasma membrane	plastid	plastid	plastid	plastid		plastid	plastid	extracellular	plastid	plastid	plastid		plastid:18431481		Q949Q5	plastid:21531424;plastid:18431481;plastid:18633119;plastid:20061580;plastid:24872594		plastid	plastid:18431481;plastid:18633119;plastid:20061580;plastid:21531424
XP_016538761.1	LOC107839685	1	AT1G08450.1	calreticulin 3;Encodes one of three Arabidopsis calreticulins. In CRT-deficient mouse fibroblasts, this protein restores ER Ca2+ levels. Non-receptor component required for EFR-mediated immunity. Mutants show de-repressed anthocyanin accumulation in the presence of elf18, and EFR accumulation and signalling.	152	7	424	49846.3	5.96939	-0.983726	1	endoplasmic reticulum,extracellular,cytosol,nucleus,golgi	cytosol		endoplasmic reticulum,golgi,extracellular		endoplasmic reticulum	endoplasmic reticulum,golgi,extracellular			endoplasmic reticulum	nucleus	endoplasmic reticulum		endoplasmic reticulum,golgi,extracellular	endoplasmic reticulum,golgi,extracellular	endoplasmic reticulum,golgi,extracellular		endoplasmic reticulum,golgi,extracellular	endoplasmic reticulum,golgi,extracellular	nucleus	endoplasmic reticulum,golgi,extracellular	extracellular	endoplasmic reticulum	endoplasmic reticulum:19717464;endoplasmic reticulum:19763087		endoplasmic reticulum:16381842	O04153	endoplasmic reticulum:22923678;endoplasmic reticulum:24393051;extracellular:16356755;mitochondrion:27122571;nucleus:23396599;plasma membrane:15574830;plasma membrane:22215637;plasma membrane:26781341	endoplasmic reticulum:18931141	endoplasmic reticulum
XP_016573869.1	LOC107871448	1	AT1G08450.3	calreticulin 3;Encodes one of three Arabidopsis calreticulins. In CRT-deficient mouse fibroblasts, this protein restores ER Ca2+ levels. Non-receptor component required for EFR-mediated immunity. Mutants show de-repressed anthocyanin accumulation in the presence of elf18, and EFR accumulation and signalling.	0	0	399	46827.7	5.13456	-0.930576	0	endoplasmic reticulum,extracellular,cytosol,nucleus,golgi	cytosol		endoplasmic reticulum,golgi,extracellular		endoplasmic reticulum	endoplasmic reticulum,golgi,extracellular			endoplasmic reticulum		endoplasmic reticulum		endoplasmic reticulum,golgi,extracellular	endoplasmic reticulum,golgi,extracellular	endoplasmic reticulum,golgi,extracellular		endoplasmic reticulum,golgi,extracellular	endoplasmic reticulum,golgi,extracellular	nucleus	endoplasmic reticulum,golgi,extracellular	extracellular	endoplasmic reticulum							endoplasmic reticulum
XP_016548539.1	LOC107848317	1	AT1G08470.1	strictosidine synthase-like 3;Although this enzyme is predicted to encode a strictosidine synthase (SS), it lacks a conserved catalytic glutamate residue found in active SS enzymes and it is not expected to have SS activity.	30	3	390	44038.9	8.18304	-0.239231	0	endoplasmic reticulum,extracellular,cytosol,golgi,vacuole	cytosol		cytosol			endoplasmic reticulum,golgi,extracellular			endoplasmic reticulum		vacuole		endoplasmic reticulum,golgi,extracellular	endoplasmic reticulum,golgi,extracellular	endoplasmic reticulum,golgi,extracellular		endoplasmic reticulum,golgi,extracellular	endoplasmic reticulum,golgi,extracellular	cytosol	endoplasmic reticulum,golgi,extracellular	cytosol	vacuole	endoplasmic reticulum:16618929	plasma membrane:17151019;endoplasmic reticulum:16618929		Q8VWF6	endoplasmic reticulum:16618929;endoplasmic reticulum:22923678;golgi:25900983;mitochondrion:21472856;plasma membrane:15574830;plasma membrane:19334764;vacuole:17151019		endoplasmic reticulum
XP_016577994.1	LOC107875695	1	AT1G08480.1	;	174	5	142	15813.4	6.80555	-0.30493	0	plastid,plasma membrane,mitochondrion,cytosol,nucleus	plasma membrane		nucleus		plastid		mitochondrion		cytosol		plasma membrane				mitochondrion		mitochondrion	cytosol,nucleus	cytosol		mitochondrion	cytosol	mitochondrion:14671022;mitochondrion:15276431;mitochondrion:16618929;mitochondrion:18385124;plasma membrane:17151019;plastid:16618929;vacuole:15539469	mitochondrion:18385124;mitochondrion:14671022;plastid:16618929;plasma membrane:17151019;vacuole:15539469		Q941A6	mitochondrion:12970493;mitochondrion:14671022;mitochondrion:15276431;mitochondrion:15604729;mitochondrion:18385124;mitochondrion:21472856;mitochondrion:21841088;mitochondrion:22923678;mitochondrion:27122571;mitochondrion:27943495;plasma membrane:15574830;plasma membrane:19334764;unclear:16618929;vacuole:17151019		mitochondrion
XP_016573752.1	LOC107871353	1	AT1G08490.1	chloroplastic NIFS-like cysteine desulfurase;Chloroplastic NifS-like protein that can catalyze the conversion of cysteine into alanine and elemental sulfur (S(0)) and of selenocysteine into alanine and elemental Se (Se(0)). Overexpression enhances selenium tolerance and accumulation.	57	9	463	50488.1	6.70799	0.00561555	0	cytosol,plastid,mitochondrion	plastid		plastid	plastid	cytosol	mitochondrion		mitochondrion	plastid		plastid	plastid	plastid	plastid	plastid		plastid	plastid	cytosol	plastid	plastid	plastid	plastid:0012427997	plastid:12427997;plastid:18431481	plastid:16381842	Q93WX6	plastid:23851315;plastid:18431481;plastid:20061580;plastid:24361574	plastid:12033984	plastid	plastid:12033984;plastid:12427997;plastid:18431481;plastid:20061580
XP_016571932.1	LOC107870054	1	AT1G08520.1	ALBINA 1;Encodes the CHLD subunit of the Mg-chelatase enzyme involved in chlorophyll biosynthesis. Lines carrying recessive mutations of this locus are white and seedling lethal.	109	5	760	83288.5	4.99806	-0.326842	0	cytosol,plastid,mitochondrion	cytosol		plastid	plastid	plastid	plastid		mitochondrion	plastid		plastid	plastid	plastid	plastid	plastid		mitochondrion	plastid	mitochondrion	plastid	plastid	plastid	plastid:15815918	plastid:18431481	plastid:16381842	Q9SJE1	cytosol:25587034;golgi:25900983;mitochondrion:27122571;nucleus:27177187;plasma membrane:19334764;plastid:18431481;plastid:20423899;plastid:21531424;plastid:20061580;plastid:23549413;plastid:24361574;plastid:24872594;vacuole:25900983		plastid	plastid:18431481;plastid:20061580;plastid:21531424;plastid:20423899
XP_016572247.1	LOC107870286	1	AT1G08630.1	threonine aldolase 1;Encodes a threonine aldolase, involved in threonine degradation to glycine. Primarily expressed in seeds and seedlings.	41	2	358	38944.4	7.35679	-0.131006	0	cytosol,nucleus,plastid,mitochondrion	cytosol		cytosol		cytosol			mitochondrion	cytosol		plastid				mitochondrion		mitochondrion	cytosol,nucleus	nucleus		cytosol	cytosol				Q8RXU4			cytosol
XP_016572247.1	LOC107870286	1	AT1G08630.2	threonine aldolase 1;Encodes a threonine aldolase, involved in threonine degradation to glycine. Primarily expressed in seeds and seedlings.	60	3	358	38944.4	7.35679	-0.131006	0	cytosol,nucleus,plastid,mitochondrion	cytosol		cytosol		cytosol			mitochondrion	cytosol		plastid				mitochondrion		mitochondrion	cytosol,nucleus	nucleus		cytosol	cytosol				Q8RXU4			cytosol
XP_016572247.1	LOC107870286	1	AT1G08630.3	threonine aldolase 1;Encodes a threonine aldolase, involved in threonine degradation to glycine. Primarily expressed in seeds and seedlings.	44	3	358	38944.4	7.35679	-0.131006	0	cytosol,nucleus,plastid,mitochondrion	cytosol		cytosol		cytosol			mitochondrion	cytosol		plastid				mitochondrion		mitochondrion	cytosol,nucleus	nucleus		cytosol	cytosol				Q8RXU4			cytosol
XP_016572247.1	LOC107870286	1	AT1G08630.4	threonine aldolase 1;Encodes a threonine aldolase, involved in threonine degradation to glycine. Primarily expressed in seeds and seedlings.	42	1	358	38944.4	7.35679	-0.131006	0	cytosol,nucleus,plastid,mitochondrion	cytosol		cytosol		cytosol			mitochondrion	cytosol		plastid				mitochondrion		mitochondrion	cytosol,nucleus	nucleus		cytosol	cytosol				Q8RXU4			cytosol
XP_016572247.1	LOC107870286	1	AT1G08630.5	threonine aldolase 1;Encodes a threonine aldolase, involved in threonine degradation to glycine. Primarily expressed in seeds and seedlings.	34	0	344	37433.5	7.1543	-0.128198	0	cytosol,nucleus,plastid,mitochondrion	cytosol		cytosol		cytosol			mitochondrion	cytosol		plastid				mitochondrion		mitochondrion	cytosol,nucleus	nucleus		cytosol	cytosol				B9DG61			cytosol
XP_016561781.1	LOC107860807	1	AT1G08660.1	MALE GAMETOPHYTE DEFECTIVE 2;	30	3	474	54219.2	9.13412	-0.439873	0	endoplasmic reticulum,plastid,mitochondrion,extracellular,cytosol,nucleus,golgi,vacuole	cytosol		plastid		golgi	endoplasmic reticulum,golgi,extracellular	mitochondrion		golgi		nucleus,plastid		endoplasmic reticulum,golgi,extracellular	endoplasmic reticulum,golgi,extracellular	endoplasmic reticulum,golgi,extracellular		mitochondrion	mitochondrion	mitochondrion	endoplasmic reticulum,golgi,extracellular	vacuole	golgi	golgi:16618929	golgi:16618929		Q8VZJ0	golgi:15295017;golgi:16618929;golgi:22430844;golgi:22923678;golgi:25900983		golgi
XP_016541841.1	LOC107842480	1	AT1G08830.1	copper/zinc superoxide dismutase 1;Encodes a cytosolic copper/zinc superoxide dismutase CSD1 that can detoxify superoxide radicals. Its expression is affected by miR398-directed mRNA cleavage. Regulated by biotic and abiotic stress.	384	7	152	15098.6	5.38063	-0.0756579	0	endoplasmic reticulum,plastid,mitochondrion,extracellular,cytosol,nucleus,golgi	cytosol		endoplasmic reticulum,golgi,extracellular		plastid				cytosol		plastid			endoplasmic reticulum,golgi,extracellular	mitochondrion		plastid	cytosol,nucleus	cytosol		cytosol	plastid	cytosol:12028573		cytosol:16381842	P24704	cytosol:21166475;cytosol:25641898;extracellular:18998720;extracellular:26572690;mitochondrion:27943495		cytosol	cytosol:21166475
XP_016541841.1	LOC107842480	1	AT1G08830.2	copper/zinc superoxide dismutase 1;Encodes a cytosolic copper/zinc superoxide dismutase CSD1 that can detoxify superoxide radicals. Its expression is affected by miR398-directed mRNA cleavage. Regulated by biotic and abiotic stress.	234	2	152	15098.6	5.38063	-0.0756579	0	endoplasmic reticulum,plastid,mitochondrion,extracellular,cytosol,nucleus,golgi	cytosol		endoplasmic reticulum,golgi,extracellular		plastid				cytosol		plastid			endoplasmic reticulum,golgi,extracellular	mitochondrion		plastid	cytosol,nucleus	cytosol		cytosol	plastid			cytosol:16381842	P24704	cytosol:21166475		cytosol	cytosol:21166475
XP_016538626.1	LOC107839595	1	AT1G08880.1	Histone superfamily protein;Encodes HTA5, a histone H2A protein. H2AX is a meiosis-specific isoform of histone H2A. Upon DSB formation, rapid accumulation of phosphorylated H2AX (&#947;-H2AX) occurs around the break site. _x0001_H2AX foci accumulate in early G2. Immunolocalization studies in spread preparations of wild-type meiocytes at G2/early leptotene revealed the accumulation of numerous rat…	141	5	142	14813.9	11.0111	-0.26831	0	cytosol,nucleus,plastid,mitochondrion	nucleus		nucleus	plastid	nucleus	mitochondrion		mitochondrion	nucleus	nucleus	nucleus	plastid		mitochondrion	plastid		mitochondrion	cytosol,nucleus	nucleus	plastid	nucleus	mitochondrion	nucleus:17785529	nucleus:17785529	nucleus:16381842	O04848	extracellular:26572690;plasma membrane:19334764;plastid:24872594		nucleus	nucleus:17785529
XP_016555370.1	LOC107854888	1	AT1G09010.1	glycoside hydrolase family 2 protein;	65	1	944	107666	6.4172	-0.306886	0	endoplasmic reticulum,mitochondrion,extracellular,cytosol,nucleus,golgi	cytosol		nucleus						cytosol		extracellular				mitochondrion		endoplasmic reticulum,golgi,extracellular	cytosol,nucleus	cytosol		cytosol	cytosol	vacuole:15539469	vacuole:15539469		Q75W54	extracellular:26572690;extracellular:28155257;vacuole:15539469;vacuole:23903016		vacuole
XP_016538612.1	LOC107839580	1	AT1G09020.1	homolog of yeast sucrose nonfermenting 4;putative activator subunit of SNF1-related protein kinase	32	4	487	53469.3	6.6738	-0.0217659	0	cytosol,plastid,mitochondrion	cytosol		plastid	plastid		mitochondrion	mitochondrion	mitochondrion	cytosol		plastid,mitochondrion			mitochondrion	plastid		mitochondrion	mitochondrion	cytosol	mitochondrion	plastid	cytosol				Q944A6	golgi:25900983		golgi
XP_016538669.1	LOC107839616	1	AT1G09130.1	ATP-dependent caseinolytic (Clp) protease/crotonase family protein;	81	22	330	36309.1	8.73355	-0.145152	0	cytosol,nucleus,plastid,mitochondrion	cytosol		plastid	plastid	nucleus	plastid		mitochondrion	plastid		plastid	plastid	plastid	plastid	plastid		mitochondrion	plastid	nucleus	plastid	plastid	plastid	mitochondrion:14671022;plastid:11278690;plastid:12938931;plastid:14593120;plastid:16207701;plastid:18431481;plastid:18633119	plastid:14593120;mitochondrion:14671022;plastid:16207701;plastid:18431481;plastid:11278690;plastid:12938931	plastid:16381842	Q8L770	golgi:25900983;mitochondrion:14671022;plastid:11278690;plastid:12938931;plastid:16207701;plastid:16648217;plastid:21531424;plastid:20061580;plastid:18431481;plastid:18633119;plastid:21539947;plastid:24361574	plastid:19036033	plastid
XP_016538669.1	LOC107839616	1	AT1G09130.2	ATP-dependent caseinolytic (Clp) protease/crotonase family protein;	58	0	330	36309.1	8.73355	-0.145152	0	cytosol,nucleus,plastid,mitochondrion	cytosol		plastid	plastid	nucleus	plastid		mitochondrion	plastid		plastid	plastid	plastid	plastid	plastid		mitochondrion	plastid	nucleus	plastid	plastid	plastid		plastid:14593120;mitochondrion:14671022;plastid:16207701;plastid:18431481;plastid:11278690;plastid:12938931	plastid:16381842	Q8L770	plastid:24872594		plastid
XP_016538669.1	LOC107839616	1	AT1G09130.3	ATP-dependent caseinolytic (Clp) protease/crotonase family protein;	0	0	370	40921.8	9.03265	-0.158378	0	nucleus,plastid,mitochondrion	plastid		plastid	plastid	nucleus	plastid		mitochondrion	plastid		plastid	plastid	plastid	plastid	plastid		mitochondrion	mitochondrion	nucleus	plastid	plastid	plastid							plastid
XP_016539307.1	LOC107840089	1	AT1G09200.1	Histone superfamily protein;	203	3	136	15268.8	11.8586	-0.550735	0	cytosol,nucleus,plastid,mitochondrion	nucleus		plastid	plastid	nucleus	mitochondrion	mitochondrion	mitochondrion	mitochondrion		nucleus	plastid		mitochondrion	mitochondrion		mitochondrion	mitochondrion	cytosol	plastid	nucleus	nucleus			nucleus:16381842	P59226	extracellular:26572690;golgi:25900983;mitochondrion:24727099;nucleus:23396599;plasma membrane:19334764;plastid:20061580		nucleus	nucleus:cpeb-gs
XP_016538761.1	LOC107839685	1	AT1G09210.1	calreticulin 1b;Encodes one of three Arabidopsis calreticulins.	144	3	424	48159	4.12631	-0.955896	1	endoplasmic reticulum,golgi,nucleus,extracellular	endoplasmic reticulum		nucleus		endoplasmic reticulum	endoplasmic reticulum,golgi,extracellular			endoplasmic reticulum		endoplasmic reticulum		endoplasmic reticulum,golgi,extracellular	endoplasmic reticulum,golgi,extracellular	endoplasmic reticulum,golgi,extracellular		endoplasmic reticulum,golgi,extracellular	endoplasmic reticulum,golgi,extracellular	nucleus	endoplasmic reticulum,golgi,extracellular	endoplasmic reticulum	endoplasmic reticulum	endoplasmic reticulum:16618929;mitochondrion:12492832;mitochondrion:14671022;vacuole:15539469	vacuole:15539469;endoplasmic reticulum:16618929;mitochondrion:12492832	endoplasmic reticulum:16381842	Q38858	endoplasmic reticulum:16618929;endoplasmic reticulum:22923678;endoplasmic reticulum:24393051;extracellular:26572690;mitochondrion:12492832;mitochondrion:14671022;plasma membrane:15574830;plasma membrane:21433285;plasma membrane:22215637;plasma membrane:26781341;plastid:24361574	endoplasmic reticulum:18931141	endoplasmic reticulum
XP_016537529.1	LOC107838823	1	AT1G09270.1	importin alpha isoform 4;Protein interacts with Agrobacterium proteins VirD2 and VirE2.	127	3	538	59449.2	4.97558	-0.260409	0	cytosol,nucleus,plastid,mitochondrion	cytosol		nucleus		nucleus			mitochondrion	cytosol	nucleus	cytosol,nucleus				mitochondrion		mitochondrion	cytosol,nucleus	cytosol		plastid	cytosol				O80480	cytosol:21166475;golgi:25900983		nucleus	nucleus:cpeb-gs
XP_016537529.1	LOC107838823	1	AT1G09270.2	importin alpha isoform 4;Protein interacts with Agrobacterium proteins VirD2 and VirE2.	86	1	538	59449.2	4.97558	-0.260409	0	cytosol,nucleus,plastid,mitochondrion	cytosol		nucleus		nucleus			mitochondrion	cytosol	nucleus	cytosol,nucleus				mitochondrion		mitochondrion	cytosol,nucleus	cytosol		plastid	cytosol				O80480	cytosol:21166475		cytosol
XP_016537529.1	LOC107838823	1	AT1G09270.3	importin alpha isoform 4;Protein interacts with Agrobacterium proteins VirD2 and VirE2.	112	1	456	50081.7	4.52421	-0.123246	0	endoplasmic reticulum,mitochondrion,extracellular,cytosol,nucleus,golgi	cytosol		nucleus		nucleus				cytosol		cytosol,nucleus				mitochondrion		endoplasmic reticulum,golgi,extracellular	cytosol,nucleus	cytosol		cytosol	cytosol				O80480	cytosol:21166475;nucleus:27177187		cytosol
XP_016538827.1	LOC107839726	1	AT1G09300.1	Metallopeptidase M24 family protein;	20	1	493	54985.2	7.34951	-0.305071	0	cytosol,nucleus,plastid,mitochondrion	cytosol		plastid			mitochondrion		mitochondrion	mitochondrion	nucleus	nucleus		mitochondrion	mitochondrion	mitochondrion		mitochondrion	mitochondrion	nucleus	mitochondrion	mitochondrion	mitochondrion				Q8GYQ0	mitochondrion:27943495		mitochondrion
XP_016538827.1	LOC107839726	1	AT1G09300.2	Metallopeptidase M24 family protein;	25	0	462	51607.2	6.73893	-0.265801	0	endoplasmic reticulum,mitochondrion,extracellular,cytosol,nucleus,golgi	cytosol		nucleus						cytosol	nucleus	nucleus				mitochondrion		mitochondrion	endoplasmic reticulum,golgi,extracellular	nucleus		nucleus	cytosol				Q9ZPZ5			nucleus
XP_016578068.1	LOC107875757	1	AT1G09340.1	chloroplast RNA binding;Encodes CHLOROPLAST RNA BINDING (CRB), a putative RNA-binding protein. CRB is important for the proper functioning of the chloroplast. Mutations in CRB also affects the circadian system, altering the expression of both oscillator and output genes.	536	13	378	42622.1	8.41082	-0.364021	0	cytosol,plastid,mitochondrion	cytosol		plastid			mitochondrion		mitochondrion	plastid		cytosol,plastid	plastid		plastid	plastid		plastid	mitochondrion	cytosol		plastid	cytosol	plastid:16461379;plastid:16923014	plastid:16414959;vacuole:15539469;plastid:16461379;plastid:16923014;plastid:18431481;plastid:12938931;plastid:18633119;peroxisome:17951448	plastid:16381842;cytosol:16381842	Q9SA52	cytosol:25641898;golgi:25900983;nucleus:23396599;peroxisome:17951448;plasma membrane:19334764;plastid:12938931;plastid:15028209;plastid:16207701;plastid:19288221;plastid:20423899;plastid:21531424;plastid:22274653;plastid:23851315;plastid:24872594;plastid:25740923;plastid:16923014;plastid:18431481;plastid:18433418;plastid:18633119;plastid:20061580;plastid:24361574;plastid:16461379;vacuole:25900983	plastid:16633814	plastid
XP_016573492.1	LOC107871174	1	AT1G09390.1	GDSL-like Lipase/Acylhydrolase superfamily protein;	25	3	370	40478.9	7.91863	0.07	0	endoplasmic reticulum,plasma membrane,extracellular,cytosol,golgi	plasma membrane		endoplasmic reticulum,golgi,extracellular		cytosol	endoplasmic reticulum,golgi,extracellular			extracellular		extracellular		endoplasmic reticulum,golgi,extracellular	endoplasmic reticulum,golgi,extracellular	endoplasmic reticulum,golgi,extracellular		endoplasmic reticulum,golgi,extracellular	endoplasmic reticulum,golgi,extracellular	extracellular	endoplasmic reticulum,golgi,extracellular	endoplasmic reticulum	extracellular	plastid:16207701	plastid:16207701	extracellular:16381842	O80522	extracellular:26572690;plastid:16207701		extracellular
XP_016542613.1	LOC107843004	1	AT1G09430.1	ATP-citrate lyase A-3;Encodes subunit A of the heteromeric enzyme ATP citrate lyase (ACL). In animals, ACL is encoded by a single gene; ACL in Arabidopsis is composed of two polypeptides, ACLA (encoded by 3 genes) and ACLB (encoded by 2 genes). The holoenzyme has an A(4)B(4)stoichiometry. Expression of both ACLA and ACLB but not of either of the subunits alone results in ACL activity.	98	2	424	46948.6	4.90058	-0.0971698	0	cytosol,plastid,mitochondrion	cytosol		cytosol		cytosol			mitochondrion	cytosol		mitochondrion		mitochondrion		mitochondrion		mitochondrion	mitochondrion	cytosol		plastid	cytosol				O80526	cytosol:21166475;cytosol:25641898;golgi:25900983;plasma membrane:26781341;plastid:21531424;vacuole:25900983		cytosol
XP_016539100.1	LOC107839939	1	AT1G09580.1	emp24/gp25L/p24 family/GOLD family protein;	7	3	217	24608.9	6.67703	-0.0797235	0	endoplasmic reticulum,plasma membrane,mitochondrion,extracellular,cytosol,golgi	plasma membrane		endoplasmic reticulum,golgi,extracellular			endoplasmic reticulum,golgi,extracellular			endoplasmic reticulum		plasma membrane		endoplasmic reticulum,golgi,extracellular	endoplasmic reticulum,golgi,extracellular	endoplasmic reticulum,golgi,extracellular		mitochondrion	mitochondrion	cytosol	endoplasmic reticulum,golgi,extracellular	plasma membrane	golgi							plasma membrane
XP_016558922.1	LOC107858678	1	AT1G09620.1	ATP binding;leucine-tRNA ligases;aminoacyl-tRNA ligases;nucleotide binding;ATP binding;aminoacyl-tRNA ligases;	153	2	1091	123458	5.84696	-0.333731	0	cytosol,nucleus,mitochondrion	cytosol		cytosol		mitochondrion		mitochondrion		cytosol		cytosol				mitochondrion		mitochondrion	cytosol,nucleus	cytosol		cytosol	cytosol	plastid:18431481	plastid:18431481		O04485	cytosol:21166475;golgi:25900983;mitochondrion:27943495;plasma membrane:21433285;plasma membrane:22215637;plasma membrane:26781341		cytosol
XP_016537645.1	LOC107838904	1	AT1G09630.1	RAB GTPase 11C;Encodes a putative GTP-binding protein. Associates with organelles on a pathway from the Golgi to the plasma membrane in interphase. In dividing cells acts at the cell plate.	64	5	217	24109.5	6.54076	-0.335484	0	endoplasmic reticulum,plastid,mitochondrion,extracellular,cytosol,nucleus,golgi,vacuole	plastid		nucleus		vacuole				cytosol		cytosol,nucleus				mitochondrion		endoplasmic reticulum,golgi,extracellular	cytosol,nucleus	mitochondrion		plastid	cytosol	cytosol:18239134	plasma membrane:17644812;cytosol:18239134	plasma membrane:16381842	O04486	cytosol:21166475;golgi:25900983;golgi:21826108;plasma membrane:17317660;plasma membrane:17644812;plasma membrane:19334764;plasma membrane:20843791;plasma membrane:22215637;plasma membrane:26781341;vacuole:25900983		cytosol,plasma membrane	cytosol:18239134;cytosol:21166475;plasma membrane:22215637;plasma membrane:17317660;plasma membrane:20843791;plasma membrane:17644812;plasma membrane:19334764
XP_016547315.1	LOC107847529	1	AT1G09640.1	Translation elongation factor EF1B, gamma chain;	318	4	414	46663	5.13195	-0.291787	0	endoplasmic reticulum,mitochondrion,extracellular,cytosol,nucleus,golgi	cytosol		cytosol		cytosol				cytosol		cytosol				mitochondrion		endoplasmic reticulum,golgi,extracellular	cytosol,nucleus	cytosol		cytosol	cytosol	plasma membrane:17317660	plasma membrane:17317660		O04487	cytosol:21166475;cytosol:25641898;cytosol:22522809;extracellular:26572690;golgi:25900983;mitochondrion:27122571;nucleus:24012629;plasma membrane:17317660;plasma membrane:19334764;plasma membrane:22215637;plasma membrane:26781341;vacuole:22923678;vacuole:23903016;vacuole:25900983		cytosol	cytosol:22522809;cytosol:21166475
XP_016569031.1	LOC107867360	1	AT1G09740.1	Adenine nucleotide alpha hydrolases-like superfamily protein;	34	2	171	18150.7	6.49953	0.0988304	0	endoplasmic reticulum,plastid,mitochondrion,extracellular,cytosol,nucleus,golgi	plastid		nucleus						cytosol		nucleus	plastid		endoplasmic reticulum,golgi,extracellular	mitochondrion		endoplasmic reticulum,golgi,extracellular	cytosol,nucleus	cytosol		cytosol	cytosol				Q84TF6	extracellular:26572690;plasma membrane:19334764		cytosol
XP_016551833.1	LOC107851362	1	AT1G09750.1	Eukaryotic aspartyl protease family protein;	190	5	449	47663.7	7.56044	0.11069	0	endoplasmic reticulum,plasma membrane,plastid,mitochondrion,extracellular,nucleus,golgi,vacuole	plasma membrane		endoplasmic reticulum,golgi,extracellular			endoplasmic reticulum,golgi,extracellular			endoplasmic reticulum		plasma membrane		endoplasmic reticulum,golgi,extracellular	endoplasmic reticulum,golgi,extracellular	endoplasmic reticulum,golgi,extracellular		mitochondrion	endoplasmic reticulum,golgi,extracellular	nucleus	endoplasmic reticulum,golgi,extracellular	plastid	vacuole				O04496	extracellular:15593128;extracellular:16356755;extracellular:16729891;extracellular:21109274;extracellular:24393051;extracellular:26572690;extracellular:28155257;extracellular:25852701;golgi:25900983;mitochondrion:27122571;plasma membrane:19334764;vacuole:25900983		extracellular	extracellular:15593128;extracellular:16729891;extracellular:21109274;extracellular:16356755
XP_016563017.1	LOC107862085	1	AT1G09760.1	U2 small nuclear ribonucleoprotein A;	40	5	249	28043	5.85541	-0.238956	0	endoplasmic reticulum,mitochondrion,extracellular,cytosol,nucleus,golgi	cytosol		nucleus						cytosol		nucleus				mitochondrion		endoplasmic reticulum,golgi,extracellular	cytosol,nucleus	nucleus		cytosol	cytosol	nucleus:15133128	plastid:15028209;nucleus:14617066;nucleus:15133128;nucleus:15496452	nucleus:16381842	P43333	cytoskeleton:24134884;cytosol:21166475;extracellular:26572690;nucleus:14617066;nucleus:15496452;nucleus:27177187;nucleus:23396599;plastid:15028209	cytosol:15133128;nucleus:15133128	nucleus
XP_016580396.1	LOC107878039	1	AT1G09780.1	Phosphoglycerate mutase, 2,3-bisphosphoglycerate-independent;	109	7	557	60582.9	5.20489	-0.256014	0	endoplasmic reticulum,plastid,mitochondrion,extracellular,cytosol,nucleus,golgi	cytosol		cytosol		plastid				cytosol		cytosol				mitochondrion		endoplasmic reticulum,golgi,extracellular	cytosol,nucleus	cytosol		cytosol	cytosol	cytosol:18433157;mitochondrion:12953116;plasma membrane:17317660;plasma membrane:17644812;plastid:18431481	plasma membrane:17317660;plastid:18431481;mitochondrion:12953116;cytosol:18433157	cytosol:16381842	O04499	cytosol:21166475;cytosol:22522809;extracellular:26572690;plasma membrane:17317660;plasma membrane:17644812;plasma membrane:19334764;plasma membrane:21433285;plasma membrane:26781341;plastid:20061580;plastid:24361574		cytosol	cytosol:21166475;cytosol:22522809;cytosol:18433157
XP_016539039.1	LOC107839893	1	AT1G09795.1	ATP phosphoribosyl transferase 2;ATP phosphoribosyl transferase, catalyses first step of histidine biosynthesis	48	7	413	44759	6.78213	-0.0312349	0	cytosol,plastid,mitochondrion	plastid	plastid,mitochondrion	plastid	plastid		plastid		mitochondrion	cytosol		plastid	plastid	plastid	plastid	plastid		mitochondrion	plastid	cytosol	plastid	plastid	plastid		plastid:18431481		Q8GSJ1	plastid:20423899;plastid:21531424;plastid:23851315;plastid:18431481;plastid:20061580;plastid:23549413;plastid:24361574;plastid:24872594		plastid
XP_016538985.1	LOC107839860	1	AT1G09830.1	Glycinamide ribonucleotide (GAR) synthetase;glycinamide ribonucleotide synthetase (GAR synthetase) that catalyzes the conversion of phosphoribosyl amine to phosphoribosyl glycineamide	35	7	532	56476.5	5.38851	-0.0204887	0	cytosol,plastid,mitochondrion	plastid	plastid,mitochondrion	plastid	plastid	plastid	plastid		mitochondrion	plastid		plastid	plastid	plastid	plastid	plastid		mitochondrion	plastid	cytosol	plastid	plastid	plastid	plastid:15028209;plastid:18431481	plastid:15028209	plastid:16381842	P52420	plasma membrane:19334764;plastid:15028209;plastid:20423899;plastid:21531424;plastid:18431481;plastid:20061580;plastid:24361574		plastid
XP_016568491.1	LOC107866948	1	AT1G09850.1	xylem bark cysteine peptidase 3;Arabidopsis thaliana papain-like cysteine peptidase	21	4	437	48075.7	6.41826	-0.309382	0	endoplasmic reticulum,extracellular,nucleus,golgi,vacuole	extracellular		endoplasmic reticulum,golgi,extracellular		vacuole	endoplasmic reticulum,golgi,extracellular			vacuole		vacuole		endoplasmic reticulum,golgi,extracellular	endoplasmic reticulum,golgi,extracellular	endoplasmic reticulum,golgi,extracellular		endoplasmic reticulum,golgi,extracellular	endoplasmic reticulum,golgi,extracellular	nucleus	endoplasmic reticulum,golgi,extracellular	nucleus	endoplasmic reticulum		vacuole:15539469		Q0WVJ5	cytosol:28611809;endoplasmic reticulum:22923678;vacuole:15539469;vacuole:23903016		endoplasmic reticulum
XP_016573408.1	LOC107871120	1	AT1G09870.1	histidine acid phosphatase family protein;	40	4	487	54857.7	8.05901	-0.387885	0	endoplasmic reticulum,plastid,extracellular,cytosol,nucleus,golgi,vacuole	cytosol		nucleus			endoplasmic reticulum,golgi,extracellular			extracellular		nucleus,plastid,extracellular		endoplasmic reticulum,golgi,extracellular	endoplasmic reticulum,golgi,extracellular	endoplasmic reticulum,golgi,extracellular		endoplasmic reticulum,golgi,extracellular	endoplasmic reticulum,golgi,extracellular	cytosol	endoplasmic reticulum,golgi,extracellular	vacuole	endoplasmic reticulum	plasma membrane:17151019	plasma membrane:17151019		Q941B2	endoplasmic reticulum:22923678;extracellular:15694452;extracellular:16356755;plasma membrane:19334764;plasma membrane:22215637;vacuole:17151019		extracellular
XP_016550662.1	LOC107850565	1	AT1G09890.1	Rhamnogalacturonate lyase family protein;	2	0	617	70724.8	4.90472	-0.484117	0	endoplasmic reticulum,mitochondrion,extracellular,cytosol,nucleus,golgi	extracellular		nucleus						cytosol		extracellular				mitochondrion		endoplasmic reticulum,golgi,extracellular	cytosol,nucleus	cytosol		cytosol	cytosol							extracellular	extracellular:cpeb-gs
XP_016568976.1	LOC107867318	1	AT1G09960.1	sucrose transporter 4;low affinity (10mM) sucrose transporter in sieve elements (phloem)	12	4	510	54787.3	9.45908	0.532745	0	plastid,plasma membrane,mitochondrion,extracellular,peroxisome	plasma membrane		plastid	plastid	peroxisome	mitochondrion	mitochondrion		plasma membrane		plasma membrane	plastid		mitochondrion	plastid		mitochondrion	plastid	extracellular	plastid	plasma membrane	plasma membrane	plasma membrane:10948254;vacuole:10948254	plasma membrane:10948254;vacuole:10948254	plasma membrane:16381842	Q9FE59		vacuole:16581873	vacuole
XP_016552003.1	LOC107851480	1	AT1G10200.1	GATA type zinc finger transcription factor family protein;	138	3	190	21041.3	9.03499	-0.565263	0	endoplasmic reticulum,plastid,mitochondrion,extracellular,cytosol,nucleus,golgi	extracellular		nucleus		nucleus				cytosol		golgi,nucleus				mitochondrion		endoplasmic reticulum,golgi,extracellular	cytosol,nucleus	nucleus		plastid	cytosol		plasma membrane:17317660		Q94JX5	golgi:25900983;plasma membrane:17317660;plastid:24872594	cytoskeleton:20817848;cytoskeleton:24284066	cytosol
XP_016560681.1	LOC107860003	1	AT1G10210.1	mitogen-activated protein kinase 1;Encodes ATMPK1.	16	3	370	42646.9	6.98115	-0.214865	0	cytosol,nucleus,mitochondrion	cytosol		cytosol		cytosol				cytosol	nucleus	nucleus				mitochondrion		mitochondrion	cytosol,nucleus	nucleus		cytosol	cytosol				Q39021			cytosol
XP_016560681.1	LOC107860003	1	AT1G10210.2	mitogen-activated protein kinase 1;Encodes ATMPK1.	14	1	370	42646.9	6.98115	-0.214865	0	cytosol,nucleus,mitochondrion	cytosol		cytosol		cytosol				cytosol	nucleus	nucleus				mitochondrion		mitochondrion	cytosol,nucleus	nucleus		cytosol	cytosol				Q39021			cytosol
XP_016546402.1	LOC107846558	1	AT1G10370.1	Glutathione S-transferase family protein;	29	5	227	25308.5	6.53996	-0.0872247	0	endoplasmic reticulum,plastid,mitochondrion,extracellular,cytosol,golgi,vacuole	cytosol		cytosol		vacuole	mitochondrion			cytosol		cytosol	plastid			mitochondrion		plastid	plastid	cytosol	endoplasmic reticulum,golgi,extracellular	plastid	cytosol		plastid:18431481		Q9FUS8	plasma membrane:22215637;plastid:18431481		cytosol
XP_016543149.1	LOC107843392	1	AT1G10430.1	protein phosphatase 2A-2;Encodes one of the isoforms of the catalytic subunit of protein phosphatase 2A: AT1G59830/PP2A-1, AT1G10430/PP2A-2, At2g42500/PP2A-3, At3g58500/PP2A-4 [Plant Molecular Biology (1993) 21:475-485 and (1994) 26:523-528; Note that in more recent publications, there is mixed use of gene names for PP2A-3 and PP2A-4 - some refer to At2g42500 as PP2A-3 and some as PP2A-4].	36	6	306	34936.3	4.4949	-0.320261	0	endoplasmic reticulum,mitochondrion,extracellular,cytosol,nucleus,golgi	cytosol		cytosol		cytosol				cytosol	nucleus	cytosol,nucleus,mitochondrion				mitochondrion		endoplasmic reticulum,golgi,extracellular	cytosol,nucleus	nucleus		cytosol	cytosol	nucleus:15469496	nucleus:15469496;plasma membrane:17644812	cytosol:16381842	Q07098	extracellular:26572690;plasma membrane:17317660;plasma membrane:17644812;plasma membrane:26781341		plasma membrane
XP_016548353.1	LOC107848167	1	AT1G10510.1	RNI-like superfamily protein;	37	3	605	64726	7.67716	-0.134215	0	plastid,plasma membrane,mitochondrion,cytosol,nucleus	plastid		plastid	plastid	cytosol	plastid		mitochondrion	plastid		nucleus,plasma membrane	plastid	plastid	plastid	plastid		plastid	plastid	cytosol	plastid	plastid	plastid	mitochondrion:16618929;plastid:16618929	plastid:16618929;plastid:12766230;plastid:18431481;mitochondrion:16618929		Q93ZV8	golgi:25900983;plastid:12766230;plastid:12938931;plastid:18431481;plastid:21531424;plastid:20061580;plastid:24872594;unclear:16618929;vacuole:25900983		plastid
XP_016537399.1	LOC107838733	1	AT1G10630.1	ADP-ribosylation factor A1F;A member of ARF GTPase family. A thaliana has 21 members of this family, known to be essential for vesicle coating and uncoating and functions in GTP-binding. Gene encoding ADP-ribosylation factor and similar to other ARFs and ARF-like proteins. The gene is shown to play a role in cell division, cell expansion and cellulose production using antisense construct.	90	4	181	20623.8	6.96011	-0.19337	0	endoplasmic reticulum,plastid,mitochondrion,cytosol,peroxisome,golgi	cytosol		plastid		cytosol	mitochondrion	mitochondrion	mitochondrion	peroxisome		endoplasmic reticulum,golgi		mitochondrion		mitochondrion		mitochondrion	mitochondrion	cytosol	mitochondrion	mitochondrion	cytosol		plasma membrane:15060130		Q6ID97	cytosol:21166475;cytosol:25641898;extracellular:26572690;golgi:22430844;golgi:25900983;nucleus:23396599;plasma membrane:15060130;plasma membrane:17317660;plasma membrane:20843791;plasma membrane:21433285;plasma membrane:22215637;plasma membrane:26781341;plastid:20061580;plastid:24361574;vacuole:17151019;vacuole:25900983		cytosol
XP_016547108.1	LOC107847408	1	AT1G10760.1	Pyruvate phosphate dikinase, PEP/pyruvate binding domain;Encodes an &#945;-glucan, water dikinase required for starch degradation. Involved in cold-induced freezing tolerance. Mutations that eliminate the GWD protein or affect the dikinase domain of the enzyme dramatically reduce both the amount of phosphate in the amylopectin and the rate of starch degradation. Mature leaves of these mutants acc…	84	5	1399	156590	5.69377	-0.413796	0	endoplasmic reticulum,plastid,mitochondrion,extracellular,cytosol,nucleus,golgi	cytosol		plastid				mitochondrion	mitochondrion	cytosol		plastid	plastid		mitochondrion	mitochondrion		endoplasmic reticulum,golgi,extracellular	cytosol,nucleus	cytosol	plastid	plastid	cytosol	mitochondrion:14671022	mitochondrion:14671022;plastid:12938931;plastid:18431481;plastid:16207701	plastid:16381842	Q9SAC6	golgi:25900983;mitochondrion:14671022;plasma membrane:19334764;plastid:12938931;plastid:15028209;plastid:16207701;plastid:20423899;plastid:21531424;plastid:18431481;plastid:18633119;plastid:20061580;plastid:24361574;plastid:24872594		plastid
XP_016550148.1	LOC107850257	1	AT1G10830.1	15-cis-zeta-carotene isomerase;Encodes a functional 15-cis-zeta-carotene isomerase (Z-ISO).	53	4	367	40853.1	9.76398	0.342507	0	endoplasmic reticulum,plasma membrane,plastid,mitochondrion,extracellular,cytosol,nucleus,golgi	plasma membrane		plastid	plastid	nucleus	plastid	mitochondrion	mitochondrion	cytosol		plasma membrane	plastid	endoplasmic reticulum,golgi,extracellular	plastid	plastid		mitochondrion	plastid	extracellular	plastid	plastid	plasma membrane		plastid:18431481		Q9SAC0	plasma membrane:19334764;plastid:18431481;plastid:21531424;plastid:24872594	plastid:19224954	plastid
XP_016566271.1	LOC107864428	1	AT1G10840.1	translation initiation factor 3 subunit H1;Encodes eukaryotic initiation factor 3H1 subunit (TIF3H1).	126	9	337	38374.8	4.54765	-0.335608	0	cytosol,nucleus,plastid,mitochondrion	cytosol		nucleus		mitochondrion			mitochondrion	cytosol		nucleus				mitochondrion		mitochondrion	cytosol,nucleus	nucleus		plastid	cytosol			cytosol:16381842	Q9C5Z2	cytosol:21166475;golgi:25900983;nucleus:27177187;nucleus:23396599;vacuole:25900983		cytosol	cytosol:21166475
XP_016539058.1	LOC107839913	1	AT1G10950.1	transmembrane nine 1;Encodes an Arabidopsis Transmembrane nine (TMN) protein. Transmembrane nine (TM9) proteins are localized in the secretory pathway of eukaryotic cells and are involved in cell adhesion and phagocytosis.	180	6	589	66896.6	7.71489	0.365705	0	endoplasmic reticulum,plastid,plasma membrane,extracellular,golgi	plasma membrane		endoplasmic reticulum,golgi,extracellular			endoplasmic reticulum,golgi,extracellular			golgi		plasma membrane		endoplasmic reticulum,golgi,extracellular	endoplasmic reticulum,golgi,extracellular	endoplasmic reticulum,golgi,extracellular		endoplasmic reticulum,golgi,extracellular	endoplasmic reticulum,golgi,extracellular	extracellular	endoplasmic reticulum,golgi,extracellular	plastid	plasma membrane	golgi:16618929	golgi:16618929		Q940G0	golgi:16618929;golgi:22430844;golgi:22923678;golgi:25900983;golgi:25122472;mitochondrion:27943495;plasma membrane:19334764;plasma membrane:21433285	golgi:22570441	golgi
XP_016537493.1	LOC107838806	1	AT1G10970.1	zinc transporter 4 precursor;A member of Zrt- and Irt-related protein (ZIP) family. transcript is induced in response to zinc deficiency in the root and shoot. Expression is regulated by copper, but response to copper deficiency is detected only after three weeks of deficiency.	12	4	408	43173.3	6.59451	0.452206	0	endoplasmic reticulum,plasma membrane,plastid,mitochondrion,extracellular,nucleus,golgi,vacuole	plasma membrane		nucleus		vacuole				plasma membrane		plastid		endoplasmic reticulum,golgi,extracellular		endoplasmic reticulum,golgi,extracellular		mitochondrion	endoplasmic reticulum,golgi,extracellular	extracellular		vacuole	plasma membrane	plastid:9618566		plastid:16381842	O04089			vacuole
XP_016545318.1	LOC107845480	1	AT1G11360.1	Adenine nucleotide alpha hydrolases-like superfamily protein;	61	3	242	26509.8	4.68033	-0.61405	0	cytosol,nucleus,plastid,mitochondrion	cytosol		plastid	plastid	nucleus	mitochondrion		mitochondrion	mitochondrion	nucleus	nucleus	plastid		plastid	plastid		mitochondrion	mitochondrion	nucleus	plastid	mitochondrion	cytosol	cytosol:18433157;plasma membrane:17317660	plasma membrane:17317660;cytosol:18433157			extracellular:26572690;plasma membrane:17317660		nucleus
XP_016545318.1	LOC107845480	1	AT1G11360.2	Adenine nucleotide alpha hydrolases-like superfamily protein;	47	1	242	26509.8	4.68033	-0.61405	0	cytosol,nucleus,plastid,mitochondrion	cytosol		plastid	plastid	nucleus	mitochondrion		mitochondrion	mitochondrion	nucleus	nucleus	plastid		plastid	plastid		mitochondrion	mitochondrion	nucleus	plastid	mitochondrion	cytosol		plasma membrane:17317660;cytosol:18433157					plastid
XP_016545318.1	LOC107845480	1	AT1G11360.3	Adenine nucleotide alpha hydrolases-like superfamily protein;	51	1	242	26509.8	4.68033	-0.61405	0	cytosol,nucleus,plastid,mitochondrion	cytosol		plastid	plastid	nucleus	mitochondrion		mitochondrion	mitochondrion	nucleus	nucleus	plastid		plastid	plastid		mitochondrion	mitochondrion	nucleus	plastid	mitochondrion	cytosol		plasma membrane:17317660;cytosol:18433157					plastid
XP_016545318.1	LOC107845480	1	AT1G11360.4	Adenine nucleotide alpha hydrolases-like superfamily protein;	0	0	242	26509.8	4.68033	-0.61405	0	cytosol,nucleus,plastid,mitochondrion	cytosol		plastid	plastid	nucleus	mitochondrion		mitochondrion	mitochondrion	nucleus	nucleus	plastid		plastid	plastid		mitochondrion	mitochondrion	nucleus	plastid	mitochondrion	cytosol							plastid
XP_016571834.1	LOC107869982	1	AT1G11475.1	RNA polymerases N / 8 kDa subunit;Non-catalytic subunit common to nuclear DNA-dependent RNA polymerases II, IV and V; homologous to budding yeast RPB10.	116	5	71	8315.17	4.93058	-0.1	0	endoplasmic reticulum,mitochondrion,extracellular,cytosol,nucleus,golgi	cytosol		nucleus		nucleus				nucleus		nucleus			endoplasmic reticulum,golgi,extracellular	mitochondrion		mitochondrion	cytosol,nucleus	nucleus		cytosol	nucleus	nucleus:19110459			Q8LFJ6	cytoskeleton:24134884		nucleus	nucleus:cpeb-gs
XP_016560078.1	LOC107859547	1	AT1G11530.1	C-terminal cysteine residue is changed to a serine 1;Encodes a monocysteinic thioredoxin, thioredoxin in which the second cysteine of the redox site is replaced by a serine, with low disulfide reductase but efficient disulfide isomerase activity.	55	7	118	13335.1	5.12519	0.142373	0	endoplasmic reticulum,plastid,mitochondrion,extracellular,cytosol,nucleus,golgi	extracellular		nucleus		plastid	mitochondrion			cytosol		cytosol,plastid			endoplasmic reticulum,golgi,extracellular	endoplasmic reticulum,golgi,extracellular		endoplasmic reticulum,golgi,extracellular	cytosol,nucleus	extracellular		cytosol	cytosol	cytosol:18384502	cytosol:18384502	cytosol:16381842	Q8LDI5			cytosol,plasma membrane
XP_016560083.1	LOC107859551	1	AT1G11545.1	xyloglucan endotransglucosylase/hydrolase 8;	92	4	305	35566.5	5.03012	-0.538033	0	endoplasmic reticulum,extracellular,cytosol,nucleus,golgi,vacuole	extracellular		nucleus			endoplasmic reticulum,golgi,extracellular			vacuole		extracellular		endoplasmic reticulum,golgi,extracellular	endoplasmic reticulum,golgi,extracellular	endoplasmic reticulum,golgi,extracellular		endoplasmic reticulum,golgi,extracellular	endoplasmic reticulum,golgi,extracellular	cytosol	endoplasmic reticulum,golgi,extracellular	extracellular	extracellular			extracellular:16381842	Q8L9A9	plasma membrane:26781341		extracellular	extracellular:cpeb-gs
XP_016556828.1	LOC107856338	1	AT1G11650.2	RNA-binding (RRM/RBD/RNP motifs) family protein;	293	3	405	44117.3	5.66114	-0.583951	0	cytosol,nucleus,plastid,mitochondrion	nucleus		nucleus			plastid			nucleus	nucleus	plastid	plastid			mitochondrion		mitochondrion	cytosol,nucleus	nucleus		nucleus	cytosol				Q9SAB3			nucleus
XP_016560112.1	LOC107859576	1	AT1G11660.1	heat shock protein 70 (Hsp 70) family protein;	15	1	763	85224.1	5.43328	-0.441284	0	endoplasmic reticulum,mitochondrion,extracellular,cytosol,nucleus,golgi	nucleus		nucleus						cytosol		mitochondrion				mitochondrion		endoplasmic reticulum,golgi,extracellular	cytosol,nucleus	nucleus		nucleus	cytosol				A8MRM9	cytoskeleton:24134884;plasma membrane:19334764		cytosol
XP_016560124.1	LOC107859587	1	AT1G11720.1	starch synthase 3;Encodes a starch synthase that in addition to its role in starch biosynthesis also has a negative regulatory function in the biosynthesis of transient starch. The protein apparently contains a starch-binding domain (SBD).	20	3	1042	118519	6.49348	-0.475528	0	cytosol,plastid,mitochondrion	cytosol		plastid	plastid		mitochondrion		mitochondrion	cytosol		plastid	plastid	plastid	mitochondrion	mitochondrion		mitochondrion	mitochondrion	cytosol	mitochondrion	mitochondrion	plastid		plastid:18431481		Q9SAA5	plastid:21531424;plastid:18431481;plastid:20061580		plastid
XP_016560124.1	LOC107859587	1	AT1G11720.2	starch synthase 3;Encodes a starch synthase that in addition to its role in starch biosynthesis also has a negative regulatory function in the biosynthesis of transient starch. The protein apparently contains a starch-binding domain (SBD).	0	0	1094	124236	6.74247	-0.468373	0	cytosol,plastid,mitochondrion	cytosol	plastid,mitochondrion	plastid			plastid		mitochondrion	cytosol		plastid		plastid	mitochondrion	mitochondrion		mitochondrion	mitochondrion	cytosol		mitochondrion	plastid					plastid:24872594		plastid
XP_016545616.1	LOC107845683	1	AT1G11750.1	CLP protease proteolytic subunit 6;One of several nuclear-encoded ClpPs (caseinolytic protease). Contains a highly conserved catalytic triad of Ser-type proteases (Ser-His-Asp). The name reflects nomenclature described in Adam et. al (2001).	67	4	271	29383.6	9.71046	-0.128044	0	endoplasmic reticulum,plastid,plasma membrane,mitochondrion,nucleus	plasma membrane		plastid	plastid	endoplasmic reticulum	plastid		mitochondrion	plastid		plastid	plastid	plastid	plastid	plastid		mitochondrion	mitochondrion	nucleus	plastid	mitochondrion	plastid	plastid:11278690;plastid:7580259	plastid:15028209;plastid:14593120;plastid:16207701;plastid:11278690;plastid:12938931;plastid:7580259	plastid:16381842	Q9SAA2	golgi:25900983;plasma membrane:19334764;plastid:11278690;plastid:12938931;plastid:15028209;plastid:16207701;plastid:20423899;plastid:21531424;plastid:20061580;plastid:18431481;plastid:18633119;plastid:24361574;vacuole:25900983		plastid
XP_016545616.1	LOC107845683	1	AT1G11750.2	CLP protease proteolytic subunit 6;One of several nuclear-encoded ClpPs (caseinolytic protease). Contains a highly conserved catalytic triad of Ser-type proteases (Ser-His-Asp). The name reflects nomenclature described in Adam et. al (2001).	0	0	289	31315.1	9.65704	-0.0356401	0	plastid,plasma membrane,mitochondrion,cytosol,nucleus	plasma membrane		plastid	plastid	cytosol	plastid		mitochondrion	plastid		plastid	plastid	plastid	plastid	plastid		mitochondrion	plastid	nucleus	plastid	mitochondrion	plastid					plastid:24872594		plastid
XP_016560129.1	LOC107859592	1	AT1G11790.1	arogenate dehydratase 1;Encodes a plastid-localized arogenate dehydratase involved in phenylalanine biosynthesis. Not less than six genes encoding ADT were identi&#64257;ed in the Arabidopsis genome: ADT1 [At1g11790]; ADT2 [At3g07630]; ADT3 [At2g27820]; ADT4 [At3g44720]; ADT5 [At5g22630]; and ADT6 [At1g08250].	9	4	392	43607.3	7.27051	-0.122194	0	cytosol,nucleus,plastid,mitochondrion	cytosol		plastid						mitochondrion		nucleus,plastid		plastid	mitochondrion	mitochondrion		mitochondrion	plastid	nucleus	mitochondrion	plastid	cytosol	plastid:19136569	plastid:19136569	plastid:16381842	Q9SA96		plastid:19136569;plastid:28338876	plastid	plastid:19136569
XP_016560129.1	LOC107859592	1	AT1G11790.2	arogenate dehydratase 1;Encodes a plastid-localized arogenate dehydratase involved in phenylalanine biosynthesis. Not less than six genes encoding ADT were identi&#64257;ed in the Arabidopsis genome: ADT1 [At1g11790]; ADT2 [At3g07630]; ADT3 [At2g27820]; ADT4 [At3g44720]; ADT5 [At5g22630]; and ADT6 [At1g08250].	9	0	341	37616.2	7.2109	-0.102639	0	cytosol,nucleus,plastid,mitochondrion	plastid		plastid		nucleus				nucleus		nucleus,plastid		plastid	mitochondrion	mitochondrion		mitochondrion	plastid	cytosol	mitochondrion	plastid	cytosol		plastid:19136569		Q2V4P0			cytosol
XP_016560130.1	LOC107859593	1	AT1G11840.1	glyoxalase I homolog;Encodes a glyoxalase I homolog ATGLX1.	234	3	283	31930.2	4.90524	-0.336749	0	cytosol,nucleus,mitochondrion	cytosol		cytosol		cytosol				cytosol		cytosol				mitochondrion		mitochondrion	cytosol,nucleus	cytosol		cytosol	cytosol	peroxisome:20009535	plasma membrane:17317660;vacuole:15539469;plastid:12938931		O65398	cytosol:21166475;extracellular:26572690;mitochondrion:27122571;peroxisome:19329564;plasma membrane:17317660;plasma membrane:22215637;plasma membrane:26781341;plastid:12938931;plastid:24361574		peroxisome
XP_016560130.1	LOC107859593	1	AT1G11840.2	glyoxalase I homolog;Encodes a glyoxalase I homolog ATGLX1.	409	7	283	31930.2	4.90524	-0.336749	0	cytosol,nucleus,mitochondrion	cytosol		cytosol		cytosol				cytosol		cytosol				mitochondrion		mitochondrion	cytosol,nucleus	cytosol		cytosol	cytosol		plasma membrane:17317660;vacuole:15539469;plastid:12938931		O65398	cytosol:21166475		cytosol
XP_016560130.1	LOC107859593	1	AT1G11840.3	glyoxalase I homolog;Encodes a glyoxalase I homolog ATGLX1.	196	2	283	31930.2	4.90524	-0.336749	0	cytosol,nucleus,mitochondrion	cytosol		cytosol		cytosol				cytosol		cytosol				mitochondrion		mitochondrion	cytosol,nucleus	cytosol		cytosol	cytosol		plasma membrane:17317660;vacuole:15539469;plastid:12938931		O65398	cytosol:21166475		cytosol
XP_016560130.1	LOC107859593	1	AT1G11840.4	glyoxalase I homolog;Encodes a glyoxalase I homolog ATGLX1.	199	2	283	31930.2	4.90524	-0.336749	0	cytosol,nucleus,mitochondrion	cytosol		cytosol		cytosol				cytosol		cytosol				mitochondrion		mitochondrion	cytosol,nucleus	cytosol		cytosol	cytosol		plasma membrane:17317660;vacuole:15539469;plastid:12938931		O65398	cytosol:21166475		cytosol
XP_016560130.1	LOC107859593	1	AT1G11840.5	glyoxalase I homolog;Encodes a glyoxalase I homolog ATGLX1.	340	0	232	26480.8	6.55326	-0.356466	0	cytosol,nucleus,mitochondrion	cytosol		cytosol		cytosol				cytosol		cytosol				mitochondrion		mitochondrion	cytosol,nucleus	cytosol		cytosol	cytosol		plasma membrane:17317660;vacuole:15539469;plastid:12938931		Q27GN4			cytosol
XP_016540491.1	LOC107841018	1	AT1G11840.6	glyoxalase I homolog;Encodes a glyoxalase I homolog ATGLX1.	0	0	322	36293.6	5.15913	-0.225776	0	endoplasmic reticulum,plastid,mitochondrion,extracellular,cytosol,golgi	cytosol		plastid		cytosol	endoplasmic reticulum,golgi,extracellular			endoplasmic reticulum		cytosol				endoplasmic reticulum,golgi,extracellular		mitochondrion	mitochondrion	cytosol	endoplasmic reticulum,golgi,extracellular	plastid	cytosol							endoplasmic reticulum
XP_016560143.1	LOC107859603	1	AT1G11860.1	Glycine cleavage T-protein family;	585	6	408	44447.3	8.54974	-0.26348	0	cytosol,plastid,mitochondrion	cytosol		plastid		mitochondrion	mitochondrion	mitochondrion	mitochondrion	mitochondrion		cytosol,mitochondrion		mitochondrion	mitochondrion	mitochondrion		mitochondrion	mitochondrion	mitochondrion	mitochondrion	mitochondrion	mitochondrion	mitochondrion:18385124;plastid:12938931;plastid:18431481	mitochondrion:18385124;plastid:18431481;plastid:12938931	mitochondrion:16381842	O65396	cytosol:25641898;extracellular:26572690;golgi:25900983;mitochondrion:18385124;mitochondrion:21296373;mitochondrion:21472856;mitochondrion:21841088;mitochondrion:23444301;mitochondrion:24727099;mitochondrion:27122571;mitochondrion:27943495;plasma membrane:22215637;plastid:12938931;plastid:18431481;plastid:20423899;plastid:21531424;plastid:23851315;plastid:20061580;plastid:24361574		mitochondrion
XP_016560143.1	LOC107859603	1	AT1G11860.2	Glycine cleavage T-protein family;	497	1	408	44447.3	8.54974	-0.26348	0	cytosol,plastid,mitochondrion	cytosol		plastid		mitochondrion	mitochondrion	mitochondrion	mitochondrion	mitochondrion		cytosol,mitochondrion		mitochondrion	mitochondrion	mitochondrion		mitochondrion	mitochondrion	mitochondrion	mitochondrion	mitochondrion	mitochondrion		mitochondrion:18385124;plastid:18431481;plastid:12938931	mitochondrion:16381842	O65396	mitochondrion:24727099;plastid:24872594		mitochondrion
XP_016560143.1	LOC107859603	1	AT1G11860.3	Glycine cleavage T-protein family;	0	0	408	44447.3	8.54974	-0.26348	0	cytosol,plastid,mitochondrion	cytosol		plastid		mitochondrion	mitochondrion		mitochondrion	mitochondrion		cytosol,mitochondrion		mitochondrion	mitochondrion	mitochondrion		mitochondrion	mitochondrion	mitochondrion	mitochondrion	mitochondrion	mitochondrion					mitochondrion:24727099		mitochondrion
XP_016569185.1	LOC107867448	1	AT1G11870.1	Seryl-tRNA synthetase;Seryl-tRNA synthetase targeted to chloroplasts and mitochondria. Its inactivation causes developmental arrest of chloroplasts and mitochondria in Nicotiana benthamiana.	14	1	512	57184.8	6.94945	-0.308984	0	endoplasmic reticulum,plastid,mitochondrion,extracellular,cytosol,golgi	cytosol	plastid,mitochondrion	plastid	plastid	mitochondrion	endoplasmic reticulum,golgi,extracellular		mitochondrion	mitochondrion		mitochondrion	plastid	endoplasmic reticulum,golgi,extracellular	mitochondrion	mitochondrion		mitochondrion	mitochondrion	cytosol	mitochondrion	plastid	mitochondrion	mitochondrion:16107332;mitochondrion:16251277;plastid:16107332;plastid:16251277	mitochondrion:16107332;plastid:16107332;plastid:18431481		Q3EDE0	mitochondrion:27943495;plastid:20423899;plastid:21531424;plastid:18431481;plastid:20061580;plastid:24361574	mitochondrion:16107332;mitochondrion:16251277;plastid:16107332;plastid:16251277	plastid,mitochondrion	mitochondrion:16251277;mitochondrion:16107332;plastid:18431481;plastid:20061580;plastid:16251277;plastid:16107332;plastid:21531424;plastid:20423899
XP_016569185.1	LOC107867448	1	AT1G11870.2	Seryl-tRNA synthetase;Seryl-tRNA synthetase targeted to chloroplasts and mitochondria. Its inactivation causes developmental arrest of chloroplasts and mitochondria in Nicotiana benthamiana.	15	3	514	57355	6.94945	-0.296109	0	endoplasmic reticulum,plastid,mitochondrion,extracellular,cytosol,golgi	cytosol	plastid,mitochondrion	plastid	plastid	mitochondrion	endoplasmic reticulum,golgi,extracellular		mitochondrion	mitochondrion		mitochondrion	plastid	endoplasmic reticulum,golgi,extracellular	mitochondrion	mitochondrion		mitochondrion	mitochondrion	cytosol	mitochondrion	plastid	mitochondrion		mitochondrion:16107332;plastid:16107332;plastid:18431481		Q8RWT8			mitochondrion
XP_016550631.1	LOC107850543	1	AT1G11890.1	Synaptobrevin family protein;member of SEC22 Gene Family	46	7	218	25333.6	9.39979	-0.395413	0	endoplasmic reticulum,cytosol,nucleus,mitochondrion	cytosol		nucleus		cytosol				cytosol		endoplasmic reticulum				mitochondrion		mitochondrion	mitochondrion	cytosol		nucleus	cytosol	endoplasmic reticulum:16244155;golgi:16244155	endoplasmic reticulum:16244155;golgi:16244155;plasma membrane:17644812	endoplasmic reticulum:16381842;golgi:16381842	Q94AU2	golgi:25900983;plasma membrane:17644812;plasma membrane:22215637;vacuole:25900983	endoplasmic reticulum:15342965;endoplasmic reticulum:16223486;endoplasmic reticulum:16954136;endoplasmic reticulum:18088326	endoplasmic reticulum
XP_016538858.1	LOC107839752	1	AT1G11910.1	aspartic proteinase A1;Encodes an aspartic proteinase that forms a heterodimer and is stable over a broad pH range (ph 3-8).	361	9	506	54616.5	5.20414	0.0418972	0	endoplasmic reticulum,plastid,extracellular,cytosol,golgi,vacuole	cytosol		endoplasmic reticulum,golgi,extracellular		vacuole	endoplasmic reticulum,golgi,extracellular			vacuole		vacuole		endoplasmic reticulum,golgi,extracellular	endoplasmic reticulum,golgi,extracellular	endoplasmic reticulum,golgi,extracellular		endoplasmic reticulum,golgi,extracellular	endoplasmic reticulum,golgi,extracellular	cytosol	endoplasmic reticulum,golgi,extracellular	plastid	extracellular		vacuole:15215502		O65390	cytosol:21166475;extracellular:26572690;golgi:25900983;mitochondrion:27122571;plasma membrane:19334764;plasma membrane:22318864;vacuole:15215502;vacuole:15539469;vacuole:23903016;vacuole:25900983		vacuole
XP_016537572.1	LOC107838851	1	AT1G11930.1	Predicted pyridoxal phosphate-dependent enzyme, YBL036C type;	61	2	257	28009.4	4.84717	-0.268872	0	endoplasmic reticulum,plastid,mitochondrion,extracellular,cytosol,nucleus,golgi	plastid		nucleus		cytosol				cytosol		plastid				mitochondrion		endoplasmic reticulum,golgi,extracellular	cytosol,nucleus	cytosol		nucleus	cytosol					plastid:20061580		cytosol
XP_016537572.1	LOC107838851	1	AT1G11930.2	Predicted pyridoxal phosphate-dependent enzyme, YBL036C type;	80	0	255	27768.1	4.84717	-0.272157	0	endoplasmic reticulum,plastid,mitochondrion,extracellular,cytosol,nucleus,golgi	plastid		nucleus		cytosol				cytosol		plastid				mitochondrion		endoplasmic reticulum,golgi,extracellular	cytosol,nucleus	cytosol		cytosol	cytosol							cytosol
XP_016560175.1	LOC107859631	1	AT1G12000.1	Phosphofructokinase family protein;	184	2	566	61463	5.95377	-0.179682	0	endoplasmic reticulum,plastid,mitochondrion,extracellular,cytosol,golgi	cytosol		plastid		extracellular	mitochondrion			plastid		cytosol,plastid	plastid	plastid	plastid	plastid		endoplasmic reticulum,golgi,extracellular	plastid	cytosol	plastid	plastid	cytosol				Q8W4M5	cytosol:21166475;extracellular:26572690;golgi:25900983;plasma membrane:19334764;plasma membrane:26781341;vacuole:25900983		golgi
XP_016551724.1	LOC107851284	1	AT1G12050.1	fumarylacetoacetase, putative;	80	3	421	46098	5.23128	-0.205938	0	endoplasmic reticulum,plastid,mitochondrion,extracellular,cytosol,peroxisome,golgi,vacuole	vacuole		endoplasmic reticulum,golgi,extracellular		mitochondrion				peroxisome		cytosol,golgi,plastid				mitochondrion		endoplasmic reticulum,golgi,extracellular	endoplasmic reticulum,golgi,extracellular	cytosol		cytosol	cytosol				Q8RW90	cytosol:21166475;cytosol:25641898;extracellular:26572690		cytosol
XP_016568997.1	LOC107867333	1	AT1G12230.1	Aldolase superfamily protein;	134	9	405	43996.5	6.87925	-0.0330864	0	nucleus,plastid,mitochondrion	plastid	plastid,mitochondrion	plastid	plastid		plastid		mitochondrion	plastid		plastid	plastid	plastid	plastid	plastid		mitochondrion	plastid	nucleus	plastid	plastid	plastid	plastid:18431481	plastid:18431481		Q9FWX0	extracellular:26572690;golgi:25900983;mitochondrion:27943495;plastid:20423899;plastid:21531424;plastid:20061580;plastid:18431481;plastid:24361574;vacuole:25900983		plastid
XP_016568997.1	LOC107867333	1	AT1G12230.2	Aldolase superfamily protein;	0	0	427	46529.6	7.91161	-0.0761124	0	nucleus,plastid,mitochondrion	plastid	plastid,mitochondrion	plastid	plastid		plastid		mitochondrion	plastid		plastid	plastid	plastid	plastid	plastid		mitochondrion	plastid	nucleus	plastid	plastid	plastid					plastid:24872594		plastid
XP_016568957.1	LOC107867301	1	AT1G12250.1	Pentapeptide repeat-containing protein;	32	2	280	30066.3	8.57438	-0.333214	0	nucleus,plastid,mitochondrion	nucleus	plastid,mitochondrion	plastid	plastid		plastid		mitochondrion	plastid		nucleus	plastid	plastid	plastid	plastid		plastid	plastid	nucleus	plastid	plastid	plastid	plastid:11719511;plastid:14729914;plastid:15028209;plastid:15322131;plastid:18431481	plastid:15028209;plastid:18431481;plastid:14729914;plastid:15322131	plastid:16381842	Q8H1Q1	plastid:14729914;plastid:15028209;plastid:15322131;plastid:20049866;plastid:21531424;plastid:23549413;plastid:18431481;plastid:20061580	plastid:19224954	plastid
XP_016564798.1	LOC107863411	1	AT1G12310.1	Calcium-binding EF-hand family protein;	188	2	148	16517.7	4.53939	-0.339189	0	endoplasmic reticulum,plasma membrane,mitochondrion,extracellular,cytosol,nucleus,golgi,vacuole	cytosol		nucleus		vacuole				cytosol		plasma membrane		endoplasmic reticulum,golgi,extracellular		mitochondrion		mitochondrion	cytosol,nucleus	cytosol		cytosol	cytosol	nucleus:14617066;plasma membrane:17644812	nucleus:14617066;plasma membrane:17644812		Q94AZ4	cytosol:21166475;cytosol:25641898;cytosol:22522809;extracellular:26572690;golgi:25900983;nucleus:14617066;plasma membrane:17644812;plasma membrane:22215637;plasma membrane:22923678;plasma membrane:26781341		cytosol
XP_016568156.1	LOC107866640	1	AT1G12410.1	CLP protease proteolytic subunit 2;Encodes a ClpP-related sequence. Though similar to ClpP proteins, this does not contains the highly conserved catalytic triad of Ser-type proteases (Ser-His-Asp). The name reflects nomenclature described in Adam et. al (2001).	130	7	279	31210.3	9.49286	-0.428315	0	cytosol,nucleus,plastid,mitochondrion	nucleus		plastid	plastid	plastid	plastid		mitochondrion	plastid		plastid	plastid	plastid	plastid	plastid		plastid	plastid	cytosol	plastid	plastid	plastid	plastid:11278690;plastid:16461379	plastid:11278690;plastid:18633119;plastid:12766230;plastid:18431481;plastid:16461379	plastid:16381842	Q9XJ36	golgi:25900983;plastid:11278690;plastid:12938931;plastid:16207701;plastid:20423899;plastid:21531424;plastid:23549413;plastid:20061580;plastid:24872594;plastid:18431481;plastid:18633119;plastid:24361574;vacuole:25900983		plastid
XP_016568540.1	LOC107866983	1	AT1G12520.1	copper chaperone for SOD1;Copper/zinc superoxide dismutase copper chaperone. Localized to the chloroplast. Expressed in roots and shoots. Up-regulated in response to copper and senescence. The AtACC activates all three CuZnSOD activities located in three different subcellular compartments. Contains three domains, central, ATX-1 like and C-terminal. ATX-1 like domain essential for the copper chape…	138	11	320	33853.2	5.45866	-0.045	0	endoplasmic reticulum,plastid,mitochondrion,extracellular,cytosol,peroxisome,golgi	plastid		plastid	plastid	cytosol	endoplasmic reticulum,golgi,extracellular		mitochondrion	plastid		plastid	plastid	plastid	plastid	plastid	peroxisome	mitochondrion	plastid	mitochondrion	plastid	plastid	plastid	plastid:15848163	plastid:15848163;plastid:18431481		Q9LD47	mitochondrion:27943495;plastid:20423899;plastid:18431481;plastid:20061580;plastid:24361574	plastid:15848163	plastid	plastid:18431481;plastid:15848163;plastid:20061580;plastid:20423899
XP_016568548.1	LOC107866983	1	AT1G12520.2	copper chaperone for SOD1;Copper/zinc superoxide dismutase copper chaperone. Localized to the chloroplast. Expressed in roots and shoots. Up-regulated in response to copper and senescence. The AtACC activates all three CuZnSOD activities located in three different subcellular compartments. Contains three domains, central, ATX-1 like and C-terminal. ATX-1 like domain essential for the copper chape…	122	1	229	24319.9	4.70495	-0.124017	0	endoplasmic reticulum,plastid,mitochondrion,extracellular,cytosol,peroxisome,nucleus,golgi	plastid		cytosol						cytosol		plastid				peroxisome	peroxisome	endoplasmic reticulum,golgi,extracellular	cytosol,nucleus	mitochondrion		cytosol	cytosol		plastid:15848163;plastid:18431481		Q9SPD6			peroxisome
XP_016549763.1	LOC107849715	1	AT1G12640.1	MBOAT (membrane bound O-acyl transferase) family protein;	56	3	462	52155.3	9.47132	0.301082	0	endoplasmic reticulum,plasma membrane,plastid,mitochondrion,extracellular,golgi	plasma membrane		plastid	plastid		endoplasmic reticulum,golgi,extracellular		mitochondrion	endoplasmic reticulum		golgi	plastid	endoplasmic reticulum,golgi,extracellular	endoplasmic reticulum,golgi,extracellular	endoplasmic reticulum,golgi,extracellular		mitochondrion	endoplasmic reticulum,golgi,extracellular	extracellular	endoplasmic reticulum,golgi,extracellular	plasma membrane	plasma membrane	plasma membrane:17644812	plasma membrane:17644812		Q8RWH4	endoplasmic reticulum:22923678;plasma membrane:17644812		endoplasmic reticulum
XP_016551789.1	LOC107851333	1	AT1G12780.1	UDP-D-glucose/UDP-D-galactose 4-epimerase 1;Encodes a UDP-glucose epimerase that catalyzes the interconversion of the sugar nucleotides UDP-glucose UDP-galactose via a UDP-4-keto-hexose intermediate. Responsive to stress.	190	5	351	39159.9	6.52271	-0.343875	0	plastid,mitochondrion,cytoskeleton,cytosol,peroxisome,nucleus,golgi	cytosol		cytosol		golgi	plastid			peroxisome		golgi				peroxisome	peroxisome	mitochondrion	cytosol,nucleus	cytosol		cytoskeleton	cytosol	cytosol:16644739;cytosol:8615692	cytosol:8615692;plasma membrane:17644812		Q42605	cytosol:21166475;plasma membrane:17644812;plasma membrane:26781341	cytosol:16644739	cytosol
XP_016556978.1	LOC107856487	1	AT1G12800.1	Nucleic acid-binding, OB-fold-like protein;	49	4	767	85672.3	5.00678	-0.49322	0	nucleus,plastid,mitochondrion	plastid		plastid	plastid		plastid		mitochondrion	plastid		plastid	plastid	plastid	plastid	plastid		mitochondrion	plastid	nucleus	plastid	plastid	nucleus	plastid:18431481	plastid:18431481		Q94AJ9	plastid:20423899;plastid:18431481;plastid:20061580;plastid:24872594	plastid:26031782	plastid
XP_016559651.1	LOC107859236	1	AT1G12840.1	vacuolar ATP synthase subunit C (VATC) / V-ATPase C subunit / vacuolar proton pump C subunit (DET3);Encodes subunit C of the vacuolar H(+)-ATPase (V-ATPase). Bound and phosphorylated by AtWNK8.	201	9	375	42621.5	5.20196	-0.284267	0	plastid,mitochondrion,extracellular,cytosol,nucleus,vacuole	plastid		nucleus		vacuole	mitochondrion			cytosol		vacuole			mitochondrion	mitochondrion		mitochondrion	cytosol,nucleus	extracellular	mitochondrion	plastid	cytosol	plasma membrane:10617574;vacuole:10617574;vacuole:16618929	vacuole:16618929;plasma membrane:10617574;plastid:18431481;vacuole:15215502;plasma membrane:17151019;vacuole:10617574	vacuole:16381842	Q9SDS7	cytosol:25641898;extracellular:26572690;golgi:22430844;golgi:25900983;golgi:21826108;plasma membrane:17644812;plasma membrane:19334764;plasma membrane:20843791;plasma membrane:22215637;plasma membrane:26781341;plastid:24872594;plastid:20061580;vacuole:14760709;vacuole:15215502;vacuole:15539469;vacuole:16618929;vacuole:17151019;vacuole:22923678;vacuole:23903016;vacuole:25900983		golgi,vacuole	vacuole:10617574;vacuole:16618929;vacuole:15539469;vacuole:17151019;vacuole:14760709;vacuole:15215502;golgi:22430844
XP_016551558.1	LOC107851146	1	AT1G12900.1	glyceraldehyde 3-phosphate dehydrogenase A subunit 2;	1199	3	399	42849.2	8.20286	-0.0468672	0	cytosol,plastid,mitochondrion	plastid		plastid	plastid	plastid	plastid		mitochondrion	plastid		plastid	plastid	plastid	plastid	plastid		plastid	plastid	cytosol	plastid	plastid	plastid		plastid:18633119;plastid:12766230;plastid:18431481		Q9LPW0	cytosol:22522809;golgi:25900983;mitochondrion:27122571;mitochondrion:27943495;nucleus:23396599;plasma membrane:19334764;plastid:12766230;plastid:15028209;plastid:16207701;plastid:21531424;plastid:23851315;plastid:20061580;plastid:24872594;plastid:18431481;plastid:18633119;plastid:21539947;plastid:23549413;plastid:24361574;plastid:23667806		plastid	plastid:21539947;plastid:15028209;plastid:16207701;plastid:18431481;plastid:18633119;plastid:20061580;plastid:21531424;plastid:12766230
XP_016572357.1	LOC107870368	1	AT1G12900.3	glyceraldehyde 3-phosphate dehydrogenase A subunit 2;	897	1	350	37669.2	7.89599	-0.0611429	0	cytosol,nucleus,plastid,mitochondrion	plastid	plastid,mitochondrion	plastid		plastid		mitochondrion	mitochondrion	cytosol		plastid				mitochondrion		plastid	cytosol,nucleus	cytosol		cytosol	cytosol		plastid:18633119;plastid:12766230;plastid:18431481		Q9LPW0	cytosol:22522809;plastid:20423899;plastid:23851315		plastid
XP_016572357.1	LOC107870368	1	AT1G12900.4	glyceraldehyde 3-phosphate dehydrogenase A subunit 2;	0	0	350	37669.2	7.89599	-0.0611429	0	cytosol,nucleus,plastid,mitochondrion	plastid	plastid,mitochondrion	plastid		plastid			mitochondrion	cytosol		plastid				mitochondrion		plastid	cytosol,nucleus	cytosol		cytosol	cytosol					plastid:23851315		plastid
XP_016564215.1	LOC107862994	1	AT1G12910.1	Transducin/WD40 repeat-like superfamily protein;Encodes a protein with similarity to the petunia WD repeat protein an11.	120	5	346	39090.7	4.56607	-0.392197	0	cytosol,nucleus,mitochondrion	cytosol		nucleus		cytosol				cytosol		nucleus				mitochondrion		mitochondrion	cytosol,nucleus	cytosol		nucleus	cytosol				Q9LPV9	nucleus:27177187		cytosol
XP_016552885.1	LOC107852339	1	AT1G13130.1	Cellulase (glycosyl hydrolase family 5) protein;	2	2	552	61550.5	8.26561	-0.171196	0	endoplasmic reticulum,plasma membrane,plastid,mitochondrion,extracellular,cytosol,peroxisome,nucleus,golgi,vacuole	extracellular		nucleus	plastid		endoplasmic reticulum,golgi,extracellular			endoplasmic reticulum		nucleus		endoplasmic reticulum,golgi,extracellular	endoplasmic reticulum,golgi,extracellular	endoplasmic reticulum,golgi,extracellular	peroxisome	mitochondrion	endoplasmic reticulum,golgi,extracellular	cytosol	endoplasmic reticulum,golgi,extracellular	vacuole	plasma membrane				Q66GP7			extracellular
XP_016547878.1	LOC107847847	1	AT1G13270.1	methionine aminopeptidase 1B;Encodes a methionine aminopeptidase formerly called MAP1B, renamed to MAP1C.	98	5	369	40426.4	7.47838	-0.194038	0	cytosol,plastid,mitochondrion	plastid		plastid	plastid	cytosol	plastid		mitochondrion	plastid		plastid,mitochondrion	plastid	plastid	plastid	plastid		mitochondrion	plastid	cytosol	plastid	plastid	plastid	mitochondrion:15681659;plastid:15681659	plastid:18431481	plastid:16381842	Q9FV52	plastid:18431481;plastid:20423899;plastid:21531424;plastid:20061580;plastid:24872594	plastid:11060042	plastid
XP_016555194.1	LOC107854684	1	AT1G13280.1	allene oxide cyclase 4;Encodes allene oxide cyclase. One of four genes in Arabidopsis that encode this enzyme, which catalyzes an essential step in jasmonic acid biosynthesis. Gene expression is reduced during senescence, a process that involves jasmonic acid signalling pathway.	81	7	254	27810.9	9.38964	-0.294882	0	plastid,mitochondrion	mitochondrion	plastid,mitochondrion	plastid	plastid		plastid	mitochondrion	mitochondrion	plastid		plastid	plastid	plastid	plastid	plastid		plastid	plastid	mitochondrion	plastid	plastid	plastid	plasma membrane:16618929	plasma membrane:16618929;plastid:18431481	plastid:16381842	Q93ZC5	extracellular:26572690;mitochondrion:21841088;mitochondrion:27943495;plasma membrane:16618929;plastid:20061580;plastid:18431481		plastid
XP_016547416.1	LOC107847585	1	AT1G13560.1	aminoalcoholphosphotransferase 1;Encodes aminoalcoholphosphotransferase AAPT1.	28	1	389	43544.7	7.58698	0.610797	0	endoplasmic reticulum,plasma membrane,mitochondrion,extracellular,nucleus,golgi	plasma membrane		nucleus						golgi		plasma membrane				endoplasmic reticulum,golgi,extracellular		mitochondrion	endoplasmic reticulum,golgi,extracellular	extracellular	mitochondrion	plasma membrane	plasma membrane				O82567	golgi:22430844;mitochondrion:21296373;plasma membrane:19334764		plasma membrane
XP_016547416.1	LOC107847585	1	AT1G13560.2	aminoalcoholphosphotransferase 1;Encodes aminoalcoholphosphotransferase AAPT1.	39	7	346	38420.4	6.40709	0.701734	0	endoplasmic reticulum,golgi,plasma membrane,extracellular	plasma membrane		endoplasmic reticulum,golgi,extracellular			endoplasmic reticulum,golgi,extracellular			plasma membrane		plasma membrane		endoplasmic reticulum,golgi,extracellular	endoplasmic reticulum,golgi,extracellular	endoplasmic reticulum,golgi,extracellular		endoplasmic reticulum,golgi,extracellular	endoplasmic reticulum,golgi,extracellular	extracellular	endoplasmic reticulum,golgi,extracellular	plasma membrane	plasma membrane				Q3E7K9			plasma membrane
XP_016562251.1	LOC107861427	1	AT1G13680.1	PLC-like phosphodiesterases superfamily protein;	1	0	346	38791	4.94057	-0.100867	0	endoplasmic reticulum,plasma membrane,extracellular,cytosol,golgi	extracellular		endoplasmic reticulum,golgi,extracellular			endoplasmic reticulum,golgi,extracellular			extracellular		plasma membrane,extracellular		endoplasmic reticulum,golgi,extracellular	endoplasmic reticulum,golgi,extracellular	endoplasmic reticulum,golgi,extracellular		endoplasmic reticulum,golgi,extracellular	endoplasmic reticulum,golgi,extracellular	cytosol	endoplasmic reticulum,golgi,extracellular	endoplasmic reticulum	golgi							extracellular
XP_016572696.1	LOC107870620	1	AT1G13690.1	ATPase E1;AtE1 - stimulates the ATPase activity of DnaK/DnaJ	48	3	177	19810.1	4.40269	-0.740113	0	cytosol,nucleus,plastid,mitochondrion	cytosol		nucleus		nucleus				nucleus	nucleus	plastid				mitochondrion		mitochondrion	cytosol,nucleus	nucleus		nucleus	cytosol					plasma membrane:19334764		nucleus
XP_016547153.1	LOC107847434	1	AT1G13700.1	6-phosphogluconolactonase 1;	16	2	268	29888.4	5.03164	-0.146269	0	cytosol,nucleus,plastid,mitochondrion	plastid		cytosol						cytosol		cytosol,plastid,mitochondrion				mitochondrion		mitochondrion	cytosol,nucleus	cytosol		cytosol	cytosol				Q9LMX8			cytosol
XP_016548094.1	LOC107847979	1	AT1G13750.1	Purple acid phosphatases superfamily protein;	11	4	613	68245.3	6.75099	-0.320718	0	endoplasmic reticulum,plasma membrane,extracellular,nucleus,golgi,vacuole	vacuole		nucleus			endoplasmic reticulum,golgi,extracellular			extracellular		nucleus,extracellular		endoplasmic reticulum,golgi,extracellular	endoplasmic reticulum,golgi,extracellular	endoplasmic reticulum,golgi,extracellular		endoplasmic reticulum,golgi,extracellular	endoplasmic reticulum,golgi,extracellular	extracellular	endoplasmic reticulum,golgi,extracellular	vacuole	plasma membrane			extracellular:16381842	Q9LMX4	extracellular:16356755;extracellular:21109274;extracellular:26572690		extracellular
XP_016572695.1	LOC107870619	1	AT1G13900.1	Purple acid phosphatases superfamily protein;	17	3	656	73721	6.11524	-0.357317	0	endoplasmic reticulum,plasma membrane,plastid,extracellular,cytosol,nucleus,golgi,vacuole	plasma membrane		endoplasmic reticulum,golgi,extracellular	plastid	vacuole	endoplasmic reticulum,golgi,extracellular			extracellular		nucleus,extracellular		endoplasmic reticulum,golgi,extracellular	endoplasmic reticulum,golgi,extracellular	endoplasmic reticulum,golgi,extracellular		endoplasmic reticulum,golgi,extracellular	endoplasmic reticulum,golgi,extracellular	cytosol	endoplasmic reticulum,golgi,extracellular	plasma membrane	plasma membrane	plastid:15028209	plastid:15028209	extracellular:16381842	Q9LMG7	extracellular:26572690;extracellular:28155257;golgi:22923678;golgi:25122472;plastid:15028209;vacuole:25900983	mitochondrion:22751362;plastid:22751362	extracellular
XP_016540299.1	LOC107840872	1	AT1G13950.1	eukaryotic elongation factor 5A-1;Encodes eukaryotic translation initiation factor 5A (EIF-5A).In mammalian cells it functions as a shuttle protein that translocates mRNA from the nucleus to cytoplasmic ribosomes. Overexpression results in an increase in both primary and secondary xylem formation. In RNAi suppressed lines, xylem formation is reduced.	15	4	158	17361.3	5.53284	-0.56962	0	plastid,mitochondrion,extracellular,cytosol,nucleus,vacuole	extracellular		nucleus		vacuole				cytosol		plastid				mitochondrion		mitochondrion	cytosol,nucleus	nucleus		plastid	cytosol				Q9XI91			cytosol	cytosol:cpeb-gs
XP_016580003.1	LOC107877764	1	AT1G14000.1	VH1-interacting kinase;Encodes a protein with similarity to members of the C1 subgroup of MAP kinase kinase kinases. Interacts physically with the receptor kinase BRL2/VH1 and appears to be involved in auxin and brassinosteriod signaling.	87	5	438	49338.1	8.07872	-0.476027	0	cytosol,nucleus,plastid,mitochondrion	cytosol		nucleus						cytosol		nucleus				mitochondrion		plastid	plastid	cytosol		cytosol	cytosol				Q9XI87	golgi:25900983;plasma membrane:22215637;plasma membrane:26781341;vacuole:18686298;vacuole:25900983		golgi
XP_016548358.1	LOC107848171	1	AT1G14010.1	emp24/gp25L/p24 family/GOLD family protein;	54	1	212	24156.9	6.79563	-0.158491	0	endoplasmic reticulum,plasma membrane,plastid,mitochondrion,extracellular,cytosol,nucleus,golgi	plasma membrane		plastid			endoplasmic reticulum,golgi,extracellular	mitochondrion		endoplasmic reticulum		nucleus,plastid		endoplasmic reticulum,golgi,extracellular	endoplasmic reticulum,golgi,extracellular	endoplasmic reticulum,golgi,extracellular		mitochondrion	mitochondrion	cytosol	endoplasmic reticulum,golgi,extracellular	plasma membrane	extracellular	endoplasmic reticulum:16618929	endoplasmic reticulum:16618929	plasma membrane:16381842	Q8GYG1	endoplasmic reticulum:16618929;endoplasmic reticulum:22923678		endoplasmic reticulum
XP_016548471.1	LOC107848269	1	AT1G14030.1	Rubisco methyltransferase family protein;	21	4	482	54614.6	4.73259	-0.193154	0	cytosol,nucleus,plastid,mitochondrion	plastid		plastid	plastid	plastid	plastid		mitochondrion	cytosol		nucleus,plastid	plastid	plastid	plastid	plastid		plastid	plastid	cytosol	plastid	plastid	plastid	plastid:16207701;plastid:18431481	plastid:18431481;plastid:16207701	plastid:16381842	Q9XI84	plastid:16207701;plastid:20423899;plastid:21531424;plastid:23851315;plastid:18431481;plastid:20061580;plastid:24361574;plastid:24872594;vacuole:25900983		plastid	plastid:16207701;plastid:18431481;plastid:20061580;plastid:21531424;plastid:20423899
XP_016579918.1	LOC107877725	1	AT1G14310.1	Haloacid dehalogenase-like hydrolase (HAD) superfamily protein;	17	3	254	28181.5	5.04037	-0.26063	0	cytosol,plastid,mitochondrion	plastid		plastid			mitochondrion			mitochondrion		plastid		plastid	mitochondrion	mitochondrion		mitochondrion	mitochondrion	cytosol	mitochondrion	plastid	plastid					mitochondrion:27943495;plastid:20423899		mitochondrion
XP_016547690.1	LOC107847745	1	AT1G14360.1	UDP-galactose transporter 3;	78	8	331	36719.2	9.82004	0.270091	0	endoplasmic reticulum,plasma membrane,plastid,mitochondrion,extracellular,golgi	plasma membrane		plastid			endoplasmic reticulum,golgi,extracellular	mitochondrion		endoplasmic reticulum		golgi		endoplasmic reticulum,golgi,extracellular	endoplasmic reticulum,golgi,extracellular	endoplasmic reticulum,golgi,extracellular		endoplasmic reticulum,golgi,extracellular	mitochondrion	extracellular	endoplasmic reticulum,golgi,extracellular	plasma membrane	plasma membrane				Q9M9S6			endoplasmic reticulum,plasma membrane
XP_016548546.1	LOC107848324	1	AT1G14410.1	ssDNA-binding transcriptional regulator;Encodes a homolog of the potato p24 protein. Binds single strand telomeric repeats. Negatively regulates telomerase activity and telomere length.	36	3	263	29059.6	9.88186	-0.206844	0	plastid,plasma membrane,mitochondrion	mitochondrion	plastid,mitochondrion	plastid	plastid		plastid		mitochondrion	plastid		plasma membrane	plastid	plastid	plastid	plastid		plastid	mitochondrion	mitochondrion	plastid	plastid	plastid	nucleus:15967440;plastid:15967440;plastid:16326926	nucleus:15967440;plastid:16326926;nucleus:17217467;plastid:15967440;plastid:18431481		Q9M9S3	extracellular:26572690;golgi:25900983;plastid:20423899;plastid:21531424;plastid:26987276;plastid:18431481;plastid:20061580;plastid:24872594;vacuole:25900983	plastid:15967440	plastid
XP_016538920.1	LOC107839801	1	AT1G14450.1	NADH dehydrogenase (ubiquinone)s;	112	8	73	8224.89	10.2367	-0.578082	0	cytosol,nucleus,mitochondrion	nucleus		nucleus						cytosol		nucleus			mitochondrion	mitochondrion		mitochondrion	mitochondrion	mitochondrion		mitochondrion	cytosol	mitochondrion:16407270	mitochondrion:16407270		Q9M9R9	mitochondrion:21841088;mitochondrion:23761796;mitochondrion:27943495	endoplasmic reticulum:19283443	mitochondrion	mitochondrion:21841088;mitochondrion:16407270
XP_016554339.1	LOC107853865	1	AT1G14550.1	Peroxidase superfamily protein;	0	0	321	35008.9	8.78939	-0.115888	0	endoplasmic reticulum,plasma membrane,plastid,mitochondrion,extracellular,cytosol,nucleus,golgi	plasma membrane		plastid	plastid	plastid	endoplasmic reticulum,golgi,extracellular		mitochondrion	extracellular		cytosol	plastid	endoplasmic reticulum,golgi,extracellular	endoplasmic reticulum,golgi,extracellular	endoplasmic reticulum,golgi,extracellular		endoplasmic reticulum,golgi,extracellular	endoplasmic reticulum,golgi,extracellular	nucleus	endoplasmic reticulum,golgi,extracellular	plastid	extracellular			extracellular:16381842	Q9M9Q9	extracellular:21109274;extracellular:26572690		extracellular
XP_016542706.1	LOC107843060	1	AT1G14610.1	valyl-tRNA synthetase / valine--tRNA ligase (VALRS);Required for proper proliferation of basal cells.	80	3	1108	125933	7.10249	-0.427076	0	cytosol,nucleus,plastid,mitochondrion	cytosol		plastid	plastid	nucleus	mitochondrion	mitochondrion	mitochondrion	mitochondrion		cytosol,nucleus	plastid	mitochondrion	plastid	mitochondrion		mitochondrion	mitochondrion	cytosol	mitochondrion	plastid	cytosol	mitochondrion:16251277;plastid:16251277	plastid:16251277;mitochondrion:16251277		P93736	cytosol:21166475;extracellular:26572690;mitochondrion:27943495	cytosol:10583378;mitochondrion:10583378	mitochondrion
XP_016565795.1	LOC107864055	1	AT1G14620.1	decoy;	42	4	233	27141.6	8.81438	-0.401717	0	plastid,mitochondrion,cytosol,nucleus,golgi	cytosol		plastid			mitochondrion	mitochondrion	mitochondrion	mitochondrion		golgi,nucleus,plastid,mitochondrion		mitochondrion	mitochondrion	mitochondrion		mitochondrion	mitochondrion	mitochondrion	mitochondrion	plastid	mitochondrion				Q8L7U3	mitochondrion:21841088;mitochondrion:27943495	mitochondrion:21908688	mitochondrion
XP_016560289.1	LOC107859716	1	AT1G14650.1	SWAP (Suppressor-of-White-APricot)/surp domain-containing protein / ubiquitin family protein;	108	3	785	87599.2	4.80365	-0.747516	0	cytosol,nucleus,mitochondrion	cytosol		nucleus		nucleus				cytosol		nucleus				mitochondrion		mitochondrion	cytosol,nucleus	nucleus		nucleus	cytosol			nucleus:16381842	Q8RXF1	plasma membrane:21433285		nucleus
XP_016560289.1	LOC107859716	1	AT1G14650.2	SWAP (Suppressor-of-White-APricot)/surp domain-containing protein / ubiquitin family protein;	83	3	785	87599.2	4.80365	-0.747516	0	cytosol,nucleus,mitochondrion	cytosol		nucleus		nucleus				cytosol		nucleus				mitochondrion		mitochondrion	cytosol,nucleus	nucleus		nucleus	cytosol			nucleus:16381842	Q8RXF1			nucleus
XP_016537442.1	LOC107838765	1	AT1G14810.1	semialdehyde dehydrogenase family protein;encodes an aspartate semialdehyde dehydrogenase, which produces the branch point intermediate for lysine and threonine/methionine biosynthesis	59	8	375	40748	7.00485	-0.1032	0	cytosol,plastid,mitochondrion	cytosol		plastid	plastid	cytosol	plastid		mitochondrion	plastid		plastid		plastid	plastid	plastid		plastid	plastid	mitochondrion	plastid	mitochondrion	plastid	mitochondrion:14671022;plastid:18431481;plastid:18633119	mitochondrion:14671022;plastid:18633119;plastid:18431481		Q8VYI4	extracellular:26572690;golgi:25900983;mitochondrion:14671022;mitochondrion:27943495;plastid:20423899;plastid:21531424;plastid:22923678;plastid:18431481;plastid:18633119;plastid:20061580;plastid:23549413;plastid:24361574;plastid:24872594	cytosol:24130194	plastid
XP_016537439.1	LOC107838762	1	AT1G14820.1	Sec14p-like phosphatidylinositol transfer family protein;	23	1	239	26799.6	8.43587	-0.0644351	0	cytosol,nucleus,plastid,mitochondrion	cytosol		cytosol						cytosol		cytosol		plastid		mitochondrion		mitochondrion	cytosol,nucleus	cytosol		cytosol	cytosol							cytosol
XP_016537439.1	LOC107838762	1	AT1G14820.2	Sec14p-like phosphatidylinositol transfer family protein;	16	1	239	26799.6	8.43587	-0.0644351	0	cytosol,nucleus,plastid,mitochondrion	cytosol		cytosol						cytosol		cytosol		plastid		mitochondrion		mitochondrion	cytosol,nucleus	cytosol		cytosol	cytosol							cytosol
XP_016537439.1	LOC107838762	1	AT1G14820.3	Sec14p-like phosphatidylinositol transfer family protein;	22	1	252	28300.2	7.43237	-0.203175	0	cytosol,nucleus,plastid,mitochondrion	cytosol		cytosol						cytosol		cytosol				mitochondrion		plastid	cytosol,nucleus	cytosol		cytosol	cytosol							cytosol
XP_016537434.1	LOC107838758	1	AT1G14830.1	DYNAMIN-like 1C;Encodes a dynamin-like protein that is involved in mitochondrial morphogenesis and pollen development. Protein is localized as speckles in the cytoplasm, partially co-localizes with mitochondrial markers, cell plate of dividing cells, and the tip of root hairs, root cap cells, and expanding part of trichoblasts.	65	7	614	68726.5	7.63502	-0.360261	0	cytosol,nucleus,plastid,mitochondrion	cytosol		nucleus		cytosol	mitochondrion			cytosol		mitochondrion		mitochondrion		mitochondrion		plastid	cytosol,nucleus	mitochondrion		cytosol	cytosol	cytosol:12834397;plasma membrane:16618929	plasma membrane:17317660;cytosol:12834397;plasma membrane:16618929	cytosol:16381842;cytoskeleton:16381842	Q8LF21	cytoskeleton:24134884;cytosol:25641898;golgi:25900983;nucleus:23396599;plasma membrane:16618929;plasma membrane:17317660;plasma membrane:19334764;plasma membrane:20843791;plasma membrane:21433285;plasma membrane:22215637;plasma membrane:22923678;plasma membrane:26781341;vacuole:15215502;vacuole:23903016;vacuole:25900983	cytoskeleton:14750520;cytosol:18502847;cytosol:14750520;mitochondrion:14523248;plasma membrane:18502847	cytosol	cytosol:14750520;cytosol:18502847;cytosol:12834397
XP_016559223.1	LOC107858930	1	AT1G14850.1	nucleoporin 155;Encodes a protein similar to nucleoporin, a a major component of the nuclear pore complex (NPC) involved in cellular nucleo-cytoplasmic transport	24	0	1464	160023	5.14153	-0.135929	0	cytosol,nucleus,plastid,mitochondrion	plastid		nucleus						cytosol		nucleus				mitochondrion		mitochondrion	cytosol,nucleus	nucleus		nucleus	cytosol	nucleus:12034489;plasma membrane:16618929	plastid:15028209;plasma membrane:16618929;nucleus:15496452		Q9LQU6	golgi:25900983;nucleus:15496452;nucleus:27177187;nucleus:23396599;plasma membrane:16618929;plasma membrane:19334764;plasma membrane:21433285;plasma membrane:22923678;plastid:15028209	nucleus:21189294	nucleus	nucleus:15496452;nucleus:21189294
XP_016547183.1	LOC107847448	1	AT1G15020.1	quiescin-sulfhydryl oxidase 1;Encodes a protein disulfide isomerase-like (PDIL) protein, a member of a multigene family within the thioredoxin (TRX) superfamily. This protein also belongs to the quiescin-sulfhydryl oxidase (QSOX) family, which possess an Erv1-like domain at the COOH terminus in addition to a TRX domain.	27	0	502	56837.9	7.84953	-0.269522	0	endoplasmic reticulum,plasma membrane,plastid,extracellular,cytosol,nucleus,golgi	cytosol		endoplasmic reticulum,golgi,extracellular			endoplasmic reticulum,golgi,extracellular			endoplasmic reticulum	nucleus	cytosol,plastid		endoplasmic reticulum,golgi,extracellular	endoplasmic reticulum,golgi,extracellular	endoplasmic reticulum,golgi,extracellular		endoplasmic reticulum,golgi,extracellular	endoplasmic reticulum,golgi,extracellular	cytosol	endoplasmic reticulum,golgi,extracellular	plasma membrane	endoplasmic reticulum				Q3EDC3			plasma membrane,extracellular
XP_016547183.1	LOC107847448	1	AT1G15020.2	quiescin-sulfhydryl oxidase 1;Encodes a protein disulfide isomerase-like (PDIL) protein, a member of a multigene family within the thioredoxin (TRX) superfamily. This protein also belongs to the quiescin-sulfhydryl oxidase (QSOX) family, which possess an Erv1-like domain at the COOH terminus in addition to a TRX domain.	42	3	528	60089.5	7.72199	-0.335417	0	endoplasmic reticulum,plasma membrane,extracellular,cytosol,nucleus,golgi	cytosol		endoplasmic reticulum,golgi,extracellular			endoplasmic reticulum,golgi,extracellular			endoplasmic reticulum	nucleus	cytosol		endoplasmic reticulum,golgi,extracellular	endoplasmic reticulum,golgi,extracellular	endoplasmic reticulum,golgi,extracellular		endoplasmic reticulum,golgi,extracellular	endoplasmic reticulum,golgi,extracellular	cytosol	endoplasmic reticulum,golgi,extracellular	plasma membrane	endoplasmic reticulum				Q8W4J3			extracellular
XP_016562791.1	LOC107861918	1	AT1G15060.1	Uncharacterised conserved protein UCP031088, alpha/beta hydrolase;	27	4	578	63678	5.61722	-0.109516	0	plastid,nucleus,plasma membrane,mitochondrion	plasma membrane		plastid	plastid		plastid		mitochondrion	plastid		nucleus	plastid	plastid	plastid	mitochondrion		mitochondrion	mitochondrion	nucleus	plastid	plastid	plastid	plastid:18431481	plastid:18431481		Q8RX69	golgi:25900983;mitochondrion:21841088;plastid:18431481		plastid
XP_016557216.1	LOC107856742	1	AT1G15080.1	lipid phosphate phosphatase 2;Encodes phosphatidic acid phosphatase. Involved in ABA signaling. Functions as a negative regulator upstream of ABI4. Expressed during germination and seed development. Expressed overall in young seedlings, in roots, hypocotyls, and vascular cells of cotyledons and leaves of 10 day-old seedlings, in flower filaments and stem elongation zones. Not expressed in anthers…	10	5	290	32703.9	6.71608	0.362069	0	endoplasmic reticulum,plasma membrane,plastid,mitochondrion,extracellular,cytosol,nucleus,golgi	plasma membrane		nucleus						golgi		plastid			endoplasmic reticulum,golgi,extracellular	endoplasmic reticulum,golgi,extracellular		mitochondrion	cytosol,nucleus	extracellular		plasma membrane	plasma membrane	plasma membrane:15960620	plasma membrane:17317660	plasma membrane:16381842	Q9XI60	plasma membrane:17317660;plasma membrane:26748395		plasma membrane
XP_016553323.1	LOC107852792	1	AT1G15130.1	Endosomal targeting BRO1-like domain-containing protein;	51	2	846	95214	6.40656	-0.577305	0	endoplasmic reticulum,plastid,mitochondrion,extracellular,cytosol,nucleus,golgi	nucleus		nucleus			plastid			cytosol	nucleus	nucleus		plastid		mitochondrion		mitochondrion	endoplasmic reticulum,golgi,extracellular	nucleus		plastid	nucleus				Q8H1H8	cytosol:21166475;golgi:25900983;plasma membrane:19334764;plasma membrane:21433285		nucleus
XP_016537945.1	LOC107839100	1	AT1G15520.1	pleiotropic drug resistance 12;ABC transporter family involved in ABA transport and resistance to lead. Localizes to plasma membrane. Upregulated by lead. Expressed in leaves, flowers, stomata and roots.	8	0	1423	161027	8.24191	0.0189037	0	plasma membrane,plastid,mitochondrion,peroxisome,cytosol,nucleus	plasma membrane		plastid				mitochondrion		peroxisome	nucleus	plasma membrane		plastid	plastid	mitochondrion		mitochondrion	cytosol,nucleus	cytosol	plastid	plasma membrane	nucleus	plasma membrane:15923333;plasma membrane:20133880	plasma membrane:15923333	plasma membrane:16381842	Q9M9E1	plasma membrane:19334764	plasma membrane:15923333	plasma membrane	plasma membrane:19334764;plasma membrane:15923333
XP_016538762.1	LOC107839687	1	AT1G15690.1	Inorganic H pyrophosphatase family protein;Encodes a H(+)-translocating (pyrophosphate-energized) inorganic pyrophosphatase (H(+)-PPase; EC 3.6.1.1) located in the vacuolar membrane. Expression is found in all tissues examined, including meristems and floral organ primordium. Expression is particularly enhanced in pollen, and is repressed by light. Over expression and loss of function phenotypes …	713	6	770	80824.5	4.89087	0.615325	0	endoplasmic reticulum,plasma membrane,mitochondrion,extracellular,cytosol,golgi,vacuole	plasma membrane		cytosol		vacuole	endoplasmic reticulum,golgi,extracellular			endoplasmic reticulum		vacuole		endoplasmic reticulum,golgi,extracellular	endoplasmic reticulum,golgi,extracellular	endoplasmic reticulum,golgi,extracellular		mitochondrion	endoplasmic reticulum,golgi,extracellular	extracellular	endoplasmic reticulum,golgi,extracellular	vacuole	plasma membrane	cytosol:16210544;mitochondrion:14671022;plasma membrane:16210544;vacuole:1311852;vacuole:16618929	plastid:15028209;vacuole:15539469;vacuole:1311852;vacuole:16618929;mitochondrion:14671022;plastid:18431481;plasma membrane:17644812;cytosol:16210544;plasma membrane:17151019;plastid:12938931;plasma membrane:16210544	vacuole:16381842;endoplasmic reticulum:16381842;plasma membrane:16381842	P31414	cytosol:25641898;golgi:22430844;golgi:25900983;golgi:21826108;mitochondrion:14671022;mitochondrion:27122571;mitochondrion:27943495;mitochondrion:21896887;plasma membrane:15574830;plasma membrane:17317660;plasma membrane:17644812;plasma membrane:19334764;plasma membrane:20843791;plasma membrane:21433285;plasma membrane:22215637;plasma membrane:23323832;plasma membrane:23990937;plasma membrane:2609…		vacuole	vacuole:16618929;vacuole:15215502;vacuole:1311852;vacuole:15539469;vacuole:17151019;vacuole:14760709
XP_016538762.1	LOC107839687	1	AT1G15690.2	Inorganic H pyrophosphatase family protein;Encodes a H(+)-translocating (pyrophosphate-energized) inorganic pyrophosphatase (H(+)-PPase; EC 3.6.1.1) located in the vacuolar membrane. Expression is found in all tissues examined, including meristems and floral organ primordium. Expression is particularly enhanced in pollen, and is repressed by light. Over expression and loss of function phenotypes …	352	0	642	67710.5	4.79522	0.640966	0	endoplasmic reticulum,plasma membrane,mitochondrion,extracellular,nucleus,golgi,vacuole	plasma membrane		nucleus		vacuole	endoplasmic reticulum,golgi,extracellular			endoplasmic reticulum		vacuole		endoplasmic reticulum,golgi,extracellular	endoplasmic reticulum,golgi,extracellular	endoplasmic reticulum,golgi,extracellular		mitochondrion	endoplasmic reticulum,golgi,extracellular	extracellular	endoplasmic reticulum,golgi,extracellular	vacuole	plasma membrane		plastid:15028209;vacuole:15539469;vacuole:1311852;vacuole:16618929;mitochondrion:14671022;plastid:18431481;plasma membrane:17644812;cytosol:16210544;plasma membrane:17151019;plastid:12938931;plasma membrane:16210544	vacuole:16381842;endoplasmic reticulum:16381842;plasma membrane:16381842	P31414	plastid:24872594;plastid:23390424		vacuole	vacuole:16618929;vacuole:1311852;vacuole:15539469
XP_016538716.1	LOC107839655	1	AT1G15750.1	Transducin family protein / WD-40 repeat family protein;Encodes a protein with several WD40 repeats at the C-terminus and predicted protein-protein interaction domains at the N-terminus. Together with the TOPLESS-RELATED PROTEINS (TPRs), it is thought to be involved in transcriptional repression of root-promoting genes in the top half of the embryo during the transition stage of embryogenesis. It…	106	4	1131	124305	7.25087	-0.295579	0	endoplasmic reticulum,plastid,mitochondrion,extracellular,cytosol,nucleus,golgi	plastid		endoplasmic reticulum,golgi,extracellular						cytosol	nucleus	nucleus				endoplasmic reticulum,golgi,extracellular		mitochondrion	cytosol,nucleus	cytosol	endoplasmic reticulum,golgi,extracellular	plastid	cytosol	cytosol:18433157;nucleus:16763149	nucleus:16763149;cytosol:18433157	nucleus:16381842	Q94AI7	cytosol:18433157;cytosol:21166475		cytosol
XP_016538716.1	LOC107839655	1	AT1G15750.2	Transducin family protein / WD-40 repeat family protein;Encodes a protein with several WD40 repeats at the C-terminus and predicted protein-protein interaction domains at the N-terminus. Together with the TOPLESS-RELATED PROTEINS (TPRs), it is thought to be involved in transcriptional repression of root-promoting genes in the top help of the embryo during the transition stage of embryogenesis. Th…	107	3	1131	124305	7.25087	-0.295579	0	endoplasmic reticulum,plastid,mitochondrion,extracellular,cytosol,nucleus,golgi	plastid		endoplasmic reticulum,golgi,extracellular						cytosol	nucleus	nucleus				endoplasmic reticulum,golgi,extracellular		mitochondrion	cytosol,nucleus	cytosol	endoplasmic reticulum,golgi,extracellular	plastid	cytosol		nucleus:16763149;cytosol:18433157	nucleus:16381842	Q94AI7	cytosol:21166475		cytosol
XP_016538716.1	LOC107839655	1	AT1G15750.3	Transducin family protein / WD-40 repeat family protein;Encodes a protein with several WD40 repeats at the C-terminus and predicted protein-protein interaction domains at the N-terminus. Together with the TOPLESS-RELATED PROTEINS (TPRs), it is thought to be involved in transcriptional repression of root-promoting genes in the top help of the embryo during the transition stage of embryogenesis. Th…	106	3	1131	124305	7.25087	-0.295579	0	endoplasmic reticulum,plastid,mitochondrion,extracellular,cytosol,nucleus,golgi	plastid		endoplasmic reticulum,golgi,extracellular						cytosol	nucleus	nucleus				endoplasmic reticulum,golgi,extracellular		mitochondrion	cytosol,nucleus	cytosol	endoplasmic reticulum,golgi,extracellular	plastid	cytosol		nucleus:16763149;cytosol:18433157	nucleus:16381842	Q94AI7	cytosol:21166475		cytosol
XP_016538716.1	LOC107839655	1	AT1G15750.4	Transducin family protein / WD-40 repeat family protein;Encodes a protein with several WD40 repeats at the C-terminus and predicted protein-protein interaction domains at the N-terminus. Together with the TOPLESS-RELATED PROTEINS (TPRs), it is thought to be involved in transcriptional repression of root-promoting genes in the top help of the embryo during the transition stage of embryogenesis. Th…	105	3	1131	124305	7.25087	-0.295579	0	endoplasmic reticulum,plastid,mitochondrion,extracellular,cytosol,nucleus,golgi	plastid		endoplasmic reticulum,golgi,extracellular						cytosol	nucleus	nucleus				endoplasmic reticulum,golgi,extracellular		mitochondrion	cytosol,nucleus	cytosol	endoplasmic reticulum,golgi,extracellular	plastid	cytosol		nucleus:16763149;cytosol:18433157	nucleus:16381842	Q94AI7	cytosol:21166475		cytosol
XP_016539209.1	LOC107840024	1	AT1G15820.1	light harvesting complex photosystem II subunit 6;Lhcb6 protein (Lhcb6), light harvesting complex of photosystem II.	2369	13	258	27524	7.66629	0.0333333	0	plastid,plasma membrane,mitochondrion,extracellular,nucleus	plasma membrane		nucleus	plastid	plastid	plastid		mitochondrion	plastid		plastid	plastid	plastid	plastid	plastid		plastid	plastid	extracellular	mitochondrion	plastid	plastid	plastid:16461379	plastid:15028209;plastid:16461379;plastid:12766230;plastid:15322131;plastid:14729914		Q9LMQ2	cytosol:25641898;cytosol:22522809;golgi:25900983;mitochondrion:27943495;nucleus:23396599;plasma membrane:19334764;plasma membrane:22215637;plastid:12766230;plastid:14729914;plastid:15028209;plastid:15322131;plastid:21531424;plastid:23549413;plastid:23851315;plastid:23390424;plastid:18431481;plastid:18633119;plastid:20061580;plastid:23667806;plastid:24872594;vacuole:25900983		plastid	plastid:14729914;plastid:16461379;plastid:18431481;plastid:18633119;plastid:15322131;plastid:20061580;plastid:15028209;plastid:21531424;plastid:12766230
XP_016553705.1	LOC107853221	1	AT1G15860.1	Domain of unknown function (DUF298);	34	3	227	26641.7	5.46328	-0.547577	0	cytosol,nucleus,plastid,mitochondrion	cytosol		plastid			mitochondrion	mitochondrion	mitochondrion	mitochondrion	nucleus	nucleus,plastid	plastid		mitochondrion	mitochondrion		mitochondrion	mitochondrion	nucleus	mitochondrion	nucleus	nucleus				Q7XJ64			mitochondrion
XP_016553705.1	LOC107853221	1	AT1G15860.2	Domain of unknown function (DUF298);	37	1	227	26641.7	5.46328	-0.547577	0	cytosol,nucleus,plastid,mitochondrion	cytosol		plastid			mitochondrion	mitochondrion	mitochondrion	mitochondrion	nucleus	nucleus,plastid	plastid		mitochondrion	mitochondrion		mitochondrion	mitochondrion	nucleus	mitochondrion	nucleus	nucleus				Q7XJ64			mitochondrion
XP_016553705.1	LOC107853221	1	AT1G15860.3	Domain of unknown function (DUF298);	0	0	236	27735.1	6.15154	-0.525847	0	cytosol,nucleus,plastid,mitochondrion	cytosol		plastid			mitochondrion		mitochondrion	mitochondrion	nucleus	nucleus,plastid	plastid		mitochondrion	mitochondrion		mitochondrion	mitochondrion	nucleus	mitochondrion	nucleus	nucleus							mitochondrion
XP_016562881.1	LOC107861976	1	AT1G15980.1	NDH-dependent cyclic electron flow 1;encodes a novel subunit of the chloroplast NAD(P)H dehydrogenase complex, involved in cyclic electron flow around photosystem I to produce ATP.	56	4	461	51025.1	6.92216	-0.238395	0	cytosol,plastid,mitochondrion	plastid		plastid	plastid		plastid		mitochondrion	plastid		cytosol,plastid	plastid	plastid	plastid	plastid		mitochondrion	plastid	cytosol	plastid	plastid	plastid	plastid:18785996	plastid:18431481;plastid:18785996		Q9S9N6	nucleus:27177187;plastid:15028209;plastid:18431481;plastid:21531424;plastid:23851315;plastid:20061580;plastid:23667806;plastid:24872594		plastid
XP_016538665.1	LOC107839612	1	AT1G16030.1	heat shock protein 70B;	17	3	646	70918.5	5.05652	-0.377399	0	cytosol,nucleus,mitochondrion	cytosol		cytosol		cytosol				cytosol		nucleus				mitochondrion		mitochondrion	cytosol,nucleus	cytosol		cytosol	cytosol	cytosol:11402207	plasma membrane:17317660;plastid:15028209		Q9S9N1	extracellular:28003327;mitochondrion:27943495;nucleus:23396599;plasma membrane:17317660;plasma membrane:22215637;plastid:15028209;plastid:24361574;plastid:23667806;vacuole:23903016		cytosol
XP_016562993.1	LOC107862065	1	AT1G16080.1	;	172	3	313	34132	6.7663	-0.105751	0	cytosol,plastid,mitochondrion	cytosol		plastid	plastid		mitochondrion	mitochondrion	mitochondrion	plastid		plastid	plastid	plastid	plastid	plastid		plastid	plastid	mitochondrion	plastid	plastid	plastid	plastid:12938931;plastid:18431481;plastid:18633119	plastid:18633119;plastid:18431481;plastid:12938931		Q9S9M7	mitochondrion:27122571;plastid:12938931;plastid:20423899;plastid:21531424;plastid:18431481;plastid:18633119;plastid:20061580;plastid:24361574;plastid:24872594		plastid
XP_016540011.1	LOC107840609	1	AT1G16210.1	;	70	5	234	26827.8	9.91891	-1.24145	0	cytoskeleton,cytosol,nucleus,mitochondrion	cytoskeleton		nucleus						cytosol	nucleus	nucleus				mitochondrion		mitochondrion	cytosol,nucleus	nucleus		nucleus	nucleus				Q8VYC9	cytoskeleton:24134884;extracellular:26572690		nucleus
XP_016559194.1	LOC107858904	1	AT1G16270.1	Protein kinase superfamily protein with octicosapeptide/Phox/Bem1p domain;	18	1	1147	126788	4.97707	-0.612293	0	cytosol,nucleus,mitochondrion	cytosol		nucleus						cytosol	nucleus	nucleus				mitochondrion		mitochondrion	cytosol,nucleus	nucleus		nucleus	cytosol	cytosol:18433157;nucleus:18433157	nucleus:18433157;cytosol:18433157		Q9SA26	cytosol:18433157;nucleus:18433157		nucleus
XP_016559194.1	LOC107858904	1	AT1G16270.2	Protein kinase superfamily protein with octicosapeptide/Phox/Bem1p domain;	0	0	1147	126788	4.97707	-0.612293	0	cytosol,nucleus,mitochondrion	cytosol		nucleus						cytosol	nucleus	nucleus				mitochondrion		mitochondrion	cytosol,nucleus	nucleus		nucleus	cytosol							nucleus
XP_016544999.1	LOC107845282	1	AT1G16300.1	glyceraldehyde-3-phosphate dehydrogenase of plastid 2;Encodes one of the chloroplast/plastid localized GAPDH isoforms (GAPCp1/At1g79530 and GAPCp2/At1g16300). gapcp double mutants display a drastic phenotype of arrested root development, dwarfism and sterility. GAPCps are important for the synthesis of serine in roots.	7	3	420	44848.3	8.92711	-0.107619	0	cytosol,plastid,mitochondrion	cytosol		plastid	plastid	plastid	mitochondrion		mitochondrion	plastid		cytosol,mitochondrion	plastid	plastid	plastid	mitochondrion		plastid	plastid	mitochondrion	plastid	plastid	plastid	plastid:15533878;plastid:19675149			Q5E924	mitochondrion:27122571		plastid	plastid:cpeb-gs
XP_016543790.1	LOC107843891	1	AT1G16350.1	Aldolase-type TIM barrel family protein;	27	1	502	54054.5	6.44445	-0.129482	0	endoplasmic reticulum,plastid,mitochondrion,extracellular,cytosol,peroxisome,nucleus,golgi	plastid		cytosol		cytosol				peroxisome		peroxisome				mitochondrion		endoplasmic reticulum,golgi,extracellular	cytosol,nucleus	mitochondrion		cytosol	peroxisome				Q9SA34	cytosol:21166475;mitochondrion:27122571;plastid:23851315		peroxisome
XP_016564401.1	LOC107863119	1	AT1G16430.1	Surfeit locus protein 5 subunit 22 of Mediator complex;	6	5	150	16180.1	5.22559	-0.352	0	cytosol,nucleus,plastid,mitochondrion	nucleus		nucleus	plastid		mitochondrion			cytosol	nucleus	nucleus				mitochondrion		mitochondrion	cytosol,nucleus	nucleus	mitochondrion	plastid	nucleus				Q9SA42			nucleus
XP_016544989.1	LOC107845275	1	AT1G16470.1	proteasome subunit PAB1;Encodes 20S proteasome subunit PAB1 (PAB1).	70	4	235	25702.7	5.39163	-0.19617	0	cytosol,nucleus,plastid,mitochondrion	plastid		cytosol		mitochondrion	plastid			cytosol		nucleus				mitochondrion		plastid	cytosol,nucleus	mitochondrion		cytosol	cytosol			cytosol:16381842;nucleus:16381842	O23708	cytosol:21166475;extracellular:26572690;plasma membrane:19334764;plasma membrane:22215637;vacuole:23903016		cytosol,nucleus	cytosol:21166475;nucleus:cpeb-gs
XP_016544989.1	LOC107845275	1	AT1G16470.2	proteasome subunit PAB1;Encodes 20S proteasome subunit PAB1 (PAB1).	37	1	235	25702.7	5.39163	-0.19617	0	cytosol,nucleus,plastid,mitochondrion	plastid		cytosol		mitochondrion	plastid			cytosol		nucleus				mitochondrion		plastid	cytosol,nucleus	mitochondrion		cytosol	cytosol			cytosol:16381842;nucleus:16381842	O23708	cytosol:21166475		cytosol
XP_016553926.1	LOC107853463	1	AT1G16560.1	Per1-like family protein;	60	1	342	39376.7	7.45093	0.20614	0	endoplasmic reticulum,plasma membrane,mitochondrion,extracellular,golgi	plasma membrane		endoplasmic reticulum,golgi,extracellular			endoplasmic reticulum,golgi,extracellular			extracellular		plasma membrane		endoplasmic reticulum,golgi,extracellular	endoplasmic reticulum,golgi,extracellular	endoplasmic reticulum,golgi,extracellular		endoplasmic reticulum,golgi,extracellular	endoplasmic reticulum,golgi,extracellular	mitochondrion	endoplasmic reticulum,golgi,extracellular	extracellular	extracellular				Q9FX73	mitochondrion:27122571		extracellular
XP_016553926.1	LOC107853463	1	AT1G16560.2	Per1-like family protein;	60	4	342	39376.7	7.45093	0.20614	0	endoplasmic reticulum,plasma membrane,mitochondrion,extracellular,golgi	plasma membrane		endoplasmic reticulum,golgi,extracellular			endoplasmic reticulum,golgi,extracellular			extracellular		plasma membrane		endoplasmic reticulum,golgi,extracellular	endoplasmic reticulum,golgi,extracellular	endoplasmic reticulum,golgi,extracellular		endoplasmic reticulum,golgi,extracellular	endoplasmic reticulum,golgi,extracellular	mitochondrion	endoplasmic reticulum,golgi,extracellular	extracellular	extracellular				Q9FX73			extracellular
XP_016553926.1	LOC107853463	1	AT1G16560.3	Per1-like family protein;	56	1	342	39376.7	7.45093	0.20614	0	endoplasmic reticulum,plasma membrane,mitochondrion,extracellular,golgi	plasma membrane		endoplasmic reticulum,golgi,extracellular			endoplasmic reticulum,golgi,extracellular			extracellular		plasma membrane		endoplasmic reticulum,golgi,extracellular	endoplasmic reticulum,golgi,extracellular	endoplasmic reticulum,golgi,extracellular		endoplasmic reticulum,golgi,extracellular	endoplasmic reticulum,golgi,extracellular	mitochondrion	endoplasmic reticulum,golgi,extracellular	extracellular	extracellular				Q9FX73			extracellular
XP_016545378.1	LOC107845527	1	AT1G16670.1	Protein kinase superfamily protein;	22	4	390	43291.5	7.9906	-0.318205	0	endoplasmic reticulum,mitochondrion,extracellular,cytosol,nucleus,golgi	cytosol		nucleus		nucleus				cytosol		nucleus				mitochondrion		endoplasmic reticulum,golgi,extracellular	cytosol,nucleus	cytosol		nucleus	cytosol				Q93YN1	plasma membrane:22215637;plasma membrane:22318864;plasma membrane:26781341		plasma membrane
XP_016546536.1	LOC107846748	1	AT1G16720.1	high chlorophyll fluorescence phenotype 173;Encodes HCF173, a protein with weak similarities to the superfamily of the short-chain dehydrogenases/reductases. HCF173 is involved in the initiation of translation of the psbA mRNA. Mutants shows a high chlorophyll fluorescence phenotype (hcf) and are severely affected in the accumulation of PSII subunits. The protein HCF173 is localized in the chloro…	86	2	598	65712.4	9.4003	-0.35786	0	cytosol,nucleus,plastid,mitochondrion	plastid		plastid	plastid		plastid		mitochondrion	plastid	nucleus	cytosol,plastid	plastid	plastid	plastid	plastid		mitochondrion	plastid	nucleus	plastid	plastid	plastid		plastid:18431481;plastid:12938931		Q8W4D6	nucleus:23396599;plastid:12938931;plastid:18431481;plastid:20423899;plastid:21531424;plastid:23851315;plastid:20061580;plastid:23549413;plastid:24361574;plastid:24872594		plastid
XP_016563012.1	LOC107862078	1	AT1G16880.1	uridylyltransferase-related;	136	5	290	31296.4	4.74598	-0.00758621	0	cytosol,plastid,mitochondrion	plastid		plastid	plastid		plastid			cytosol		plastid		plastid	plastid	plastid		mitochondrion	plastid	cytosol	plastid	plastid	cytosol	plastid:12938931;plastid:15028209;plastid:15322131;plastid:16207701;plastid:16923014;plastid:18431481;plastid:18633119	plastid:15028209;plastid:16923014;plastid:15322131;plastid:18431481;plastid:12938931;plastid:18633119		Q9FZ47	cytosol:25641898;golgi:25900983;mitochondrion:27122571;nucleus:27177187;plastid:12938931;plastid:15028209;plastid:15322131;plastid:16207701;plastid:20423899;plastid:21531424;plastid:23851315;plastid:20061580;plastid:24872594;plastid:16923014;plastid:18431481;plastid:18633119;plastid:21539947;plastid:24361574;vacuole:25900983		plastid
XP_016545285.1	LOC107845458	1	AT1G16890.2	ubiquitin-conjugating enzyme 36;UBC36/UBC13B encodes a protein that may play a role in DNA damage responses and error-free post-replicative DNA repair. It can bind to the MMZ/UEV1 proteins in vitro.	260	5	153	17220.8	7.50778	-0.318954	0	plastid,mitochondrion,peroxisome,cytosol,nucleus	nucleus		plastid		cytosol	plastid	mitochondrion	mitochondrion	peroxisome		cytosol,nucleus			mitochondrion	mitochondrion		mitochondrion	mitochondrion	cytosol		mitochondrion	cytosol		plasma membrane:17644812		Q9FZ48	cytosol:21166475;plasma membrane:26781341		cytosol
XP_016545285.1	LOC107845458	1	AT1G16890.3	ubiquitin-conjugating enzyme 36;UBC36/UBC13B encodes a protein that may play a role in DNA damage responses and error-free post-replicative DNA repair. It can bind to the MMZ/UEV1 proteins in vitro.	0	0	162	18215.9	6.5359	-0.319753	0	plastid,mitochondrion,peroxisome,cytosol,nucleus	nucleus		plastid		cytosol			mitochondrion	peroxisome		cytosol,nucleus				mitochondrion		mitochondrion	mitochondrion	cytosol		mitochondrion	cytosol							cytosol
XP_016552572.1	LOC107852033	1	AT1G17100.1	SOUL heme-binding family protein;	87	3	232	25389.6	4.54333	-0.224569	0	endoplasmic reticulum,plasma membrane,plastid,mitochondrion,extracellular,cytosol,nucleus,golgi	plastid		endoplasmic reticulum,golgi,extracellular			endoplasmic reticulum,golgi,extracellular			extracellular		plasma membrane,plastid,mitochondrion,extracellular,cytosol,golgi		endoplasmic reticulum,golgi,extracellular	endoplasmic reticulum,golgi,extracellular	endoplasmic reticulum,golgi,extracellular		endoplasmic reticulum,golgi,extracellular	endoplasmic reticulum,golgi,extracellular	extracellular	endoplasmic reticulum,golgi,extracellular	nucleus	extracellular	plasma membrane:17151019;vacuole:15539469	vacuole:15539469;plasma membrane:17151019		Q9SHG8	extracellular:28155257;plasma membrane:24393051;vacuole:17151019		extracellular
XP_016573970.1	LOC107871531	1	AT1G17130.1	Family of unknown function (DUF572) ;	51	1	331	37640.2	5.69094	-1.02387	0	cytosol,nucleus,mitochondrion	nucleus		nucleus		cytosol				nucleus	nucleus	nucleus			mitochondrion	mitochondrion		mitochondrion	cytosol,nucleus	nucleus		nucleus	nucleus				Q9SHH1			nucleus
XP_016573970.1	LOC107871531	1	AT1G17130.2	Family of unknown function (DUF572) ;	42	0	338	38478.2	5.45923	-1.0071	0	cytosol,nucleus,mitochondrion	nucleus		nucleus		cytosol				nucleus	nucleus	nucleus			mitochondrion	mitochondrion		mitochondrion	cytosol,nucleus	nucleus		nucleus	nucleus				A8MR03			nucleus
XP_016581068.1	LOC107878559	1	AT1G17160.1	pfkB-like carbohydrate kinase family protein;	55	1	379	40191.5	6.51756	-0.0240106	0	cytosol,plastid,mitochondrion	cytosol		cytosol	plastid		plastid		mitochondrion	cytosol		plastid	plastid		plastid	plastid		mitochondrion	plastid	cytosol	plastid	plastid	plastid	plastid:16207701;plastid:18431481	plastid:18431481;plastid:16207701		A1A6H3	plastid:16207701;plastid:18431481;plastid:20423899;plastid:21531424;plastid:20061580;plastid:24361574		plastid
XP_016581068.1	LOC107878559	1	AT1G17160.2	pfkB-like carbohydrate kinase family protein;	35	0	355	37679.1	5.41092	-0.0991549	0	cytosol,plastid,plasma membrane,mitochondrion	plasma membrane		cytosol	plastid		plastid		mitochondrion	cytosol		plastid	plastid		plastid	plastid		mitochondrion	plastid	cytosol	plastid	plastid	plastid		plastid:18431481;plastid:16207701		A8MQX7			plastid
XP_016545576.1	LOC107845660	1	AT1G17180.1	glutathione S-transferase TAU 25;Encodes glutathione transferase belonging to the tau class of GSTs. Naming convention according to Wagner et al. (2002).	10	2	221	25591.8	4.95901	-0.291855	0	endoplasmic reticulum,mitochondrion,extracellular,cytosol,nucleus,golgi,vacuole	cytosol		cytosol		vacuole				cytosol		cytosol				mitochondrion		endoplasmic reticulum,golgi,extracellular	cytosol,nucleus	cytosol		cytosol	cytosol				Q9SHH7			cytosol
XP_016579179.1	LOC107876870	1	AT1G17220.1	Translation initiation factor 2, small GTP-binding protein;Encodes a chloroplast localized protein with similarity to translation initiation factor 2. Can complement loss of INFB in E.coli suggesting FUG1 does function as a translation initiation factor in vivo. Identified as a suppressor of the leaf variegation mutant var2-6. Suppression is only seen in hypomorphs as complete loss of function al…	114	2	1026	109753	7.52105	-0.314425	0	endoplasmic reticulum,plastid,mitochondrion,extracellular,golgi	plastid		plastid	plastid	plastid	endoplasmic reticulum,golgi,extracellular		mitochondrion	plastid		plastid	plastid	endoplasmic reticulum,golgi,extracellular	endoplasmic reticulum,golgi,extracellular	plastid		mitochondrion	plastid	mitochondrion	plastid	plastid	plastid	plastid:17416734	plastid:17416734;plastid:18431481;plastid:12938931	plastid:16381842	Q9SHI1	golgi:25900983;mitochondrion:27122571;nucleus:27177187;plastid:12938931;plastid:20423899;plastid:21531424;plastid:18431481;plastid:20061580;plastid:23549413;plastid:24872594;vacuole:25900983		plastid	plastid:18431481;plastid:12938931;plastid:17416734;plastid:20061580;plastid:21531424;plastid:20423899
XP_016540820.1	LOC107841398	1	AT1G17330.1	Metal-dependent phosphohydrolase;	7	2	222	25504.4	5.46844	-0.63018	0	plastid,mitochondrion,peroxisome,cytosol,nucleus	cytosol		nucleus		nucleus			mitochondrion	peroxisome		nucleus,plastid				mitochondrion		mitochondrion	cytosol,nucleus	cytosol		cytosol	nucleus							cytosol
XP_016540316.1	LOC107840890	1	AT1G17370.1	oligouridylate binding protein 1B;	131	6	419	46051.4	7.63915	-0.475895	0	endoplasmic reticulum,plastid,mitochondrion,extracellular,nucleus,golgi	nucleus		endoplasmic reticulum,golgi,extracellular			mitochondrion	mitochondrion		mitochondrion	nucleus	plastid			mitochondrion	mitochondrion		mitochondrion	mitochondrion	nucleus	mitochondrion	nucleus	nucleus				Q9LQI9		nucleus:18643965	nucleus	nucleus:18643965
XP_016540316.1	LOC107840890	1	AT1G17370.2	oligouridylate binding protein 1B;	114	0	416	45736	7.90416	-0.479087	0	endoplasmic reticulum,plastid,mitochondrion,extracellular,nucleus,golgi	nucleus		endoplasmic reticulum,golgi,extracellular			mitochondrion	mitochondrion		mitochondrion	nucleus	plastid			mitochondrion	mitochondrion		mitochondrion	mitochondrion	nucleus	mitochondrion	nucleus	nucleus				B3H4Q3			mitochondrion
XP_016562529.1	LOC107861709	1	AT1G17530.1	translocase of inner mitochondrial membrane 23;Encodes a translocase of inner mitochondrial membrane.	55	5	187	19975.6	9.97244	-0.124064	0	plasma membrane,mitochondrion,extracellular,peroxisome,cytosol,nucleus	extracellular		nucleus				mitochondrion		peroxisome		plasma membrane				mitochondrion		mitochondrion	cytosol,nucleus	extracellular		cytosol	peroxisome	mitochondrion:12692332	mitochondrion:12692332		Q9LNQ1	mitochondrion:27943495	mitochondrion:17098851	mitochondrion	mitochondrion:12692332;mitochondrion:17098851
XP_016562555.1	LOC107861722	1	AT1G17650.1	glyoxylate reductase 2;Glyoxylate reductase located in chloroplasts.	13	3	358	37783.2	8.62188	0.171788	0	mitochondrion,plastid,plasma membrane,extracellular	plasma membrane		plastid	plastid		mitochondrion		mitochondrion	plastid			plastid	plastid	plastid	plastid		plastid	plastid	extracellular	plastid	plastid	mitochondrion	plastid:18495639	plastid:18633119;plastid:18495639;plastid:18431481		Q8RWF1	extracellular:26572690;mitochondrion:27943495;plastid:20423899;plastid:21531424;plastid:18431481;plastid:18633119;plastid:20061580;plastid:24361574;plastid:24872594	mitochondrion:28484477;plastid:18495639;plastid:28484477	plastid	plastid:18431481;plastid:18633119;plastid:20061580;plastid:20423899;plastid:21531424;plastid:18495639
XP_016554854.1	LOC107854360	1	AT1G17730.1	vacuolar protein sorting 46.1;Encodes an ESCRT-related protein: CHMP1A/AT1G73030; CHMP1B/AT1G17730. CHMP1A and B mediate multivesicular body sorting of auxin carriers and are required for plant development. ESCRT: Endosomal Sorting Complexes Required For Transport machinery; CHMP: Charged Multivesicular Body Protein/Chromatin Modifying Protein.	44	3	203	22764.3	7.3638	-0.665025	0	cytosol,golgi,nucleus,mitochondrion	nucleus		nucleus				mitochondrion		cytosol	nucleus	golgi				mitochondrion		mitochondrion	cytosol,nucleus	cytosol		nucleus	nucleus				Q8LE58			nucleus	nucleus:cpeb-gs
XP_016563904.1	LOC107862760	1	AT1G17840.1	white-brown complex homolog protein 11;Encodes a plasma membrane-localized ATP-binding cassette transporter, that is required for cutin transport to the extracellular matrix.	200	3	703	78417	8.82537	0.133286	0	plasma membrane,mitochondrion,extracellular,peroxisome,cytosol,nucleus	plasma membrane		nucleus			mitochondrion			peroxisome		plasma membrane				mitochondrion		mitochondrion	cytosol,nucleus	extracellular		plasma membrane	peroxisome	plasma membrane:17727615;plasma membrane:17951461	plasma membrane:17317660;plasma membrane:17951461	plasma membrane:16381842	Q8RXN0	golgi:25900983;plasma membrane:17317660;plasma membrane:19334764;plasma membrane:22215637;plasma membrane:22923678;plasma membrane:26748395;plasma membrane:26781341		plasma membrane	plasma membrane:22215637;plasma membrane:17317660;plasma membrane:19334764;plasma membrane:17951461
XP_016539410.1	LOC107840171	1	AT1G17870.1	ethylene-dependent gravitropism-deficient and yellow-green-like 3;S2P-like putative metalloprotease, also contain transmembrane helices near their C-termini and many of them, five of seven, contain a conserved zinc-binding motif HEXXH. Homolog of EGY1. Each of the EGY1 and EGY-like proteins share two additional highly conserved motifs, the previously reported NPDG motif (aa 442â€“454 in EGY1, Rud…	43	1	573	62721.6	4.86383	-0.0930192	0	cytosol,plastid,mitochondrion	plastid		plastid	plastid		plastid		mitochondrion	plastid		plastid	plastid	plastid	plastid	plastid		mitochondrion	plastid	cytosol	plastid	plastid	plastid				Q9LMU1			plastid
XP_016554722.1	LOC107854238	1	AT1G17890.1	NAD(P)-binding Rossmann-fold superfamily protein;	67	3	328	36229.4	6.74222	-0.17439	0	endoplasmic reticulum,mitochondrion,extracellular,cytosol,nucleus,golgi	cytosol		cytosol		cytosol				cytosol		golgi				mitochondrion		endoplasmic reticulum,golgi,extracellular	cytosol,nucleus	cytosol		cytosol	cytosol				Q9LMU0			cytosol
XP_016554722.1	LOC107854238	1	AT1G17890.2	NAD(P)-binding Rossmann-fold superfamily protein;	38	2	320	35423.5	7.11709	-0.151562	0	endoplasmic reticulum,mitochondrion,extracellular,cytosol,golgi	cytosol		cytosol		cytosol			mitochondrion	mitochondrion		golgi				mitochondrion		endoplasmic reticulum,golgi,extracellular	mitochondrion	cytosol		cytosol	mitochondrion				Q9LMU0			cytosol
XP_016554722.1	LOC107854238	1	AT1G17890.3	NAD(P)-binding Rossmann-fold superfamily protein;	40	1	320	35423.5	7.11709	-0.151562	0	endoplasmic reticulum,mitochondrion,extracellular,cytosol,golgi	cytosol		cytosol		cytosol			mitochondrion	mitochondrion		golgi				mitochondrion		endoplasmic reticulum,golgi,extracellular	mitochondrion	cytosol		cytosol	mitochondrion				Q9LMU0			cytosol
XP_016555915.1	LOC107855418	1	AT1G18080.1	Transducin/WD40 repeat-like superfamily protein;Encodes the Arabidopsis thaliana homolog of the tobacco WD-40 repeat ArcA gene.	735	12	327	35749.4	7.80712	-0.127217	0	endoplasmic reticulum,plastid,mitochondrion,extracellular,cytosol,peroxisome,nucleus,golgi,vacuole	plastid		nucleus		vacuole				peroxisome		cytosol				mitochondrion		endoplasmic reticulum,golgi,extracellular	cytosol,nucleus	extracellular		cytosol	cytosol		plastid:18431481		O24456	cytosol:15734919;cytosol:21166475;cytosol:25641898;cytosol:22522809;extracellular:26572690;golgi:25900983;nucleus:24012629;nucleus:27177187;nucleus:23396599;plasma membrane:15574830;plasma membrane:19334764;plasma membrane:22215637;plasma membrane:26781341;plastid:18431481;plastid:20423899		cytosol
XP_016563208.1	LOC107862220	1	AT1G18270.1	ketose-bisphosphate aldolase class-II family protein;	60	0	1373	147051	5.63194	0.0593591	0	endoplasmic reticulum,plasma membrane,plastid,mitochondrion,extracellular,cytosol,peroxisome,nucleus,golgi	plastid		cytosol			plastid			peroxisome				endoplasmic reticulum,golgi,extracellular		endoplasmic reticulum,golgi,extracellular		mitochondrion	cytosol,nucleus	cytosol	endoplasmic reticulum,golgi,extracellular	plasma membrane	cytosol	nucleus:14617066	nucleus:14617066		Q8VYC5	cytoskeleton:24134884;extracellular:26572690;golgi:25900983;nucleus:14617066		cytosol
XP_016563208.1	LOC107862220	1	AT1G18270.2	ketose-bisphosphate aldolase class-II family protein;	52	0	1374	147122	5.63194	0.0606259	0	endoplasmic reticulum,plasma membrane,plastid,mitochondrion,extracellular,cytosol,peroxisome,golgi	plastid		cytosol			plastid			peroxisome				endoplasmic reticulum,golgi,extracellular		endoplasmic reticulum,golgi,extracellular		mitochondrion	endoplasmic reticulum,golgi,extracellular	cytosol	endoplasmic reticulum,golgi,extracellular	plasma membrane	cytosol		nucleus:14617066		B3H739			plasma membrane
XP_016563208.1	LOC107862220	1	AT1G18270.3	ketose-bisphosphate aldolase class-II family protein;	0	0	1393	149438	5.7709	0.0603015	0	endoplasmic reticulum,plasma membrane,plastid,mitochondrion,extracellular,cytosol,peroxisome,nucleus,golgi	plastid		cytosol			plastid			peroxisome		plastid		endoplasmic reticulum,golgi,extracellular		endoplasmic reticulum,golgi,extracellular		mitochondrion	cytosol,nucleus	cytosol	endoplasmic reticulum,golgi,extracellular	plasma membrane	cytosol							plasma membrane
XP_016563167.1	LOC107862196	1	AT1G18370.1	ATP binding microtubule motor family protein;Encodes a kinesin HINKEL. Required for cytokinesis in pollen. Mutant has cytokinesis defects; seedling lethal.	12	1	974	110181	7.91568	-0.665298	2	cytosol,nucleus,plastid,mitochondrion	nucleus		plastid	plastid					cytosol	nucleus	cytosol			mitochondrion	plastid		mitochondrion	mitochondrion	nucleus	plastid	plastid	cytosol				Q8S905		nucleus:in house	nucleus
XP_016575304.1	LOC107873092	1	AT1G18450.1	actin-related protein 4;Encodes a gene similar to actin-related proteins in other organisms. Member of nuclear ARP family of genes. Component of chromatin remodeling complexes, involved in chromatin-mediated gene regulation. Phenotype of the arp4-1 mutant allele revealed partial sterility due to defects in anther development. Targeting the distinct, 3' UTR of AtARP4 transcripts with RNA interfere…	63	3	441	48939.3	4.99052	-0.357143	0	endoplasmic reticulum,plastid,mitochondrion,extracellular,cytosol,nucleus,golgi	plastid		nucleus		cytosol				cytosol		cytosol			endoplasmic reticulum,golgi,extracellular	mitochondrion		mitochondrion	cytosol,nucleus	nucleus		nucleus	cytosol	nucleus:12609034	nucleus:12609034;nucleus:15496452	nucleus:16381842;cytosol:16381842;cytoskeleton:16381842	Q84M92	cytoskeleton:24134884;golgi:25900983;nucleus:15496452;nucleus:23396599;plasma membrane:21433285;vacuole:25900983		nucleus	nucleus:15496452;nucleus:12609034
XP_016577735.1	LOC107875507	1	AT1G18640.2	3-phosphoserine phosphatase;Encodes a 3-phosphoserine phosphatase acting in the last step of serine biosynthesis within the chloroplast.	83	6	295	32320.1	6.29414	-0.0254237	0	cytosol,plastid,plasma membrane,mitochondrion	plasma membrane		plastid		cytosol	mitochondrion		mitochondrion	plastid		plastid	plastid	plastid	plastid	mitochondrion		plastid	mitochondrion	cytosol	plastid	plastid	plastid		plastid:18431481;plastid:10196182	plastid:16381842	O82796	plastid:18431481;plastid:20061580;plastid:20423899;plastid:21531424;plastid:24872594	plastid:23771893	plastid
XP_016580636.1	LOC107878228	1	AT1G18730.1	NDH dependent flow 6;likely a subunit of the chloroplast NAD(P)H dehydrogenase complex, involved in PSI cyclic electron transport. Located on the thylakoid membrane. Mutant has impaired NAD(P)H dehydrogenase activity.	78	3	175	20397.1	5.11726	-0.608	0	cytosol,nucleus,plastid	cytosol		nucleus	plastid		plastid			cytosol		plastid	plastid			plastid		plastid	plastid	cytosol	plastid	cytosol	cytosol		plastid:15028209;plastid:15322131		Q8RXS1	plastid:15028209;plastid:15322131		plastid
XP_016580636.1	LOC107878228	1	AT1G18730.3	NDH dependent flow 6;likely a subunit of the chloroplast NAD(P)H dehydrogenase complex, involved in PSI cyclic electron transport. Located on the thylakoid membrane. Mutant has impaired NAD(P)H dehydrogenase activity.	75	0	174	20268.9	4.95105	-0.58908	0	cytosol,nucleus,plastid	cytosol		nucleus	plastid		plastid			cytosol		plastid	plastid		plastid	plastid		plastid	plastid	cytosol	plastid	cytosol	plastid		plastid:15028209;plastid:15322131		Q8RXS1	plastid:24872594		plastid
XP_016559053.1	LOC107858781	1	AT1G18800.1	NAP1-related protein 2;Double nrp1-1 nrp2-1 mutants show arrest of cell cycle progression at G2/M and disordered cellular organization occurred in root tips. Localize in the nucleus and can form homomeric and heteromeric protein complexes with NRP1. Bind histones Histone2A and Histone2B and associate with chromatin in vivo.	58	3	256	29483.4	3.91123	-0.985547	0	endoplasmic reticulum,mitochondrion,extracellular,cytosol,nucleus,golgi	endoplasmic reticulum		nucleus		cytosol				nucleus	nucleus	nucleus				mitochondrion		endoplasmic reticulum,golgi,extracellular	cytosol,nucleus	nucleus		cytosol	cytosol	nucleus:15469496;nucleus:17122067	nucleus:15469496		Q8LC68	extracellular:26572690		nucleus	nucleus:15469496
XP_016540322.1	LOC107840895	1	AT1G19130.1	;	100	2	192	21641.7	5.58128	-0.220313	0	endoplasmic reticulum,plasma membrane,plastid,mitochondrion,extracellular,cytosol,nucleus,golgi	extracellular		nucleus					mitochondrion	cytosol	nucleus	nucleus,plasma membrane,plastid	plastid			mitochondrion		endoplasmic reticulum,golgi,extracellular	mitochondrion	extracellular		nucleus	cytosol				Q8GYZ3	cytosol:21166475	nucleus:18643965	nucleus
XP_016540320.1	LOC107840893	1	AT1G19150.1	photosystem I light harvesting complex gene 6;PSI type II chlorophyll a/b-binding protein (Lhca2*1) mRNA,	88	7	270	29940.9	6.24319	-0.105556	0	cytosol,plastid,plasma membrane,mitochondrion	plasma membrane		plastid	plastid	plastid	plastid		mitochondrion	plastid		plasma membrane	plastid	plastid	plastid	plastid		plastid	plastid	cytosol	plastid	plastid	plastid		plastid:18431481		Q8LCQ4	plastid:23851315;plastid:18431481;plastid:24872594		plastid	plastid:18431481
XP_016550123.1	LOC107850234	1	AT1G19360.1	Nucleotide-diphospho-sugar transferase family protein;	57	3	428	48253.9	8.28871	-0.263551	0	endoplasmic reticulum,plastid,mitochondrion,extracellular,golgi	plastid		plastid				mitochondrion		endoplasmic reticulum		plastid			endoplasmic reticulum,golgi,extracellular	mitochondrion		mitochondrion	mitochondrion	mitochondrion	mitochondrion	mitochondrion	golgi				Q9LN62	golgi:22430844;golgi:22923678;golgi:25900983;golgi:25122472;plasma membrane:19334764;vacuole:25900983		golgi
XP_016573719.1	LOC107871328	1	AT1G19570.1	dehydroascorbate reductase;Encodes a member of the dehydroascorbate reductase gene family. Critical for a mutualistic symbiosis between the host Arabidopsis and the root colonizing fungus Piriformospora indica.	460	9	213	23642.2	5.79218	-0.17277	0	endoplasmic reticulum,mitochondrion,extracellular,cytosol,nucleus,golgi	extracellular		cytosol						cytosol		cytosol				mitochondrion		endoplasmic reticulum,golgi,extracellular	cytosol,nucleus	cytosol		cytosol	cytosol	mitochondrion:12954611;peroxisome:19329564	mitochondrion:12954611;vacuole:15539469;plastid:18431481;plasma membrane:17644812;plastid:16207701	mitochondrion:16381842	Q9FWR4	cytosol:21166475;extracellular:26572690;mitochondrion:12954611;peroxisome:19329564;plasma membrane:17644812;plasma membrane:22215637;plasma membrane:26781341;plastid:16207701;plastid:24361574	cytosol:20735773;cytosol:28381499;peroxisome:19329564	peroxisome
XP_016573719.1	LOC107871328	1	AT1G19570.2	dehydroascorbate reductase;Encodes a member of the dehydroascorbate reductase gene family. Critical for a mutualistic symbiosis between the host Arabidopsis and the root colonizing fungus Piriformospora indica.	175	0	212	23456	5.79218	-0.16934	0	endoplasmic reticulum,mitochondrion,extracellular,cytosol,nucleus,golgi	extracellular		cytosol						cytosol		cytosol				mitochondrion		endoplasmic reticulum,golgi,extracellular	cytosol,nucleus	cytosol		cytosol	cytosol		mitochondrion:12954611;vacuole:15539469;plastid:18431481;plasma membrane:17644812;plastid:16207701	mitochondrion:16381842	Q9FWR4	cytosol:21166475		cytosol
XP_016558674.1	LOC107858511	1	AT1G19580.1	gamma carbonic anhydrase 1;Encodes mitochondrial gamma carbonic anhydrase. Component of the NADH dehydrogenase complex.	55	5	275	29972.8	7.69433	-0.223273	0	cytosol,plastid,mitochondrion	cytosol		plastid		mitochondrion	mitochondrion	mitochondrion	mitochondrion	mitochondrion		cytosol			mitochondrion	mitochondrion		mitochondrion	mitochondrion	cytosol	mitochondrion	plastid	cytosol	mitochondrion:15821992;mitochondrion:16407270;mitochondrion:20197505	mitochondrion:16407270;mitochondrion:15821992		Q9FWR5	golgi:25900983;mitochondrion:18189341;mitochondrion:20197505;mitochondrion:21841088;mitochondrion:23761796;mitochondrion:27122571;mitochondrion:27943495		mitochondrion	mitochondrion:21841088;mitochondrion:15821992;mitochondrion:18189341;mitochondrion:20197505;mitochondrion:16407270
XP_016560507.1	LOC107859876	1	AT1G20020.1	ferredoxin-NADP(+)-oxidoreductase 2;Encodes a leaf-type ferredoxin:NADP(H) oxidoreductase. It is present in both chloroplast stroma and thylakoid membranes but is more abundant in the stroma	420	2	369	41170.3	8.50934	-0.379675	0	cytosol,plastid,mitochondrion	cytosol		plastid	plastid	plastid	plastid		mitochondrion	plastid		plastid	plastid	plastid	plastid	plastid		plastid	plastid	cytosol	plastid	plastid	plastid		plastid:15028209;plastid:18633119;plastid:18431481;plastid:14729914	plastid:16381842	Q8W493	golgi:25900983;mitochondrion:27122571;nucleus:23396599;plastid:14729914;plastid:15028209;plastid:15322131;plastid:16207701;plastid:16648217;plastid:20423899;plastid:21531424;plastid:23549413;plastid:23851315;plastid:25740923;plastid:23390424;plastid:18633119;plastid:20061580;plastid:21539947;plastid:24361574;plastid:24872594;plastid:18431481;plastid:23667806		plastid	plastid:21539947;plastid:14729914;plastid:16648217;plastid:15028209;plastid:16207701;plastid:18431481;plastid:18633119;plastid:15322131;plastid:20061580;plastid:21531424;plastid:20423899
XP_016560507.1	LOC107859876	1	AT1G20020.2	ferredoxin-NADP(+)-oxidoreductase 2;Encodes a leaf-type ferredoxin:NADP(H) oxidoreductase. It is present in both chloroplast stroma and thylakoid membranes but is more abundant in the stroma	360	0	350	39235.1	8.6945	-0.408	0	cytosol,plastid,mitochondrion	cytosol		plastid	plastid	plastid	plastid		mitochondrion	plastid		plastid	plastid	plastid	plastid	plastid		plastid	plastid	cytosol	plastid	plastid	plastid		plastid:15028209;plastid:18633119;plastid:18431481;plastid:14729914	plastid:16381842	Q8W493	plastid:23851315		plastid
XP_016560507.1	LOC107859876	1	AT1G20020.3	ferredoxin-NADP(+)-oxidoreductase 2;Encodes a leaf-type ferredoxin:NADP(H) oxidoreductase. It is present in both chloroplast stroma and thylakoid membranes but is more abundant in the stroma	358	0	369	41169.4	8.85313	-0.380759	0	cytosol,plastid,mitochondrion	cytosol		plastid	plastid	plastid	plastid		mitochondrion	plastid		plastid	plastid	plastid	plastid	plastid		plastid	plastid	mitochondrion	plastid	plastid	plastid		plastid:15028209;plastid:18633119;plastid:18431481;plastid:14729914	plastid:16381842	Q8W493	nucleus:27177187;plastid:23851315		plastid
XP_016577555.1	LOC107875372	1	AT1G20050.1	C-8,7 sterol isomerase;C-8 sterol isomerase	98	7	223	25147.7	8.70124	0.359193	0	endoplasmic reticulum,plasma membrane,plastid,mitochondrion,extracellular,cytosol,nucleus,golgi,vacuole	plasma membrane		plastid						endoplasmic reticulum		endoplasmic reticulum			endoplasmic reticulum,golgi,extracellular	endoplasmic reticulum,golgi,extracellular		mitochondrion	cytosol,nucleus	extracellular		vacuole	plasma membrane		plasma membrane:17317660	endoplasmic reticulum:16381842	O48962	mitochondrion:27943495;plasma membrane:17317660;plasma membrane:19334764		plasma membrane
XP_016542431.1	LOC107842901	1	AT1G20190.1	expansin 11;member of Alpha-Expansin Gene Family. Naming convention from the Expansin Working Group (Kende et al, 2004. Plant Mol Bio)	80	4	252	26762.7	8.717	0.0321429	0	endoplasmic reticulum,golgi,nucleus,extracellular	extracellular		endoplasmic reticulum,golgi,extracellular		nucleus	endoplasmic reticulum,golgi,extracellular			extracellular		extracellular		endoplasmic reticulum,golgi,extracellular	endoplasmic reticulum,golgi,extracellular	endoplasmic reticulum,golgi,extracellular		endoplasmic reticulum,golgi,extracellular	endoplasmic reticulum,golgi,extracellular	extracellular	endoplasmic reticulum,golgi,extracellular	extracellular	extracellular			extracellular:16381842;plasma membrane:16381842	Q9LNU3	extracellular:15593128;extracellular:16356755;extracellular:16729891;extracellular:21109274;extracellular:26572690;golgi:25900983		extracellular	extracellular:15593128;extracellular:16729891;extracellular:21109274;extracellular:16356755
XP_016539977.1	LOC107840586	1	AT1G20200.1	PAM domain (PCI/PINT associated module) protein;	84	4	488	55585.4	8.34024	-0.418443	0	cytosol,nucleus,mitochondrion	nucleus		nucleus		nucleus				cytosol	nucleus	nucleus				mitochondrion		mitochondrion	cytosol,nucleus	nucleus		cytosol	nucleus		plasma membrane:17317660		Q9LNU4	cytosol:14623888;cytosol:21166475;extracellular:26572690;golgi:25900983;plasma membrane:17317660;plasma membrane:19334764;vacuole:25900983		cytosol,nucleus	cytosol:21166475;cytosol:14623888;nucleus:cpeb-gs
XP_016539992.1	LOC107840596	1	AT1G20330.1	sterol methyltransferase 2;Encodes a sterol-C24-methyltransferases involved in sterol biosynthesis. Mutants display altered sterol composition, serrated petals and sepals and altered cotyledon vascular patterning as well as ectopic endoreduplication. This suggests that suppression of endoreduplication is important for petal morphogenesis and that normal sterol composition is required for this sup…	259	13	361	40452.4	6.01769	-0.22687	0	endoplasmic reticulum,cytosol,golgi,extracellular	cytosol		endoplasmic reticulum,golgi,extracellular			endoplasmic reticulum,golgi,extracellular			endoplasmic reticulum		cytosol		endoplasmic reticulum,golgi,extracellular	endoplasmic reticulum,golgi,extracellular	endoplasmic reticulum,golgi,extracellular		endoplasmic reticulum,golgi,extracellular	endoplasmic reticulum,golgi,extracellular	cytosol	endoplasmic reticulum,golgi,extracellular	cytosol	golgi	endoplasmic reticulum:12215504;endoplasmic reticulum:16618929	endoplasmic reticulum:16618929		Q39227	cytosol:25641898;endoplasmic reticulum:16618929;endoplasmic reticulum:22923678;golgi:22430844;golgi:25900983;plasma membrane:19334764;plasma membrane:22215637;plasma membrane:26781341;vacuole:25900983		endoplasmic reticulum
XP_016550360.1	LOC107850386	1	AT1G20510.1	OPC-8:0 CoA ligase1;	40	7	546	59378	8.51451	-0.0190476	0	cytosol,peroxisome,plastid,mitochondrion	plastid		plastid	plastid	cytosol	mitochondrion			peroxisome		peroxisome	plastid	plastid	plastid	plastid	peroxisome	mitochondrion	plastid	mitochondrion	plastid	plastid	peroxisome	peroxisome:16963437	peroxisome:17951448	peroxisome:16381842	Q84P21	mitochondrion:21841088;mitochondrion:27943495;peroxisome:17951448;peroxisome:18931141;peroxisome:19329564	peroxisome:16963437	peroxisome
XP_016550360.1	LOC107850386	1	AT1G20510.2	OPC-8:0 CoA ligase1;	33	1	473	51225.8	5.95707	0.0141649	0	peroxisome,plastid,plasma membrane,mitochondrion	plasma membrane		plastid	plastid		mitochondrion			peroxisome		peroxisome	plastid	plastid	plastid	plastid		mitochondrion	plastid	mitochondrion	plastid	plastid	peroxisome		peroxisome:17951448	peroxisome:16381842	Q84P21			plastid
XP_016558642.1	LOC107858492	1	AT1G20560.1	acyl activating enzyme 1;	48	6	556	61076.8	7.91018	-0.0998201	0	endoplasmic reticulum,plastid,mitochondrion,extracellular,cytosol,peroxisome,golgi	cytosol		cytosol			mitochondrion			peroxisome		peroxisome			endoplasmic reticulum,golgi,extracellular	peroxisome	peroxisome	plastid	plastid	mitochondrion		plastid	peroxisome	peroxisome:19329564			Q94JT9	peroxisome:18931141;peroxisome:19329564	peroxisome:19329564;peroxisome:22920973	peroxisome
XP_016560392.1	LOC107859797	1	AT1G20560.2	acyl activating enzyme 1;	40	0	478	52606.5	7.19882	-0.142887	0	endoplasmic reticulum,plastid,extracellular,cytosol,peroxisome,golgi	cytosol		cytosol			plastid			peroxisome		peroxisome		endoplasmic reticulum,golgi,extracellular	endoplasmic reticulum,golgi,extracellular	peroxisome	peroxisome	endoplasmic reticulum,golgi,extracellular	endoplasmic reticulum,golgi,extracellular	cytosol	endoplasmic reticulum,golgi,extracellular	cytosol	extracellular				Q9LMW3			peroxisome
XP_016558775.1	LOC107858560	1	AT1G20580.1	Small nuclear ribonucleoprotein family protein;	88	4	131	14238.5	10.9568	-0.348855	0	endoplasmic reticulum,plastid,mitochondrion,extracellular,cytosol,nucleus,golgi	cytosol		nucleus		cytosol				cytosol		plastid				mitochondrion		endoplasmic reticulum,golgi,extracellular	cytosol,nucleus	nucleus		nucleus	cytosol	nucleus:15496452	nucleus:15496452		Q9LM92	cytoskeleton:24134884;cytosol:21166475;extracellular:26572690;nucleus:15496452;nucleus:23396599		nucleus
XP_016552443.1	LOC107851856	1	AT1G20650.1	Protein kinase superfamily protein;	47	4	381	42259.8	8.3882	-0.247244	0	cytosol,nucleus,mitochondrion	cytosol		nucleus		cytosol				cytosol		nucleus				mitochondrion		mitochondrion	mitochondrion	nucleus		cytosol	cytosol				Q9LDZ5			cytosol
XP_016560374.1	LOC107859781	1	AT1G20696.1	high mobility group B3;Encodes a protein belonging to the subgroup of HMGB (high mobility group B) proteins that have a distinctive DNA-binding motif, the HMG-box domain. The motif confers non-sequence specific interaction with linear DNA and structure-specific binding to distorted DNA sites. The HMGB proteins are involved in the assembly of nucleoprotein complexes. Can be phosphorylated by CK2al…	187	10	141	15682	5.50183	-1.41915	0	cytosol,nucleus,plastid,mitochondrion	nucleus		nucleus	plastid	nucleus			mitochondrion	nucleus	nucleus	nucleus	plastid		mitochondrion	mitochondrion		mitochondrion	cytosol,nucleus	nucleus	plastid	nucleus	nucleus				P93047	cytosol:18433157;extracellular:26572690;nucleus:18433157		nucleus	nucleus:cpeb-gs
XP_016560374.1	LOC107859781	1	AT1G20696.3	high mobility group B3;Encodes a protein belonging to the subgroup of HMGB (high mobility group B) proteins that have a distinctive DNA-binding motif, the HMG-box domain. The motif confers non-sequence specific interaction with linear DNA and structure-specific binding to distorted DNA sites. The HMGB proteins are involved in the assembly of nucleoprotein complexes. Can be phosphorylated by CK2al…	152	0	140	15646.2	9.95254	-1.37071	0	cytosol,nucleus,plastid,mitochondrion	plastid		nucleus	plastid	nucleus			mitochondrion	nucleus	nucleus	nucleus	plastid		mitochondrion	mitochondrion		mitochondrion	cytosol,nucleus	nucleus	plastid	nucleus	nucleus				A8MQS4			nucleus
XP_016558630.1	LOC107858482	1	AT1G20760.1	Calcium-binding EF hand family protein;	56	3	1019	109824	4.72726	-0.740432	0	endoplasmic reticulum,mitochondrion,extracellular,cytosol,nucleus,golgi	nucleus		nucleus						cytosol	nucleus	nucleus			endoplasmic reticulum,golgi,extracellular	mitochondrion		mitochondrion	cytosol,nucleus	cytosol		nucleus	cytosol	plasma membrane:17317660	plasma membrane:17317660		Q9LM78	golgi:25900983;plasma membrane:17317660;plasma membrane:20374526;plasma membrane:21433285;plasma membrane:26781341		plasma membrane	plasma membrane:17317660;plasma membrane:21433285;plasma membrane:20374526
XP_016568220.1	LOC107866772	1	AT1G20810.1	FKBP-like peptidyl-prolyl cis-trans isomerase family protein;	15	3	232	25531.5	9.79623	-0.435776	2	cytosol,nucleus,plastid,mitochondrion	nucleus		plastid	plastid	cytosol	mitochondrion		mitochondrion	plastid		plastid	plastid	plastid	plastid	plastid		mitochondrion	plastid	nucleus	plastid	nucleus	plastid	plastid:11719511;plastid:18431481	plastid:18431481	plastid:16381842	Q9LM71	plastid:11719511;plastid:20423899;plastid:23851315;plastid:24872594;plastid:16923014;plastid:18431481	plastid:in house	plastid
XP_016550142.1	LOC107850255	1	AT1G20920.1	P-loop containing nucleoside triphosphate hydrolases superfamily protein;	80	1	1166	133041	5.58819	-1.1428	0	endoplasmic reticulum,mitochondrion,extracellular,cytosol,nucleus,golgi	cytosol		nucleus						nucleus	nucleus	nucleus				mitochondrion		endoplasmic reticulum,golgi,extracellular	cytosol,nucleus	nucleus		nucleus	nucleus				Q8H0U8			nucleus
XP_016551530.1	LOC107851126	1	AT1G21190.1	Small nuclear ribonucleoprotein family protein;	28	3	97	11253.6	4.51307	-0.207217	0	cytosol,nucleus,mitochondrion	cytosol		nucleus						cytosol		nucleus				mitochondrion		mitochondrion	cytosol,nucleus	mitochondrion		cytosol	nucleus						cytosol:23221597;nucleus:23221597	cytosol
XP_016569572.1	LOC107867717	1	AT1G21350.1	Thioredoxin superfamily protein;	15	2	151	17083.4	7.42132	-0.284106	0	endoplasmic reticulum,plastid,mitochondrion,extracellular,cytosol,nucleus,golgi	extracellular		nucleus						cytosol		nucleus			endoplasmic reticulum,golgi,extracellular	endoplasmic reticulum,golgi,extracellular		mitochondrion	endoplasmic reticulum,golgi,extracellular	extracellular	endoplasmic reticulum,golgi,extracellular	plastid	extracellular	plastid:18431481	plastid:18431481		Q9LPL8	plastid:18431481;plastid:21531424;plastid:24361574	plastid:19224954	plastid
XP_016569570.1	LOC107867717	1	AT1G21350.2	Thioredoxin superfamily protein;	13	0	225	24823.4	9.13311	-0.309778	0	nucleus,plastid,mitochondrion	plastid		plastid	plastid		plastid		mitochondrion	plastid		nucleus	plastid	plastid	plastid	plastid		plastid	plastid	nucleus	plastid	plastid	plastid		plastid:18431481		A8MQY2			plastid
XP_016569570.1	LOC107867717	1	AT1G21350.3	Thioredoxin superfamily protein;	17	2	252	28090.7	9.21625	-0.205159	0	plastid,nucleus,plasma membrane,mitochondrion	plasma membrane		plastid	plastid		plastid		mitochondrion	plastid		nucleus	plastid	plastid	plastid	plastid		mitochondrion	plastid	nucleus	plastid	plastid	plastid		plastid:18431481		Q9LPL8	plastid:20423899		plastid
XP_016569556.1	LOC107867705	1	AT1G21480.1	Exostosin family protein;	26	3	462	52838.3	9.72662	-0.344372	0	endoplasmic reticulum,plastid,plasma membrane,mitochondrion,golgi	plasma membrane		plastid	plastid	endoplasmic reticulum	mitochondrion	mitochondrion		golgi		golgi		plastid	mitochondrion	mitochondrion		mitochondrion	mitochondrion	mitochondrion	mitochondrion	plastid	endoplasmic reticulum	golgi:16618929	golgi:16618929		Q8S9K6	golgi:16618929;golgi:22430844;golgi:22923678;plasma membrane:19334764		golgi
XP_016569556.1	LOC107867705	1	AT1G21480.2	Exostosin family protein;	20	1	410	46697	9.67718	-0.283415	0	endoplasmic reticulum,plastid,plasma membrane,mitochondrion,golgi	plasma membrane		plastid	plastid	endoplasmic reticulum	mitochondrion	mitochondrion		golgi		golgi		plastid	mitochondrion	mitochondrion		mitochondrion	mitochondrion	mitochondrion	mitochondrion	plastid	endoplasmic reticulum		golgi:16618929		Q3ED79			endoplasmic reticulum
XP_016575194.1	LOC107873017	1	AT1G21640.1	NAD kinase 2;Encodes a protein with NAD kinase activity. The protein was also shown to bind calmodulin.	40	4	985	109194	7.59571	-0.351066	0	cytosol,nucleus,plastid,mitochondrion	plastid		plastid	plastid	cytosol	plastid		mitochondrion	plastid	nucleus	plastid	plastid	plastid	mitochondrion	plastid		plastid	plastid	nucleus	plastid	plastid	mitochondrion		plastid:18431481	plastid:16381842	Q9C5W3	plastid:18431481;plastid:20423899;plastid:21531424;plastid:23549413;plastid:24872594	plastid:16244906;plastid:19921251	plastid
XP_016575194.1	LOC107873017	1	AT1G21640.2	NAD kinase 2;Encodes a protein with NAD kinase activity. The protein was also shown to bind calmodulin.	0	0	999	110909	7.46142	-0.338639	0	plastid,plasma membrane,mitochondrion,cytosol,nucleus	plasma membrane		plastid	plastid	cytosol	plastid		mitochondrion	plastid	nucleus	plastid	plastid	plastid	mitochondrion	plastid		plastid	plastid	nucleus	plastid	plastid	mitochondrion							plastid
XP_016569716.1	LOC107867802	1	AT1G21680.1	DPP6 N-terminal domain-like protein;	106	3	706	78445.7	6.77307	-0.444476	0	endoplasmic reticulum,plastid,plasma membrane,extracellular,golgi,vacuole	plasma membrane		endoplasmic reticulum,golgi,extracellular			plastid			endoplasmic reticulum		extracellular		endoplasmic reticulum,golgi,extracellular	endoplasmic reticulum,golgi,extracellular	endoplasmic reticulum,golgi,extracellular		endoplasmic reticulum,golgi,extracellular	endoplasmic reticulum,golgi,extracellular	extracellular	endoplasmic reticulum,golgi,extracellular	plastid	vacuole	plasma membrane:17151019;vacuole:15539469	vacuole:15539469;plasma membrane:17151019		Q9XI10	extracellular:26572690;extracellular:28155257;vacuole:17151019		extracellular
XP_016572347.1	LOC107870358	1	AT1G21720.1	proteasome beta subunit C1;20S proteasome beta subunit PBC1 truncated protein (PBC1)	66	5	204	22799.5	5.10361	-0.0431373	0	endoplasmic reticulum,plasma membrane,plastid,mitochondrion,extracellular,cytosol,nucleus,golgi	plasma membrane		nucleus		mitochondrion	plastid			cytosol		nucleus				mitochondrion		endoplasmic reticulum,golgi,extracellular	cytosol,nucleus	cytosol	endoplasmic reticulum,golgi,extracellular	nucleus	cytosol		plasma membrane:17151019	cytosol:16381842;nucleus:16381842	Q9XI05	cytosol:21166475;extracellular:26572690;nucleus:24012629;vacuole:17151019;vacuole:23903016	unclear:10737809	cytosol,nucleus	cytosol:21166475;nucleus:cpeb-gs
XP_016551489.1	LOC107851091	1	AT1G21750.1	PDI-like 1-1;Encodes a protein disulfide isomerase-like (PDIL) protein, a member of a multigene family within the thioredoxin (TRX) superfamily; isoform contains non-consensus GA donor splice site at intron 9. Transcript levels for this gene are up-regulated in response to three different chemical inducers of ER stress (dithiothreitol, beta-mercaptoethanol, and tunicamycin). Neither AtIRE1-2 nor …	272	2	501	55604.3	4.53969	-0.325549	1	endoplasmic reticulum,plastid,extracellular,cytosol,golgi	plastid		endoplasmic reticulum,golgi,extracellular		endoplasmic reticulum	endoplasmic reticulum,golgi,extracellular			endoplasmic reticulum		endoplasmic reticulum		endoplasmic reticulum,golgi,extracellular	endoplasmic reticulum,golgi,extracellular	endoplasmic reticulum,golgi,extracellular		endoplasmic reticulum,golgi,extracellular	endoplasmic reticulum,golgi,extracellular	cytosol	endoplasmic reticulum,golgi,extracellular	plastid	endoplasmic reticulum	endoplasmic reticulum:16618929;vacuole:18676877	plastid:15028209;vacuole:18676877;endoplasmic reticulum:16618929;vacuole:15539469	endoplasmic reticulum:16381842	Q9XI01	cytosol:25641898;endoplasmic reticulum:16618929;endoplasmic reticulum:22923678;endoplasmic reticulum:24393051;extracellular:26572690;golgi:25900983;mitochondrion:27122571;mitochondrion:27943495;plasma membrane:19334764;plasma membrane:21433285;plasma membrane:22215637;plasma membrane:26781341;plastid:14729914;plastid:15028209;plastid:24361574;vacuole:25900983	endoplasmic reticulum:18931141	endoplasmic reticulum
XP_016551489.1	LOC107851091	1	AT1G21750.2	PDI-like 1-1;Encodes a protein disulfide isomerase-like (PDIL) protein, a member of a multigene family within the thioredoxin (TRX) superfamily; isoform contains non-consensus GA donor splice site at intron 9. Transcript levels for this gene are up-regulated in response to three different chemical inducers of ER stress (dithiothreitol, beta-mercaptoethanol, and tunicamycin). Neither AtIRE1-2 nor …	185	0	487	54161.8	4.71504	-0.247639	0	endoplasmic reticulum,plastid,mitochondrion,extracellular,cytosol,golgi	plastid		endoplasmic reticulum,golgi,extracellular		endoplasmic reticulum	endoplasmic reticulum,golgi,extracellular	mitochondrion		endoplasmic reticulum		endoplasmic reticulum		endoplasmic reticulum,golgi,extracellular	endoplasmic reticulum,golgi,extracellular	endoplasmic reticulum,golgi,extracellular		endoplasmic reticulum,golgi,extracellular	endoplasmic reticulum,golgi,extracellular	cytosol	endoplasmic reticulum,golgi,extracellular	plastid	endoplasmic reticulum		plastid:15028209;vacuole:18676877;endoplasmic reticulum:16618929;vacuole:15539469	endoplasmic reticulum:16381842	Q9XI01			endoplasmic reticulum
XP_016539100.1	LOC107839939	1	AT1G21900.1	emp24/gp25L/p24 family/GOLD family protein;	65	2	216	24347.2	6.71811	-0.0324074	0	endoplasmic reticulum,plasma membrane,plastid,extracellular,cytosol,golgi	cytosol		endoplasmic reticulum,golgi,extracellular			endoplasmic reticulum,golgi,extracellular			endoplasmic reticulum		plasma membrane,plastid		endoplasmic reticulum,golgi,extracellular	endoplasmic reticulum,golgi,extracellular	endoplasmic reticulum,golgi,extracellular		endoplasmic reticulum,golgi,extracellular	endoplasmic reticulum,golgi,extracellular	cytosol	endoplasmic reticulum,golgi,extracellular	plasma membrane	plasma membrane			plasma membrane:16381842	Q8RWM6	endoplasmic reticulum:22923678;plasma membrane:19334764	endoplasmic reticulum:22577184;golgi:22577184	endoplasmic reticulum
XP_016564611.1	LOC107863273	1	AT1G22360.1	UDP-glucosyl transferase 85A2;	53	4	481	54367.2	5.17524	-0.220582	0	endoplasmic reticulum,plasma membrane,plastid,mitochondrion,extracellular,cytosol,nucleus,golgi	cytosol		cytosol			mitochondrion		mitochondrion	cytosol		plasma membrane,plastid			mitochondrion	mitochondrion		endoplasmic reticulum,golgi,extracellular	cytosol,nucleus	cytosol		plastid	golgi				Q9ZWJ3	plasma membrane:19334764		plasma membrane
XP_016564611.1	LOC107863273	1	AT1G22360.2	UDP-glucosyl transferase 85A2;	42	0	469	52942.5	5.24429	-0.208529	0	endoplasmic reticulum,plasma membrane,plastid,mitochondrion,extracellular,cytosol,nucleus,golgi	cytosol		cytosol			mitochondrion		mitochondrion	cytosol		plasma membrane,plastid			mitochondrion	mitochondrion		endoplasmic reticulum,golgi,extracellular	cytosol,nucleus	cytosol		plastid	golgi				Q2V4M0			cytosol
XP_016539263.1	LOC107840059	1	AT1G22410.1	Class-II DAHP synthetase family protein;	93	0	527	58329.9	8.47234	-0.314991	0	cytosol,plastid,mitochondrion	cytosol	plastid,mitochondrion	plastid	plastid	plastid	mitochondrion		mitochondrion	plastid		plastid	plastid	plastid	mitochondrion	plastid		plastid	plastid	mitochondrion	plastid	plastid	plastid				Q9SK84	cytosol:28611809;extracellular:26572690;golgi:25900983;mitochondrion:27943495;plasma membrane:19334764;plastid:21531424;plastid:22923678;plastid:24872594;vacuole:25900983		plastid
XP_016569291.1	LOC107867527	1	AT1G22620.1	Phosphoinositide phosphatase family protein;SAC domain phosphoinositide (3,5)P2 phosphatase. Colocalized with a Golgi Marker. Required for normal cell morphogenesis, cell wall synthesis, and actin organization.	36	3	912	102817	6.56599	-0.502851	0	cytosol,nucleus,plastid,mitochondrion	nucleus		nucleus						cytosol		plastid				mitochondrion		plastid	plastid	nucleus		nucleus	cytosol	golgi:15805481	golgi:15805481		Q7XZU3			golgi	golgi:15805481
XP_016569753.1	LOC107867825	1	AT1G22710.1	sucrose-proton symporter 2;Encodes for a high-affinity transporter essential for phloem loading and long-distance transport. A major sucrose transporter, AtSUC2 can also transport a wide range of physiological and synthetic glucose conjugates with both &#945;- or &#946;-linkage.	154	10	512	54550.1	9.33674	0.474805	0	endoplasmic reticulum,plasma membrane,mitochondrion,extracellular,cytosol,peroxisome,nucleus,golgi	plasma membrane		nucleus		peroxisome				plasma membrane		plasma membrane			endoplasmic reticulum,golgi,extracellular	mitochondrion		mitochondrion	cytosol,nucleus	extracellular		plasma membrane	plasma membrane	plasma membrane:11087840;plasma membrane:12954621	plasma membrane:12954621	plasma membrane:16381842	Q39231	plasma membrane:15574830;plasma membrane:19334764;plasma membrane:26781341	plasma membrane:15634207;plasma membrane:16581873	plasma membrane
XP_016551762.1	LOC107851319	1	AT1G22780.1	Ribosomal protein S13/S18 family;S18 ribosomal protein involved in the binding of f-Met tRNA during initiation of mRNA translation. Expression restricted to meristems. Mutant phenotype-pointed first leaves,reduced fresh weight, growth retardation.	301	6	152	17546.5	11.2301	-0.679605	1	endoplasmic reticulum,plastid,mitochondrion,extracellular,cytosol,nucleus,golgi	cytosol		plastid		nucleus				cytosol		nucleus,mitochondrion				mitochondrion		endoplasmic reticulum,golgi,extracellular	cytosol,nucleus	nucleus		cytosol	cytosol	cytosol:17934214	plasma membrane:17151019;cytosol:17934214	cytosol:16381842	P34788	cytosol:21166475;cytosol:25641898;cytosol:22522809;extracellular:26572690;golgi:25900983;nucleus:23396599;plasma membrane:17317660;plasma membrane:20843791;plasma membrane:21433285;plasma membrane:22215637;plasma membrane:22318864;plasma membrane:23323832;plasma membrane:26781341;plastid:20061580;vacuole:17151019;vacuole:23903016;vacuole:25900983		cytosol	cytosol:17934214;cytosol:22522809;cytosol:21166475
XP_016578087.1	LOC107875766	1	AT1G22920.1	COP9 signalosome 5A;AJH1 encodes a protein similar to JAB1, a specific mammalian coactivator of AP-1 transcription. Encodes a subunit of the COP9 complex that is involved in protein deneddylation. Plants with mutations in CSN5A and CSN5B have a de-etiolated phenotype.	40	9	357	39733.6	4.92087	-0.429692	0	endoplasmic reticulum,mitochondrion,extracellular,cytosol,nucleus,golgi	nucleus		nucleus						cytosol	nucleus	cytosol,nucleus				mitochondrion		endoplasmic reticulum,golgi,extracellular	cytosol,nucleus	nucleus		nucleus	cytosol	nucleus:11019806;nucleus:9707402		cytosol:16381842;nucleus:16381842	Q8LAZ7	extracellular:26572690		cytosol
XP_016578087.1	LOC107875766	1	AT1G22920.2	COP9 signalosome 5A;AJH1 encodes a protein similar to JAB1, a specific mammalian coactivator of AP-1 transcription. Encodes a subunit of the COP9 complex that is involved in protein deneddylation. Plants with mutations in CSN5A and CSN5B have a de-etiolated phenotype.	32	0	351	39107.2	5.22125	-0.326496	0	endoplasmic reticulum,mitochondrion,extracellular,cytosol,nucleus,golgi	nucleus		nucleus						cytosol	nucleus	cytosol,nucleus				mitochondrion		endoplasmic reticulum,golgi,extracellular	cytosol,nucleus	mitochondrion		cytosol	cytosol			cytosol:16381842;nucleus:16381842	Q8LAZ7			cytosol
XP_016553381.1	LOC107852853	1	AT1G23010.1	Cupredoxin superfamily protein;Encodes a protein with multicopper oxidase activity. Located in ER. Function together with LPR2 (AT1G71040) and a P5-type ATPase (At5g23630/PDR2) in a common pathway that adjusts root meristem activity to Pi (inorganic phosphate) availability.	16	4	581	66001.3	8.34118	-0.300172	0	endoplasmic reticulum,plasma membrane,mitochondrion,extracellular,cytosol,golgi	plasma membrane		cytosol			mitochondrion	mitochondrion	mitochondrion	extracellular		plasma membrane		endoplasmic reticulum,golgi,extracellular	endoplasmic reticulum,golgi,extracellular	mitochondrion		mitochondrion	mitochondrion	extracellular	endoplasmic reticulum,golgi,extracellular	mitochondrion	golgi	endoplasmic reticulum:19666499			Q8GXX3			endoplasmic reticulum	endoplasmic reticulum:cpeb-gs
XP_016551490.1	LOC107851092	1	AT1G23100.1	GroES-like family protein;	17	3	97	10547	9.11337	-0.0804124	0	cytosol,plastid,mitochondrion	cytosol		plastid		mitochondrion	mitochondrion		mitochondrion	cytosol		plastid	plastid	mitochondrion	mitochondrion	mitochondrion		mitochondrion	mitochondrion	mitochondrion	plastid	cytosol	mitochondrion	mitochondrion:14671022	mitochondrion:14671022		Q8LDC9	mitochondrion:14671022;mitochondrion:21841088;mitochondrion:22923678;mitochondrion:27943495		mitochondrion
XP_016547977.1	LOC107847897	1	AT1G23740.1	Oxidoreductase, zinc-binding dehydrogenase family protein;	180	7	386	40988.5	8.6595	0.0435233	0	cytosol,plastid,mitochondrion	plastid		plastid	plastid		plastid		mitochondrion	cytosol		plastid		plastid	plastid	plastid		mitochondrion	plastid	mitochondrion	plastid	plastid	plastid	plastid:12938931;plastid:15028209;plastid:16207701;plastid:16923014;plastid:18431481;plastid:18633119	plastid:15028209;plastid:16923014;plastid:12938931;plastid:16207701	plastid:16381842	Q9ZUC1	mitochondrion:27122571;plastid:12938931;plastid:15028209;plastid:16207701;plastid:16648217;plastid:20423899;plastid:21531424;plastid:23851315;plastid:16923014;plastid:18431481;plastid:18633119;plastid:20061580;plastid:24361574;plastid:24872594	plastid:21169366	plastid
XP_016548233.1	LOC107848079	1	AT1G23800.1	aldehyde dehydrogenase 2B7;Encodes a mitochondrial aldehyde dehydrogenase; nuclear gene for mitochondrial product.	21	6	534	58155.8	7.35654	-0.07397	0	cytosol,plastid,mitochondrion	cytosol		plastid	plastid	mitochondrion	mitochondrion		mitochondrion	mitochondrion		mitochondrion	plastid	mitochondrion	plastid	mitochondrion		plastid	mitochondrion	cytosol	mitochondrion	mitochondrion	mitochondrion			mitochondrion:16381842	Q8S528	mitochondrion:27943495;plasma membrane:21433285		mitochondrion	mitochondrion:cpeb-gs
XP_016547839.1	LOC107847831	1	AT1G23820.1	spermidine synthase 1;Spermidine synthase.	134	6	378	41681.6	4.80249	-0.130952	0	cytosol,plastid,mitochondrion	cytosol		plastid		plastid	mitochondrion	mitochondrion	mitochondrion	mitochondrion		cytosol		mitochondrion	mitochondrion	mitochondrion		plastid	mitochondrion	cytosol	mitochondrion	cytosol	plastid				Q9ZUB3	cytosol:21166475;extracellular:26572690;mitochondrion:27943495;plasma membrane:21433285		cytosol
XP_016537432.1	LOC107838756	1	AT1G24764.1	microtubule-associated proteins 70-2;Member of the MAP70 protein family.	25	4	634	70210.8	7.10577	-0.82571	0	cytosol,nucleus,plastid,mitochondrion	nucleus		nucleus	plastid					cytosol	nucleus	nucleus	plastid			mitochondrion		mitochondrion	cytosol,nucleus	nucleus		nucleus	nucleus	cytoskeleton:15860013			Q8L7S4	cytoskeleton:24134884		nucleus
XP_016540243.1	LOC107840825	1	AT1G25220.1	anthranilate synthase beta subunit 1;Catalyzes the first step of tryptophan biosynthesis: Chorismate L-Glutamine = Anthranilate Pyruvate L-Glutamate. Functions as a heterocomplex with anthranilate synthase alpha subunit (ASA1 or ASA2).	53	4	276	30461.7	7.92173	-0.226087	0	cytosol,plastid,mitochondrion	plastid		plastid	plastid	cytosol	mitochondrion	mitochondrion	mitochondrion	plastid		plastid	plastid	plastid	plastid	plastid		plastid	plastid	cytosol	plastid	plastid	plastid				Q42565			plastid
XP_016540243.1	LOC107840825	1	AT1G25220.2	anthranilate synthase beta subunit 1;Catalyzes the first step of tryptophan biosynthesis: Chorismate L-Glutamine = Anthranilate Pyruvate L-Glutamate. Functions as a heterocomplex with anthranilate synthase alpha subunit (ASA1 or ASA2).	0	0	289	32153.7	7.85601	-0.244637	0	cytosol,plastid,mitochondrion	plastid		plastid	plastid	cytosol	mitochondrion		mitochondrion	mitochondrion		plastid	plastid	plastid	plastid	plastid		mitochondrion	plastid	cytosol	plastid	plastid	plastid							plastid
XP_016557222.1	LOC107856746	1	AT1G25380.1	NAD+ transporter 2;Encodes a mitochondrial-localized NAD+ transporter that transports NAD+ in a counter exchange mode with ADP and AMP in vitro.	54	6	363	39498.8	9.89888	-0.131956	0	endoplasmic reticulum,plastid,extracellular,cytoskeleton,cytosol,mitochondrion,peroxisome,nucleus,golgi	plastid		mitochondrion						peroxisome		mitochondrion			endoplasmic reticulum,golgi,extracellular	mitochondrion		mitochondrion	cytosol,nucleus	mitochondrion		cytoskeleton	peroxisome				Q8RWA5	mitochondrion:21296373;mitochondrion:27943495;plasma membrane:19334764	mitochondrion:19745225	mitochondrion	mitochondrion:19745225
XP_016548632.1	LOC107848384	1	AT1G25520.1	Uncharacterized protein family (UPF0016);	38	3	230	24810	6.53185	0.327826	0	endoplasmic reticulum,plasma membrane,mitochondrion,extracellular,nucleus,golgi,vacuole	plasma membrane		nucleus			mitochondrion			golgi		plasma membrane			endoplasmic reticulum,golgi,extracellular	endoplasmic reticulum,golgi,extracellular		mitochondrion	endoplasmic reticulum,golgi,extracellular	extracellular		vacuole	plasma membrane				Q9C6M1			plasma membrane
XP_016546970.1	LOC107847306	1	AT1G25540.1	phytochrome and flowering time regulatory protein (PFT1);Encodes a nuclear protein that acts in a phyB pathway (but downstream of phyB) and induces flowering in response to suboptimal light conditions. Mutants are hypo-responsive to far-red and hyper-responsive to red light and flower late under long day conditions. Also shown to be a Mediator subunit regulating jasmonate-dependent defense.	29	3	836	89571.2	8.34254	-0.453708	0	endoplasmic reticulum,extracellular,cytosol,nucleus,golgi	nucleus		nucleus						cytosol	nucleus	nucleus				endoplasmic reticulum,golgi,extracellular		endoplasmic reticulum,golgi,extracellular	endoplasmic reticulum,golgi,extracellular	nucleus		nucleus	cytosol	nucleus:12815435;nucleus:17560376	nucleus:12815435		Q7XYY2			nucleus	nucleus:12815435
XP_016547905.1	LOC107847861	1	AT1G25570.1	Di-glucose binding protein with Leucine-rich repeat domain;	15	1	628	68976	5.1033	-0.0216561	0	endoplasmic reticulum,plastid,plasma membrane,extracellular,golgi	plasma membrane		endoplasmic reticulum,golgi,extracellular	plastid		endoplasmic reticulum,golgi,extracellular			extracellular		plasma membrane,extracellular		endoplasmic reticulum,golgi,extracellular	endoplasmic reticulum,golgi,extracellular	endoplasmic reticulum,golgi,extracellular		endoplasmic reticulum,golgi,extracellular	endoplasmic reticulum,golgi,extracellular	extracellular	endoplasmic reticulum,golgi,extracellular	plasma membrane	plasma membrane	plasma membrane:17317660;vacuole:15539469	plasma membrane:17317660;vacuole:15539469		Q9C611	golgi:22430844;golgi:22923678;golgi:25900983;golgi:25122472;golgi:21826108;plasma membrane:17317660;plasma membrane:20843791;plasma membrane:22318864;vacuole:15539469;vacuole:25900983		golgi
XP_016548534.1	LOC107848311	1	AT1G25682.1	Family of unknown function (DUF572) ;	46	2	310	35054.9	10.2714	-0.72871	0	cytosol,golgi,nucleus,mitochondrion	nucleus		nucleus		golgi				nucleus		nucleus				mitochondrion		mitochondrion	cytosol,nucleus	nucleus		nucleus	cytosol							nucleus
XP_016547159.1	LOC107847438	1	AT1G26340.1	cytochrome B5 isoform A;encodes a member of the cytochromes b5 family of proteins that localizes to the outer envelope of the chloroplast. The C-terminal portion of the protein appears to be capable of inserting into a plant microsomal membrane in vitro.	21	4	135	15220.9	4.26828	-0.363704	0	endoplasmic reticulum,plasma membrane,plastid,mitochondrion,extracellular,cytosol,nucleus,golgi	extracellular		nucleus		plastid				cytosol		plasma membrane				mitochondrion		endoplasmic reticulum,golgi,extracellular	cytosol,nucleus	nucleus		golgi	cytosol	plastid:17322552	plastid:17322552		Q9FDW8	mitochondrion:21841088;mitochondrion:27943495;peroxisome:19329564;plasma membrane:19334764;plastid:20061580	cytosol:24130194;plastid:17322552	plastid	plastid:17322552;plastid:20061580
XP_016561296.1	LOC107860442	1	AT1G26355.1	SPIRAL1-like1;SPIRAL1-LIKE1 belongs to a six-member gene family in Arabidopsis; all members share a high sequence similarity in amino- and carboxy-terminal regions. GUS expression was detected only in pollen; however, no endogenous transcript was found.	0	0	113	11269	9.63314	-0.429204	0	endoplasmic reticulum,plasma membrane,plastid,mitochondrion,extracellular,cytosol,nucleus,golgi,vacuole	nucleus		endoplasmic reticulum,golgi,extracellular		vacuole				cytosol		nucleus,plasma membrane	plastid		plastid	mitochondrion		mitochondrion	endoplasmic reticulum,golgi,extracellular	nucleus	mitochondrion	plastid	plastid				B3H4F1			plasma membrane
XP_016541579.1	LOC107842326	1	AT1G26480.1	general regulatory factor 12;14-3-3 protein GF14iota (grf12)	14	2	268	30546.7	4.53954	-0.724254	0	cytoskeleton,cytosol,nucleus,mitochondrion	cytoskeleton		nucleus		nucleus				cytosol		nucleus				mitochondrion		mitochondrion	cytosol,nucleus	cytosol		nucleus	cytosol				Q9C5W6	plastid:24361574		nucleus
XP_016551481.1	LOC107851086	1	AT1G26550.1	FKBP-like peptidyl-prolyl cis-trans isomerase family protein;	101	2	142	14857.7	10.1626	-0.715493	0	cytosol,nucleus,mitochondrion	nucleus		nucleus		cytosol				cytosol		nucleus				mitochondrion		mitochondrion	cytosol,nucleus	nucleus		mitochondrion	nucleus				Q9FE18	mitochondrion:27943495		nucleus
XP_016579161.1	LOC107876837	1	AT1G26560.1	beta glucosidase 40;	30	5	510	58128.4	8.13728	-0.277059	0	endoplasmic reticulum,mitochondrion,extracellular,nucleus,golgi,vacuole	extracellular		nucleus		vacuole	endoplasmic reticulum,golgi,extracellular			vacuole		vacuole		endoplasmic reticulum,golgi,extracellular		endoplasmic reticulum,golgi,extracellular		mitochondrion	mitochondrion	mitochondrion	endoplasmic reticulum,golgi,extracellular	mitochondrion	endoplasmic reticulum		plastid:15028209		Q9FZE0	extracellular:28003327;plastid:15028209		vacuole
XP_016561411.1	LOC107860536	1	AT1G26830.1	cullin 3;Cullin, putative, similar to Cullin homolog 3 (CUL-3) SP:Q13618, GI:3639052 from (Homo sapiens); contains Pfam profile PF00888: Cullin family. Interacts with other components of E3 ligase complex suggesting it functions in RUB-modification. Forms complexes with BTB domain proteins forming a novel class of E3-based ubiquitin protein-ligase complexes. Mutant is early flowering and has a re…	34	3	732	85317.9	8.02133	-0.535246	0	cytosol,nucleus,mitochondrion	cytosol		nucleus		cytosol		mitochondrion		cytosol		cytosol,nucleus				mitochondrion		mitochondrion	mitochondrion	cytosol		cytosol	cytosol				Q9ZVH4	cytosol:21166475;golgi:25900983		cytosol
XP_016547332.1	LOC107847538	1	AT1G26850.1	S-adenosyl-L-methionine-dependent methyltransferases superfamily protein;	224	3	616	69626.8	6.95124	-0.40276	0	endoplasmic reticulum,plastid,mitochondrion,extracellular,cytosol,golgi	cytosol		plastid			mitochondrion			endoplasmic reticulum					endoplasmic reticulum,golgi,extracellular	endoplasmic reticulum,golgi,extracellular		endoplasmic reticulum,golgi,extracellular	endoplasmic reticulum,golgi,extracellular	cytosol	endoplasmic reticulum,golgi,extracellular	plastid	golgi	golgi:16618929	golgi:16618929		Q94C19	golgi:16618929;golgi:22430844;golgi:22923678;golgi:25900983;golgi:25122472;plasma membrane:19334764;plasma membrane:21433285;vacuole:25900983		golgi
XP_016547332.1	LOC107847538	1	AT1G26850.2	S-adenosyl-L-methionine-dependent methyltransferases superfamily protein;	212	2	616	69626.8	6.95124	-0.40276	0	endoplasmic reticulum,plastid,mitochondrion,extracellular,cytosol,golgi	cytosol		plastid			mitochondrion			endoplasmic reticulum					endoplasmic reticulum,golgi,extracellular	endoplasmic reticulum,golgi,extracellular		endoplasmic reticulum,golgi,extracellular	endoplasmic reticulum,golgi,extracellular	cytosol	endoplasmic reticulum,golgi,extracellular	plastid	golgi		golgi:16618929		Q94C19	golgi:22430844		endoplasmic reticulum
XP_016547332.1	LOC107847538	1	AT1G26850.3	S-adenosyl-L-methionine-dependent methyltransferases superfamily protein;	191	1	506	56804.3	7.33312	-0.449605	0	endoplasmic reticulum,plastid,mitochondrion,extracellular,cytosol,golgi	cytosol		plastid			mitochondrion			endoplasmic reticulum		plastid			endoplasmic reticulum,golgi,extracellular	endoplasmic reticulum,golgi,extracellular		endoplasmic reticulum,golgi,extracellular	endoplasmic reticulum,golgi,extracellular	mitochondrion	endoplasmic reticulum,golgi,extracellular	plastid	golgi		golgi:16618929		Q9ZVH2			extracellular
XP_016561409.1	LOC107860534	1	AT1G26880.1	Ribosomal protein L34e superfamily protein;	142	5	120	13706	12.1275	-0.785833	0	plastid,mitochondrion,cytosol,nucleus,vacuole	nucleus	plastid,mitochondrion	plastid	plastid	vacuole	mitochondrion	mitochondrion	mitochondrion	cytosol		plastid	plastid	mitochondrion	mitochondrion	mitochondrion		mitochondrion	mitochondrion	cytosol	mitochondrion	plastid	cytosol	nucleus:15496452;plastid:15028209	plastid:15028209;nucleus:15496452		Q42351	cytosol:25641898;cytosol:22522809;nucleus:15496452;nucleus:23396599;plasma membrane:19334764;plasma membrane:26781341;plastid:15028209;vacuole:23903016	nucleus:15496452	cytosol,nucleus	cytosol:22522809;nucleus:15496452
XP_016546274.1	LOC107846379	1	AT1G26910.1	Ribosomal protein L16p/L10e family protein;	18	2	221	24910.6	11.0826	-0.473303	0	endoplasmic reticulum,plasma membrane,plastid,mitochondrion,cytosol,nucleus	plasma membrane		nucleus		nucleus		mitochondrion	mitochondrion	cytosol		endoplasmic reticulum,nucleus		mitochondrion	mitochondrion	mitochondrion		mitochondrion	mitochondrion	cytosol	mitochondrion	plastid	cytosol	plastid:12938931	plastid:12938931		Q08770	cytosol:22522809;nucleus:23396599;plastid:12938931	cytosol:23886624;nucleus:23886624	cytosol	cytosol:22522809
XP_016580663.1	LOC107878255	1	AT1G26940.1	Cyclophilin-like peptidyl-prolyl cis-trans isomerase family protein;	25	3	226	25516.6	8.44633	-0.321681	0	endoplasmic reticulum,mitochondrion,extracellular,cytosol,golgi,vacuole	cytosol		endoplasmic reticulum,golgi,extracellular			endoplasmic reticulum,golgi,extracellular			vacuole		cytosol		endoplasmic reticulum,golgi,extracellular	endoplasmic reticulum,golgi,extracellular	endoplasmic reticulum,golgi,extracellular		endoplasmic reticulum,golgi,extracellular	endoplasmic reticulum,golgi,extracellular	mitochondrion	endoplasmic reticulum,golgi,extracellular	vacuole	extracellular				Q8LDR3	golgi:22923678;golgi:25900983		extracellular
XP_016548102.1	LOC107847984	1	AT1G27150.1	Tetratricopeptide repeat (TPR)-like superfamily protein;	38	4	468	53592	5.65659	-0.331624	0	cytosol,golgi,nucleus,mitochondrion	cytosol		nucleus		golgi				cytosol		nucleus				mitochondrion		mitochondrion	cytosol,nucleus	cytosol		cytosol	cytosol							cytosol
XP_016563820.1	LOC107862696	1	AT1G27400.1	Ribosomal protein L22p/L17e family protein;	174	4	176	19897.9	10.7918	-0.798864	0	cytosol,nucleus,plastid,mitochondrion	nucleus		nucleus		cytosol				cytosol	nucleus	plastid				mitochondrion		mitochondrion	mitochondrion	nucleus		nucleus	cytosol	cytosol:17934214;plasma membrane:17151019;plasma membrane:17317660;plastid:15028209;vacuole:15215502	plasma membrane:17317660;plastid:15028209;cytosol:17934214;vacuole:15215502		Q93VI3	cytosol:17934214;cytosol:21166475;cytosol:25641898;cytosol:22522809;extracellular:26572690;golgi:25900983;nucleus:27177187;nucleus:23396599;plasma membrane:17317660;plasma membrane:19334764;plasma membrane:20843791;plasma membrane:22215637;plasma membrane:22318864;plasma membrane:23323832;plasma membrane:26781341;plastid:15028209;plastid:20061580;vacuole:15215502;vacuole:17151019;vacuole:23903016…		cytosol,nucleus,plastid	cytosol:17934214;cytosol:22522809;cytosol:21166475;plastid:20061580;plastid:15028209;nucleus:cpeb-gs
XP_016568982.1	LOC107867322	1	AT1G27530.1	;	112	4	174	19612.4	7.95623	-0.427011	0	cytosol,nucleus,plastid,mitochondrion	cytosol		cytosol				mitochondrion		cytosol		plastid				mitochondrion		mitochondrion	cytosol,nucleus	mitochondrion		cytosol	cytosol					golgi:25900983		golgi
XP_016539764.1	LOC107840421	1	AT1G27680.1	ADPGLC-PPase large subunit;ADP-glucose pyrophosphorylase catalyzes the first, rate limiting step in starch biosynthesis. The large subunit plays a regulatory role whereas the small subunit (ApS) is the catalytic isoform. Four isoforms of the large subunit (ApL1-4) have been described.Mutational analysis of APS1 suggests that APL1 and APL2 can compensate for loss of APS1 catalytic activity,suggest…	16	4	518	57473	7.52076	-0.175676	0	endoplasmic reticulum,plasma membrane,plastid,mitochondrion,extracellular,cytosol,nucleus,golgi	plasma membrane		plastid		plastid				plastid		plastid				mitochondrion		endoplasmic reticulum,golgi,extracellular	cytosol,nucleus	cytosol		nucleus	plastid			plastid:16381842	P55230	plastid:24361574		plastid
XP_016559147.1	LOC107858859	1	AT1G27970.1	nuclear transport factor 2B;Encodes an ortholog of yeast NTF2, a nuclear envelop transport protein that functions as the nuclear import receptor for RanGDP, an essential player in nucleocytoplasmic transport.	134	4	126	14002.7	6.3344	-0.0579365	0	endoplasmic reticulum,plasma membrane,mitochondrion,extracellular,cytosol,nucleus,golgi	plasma membrane		nucleus		nucleus				cytosol		nucleus				mitochondrion		endoplasmic reticulum,golgi,extracellular	cytosol,nucleus	mitochondrion		nucleus	cytosol	nucleus:16428596	nucleus:16428596;plasma membrane:17644812	cytosol:16381842	Q9C7F5	cytosol:21166475;extracellular:26572690;mitochondrion:27943495;plasma membrane:17317660;plasma membrane:17644812;plasma membrane:22215637;plasma membrane:26781341	nucleus:16428596	nucleus	nucleus:16428596
XP_016559147.1	LOC107858859	1	AT1G27970.2	nuclear transport factor 2B;Encodes an ortholog of yeast NTF2, a nuclear envelop transport protein that functions as the nuclear import receptor for RanGDP, an essential player in nucleocytoplasmic transport.	55	0	134	15005	6.33451	0.00149254	0	endoplasmic reticulum,plasma membrane,mitochondrion,extracellular,cytosol,nucleus,golgi	plasma membrane		nucleus						cytosol		nucleus				mitochondrion		endoplasmic reticulum,golgi,extracellular	cytosol,nucleus	extracellular		nucleus	cytosol		nucleus:16428596;plasma membrane:17644812	cytosol:16381842	Q9C7F5	cytosol:21166475		nucleus	nucleus:16428596
XP_016557445.1	LOC107857006	1	AT1G28110.1	serine carboxypeptidase-like 45;	34	4	461	51805.6	7.35152	-0.121258	0	endoplasmic reticulum,plasma membrane,plastid,mitochondrion,extracellular,golgi,vacuole	plasma membrane		endoplasmic reticulum,golgi,extracellular	plastid	vacuole	endoplasmic reticulum,golgi,extracellular		mitochondrion	vacuole		vacuole		endoplasmic reticulum,golgi,extracellular	endoplasmic reticulum,golgi,extracellular	endoplasmic reticulum,golgi,extracellular		endoplasmic reticulum,golgi,extracellular	endoplasmic reticulum,golgi,extracellular	extracellular	endoplasmic reticulum,golgi,extracellular	plastid	vacuole			extracellular:16381842	Q93Y09	extracellular:16287169;extracellular:26572690		extracellular
XP_016557445.1	LOC107857006	1	AT1G28110.2	serine carboxypeptidase-like 45;	19	3	461	51805.6	7.35152	-0.121258	0	endoplasmic reticulum,plasma membrane,plastid,mitochondrion,extracellular,golgi,vacuole	plasma membrane		endoplasmic reticulum,golgi,extracellular	plastid	vacuole	endoplasmic reticulum,golgi,extracellular		mitochondrion	vacuole		vacuole		endoplasmic reticulum,golgi,extracellular	endoplasmic reticulum,golgi,extracellular	endoplasmic reticulum,golgi,extracellular		endoplasmic reticulum,golgi,extracellular	endoplasmic reticulum,golgi,extracellular	extracellular	endoplasmic reticulum,golgi,extracellular	plastid	vacuole			extracellular:16381842	Q93Y09			extracellular
XP_016545080.1	LOC107845331	1	AT1G28120.1	;	20	5	306	34436.2	4.29916	-0.310784	0	cytosol,nucleus,plastid,mitochondrion	plastid		nucleus						cytosol		nucleus				mitochondrion		mitochondrion	cytosol,nucleus	nucleus		nucleus	cytosol							nucleus
XP_016572489.1	LOC107870469	1	AT1G28200.1	FH interacting protein 1;VirF-interacting protein FIP1	62	9	259	27959.7	6.62992	-0.453282	0	plasma membrane,plastid,mitochondrion,extracellular,cytosol,nucleus	nucleus		nucleus		cytosol				cytosol		nucleus,plasma membrane,extracellular	plastid			mitochondrion		mitochondrion	cytosol,nucleus	mitochondrion		nucleus	nucleus				Q9SE96	extracellular:26572690;golgi:25900983;vacuole:25900983		golgi
XP_016555102.1	LOC107854606	1	AT1G28490.1	syntaxin of plants 61;Encodes one of 24 Arabidopsis syntaxins. Its mRNA has been shown to be expressed.	33	3	245	27723.2	4.86914	-0.389796	0	endoplasmic reticulum,mitochondrion,extracellular,cytosol,nucleus,golgi,vacuole	cytosol		nucleus		nucleus				cytosol	nucleus	vacuole				mitochondrion		endoplasmic reticulum,golgi,extracellular	cytosol,nucleus	cytosol		golgi	nucleus	golgi:11115874		vacuole:16381842;golgi:16381842	Q946Y7	golgi:25900983;plasma membrane:19334764;vacuole:25900983	golgi:15141064;golgi:15342965;golgi:23532067;golgi:21826108	golgi
XP_016545149.1	LOC107845376	1	AT1G28960.1	nudix hydrolase homolog 15;	28	2	293	32826.2	5.14504	-0.436177	0	nucleus,plastid,mitochondrion	nucleus		plastid	plastid		mitochondrion	mitochondrion	mitochondrion	mitochondrion		plastid,mitochondrion	plastid	mitochondrion	plastid	mitochondrion		mitochondrion	mitochondrion	nucleus	mitochondrion	mitochondrion	mitochondrion	mitochondrion:18815383	mitochondrion:18815383	mitochondrion:16381842	Q8GYB1	mitochondrion:27943495	mitochondrion:18815383	mitochondrion
XP_016545149.1	LOC107845376	1	AT1G28960.2	nudix hydrolase homolog 15;	23	4	285	31900	5.01137	-0.433333	0	peroxisome,nucleus,plastid,mitochondrion	nucleus		plastid	plastid		mitochondrion		mitochondrion	mitochondrion		plastid,mitochondrion	plastid	mitochondrion	plastid	mitochondrion	peroxisome	mitochondrion	mitochondrion	nucleus	mitochondrion	mitochondrion	mitochondrion		mitochondrion:18815383	mitochondrion:16381842	Q8GYB1			mitochondrion
XP_016545149.1	LOC107845376	1	AT1G28960.3	nudix hydrolase homolog 15;	24	3	293	32826.2	5.14504	-0.436177	0	nucleus,plastid,mitochondrion	nucleus		plastid	plastid		mitochondrion	mitochondrion	mitochondrion	mitochondrion		plastid,mitochondrion	plastid	mitochondrion	plastid	mitochondrion		mitochondrion	mitochondrion	nucleus	mitochondrion	mitochondrion	mitochondrion		mitochondrion:18815383	mitochondrion:16381842	Q8GYB1			mitochondrion
XP_016545149.1	LOC107845376	1	AT1G28960.4	nudix hydrolase homolog 15;	23	1	285	31900	5.01137	-0.433333	0	peroxisome,nucleus,plastid,mitochondrion	nucleus		plastid	plastid		mitochondrion		mitochondrion	mitochondrion		plastid,mitochondrion	plastid	mitochondrion	plastid	mitochondrion	peroxisome	mitochondrion	mitochondrion	nucleus	mitochondrion	mitochondrion	mitochondrion		mitochondrion:18815383	mitochondrion:16381842	Q8GYB1			mitochondrion
XP_016545149.1	LOC107845376	1	AT1G28960.5	nudix hydrolase homolog 15;	26	3	293	32826.2	5.14504	-0.436177	0	nucleus,plastid,mitochondrion	nucleus		plastid	plastid		mitochondrion	mitochondrion	mitochondrion	mitochondrion		plastid,mitochondrion	plastid	mitochondrion	plastid	mitochondrion		mitochondrion	mitochondrion	nucleus	mitochondrion	mitochondrion	mitochondrion		mitochondrion:18815383	mitochondrion:16381842	Q8GYB1			mitochondrion
XP_016556771.1	LOC107856302	1	AT1G29040.1	;	32	7	198	21440	8.21584	0.0606061	0	plastid,nucleus,plasma membrane,mitochondrion	plasma membrane		plastid	plastid		plastid		mitochondrion	plastid		plastid	plastid	plastid	plastid	plastid		mitochondrion	plastid	nucleus	plastid	plastid	plastid	plastid:18431481;vacuole:15539469	vacuole:15539469;plastid:18431481		Q8LDL9	extracellular:26572690;plastid:18431481		plastid
XP_016556771.1	LOC107856302	1	AT1G29040.2	;	18	0	183	19840.1	7.01418	0.114208	0	plastid,nucleus,plasma membrane,mitochondrion	plasma membrane		plastid	plastid		plastid		mitochondrion	plastid		nucleus,plastid,mitochondrion	plastid	plastid	plastid	plastid		mitochondrion	plastid	nucleus	plastid	plastid	plastid		vacuole:15539469;plastid:18431481		Q3ED50			plastid
XP_016556771.1	LOC107856302	1	AT1G29040.4	;	45	6	198	21440	8.21584	0.0606061	0	plastid,nucleus,plasma membrane,mitochondrion	plasma membrane		plastid	plastid		plastid		mitochondrion	plastid		plastid	plastid	plastid	plastid	plastid		mitochondrion	plastid	nucleus	plastid	plastid	plastid		vacuole:15539469;plastid:18431481		Q8LDL9			plastid
XP_016544994.1	LOC107845279	1	AT1G29050.1	TRICHOME BIREFRINGENCE-LIKE 38;Encodes a member of the TBL (TRICHOME BIREFRINGENCE-LIKE) gene family containing a plant-specific DUF231 (domain of unknown function) domain. TBL gene family has 46 members, two of which (TBR/AT5G06700 and TBL3/AT5G01360) have been shown to be involved in the synthesis and deposition of secondary wall cellulose, presumably by influencing the esterification state of …	99	8	380	42711.1	9.49581	-0.295789	0	endoplasmic reticulum,plastid,mitochondrion,extracellular,golgi	extracellular		endoplasmic reticulum,golgi,extracellular			endoplasmic reticulum,golgi,extracellular			extracellular		plastid,mitochondrion		endoplasmic reticulum,golgi,extracellular	endoplasmic reticulum,golgi,extracellular	endoplasmic reticulum,golgi,extracellular		endoplasmic reticulum,golgi,extracellular	endoplasmic reticulum,golgi,extracellular	mitochondrion	endoplasmic reticulum,golgi,extracellular	endoplasmic reticulum	golgi				Q8VY22	extracellular:28155257		extracellular
XP_016558379.1	LOC107858187	1	AT1G29120.1	Hydrolase-like protein family;	35	4	455	49922.4	10.2135	-0.272747	0	plastid,plasma membrane,mitochondrion,peroxisome,nucleus	plasma membrane	plastid,mitochondrion	plastid	plastid		plastid	mitochondrion	mitochondrion	plastid		plastid	plastid	plastid	plastid	plastid	peroxisome	mitochondrion	plastid	nucleus	plastid	plastid	plastid					peroxisome:24130194		peroxisome
XP_016558379.1	LOC107858187	1	AT1G29120.2	Hydrolase-like protein family;	24	3	455	49922.4	10.2135	-0.272747	0	plastid,plasma membrane,mitochondrion,peroxisome,nucleus	plasma membrane	plastid,mitochondrion	plastid	plastid		plastid	mitochondrion	mitochondrion	plastid		plastid	plastid	plastid	plastid	plastid	peroxisome	mitochondrion	plastid	nucleus	plastid	plastid	plastid							plastid
XP_016558379.1	LOC107858187	1	AT1G29120.3	Hydrolase-like protein family;	26	3	398	43431.6	9.98977	-0.277889	0	plastid,nucleus,plasma membrane,mitochondrion	plasma membrane	plastid,mitochondrion	plastid	plastid		plastid		mitochondrion	plastid		plastid	plastid	plastid	plastid	plastid		mitochondrion	plastid	nucleus	plastid	nucleus	plastid							plastid
XP_016558379.1	LOC107858187	1	AT1G29120.4	Hydrolase-like protein family;	20	0	391	42682.8	10.3471	-0.298977	0	plastid,nucleus,plasma membrane,mitochondrion	plasma membrane	plastid,mitochondrion	plastid	plastid		plastid	mitochondrion	mitochondrion	plastid		plastid	plastid	plastid	plastid	plastid		mitochondrion	plastid	nucleus	plastid	plastid	plastid							plastid
XP_016558379.1	LOC107858187	1	AT1G29120.5	Hydrolase-like protein family;	0	0	456	50013.5	10.1525	-0.264474	0	plastid,plasma membrane,mitochondrion,peroxisome,nucleus	plasma membrane	plastid,mitochondrion	plastid	plastid		plastid		mitochondrion	plastid		plastid	plastid	plastid	plastid	plastid	peroxisome	mitochondrion	plastid	nucleus	plastid	plastid	plastid						peroxisome:24130194	plastid
XP_016580662.1	LOC107878257	1	AT1G29150.1	non-ATPase subunit 9;specifically interacts with FUS6/COP11 via the C-terminal domain of FUS6/COP11 and associates with an ATPase subunit of the 19S proteasome regulatory complex, AtS6A.	178	8	419	46751.9	6.63871	-0.0389021	0	cytosol,nucleus,plastid,mitochondrion	cytosol		nucleus		mitochondrion				cytosol		nucleus				mitochondrion		mitochondrion	cytosol,nucleus	cytosol		plastid	nucleus	nucleus:11742986			Q9LP45	cytosol:14623892;cytosol:21166475;extracellular:26572690;golgi:25900983;mitochondrion:27122571;vacuole:25900983		cytosol,nucleus	cytosol:14623892;cytosol:21166475;nucleus:cpeb-gs
XP_016567973.1	LOC107866409	1	AT1G29700.1	Metallo-hydrolase/oxidoreductase superfamily protein;	40	4	350	38153.5	6.06054	0.0682857	0	cytosol,nucleus,plastid,mitochondrion	plastid		plastid	plastid		mitochondrion		mitochondrion	mitochondrion		nucleus,plastid	plastid	plastid	plastid	plastid		plastid	plastid	cytosol	plastid	plastid	plastid	plastid:18431481	plastid:18431481		Q9C535	plastid:18431481;plastid:21531424;plastid:20061580;plastid:24872594;plastid:24361574	plastid:19224954	plastid
XP_016559533.1	LOC107859139	1	AT1G29790.1	S-adenosyl-L-methionine-dependent methyltransferases superfamily protein;	28	4	378	41957.8	9.83073	-0.026455	0	endoplasmic reticulum,plasma membrane,plastid,mitochondrion,extracellular,golgi	plasma membrane		plastid	plastid		endoplasmic reticulum,golgi,extracellular		mitochondrion	endoplasmic reticulum			plastid	endoplasmic reticulum,golgi,extracellular	endoplasmic reticulum,golgi,extracellular	endoplasmic reticulum,golgi,extracellular		endoplasmic reticulum,golgi,extracellular	endoplasmic reticulum,golgi,extracellular	mitochondrion	endoplasmic reticulum,golgi,extracellular	plastid	extracellular	golgi:16618929;plasma membrane:17644812	golgi:16618929;plasma membrane:17644812		Q8RWB7	golgi:16618929;golgi:22430844;golgi:22923678;golgi:25900983;golgi:25122472;plasma membrane:17644812;plasma membrane:19334764;vacuole:25900983		golgi
XP_016559533.1	LOC107859139	1	AT1G29790.2	S-adenosyl-L-methionine-dependent methyltransferases superfamily protein;	22	1	378	41957.8	9.83073	-0.026455	0	endoplasmic reticulum,plasma membrane,plastid,mitochondrion,extracellular,golgi	plasma membrane		plastid	plastid		endoplasmic reticulum,golgi,extracellular		mitochondrion	endoplasmic reticulum			plastid	endoplasmic reticulum,golgi,extracellular	endoplasmic reticulum,golgi,extracellular	endoplasmic reticulum,golgi,extracellular		endoplasmic reticulum,golgi,extracellular	endoplasmic reticulum,golgi,extracellular	mitochondrion	endoplasmic reticulum,golgi,extracellular	plastid	extracellular		golgi:16618929;plasma membrane:17644812		Q8RWB7	golgi:22430844		extracellular
XP_016563046.1	LOC107862107	1	AT1G29880.1	glycyl-tRNA synthetase / glycine--tRNA ligase;	231	5	729	81948.2	7.00778	-0.314266	0	cytosol,plastid,mitochondrion	plastid		plastid		cytosol	mitochondrion	mitochondrion	mitochondrion	mitochondrion		mitochondrion		mitochondrion	mitochondrion	mitochondrion		mitochondrion	mitochondrion	cytosol	mitochondrion	mitochondrion	mitochondrion	mitochondrion:16251277	mitochondrion:16251277	mitochondrion:16381842;cytosol:16381842	O23627	cytosol:21166475;cytosol:25641898;extracellular:26572690;golgi:22923678;golgi:25900983;mitochondrion:27943495;plasma membrane:19334764;plasma membrane:22215637;plasma membrane:26781341	mitochondrion:11278923	cytosol
XP_016577622.1	LOC107875422	1	AT1G29900.1	carbamoyl phosphate synthetase B;carbamoyl phosphate synthetase large chain (CARB) mRNA,	134	5	1187	129965	5.4486	-0.0950295	0	cytosol,nucleus,plastid,mitochondrion	plastid	plastid,mitochondrion	plastid	plastid	nucleus	mitochondrion	mitochondrion	mitochondrion	plastid		cytosol	plastid		plastid	plastid		mitochondrion	plastid	cytosol	plastid	plastid	plastid		plastid:15028209;plastid:18633119		Q42601	golgi:25900983;plasma membrane:19334764;plastid:15028209;plastid:16207701;plastid:21531424;plastid:23549413;plastid:18431481;plastid:18633119;plastid:20061580;plastid:24361574		plastid
XP_016537896.1	LOC107839061	1	AT1G29930.1	chlorophyll A/B binding protein 1;Subunit of light-harvesting complex II (LHCII),which absorbs light and transfers energy to the photosynthetic reaction center.	17310	8	267	28242.7	5.34776	0.0209738	0	cytosol,plastid,plasma membrane,mitochondrion	plasma membrane		plastid	plastid	plastid	plastid		mitochondrion	plastid		plastid	plastid	plastid	plastid	plastid		plastid	plastid	cytosol	plastid	plastid	plastid		plastid:15028209;plastid:15322131;plastid:14729914	plastid:16381842	P04778	cytosol:22522809;golgi:25900983;mitochondrion:27943495;plastid:14729914;plastid:15028209;plastid:15322131;plastid:21531424;plastid:23851315;plastid:23390424;plastid:18431481;plastid:18633119;plastid:20061580;plastid:23667806;plastid:24872594		plastid	plastid:18431481;plastid:18633119;plastid:14729914;plastid:15322131;plastid:20061580;plastid:21531424;plastid:15028209
XP_016559489.1	LOC107859106	1	AT1G29980.1	Protein of unknown function, DUF642;	36	4	407	44298.2	4.43102	-0.0855037	0	endoplasmic reticulum,plasma membrane,plastid,extracellular,cytosol,golgi	cytosol		endoplasmic reticulum,golgi,extracellular			endoplasmic reticulum,golgi,extracellular			endoplasmic reticulum		plastid		endoplasmic reticulum,golgi,extracellular	endoplasmic reticulum,golgi,extracellular	endoplasmic reticulum,golgi,extracellular		endoplasmic reticulum,golgi,extracellular	endoplasmic reticulum,golgi,extracellular	cytosol	endoplasmic reticulum,golgi,extracellular	plasma membrane	golgi	plasma membrane:17317660	plasma membrane:17317660		Q9C8S1	plasma membrane:17317660;plasma membrane:20843791;plasma membrane:22923678		plasma membrane
XP_016559489.1	LOC107859106	1	AT1G29980.2	Protein of unknown function, DUF642;	26	1	371	40439.6	4.43106	-0.155526	0	endoplasmic reticulum,plastid,mitochondrion,extracellular,cytosol,peroxisome,nucleus,golgi	plastid		cytosol						cytosol		cytosol,plastid				mitochondrion		endoplasmic reticulum,golgi,extracellular	cytosol,nucleus	cytosol		cytosol	peroxisome		plasma membrane:17317660		Q3ED49			cytosol
XP_016559471.1	LOC107859093	1	AT1G30000.1	alpha-mannosidase 3;	32	2	624	69072.9	7.10179	-0.220673	0	plastid,mitochondrion,cytosol,nucleus,golgi	cytosol		plastid	plastid	golgi	plastid	mitochondrion		golgi		cytosol	plastid			mitochondrion		mitochondrion	cytosol,nucleus	mitochondrion		cytosol	golgi	golgi:16618929;golgi:20023195	golgi:16618929		Q93Y37	golgi:16618929;golgi:22430844;golgi:22923678;golgi:25900983		golgi
XP_016537541.1	LOC107838832	1	AT1G30070.1	SGS domain-containing protein;	15	4	222	24821.2	9.07658	-0.515766	0	cytosol,nucleus,mitochondrion	cytosol		nucleus						cytosol		nucleus				mitochondrion		mitochondrion	cytosol,nucleus	nucleus		nucleus	cytosol	plasma membrane:17644812	plasma membrane:17644812		Q9C8R4	plasma membrane:17644812		cytosol
XP_016537541.1	LOC107838832	1	AT1G30070.2	SGS domain-containing protein;	0	0	229	25688.3	8.85497	-0.446288	0	cytosol,nucleus,mitochondrion	cytosol		nucleus						cytosol		nucleus				mitochondrion		mitochondrion	cytosol,nucleus	nucleus		cytosol	cytosol							cytosol
XP_016537534.1	LOC107838826	1	AT1G30360.1	Early-responsive to dehydration stress protein (ERD4);	269	6	724	81939.6	9.61069	0.298204	0	endoplasmic reticulum,plasma membrane,plastid,mitochondrion,extracellular,golgi	plasma membrane		plastid			endoplasmic reticulum,golgi,extracellular		mitochondrion	endoplasmic reticulum		plasma membrane		endoplasmic reticulum,golgi,extracellular	endoplasmic reticulum,golgi,extracellular	endoplasmic reticulum,golgi,extracellular		mitochondrion	endoplasmic reticulum,golgi,extracellular	extracellular	endoplasmic reticulum,golgi,extracellular	plasma membrane	plasma membrane	plasma membrane:16618929	plasma membrane:17317660;vacuole:15539469;plastid:15028209;plasma membrane:16618929;plastid:12938931		Q9C8G5	cytosol:25641898;golgi:25900983;mitochondrion:27122571;plasma membrane:15574830;plasma membrane:16618929;plasma membrane:16635983;plasma membrane:17317660;plasma membrane:17644812;plasma membrane:19334764;plasma membrane:20843791;plasma membrane:21433285;plasma membrane:22215637;plasma membrane:22318864;plasma membrane:22923678;plasma membrane:23990937;plasma membrane:26091700;plasma membrane:267…		plasma membrane
XP_016548442.1	LOC107848242	1	AT1G30380.1	photosystem I subunit K;Encodes subunit K of photosystem I reaction center.	2051	7	130	13207.3	11.2311	0.346154	0	plastid,plasma membrane,mitochondrion	plasma membrane		plastid	plastid	plastid	plastid		mitochondrion	plastid		plastid	plastid	plastid	plastid	plastid		mitochondrion	mitochondrion	mitochondrion	plastid	plastid	plastid		plastid:18431481;plastid:14729914;plastid:15322131	plastid:16381842	Q9SUI5	cytosol:25641898;cytosol:22522809;plastid:14729914;plastid:15322131;plastid:21531424;plastid:23851315;plastid:23390424;plastid:18431481;plastid:18633119;plastid:20061580;plastid:23667806;plastid:24872594;plastid:25402197		plastid	plastid:18431481;plastid:18633119;plastid:14729914;plastid:15322131;plastid:20061580;plastid:21531424
XP_016559449.1	LOC107859074	1	AT1G30450.1	cation-chloride co-transporter 1;member of Cation-chloride co-transporter family	23	1	975	106654	6.45065	0.265538	0	cytosol,nucleus,plasma membrane,mitochondrion	plasma membrane		cytosol						cytosol		plasma membrane				mitochondrion		mitochondrion	cytosol,nucleus	cytosol		plasma membrane	plasma membrane		plasma membrane:17317660		Q2UVJ5	golgi:22923678;golgi:25900983;golgi:25122472;golgi:21826108;plasma membrane:17317660;vacuole:18686298;vacuole:25900983		golgi
XP_016559449.1	LOC107859074	1	AT1G30450.2	cation-chloride co-transporter 1;member of Cation-chloride co-transporter family	21	2	975	106654	6.45065	0.265538	0	cytosol,nucleus,plasma membrane,mitochondrion	plasma membrane		cytosol						cytosol		plasma membrane				mitochondrion		mitochondrion	cytosol,nucleus	cytosol		plasma membrane	plasma membrane		plasma membrane:17317660		Q2UVJ5			plasma membrane
XP_016559449.1	LOC107859074	1	AT1G30450.3	cation-chloride co-transporter 1;member of Cation-chloride co-transporter family	20	1	975	106654	6.45065	0.265538	0	cytosol,nucleus,plasma membrane,mitochondrion	plasma membrane		cytosol						cytosol		plasma membrane				mitochondrion		mitochondrion	cytosol,nucleus	cytosol		plasma membrane	plasma membrane		plasma membrane:17317660		Q2UVJ5			plasma membrane
XP_016559360.1	LOC107859021	1	AT1G30480.1	D111/G-patch domain-containing protein;recombination and DNA-damage resistance protein (DRT111)	56	3	387	42320.8	8.79967	-0.873902	0	cytosol,nucleus,plastid,mitochondrion	nucleus		nucleus	plastid	nucleus				nucleus		plastid	plastid		plastid	mitochondrion		plastid	cytosol,nucleus	nucleus	plastid	nucleus	nucleus	nucleus:15610358;plastid:8479917	nucleus:15610358	plastid:16381842	P42698		unclear:15610358	nucleus
XP_016553805.1	LOC107853317	1	AT1G30580.1	GTP binding;	101	2	394	44473.5	6.79631	-0.344162	0	plastid,mitochondrion,cytoskeleton,cytosol,nucleus	cytosol		plastid		mitochondrion	mitochondrion			cytosol		cytosol	plastid		mitochondrion	mitochondrion		mitochondrion	cytosol,nucleus	cytosol		cytoskeleton	mitochondrion				Q9SA73	cytosol:21166475;cytosol:25641898;extracellular:26572690;golgi:25900983;plasma membrane:22215637;plasma membrane:26781341;vacuole:25900983		cytosol
XP_016559331.1	LOC107859001	1	AT1G30630.1	Coatomer epsilon subunit;	145	8	292	32603.9	5.32512	-0.131849	0	endoplasmic reticulum,extracellular,cytosol,nucleus,golgi	cytosol		nucleus		extracellular				cytosol	nucleus	nucleus				endoplasmic reticulum,golgi,extracellular		endoplasmic reticulum,golgi,extracellular	cytosol,nucleus	nucleus		cytosol	cytosol	plasma membrane:17151019	plasma membrane:17151019	cytosol:16381842;endoplasmic reticulum:16381842;golgi:16381842	Q9SA78	golgi:25900983;nucleus:14505352;nucleus:24012629;vacuole:17151019;vacuole:25900983	cytosol:17307898;golgi:16553898;golgi:17307898	golgi
XP_016558622.1	LOC107858471	1	AT1G30680.1	toprim domain-containing protein;	16	3	709	80407	8.4874	-0.507898	0	plastid,mitochondrion,cytosol,nucleus,golgi	cytosol		plastid	plastid		mitochondrion	mitochondrion	mitochondrion	mitochondrion		plastid	plastid	mitochondrion	mitochondrion	mitochondrion		mitochondrion	mitochondrion	nucleus	mitochondrion	mitochondrion	golgi				B5X582	mitochondrion:27943495	mitochondrion:19036033;plastid:19036033	mitochondrion
XP_016559426.1	LOC107859060	1	AT1G30700.1	FAD-binding Berberine family protein;	38	3	527	59517.5	9.76213	-0.202657	0	endoplasmic reticulum,plasma membrane,plastid,mitochondrion,extracellular,cytosol,golgi,vacuole	plasma membrane		endoplasmic reticulum,golgi,extracellular	plastid	endoplasmic reticulum	endoplasmic reticulum,golgi,extracellular			vacuole		cytosol	plastid	endoplasmic reticulum,golgi,extracellular	endoplasmic reticulum,golgi,extracellular	endoplasmic reticulum,golgi,extracellular		mitochondrion	endoplasmic reticulum,golgi,extracellular	extracellular	endoplasmic reticulum,golgi,extracellular	vacuole	vacuole				Q9SA85	extracellular:26572690		extracellular
XP_016540317.1	LOC107840887	1	AT1G30820.1	CTP synthase family protein;	45	1	600	65732.4	7.23349	-0.115	0	endoplasmic reticulum,plastid,mitochondrion,extracellular,cytosol,peroxisome,nucleus,golgi	cytosol		cytosol		cytosol	endoplasmic reticulum,golgi,extracellular			peroxisome		plastid			endoplasmic reticulum,golgi,extracellular	mitochondrion		mitochondrion	cytosol,nucleus	cytosol	endoplasmic reticulum,golgi,extracellular	plastid	golgi				B9DG31			endoplasmic reticulum
XP_016547377.1	LOC107847558	1	AT1G30825.1	Arp2/3 complex, 34 kD subunit p34-Arc;Involved in trichome maturation. mutant displays enlarged trichomes	36	3	318	36042.8	10.0069	-0.180503	0	endoplasmic reticulum,plastid,mitochondrion,extracellular,cytosol,golgi	cytosol		plastid				mitochondrion	mitochondrion	cytosol		plastid		mitochondrion	mitochondrion	mitochondrion		mitochondrion	endoplasmic reticulum,golgi,extracellular	mitochondrion	mitochondrion	mitochondrion	cytosol	cytoskeleton:15653407			Q8LGI3			mitochondrion
XP_016542543.1	LOC107842966	1	AT1G30910.1	Molybdenum cofactor sulfurase family protein;	29	5	318	35194.2	6.91794	-0.230189	0	plastid,plasma membrane,mitochondrion,cytosol,nucleus	plasma membrane		plastid	plastid		plastid		mitochondrion	plastid		nucleus,plastid	plastid		plastid	plastid		plastid	plastid	cytosol	plastid	plastid	plastid				Q9FYH8			plastid
XP_016559203.1	LOC107858915	1	AT1G31190.1	myo-inositol monophosphatase like 1;Encodes a myo-inositol monophosphatase IMPL1 (myo-Inositol monophosphatase like 1).	41	4	371	40447.3	7.26612	-0.104582	0	cytosol,plastid,mitochondrion	plastid		plastid	plastid		plastid	mitochondrion	mitochondrion	mitochondrion		plastid	plastid	plastid	mitochondrion	mitochondrion		plastid	mitochondrion	mitochondrion	plastid	plastid	cytosol		plastid:18633119;plastid:18431481	plastid:16381842	Q94F00	cytosol:21166475;golgi:25900983;plastid:16207701;plastid:20423899;plastid:21531424;plastid:23851315;plastid:18431481;plastid:18633119;plastid:20061580;plastid:24361574		plastid
XP_016569906.1	LOC107867926	1	AT1G31230.1	aspartate kinase-homoserine dehydrogenase i;Encodes a bifunctional aspartate kinase/homoserine dehydrogenase. These two activities catalyze the first and the third steps toward the synthesis of the essential amino acids threonine, isoleucine and methionine.	32	1	911	99409.6	6.74994	-0.0175631	0	endoplasmic reticulum,plastid,mitochondrion,extracellular,cytosol,golgi	plastid		cytosol	plastid	plastid	endoplasmic reticulum,golgi,extracellular		mitochondrion	plastid		plastid	plastid	plastid	plastid	plastid		plastid	plastid	cytosol	plastid	plastid	plastid		plastid:18633119;plastid:18431481	plastid:16381842	Q9SA18	plastid:20423899;plastid:21531424;plastid:18431481;plastid:18633119;plastid:20061580;plastid:23549413;plastid:24361574		plastid
XP_016559311.1	LOC107858988	1	AT1G31330.1	photosystem I subunit F;Encodes subunit F of photosystem I.	1406	15	221	24174.4	10.1074	-0.0108597	0	nucleus,plastid,mitochondrion	mitochondrion		plastid	plastid	plastid	plastid		mitochondrion	plastid		plastid	plastid	plastid	plastid	plastid		mitochondrion	plastid	nucleus	plastid	plastid	plastid	plastid:16414959;plastid:16461379	plastid:15028209;plastid:16414959;plastid:15322131;plastid:12938931	plastid:16381842	Q9SHE8	cytosol:25641898;golgi:25900983;mitochondrion:27943495;nucleus:27177187;nucleus:23396599;plasma membrane:19334764;plasma membrane:22215637;plastid:12938931;plastid:14729914;plastid:15028209;plastid:15322131;plastid:21531424;plastid:23549413;plastid:23851315;plastid:20061580;plastid:23390424;plastid:24872594;plastid:16414959;plastid:18431481;plastid:18633119;plastid:23667806;plastid:18433418;vacuo…		plastid	plastid:14729914;plastid:15322131;plastid:16461379;plastid:18431481;plastid:12938931;plastid:18433418;plastid:18633119;plastid:20061580;plastid:15028209;plastid:21531424;plastid:16414959
XP_016538791.1	LOC107839702	1	AT1G31340.1	related to ubiquitin 1;Encodes a ubiquitin-related protein that is conjugated to target proteins by neddylation. It has been shown to be conjugated to the cullin AtCUL1. The RUB-conjugation pathway has been implicated in in auxin response.	92	3	156	17398.1	5.84879	-0.366667	0	cytosol,nucleus,mitochondrion	cytosol		nucleus						cytosol	nucleus	nucleus				mitochondrion		mitochondrion	cytosol,nucleus	cytosol		cytosol	cytosol		plasma membrane:17644812	cytosol:16381842;nucleus:16381842	P59263	cytosol:21166475;extracellular:26572690;nucleus:23396599;plasma membrane:17644812;plastid:24361574		nucleus
XP_016572256.1	LOC107870287	1	AT1G31730.1	Adaptin family protein;	47	2	938	103741	5.19344	-0.315245	0	cytosol,nucleus,mitochondrion	nucleus		nucleus						cytosol		nucleus				mitochondrion		mitochondrion	cytosol,nucleus	nucleus		cytosol	nucleus				Q8L7A9	cytoskeleton:24134884;cytosol:21166475;golgi:25900983;plasma membrane:19334764;vacuole:25900983		nucleus
XP_016557647.1	LOC107857229	1	AT1G31812.1	acyl-CoA-binding protein 6;Acyl-CoA-binding protein. Bind acyl-CoA esters and protect acyl-CoAs from degradation by microsomal acyl-hydrolases.	609	6	92	10386.4	4.90676	-0.584783	0	endoplasmic reticulum,plastid,mitochondrion,extracellular,cytosol,peroxisome,nucleus,golgi	plastid		nucleus		cytosol				cytosol		peroxisome				mitochondrion		endoplasmic reticulum,golgi,extracellular	cytosol,nucleus	cytosol		nucleus	cytosol	cytosol:18621979;cytosol:8660683	plasma membrane:17317660;cytosol:8660683	cytosol:16381842;plasma membrane:16381842	P57752	cytosol:21166475;extracellular:26572690;plasma membrane:17317660;plasma membrane:26781341;plastid:24361574	unclear:10737809	cytosol
XP_016550375.1	LOC107850395	1	AT1G31850.1	S-adenosyl-L-methionine-dependent methyltransferases superfamily protein;	86	3	603	68800.6	8.93239	-0.443284	0	endoplasmic reticulum,plastid,mitochondrion,extracellular,cytosol,nucleus,golgi	cytosol		plastid			mitochondrion			endoplasmic reticulum		plastid			endoplasmic reticulum,golgi,extracellular	endoplasmic reticulum,golgi,extracellular		mitochondrion	cytosol,nucleus	cytosol		cytosol	golgi	golgi:16618929	golgi:16618929	golgi:16381842	Q9C6S7	golgi:16618929;golgi:22430844;golgi:22923678;golgi:25900983;golgi:25122472;nucleus:23396599;plasma membrane:21433285		golgi
XP_016550375.1	LOC107850395	1	AT1G31850.2	S-adenosyl-L-methionine-dependent methyltransferases superfamily protein;	71	2	603	68800.6	8.93239	-0.443284	0	endoplasmic reticulum,plastid,mitochondrion,extracellular,cytosol,nucleus,golgi	cytosol		plastid			mitochondrion			endoplasmic reticulum		plastid			endoplasmic reticulum,golgi,extracellular	endoplasmic reticulum,golgi,extracellular		mitochondrion	cytosol,nucleus	cytosol		cytosol	golgi		golgi:16618929	golgi:16381842	Q9C6S7	golgi:22430844		golgi
XP_016550375.1	LOC107850395	1	AT1G31850.3	S-adenosyl-L-methionine-dependent methyltransferases superfamily protein;	78	1	603	68800.6	8.93239	-0.443284	0	endoplasmic reticulum,plastid,mitochondrion,extracellular,cytosol,nucleus,golgi	cytosol		plastid			mitochondrion			endoplasmic reticulum		plastid			endoplasmic reticulum,golgi,extracellular	endoplasmic reticulum,golgi,extracellular		mitochondrion	cytosol,nucleus	cytosol		cytosol	golgi		golgi:16618929	golgi:16381842	Q9C6S7	golgi:22430844		golgi
XP_016552244.1	LOC107851677	1	AT1G31860.1	histidine biosynthesis bifunctional protein (HISIE);encodes a bifunctional protein that has phosphoribosyl-ATP pyrophosphohydrolase (PRA-PH) and phosphoribosyl-AMP cyclohydrolase (PRA-CH) activities.	59	7	281	31669.4	5.94833	-0.460854	0	nucleus,plastid,mitochondrion	nucleus		plastid	plastid	plastid	mitochondrion		mitochondrion	plastid	nucleus	plastid	plastid	plastid	plastid	plastid		mitochondrion	mitochondrion	nucleus	mitochondrion	plastid	plastid		plastid:18431481	plastid:16381842	O82768	extracellular:26572690;golgi:25900983;plastid:18431481;plastid:20423899;plastid:20061580;plastid:24361574		plastid
XP_016571566.1	LOC107869556	1	AT1G31910.1	GHMP kinase family protein;	100	4	505	54412.2	5.61845	-0.0162376	2	endoplasmic reticulum,plasma membrane,plastid,mitochondrion,extracellular,cytosol,nucleus,golgi	plastid		nucleus			mitochondrion			cytosol		nucleus			mitochondrion	mitochondrion		mitochondrion	endoplasmic reticulum,golgi,extracellular	mitochondrion		plastid	plasma membrane				Q9C6T1		cytosol:in house;peroxisome:21655959	peroxisome
XP_016571566.1	LOC107869556	1	AT1G31910.2	GHMP kinase family protein;	0	0	450	49243.2	6.29475	-0.0617778	0	endoplasmic reticulum,plasma membrane,plastid,mitochondrion,extracellular,cytosol,nucleus,golgi	plasma membrane		nucleus			mitochondrion			cytosol		plastid			mitochondrion	mitochondrion		mitochondrion	endoplasmic reticulum,golgi,extracellular	cytosol		plastid	plastid							cytosol,plasma membrane
XP_016571724.1	LOC107869807	1	AT1G32050.1	SCAMP family protein;	231	4	264	30061.8	7.90614	0.232576	0	plasma membrane,mitochondrion,peroxisome,cytosol,nucleus	plasma membrane		cytosol						cytosol		plasma membrane				mitochondrion		mitochondrion	cytosol,nucleus	cytosol		plasma membrane	peroxisome	mitochondrion:14671022;plasma membrane:15060130;plasma membrane:17317660	plasma membrane:17317660;mitochondrion:14671022	cytosol:16381842;plasma membrane:16381842;golgi:16381842	Q9C6X2	cytosol:25641898;golgi:22430844;golgi:25900983;golgi:21826108;mitochondrion:14671022;plasma membrane:15060130;plasma membrane:17317660;plasma membrane:20843791;plasma membrane:22215637;plasma membrane:22318864;plasma membrane:22923678;plasma membrane:26781341		plasma membrane
XP_016571704.1	LOC107869777	1	AT1G32060.1	phosphoribulokinase;	729	6	395	44466	5.90648	-0.312658	0	cytosol,nucleus,plastid,mitochondrion	cytosol	plastid,mitochondrion	plastid	plastid	plastid	plastid		mitochondrion	plastid		plastid		plastid	plastid	plastid		plastid	plastid	nucleus	plastid	plastid	plastid	plastid:16923014	plastid:16923014;plastid:12938931;plastid:16207701;plastid:18431481;plastid:15322131	plastid:16381842	P25697	cytosol:25641898;mitochondrion:27122571;mitochondrion:27943495;nucleus:23396599;plasma membrane:19334764;plastid:12938931;plastid:15028209;plastid:15322131;plastid:16207701;plastid:16648217;plastid:20423899;plastid:21531424;plastid:23851315;plastid:25740923;plastid:16923014;plastid:18431481;plastid:18433418;plastid:18633119;plastid:20061580;plastid:21539947;plastid:24361574;plastid:24872594	cytosol:24130194	plastid	plastid:21539947;plastid:15322131;plastid:20061580;plastid:16648217;plastid:15028209;plastid:16207701;plastid:18431481;plastid:12938931;plastid:18433418;plastid:18633119;plastid:16923014;plastid:21531424;plastid:20423899
XP_016571696.1	LOC107869767	1	AT1G32080.1	membrane protein, putative;	177	3	512	54019.9	10.0638	0.701953	0	plastid,plasma membrane,mitochondrion,extracellular,golgi	plasma membrane	plastid,mitochondrion	plastid	plastid		plastid		mitochondrion	plastid		golgi,plasma membrane	plastid	plastid	plastid	plastid		mitochondrion	plastid	extracellular	plastid	plastid	plastid	plastid:12766230;plastid:12938931;plastid:15028209;plastid:18431481	plastid:15028209;plastid:12766230		Q9FVQ4	mitochondrion:27943495;plasma membrane:19334764;plastid:12766230;plastid:12938931;plastid:15028209;plastid:23851315;plastid:18431481;plastid:20061580;plastid:24872594;plastid:23667806		plastid
XP_016573325.1	LOC107871044	1	AT1G32200.1	phospholipid/glycerol acyltransferase family protein;Encodes a chloroplast glycerol-3-phosphate acyltransferase.Involved in the biosynthesis of chloroplast phosphatidylglycerol.	65	3	459	50423.9	6.5188	-0.251634	0	endoplasmic reticulum,plastid,mitochondrion,extracellular,nucleus,golgi	plastid		plastid	plastid	plastid	endoplasmic reticulum,golgi,extracellular		mitochondrion	plastid		plastid	plastid	plastid	plastid	plastid		plastid	plastid	nucleus	plastid	plastid	plastid	plastid:16774646;plastid:7678766	plastid:18633119;plastid:16774646;plastid:18431481	plastid:16381842	Q43307	plastid:20423899;plastid:21531424;plastid:23851315;plastid:18431481;plastid:18633119;plastid:20061580;plastid:24361574		plastid	plastid:18431481;plastid:18633119;plastid:20061580;plastid:16774646;plastid:21531424;plastid:20423899
XP_016573325.1	LOC107871044	1	AT1G32200.2	phospholipid/glycerol acyltransferase family protein;Encodes a chloroplast glycerol-3-phosphate acyltransferase.Involved in the biosynthesis of chloroplast phosphatidylglycerol.	59	2	459	50423.9	6.5188	-0.251634	0	endoplasmic reticulum,plastid,mitochondrion,extracellular,nucleus,golgi	plastid		plastid	plastid	plastid	endoplasmic reticulum,golgi,extracellular		mitochondrion	plastid		plastid	plastid	plastid	plastid	plastid		plastid	plastid	nucleus	plastid	plastid	plastid		plastid:18633119;plastid:16774646;plastid:18431481	plastid:16381842	Q43307	plastid:23851315		plastid
XP_016571590.1	LOC107869595	1	AT1G32220.1	NAD(P)-binding Rossmann-fold superfamily protein;	72	7	296	31980.2	5.43409	0.131757	0	cytosol,plastid,mitochondrion	plastid		plastid	plastid		plastid		mitochondrion	plastid		cytosol	plastid	plastid	plastid	plastid		plastid	plastid	cytosol	plastid	plastid	plastid	plastid:16414959;plastid:16461379;plastid:18431481	plastid:16414959;plastid:16461379;plastid:18431481	plastid:16381842;cytosol:16381842	Q9FVR6	golgi:25900983;mitochondrion:27122571;plastid:16648217;plastid:20423899;plastid:21531424;plastid:18431481;plastid:20061580;plastid:24361574;plastid:24872594;plastid:16414959;plastid:16461379;plastid:22274653		plastid
XP_016571245.1	LOC107869203	1	AT1G32400.1	tobamovirus multiplication 2A;TOM2A encodes a 280 amino acid putative four-pass transmembrane protein with a C-terminal farnesylation signal, essential for efficient multiplication of tobacco mosaic viruses.	140	7	280	31557.3	5.10008	0.218929	0	endoplasmic reticulum,plasma membrane,mitochondrion,extracellular,cytosol,golgi	plasma membrane		endoplasmic reticulum,golgi,extracellular			endoplasmic reticulum,golgi,extracellular			plasma membrane		plasma membrane		endoplasmic reticulum,golgi,extracellular	endoplasmic reticulum,golgi,extracellular	endoplasmic reticulum,golgi,extracellular		mitochondrion	endoplasmic reticulum,golgi,extracellular	cytosol	endoplasmic reticulum,golgi,extracellular	plasma membrane	plasma membrane		vacuole:15539469		Q9C5W7	golgi:22430844;golgi:25900983;plasma membrane:22215637;vacuole:15215502;vacuole:15539469;vacuole:18686298;vacuole:23903016	vacuole:12514140	vacuole
XP_016571245.1	LOC107869203	1	AT1G32400.2	tobamovirus multiplication 2A;TOM2A encodes a 280 amino acid putative four-pass transmembrane protein with a C-terminal farnesylation signal, essential for efficient multiplication of tobacco mosaic viruses.	83	3	280	31557.3	5.10008	0.218929	0	endoplasmic reticulum,plasma membrane,mitochondrion,extracellular,cytosol,golgi	plasma membrane		endoplasmic reticulum,golgi,extracellular			endoplasmic reticulum,golgi,extracellular			plasma membrane		plasma membrane		endoplasmic reticulum,golgi,extracellular	endoplasmic reticulum,golgi,extracellular	endoplasmic reticulum,golgi,extracellular		mitochondrion	endoplasmic reticulum,golgi,extracellular	cytosol	endoplasmic reticulum,golgi,extracellular	plasma membrane	plasma membrane		vacuole:15539469		Q9C5W7	golgi:22430844		plasma membrane
XP_016571245.1	LOC107869203	1	AT1G32400.3	tobamovirus multiplication 2A;TOM2A encodes a 280 amino acid putative four-pass transmembrane protein with a C-terminal farnesylation signal, essential for efficient multiplication of tobacco mosaic viruses.	87	2	280	31557.3	5.10008	0.218929	0	endoplasmic reticulum,plasma membrane,mitochondrion,extracellular,cytosol,golgi	plasma membrane		endoplasmic reticulum,golgi,extracellular			endoplasmic reticulum,golgi,extracellular			plasma membrane		plasma membrane		endoplasmic reticulum,golgi,extracellular	endoplasmic reticulum,golgi,extracellular	endoplasmic reticulum,golgi,extracellular		mitochondrion	endoplasmic reticulum,golgi,extracellular	cytosol	endoplasmic reticulum,golgi,extracellular	plasma membrane	plasma membrane		vacuole:15539469		Q9C5W7	golgi:22430844		plasma membrane
XP_016564461.1	LOC107863168	1	AT1G32440.1	plastidial pyruvate kinase 3;encodes a chloroplast pyruvate kinase beta subunit. The enzyme is less active than the other chloroplast pyruvate kinase beta subunit encoded by AT5G52920. Involved in seed oil biosynthesis. Can partially complement the AT5G52920 mutant.	18	2	571	62618.4	7.91441	-0.111384	0	plastid,mitochondrion	plastid	plastid,mitochondrion	plastid	plastid	plastid	plastid		mitochondrion	plastid		plastid	plastid	plastid	plastid	plastid		plastid	plastid	mitochondrion	plastid	plastid	plastid	plastid:17557808	plastid:17557808;plastid:18431481		Q93Z53	plastid:18431481;plastid:21531424;plastid:24361574		plastid	plastid:18431481;plastid:21531424;plastid:17557808
XP_016555439.1	LOC107854965	1	AT1G32470.1	Single hybrid motif superfamily protein;	396	4	166	17898	4.87882	-0.181928	0	plastid,mitochondrion	plastid		mitochondrion	plastid	mitochondrion	mitochondrion	mitochondrion	mitochondrion	mitochondrion		mitochondrion	plastid	mitochondrion	mitochondrion	mitochondrion		mitochondrion	mitochondrion	mitochondrion	plastid	mitochondrion	mitochondrion	mitochondrion:14671022;mitochondrion:18385124;plastid:15028209	plastid:15028209;mitochondrion:18385124;mitochondrion:14671022	mitochondrion:16381842	Q9LQL0	mitochondrion:14671022;mitochondrion:18385124;mitochondrion:21296373;mitochondrion:21472856;mitochondrion:24727099;mitochondrion:27943495;plastid:15028209;plastid:24361574		mitochondrion	mitochondrion:14671022;mitochondrion:21296373;mitochondrion:18385124;mitochondrion:21472856
XP_016551100.1	LOC107850831	1	AT1G32500.1	non-intrinsic ABC protein 6;Encodes a member of a heterogenous group of non-intrinsic ATP-binding cassette (ABC) proteins. Members of this group bear no close resemblance to each other nor to representatives of specific ABC protein subfamilies from other organisms. This grouping is arbitrary and will likely change upon acquisition of further data.	117	2	475	52827.5	5.82796	-0.321895	0	cytosol,plastid,mitochondrion	cytosol		plastid	plastid		mitochondrion		mitochondrion	cytosol		plastid	plastid	plastid	plastid	plastid		mitochondrion	plastid	cytosol	plastid	mitochondrion	mitochondrion	plastid:15184673;plastid:15710401	plastid:15710401;plastid:15184673	plastid:16381842	Q9LQK7	golgi:25900983;plastid:21531424;plastid:23851315;plastid:20061580;plastid:24361574;vacuole:25900983		plastid
XP_016575035.1	LOC107872894	1	AT1G32520.1	;	13	2	239	26288.2	7.26577	-0.220084	0	endoplasmic reticulum,plasma membrane,plastid,mitochondrion,extracellular,cytosol,golgi	extracellular		plastid		extracellular	plastid		mitochondrion	cytosol		cytosol,plasma membrane		plastid	plastid	plastid		mitochondrion	endoplasmic reticulum,golgi,extracellular	cytosol	plastid	mitochondrion	plastid	plastid:18431481	plastid:18431481		Q682Q6	plastid:18431481;plastid:20423899		plastid
XP_016575718.1	LOC107873390	1	AT1G32550.1	2Fe-2S ferredoxin-like superfamily protein;Encodes FdC1, a ferredoxin protein capable of alternative electron partitioning. FdC1 level increases in conditions of acceptor limitation at PSI.	24	5	181	20378.2	5.62918	-0.291713	0	plastid,mitochondrion,extracellular,cytosol,nucleus	extracellular		plastid	plastid	plastid	plastid		mitochondrion	cytosol	nucleus	plastid		plastid	plastid	plastid		mitochondrion	plastid	extracellular	plastid	plastid	plastid				Q9C7Y4	plastid:20061580		plastid
XP_016575718.1	LOC107873390	1	AT1G32550.2	2Fe-2S ferredoxin-like superfamily protein;Encodes FdC1, a ferredoxin protein capable of alternative electron partitioning. FdC1 level increases in conditions of acceptor limitation at PSI.	5	0	194	21917.1	6.34148	-0.269072	0	plastid,mitochondrion,extracellular,cytosol,nucleus	cytosol		plastid	plastid	plastid	plastid		mitochondrion	cytosol	nucleus	plastid		plastid	plastid	plastid		mitochondrion	plastid	nucleus	plastid	plastid	extracellular				Q9C7Y4	plastid:24872594		plastid
XP_016573748.1	LOC107871350	1	AT1G32580.1	plastid developmental protein DAG, putative;	74	3	229	26025.9	9.45707	-0.668559	0	nucleus,plastid,mitochondrion	nucleus		plastid	plastid	plastid	mitochondrion	mitochondrion	mitochondrion	mitochondrion		nucleus,plastid	plastid	mitochondrion	mitochondrion	mitochondrion		plastid	mitochondrion	nucleus	plastid	plastid	mitochondrion	mitochondrion:11743114;mitochondrion:14671022	mitochondrion:14671022		Q9C7Y2	mitochondrion:11743114;mitochondrion:14671022		mitochondrion
XP_016564893.1	LOC107863475	1	AT1G32900.1	UDP-Glycosyltransferase superfamily protein;	65	5	610	66883.1	8.69989	-0.0229508	0	cytosol,plastid,plasma membrane,mitochondrion	plasma membrane		plastid	plastid	plastid	mitochondrion		mitochondrion	plastid		plastid	plastid	plastid	plastid	plastid		plastid	plastid	cytosol	plastid	plastid	plastid	plastid:15028209;plastid:18431481	plastid:15028209	plastid:16381842	Q9MAQ0	nucleus:27177187;nucleus:23396599;plastid:15028209;plastid:20423899;plastid:21531424;plastid:18431481;plastid:24361574;plastid:20061580;plastid:24872594		plastid
XP_016564971.1	LOC107863532	1	AT1G32990.1	plastid ribosomal protein l11;mutant has Decreased effective quantum yield of photosystem II; Pale green plants; Reduced growth rate; Plastid Ribosomal Protein L11	122	5	222	23149.5	10.3883	0.102252	0	mitochondrion,plastid,extracellular	extracellular		plastid	plastid	plastid	plastid	mitochondrion	mitochondrion	plastid		plastid	plastid	plastid	plastid	plastid		plastid	plastid	mitochondrion	plastid	plastid	plastid		plastid:12938931;plastid:18431481;plastid:16207701	plastid:16381842	Q9MAP3	cytosol:25641898;cytosol:15821981;extracellular:26572690;golgi:25900983;nucleus:23396599;plastid:12938931;plastid:15028209;plastid:16207701;plastid:20061580;plastid:20423899;plastid:21531424;plastid:23851315;plastid:24872594;plastid:18431481;plastid:18633119;plastid:24361574		plastid	plastid:15028209;plastid:16207701;plastid:18431481;plastid:18633119;plastid:20061580;plastid:12938931;plastid:21531424;plastid:20423899
XP_016547132.1	LOC107847418	1	AT1G33120.1	Ribosomal protein L6 family;	632	8	194	22018.9	10.1367	-0.351031	0	cytosol,nucleus,mitochondrion	cytosol		nucleus		nucleus		mitochondrion		cytosol		mitochondrion				mitochondrion		mitochondrion	cytosol,nucleus	mitochondrion		cytosol	cytosol	nucleus:15496452;plasma membrane:17151019;plasma membrane:17317660;plastid:15028209;vacuole:15215502	plasma membrane:17317660;plastid:15028209;vacuole:15215502;nucleus:15496452		P49209	cytosol:21166475;cytosol:25641898;cytosol:15821981;cytosol:22522809;extracellular:26572690;golgi:25900983;mitochondrion:21841088;nucleus:15496452;nucleus:23396599;plasma membrane:17317660;plasma membrane:19334764;plasma membrane:20843791;plasma membrane:22318864;plasma membrane:26781341;plastid:15028209;vacuole:15215502;vacuole:17151019;vacuole:23903016;vacuole:25900983	nucleus:15496452	cytosol	cytosol:22522809;cytosol:21166475;cytosol:15821981
XP_016547132.1	LOC107847418	1	AT1G33140.1	Ribosomal protein L6 family;Encodes ribosomal protein L9. Identified in a screen for enhancers of as1. as1/pgy double mutants show defects in leaf vascular patterning and adaxial cell fate. Double mutant analysis indicates pgy genes function in the same pathway as REV, KAN1 and KAN2.	502	7	194	22018.9	10.1367	-0.351031	0	cytosol,nucleus,mitochondrion	cytosol		nucleus		nucleus		mitochondrion		cytosol		mitochondrion				mitochondrion		mitochondrion	cytosol,nucleus	mitochondrion		cytosol	cytosol	cytosol:17934214	cytosol:17934214;vacuole:15215502;plastid:12938931		P49209	cytosol:22522809;plasma membrane:22215637;plastid:12938931;vacuole:15215502		cytosol	cytosol:17934214;cytosol:22522809
XP_016560771.1	LOC107860070	1	AT1G33590.1	Leucine-rich repeat (LRR) family protein;	135	2	477	51744.9	9.23408	0.146331	0	endoplasmic reticulum,plastid,plasma membrane,extracellular,golgi	plasma membrane		endoplasmic reticulum,golgi,extracellular			endoplasmic reticulum,golgi,extracellular			extracellular		extracellular		endoplasmic reticulum,golgi,extracellular	endoplasmic reticulum,golgi,extracellular	endoplasmic reticulum,golgi,extracellular		endoplasmic reticulum,golgi,extracellular	endoplasmic reticulum,golgi,extracellular	extracellular	endoplasmic reticulum,golgi,extracellular	plastid	extracellular	plastid:15028209	plastid:15028209		Q9FW47	extracellular:14595688;extracellular:15593128;extracellular:16287169;extracellular:16356755;extracellular:16729891;extracellular:21109274;extracellular:24393051;extracellular:25805245;extracellular:26572690;extracellular:28155257;extracellular:25852701;golgi:25900983;nucleus:27177187;plasma membrane:19334764;plastid:15028209;plastid:20423899;vacuole:15215502		extracellular
XP_016549645.1	LOC107849601	1	AT1G34000.1	one-helix protein 2;Encodes a novel member of the Lhc family from Arabidopsis with one predicted transmembrane alpha-helix closely related to helix I of Lhc protein from PSI (Lhca4). Gene expression is triggered by light stress and both transcript and protein accumulate in a light intensity-dependent manner. Ohp2 is associated with PSI under low- or high-light conditions.	319	9	172	18666.3	9.93398	-0.363372	0	nucleus,plastid,mitochondrion	nucleus	plastid,mitochondrion	plastid	plastid	plastid	plastid		mitochondrion	plastid		nucleus	plastid	plastid	plastid	plastid		plastid	plastid	nucleus	plastid	plastid	plastid	plastid:12805611	plastid:18431481;plastid:14729914;plastid:15322131		Q9FEC1	plasma membrane:19334764;plastid:14729914;plastid:15028209;plastid:15322131;plastid:21531424;plastid:24361574;plastid:18431481;plastid:20061580;plastid:23667806;plastid:24872594		plastid	plastid:18431481;plastid:14729914;plastid:15322131;plastid:20061580;plastid:21531424;plastid:15028209
XP_016551762.1	LOC107851319	1	AT1G34030.1	Ribosomal protein S13/S18 family;	247	4	152	17546.5	11.2301	-0.679605	0	endoplasmic reticulum,plastid,mitochondrion,extracellular,cytosol,nucleus,golgi	cytosol		plastid		nucleus				cytosol		nucleus,mitochondrion				mitochondrion		endoplasmic reticulum,golgi,extracellular	cytosol,nucleus	nucleus		cytosol	cytosol	cytosol:17934214;plasma membrane:15060130;plasma membrane:17151019	plasma membrane:15060130;cytosol:17934214	cytosol:16381842	P34788	cytosol:15821981;cytosol:22522809;plasma membrane:19334764;plasma membrane:23323832;vacuole:17151019		cytosol	cytosol:17934214;cytosol:22522809;cytosol:15821981
XP_016563937.1	LOC107862794	1	AT1G34130.1	staurosporin and temperature sensitive 3-like b;Encodes homolog of yeast STT3, a subunit of oligosaccharyltransferase.	41	2	735	82984.2	9.15474	0.31102	0	endoplasmic reticulum,plasma membrane,plastid,mitochondrion,extracellular,cytosol,peroxisome,nucleus,golgi	plasma membrane		plastid		golgi				peroxisome		plasma membrane				endoplasmic reticulum,golgi,extracellular	peroxisome	mitochondrion	cytosol,nucleus	extracellular		plasma membrane	plasma membrane	endoplasmic reticulum:16618929	plasma membrane:17317660;endoplasmic reticulum:16618929		Q9FX21	endoplasmic reticulum:16618929;endoplasmic reticulum:22923678;golgi:25900983;plasma membrane:17317660;plasma membrane:19334764;plasma membrane:21433285		endoplasmic reticulum
XP_016546988.1	LOC107847314	1	AT1G34430.1	2-oxoacid dehydrogenases acyltransferase family protein;	117	6	465	48309.5	9.2988	0.130538	0	cytosol,plastid,mitochondrion	cytosol		plastid	plastid	mitochondrion	mitochondrion		mitochondrion	mitochondrion		mitochondrion	plastid	mitochondrion	plastid	plastid		mitochondrion	plastid	mitochondrion	plastid	plastid	mitochondrion		plasma membrane:17317660;plastid:18431481;plastid:12938931		Q9C8P0	cytosol:25641898;golgi:25900983;nucleus:23396599;plasma membrane:17317660;plasma membrane:19334764;plasma membrane:22318864;plastid:12938931;plastid:15028209;plastid:20423899;plastid:21531424;plastid:26987276;plastid:18431481;plastid:20061580;plastid:24872594;plastid:24361574		plastid	plastid:18431481;plastid:12938931;plastid:20061580;plastid:20423899;plastid:21531424;plastid:15028209
XP_016539244.1	LOC107840043	1	AT1G34750.1	Protein phosphatase 2C family protein;	28	3	282	30985.8	7.68974	-0.397872	0	endoplasmic reticulum,extracellular,cytoskeleton,cytosol,mitochondrion,peroxisome,nucleus,golgi	cytosol		nucleus						peroxisome		nucleus				mitochondrion		endoplasmic reticulum,golgi,extracellular	cytosol,nucleus	nucleus		cytoskeleton	cytosol	plasma membrane:17644812	plasma membrane:17644812		Q9S9Z7	plasma membrane:17644812;plasma membrane:20374526;plasma membrane:22215637		plasma membrane
XP_016541579.1	LOC107842326	1	AT1G34760.1	general regulatory factor 11;Encodes a 14-3-3 protein. Binds H+-ATPase in response to blue light.	6	2	255	29123.2	4.71833	-0.573333	0	cytosol,nucleus,plasma membrane,mitochondrion	nucleus		nucleus		nucleus				cytosol		nucleus				mitochondrion		mitochondrion	cytosol,nucleus	cytosol		plasma membrane	cytosol				Q9S9Z8	plasma membrane:26781341;plastid:24361574;vacuole:23903016		vacuole
XP_016541579.1	LOC107842326	1	AT1G34760.2	general regulatory factor 11;Encodes a 14-3-3 protein. Binds H+-ATPase in response to blue light.	3	1	252	28782.7	4.65631	-0.599206	0	cytoskeleton,cytosol,nucleus,mitochondrion	cytoskeleton		nucleus		nucleus				cytosol		nucleus				mitochondrion		mitochondrion	cytosol,nucleus	cytosol		mitochondrion	cytosol				Q9S9Z8			cytosol
XP_016570310.1	LOC107868202	1	AT1G35470.1	SPla/RYanodine receptor (SPRY) domain-containing protein;	26	3	465	52096.6	6.1546	-0.49871	0	cytosol,nucleus,plastid,mitochondrion	cytosol		nucleus						cytosol		plastid				mitochondrion		mitochondrion	cytosol,nucleus	cytosol		cytosol	cytosol						cytosol:22676313;nucleus:22676313	cytosol
XP_016570310.1	LOC107868202	1	AT1G35470.2	SPla/RYanodine receptor (SPRY) domain-containing protein;	28	3	467	52351.9	6.30261	-0.497216	0	cytosol,nucleus,plastid,mitochondrion	cytosol		nucleus						cytosol		plastid				mitochondrion		mitochondrion	cytosol,nucleus	cytosol		cytosol	cytosol							cytosol
XP_016574866.1	LOC107872779	1	AT1G35620.1	PDI-like 5-2;Encodes a protein disulfide isomerase-like (PDIL) protein, a member of a multigene family within the thioredoxin (TRX) superfamily. Unlike several other PDI family members, transcript levels for this gene are not up-regulated in response to three different chemical inducers of ER stress (dithiothreitol, beta-mercaptoethanol, and tunicamycin). However, the level of transcripts for thi…	66	3	440	49853.6	4.88385	-0.155	0	endoplasmic reticulum,plastid,mitochondrion,extracellular,cytosol,golgi	cytosol		endoplasmic reticulum,golgi,extracellular		endoplasmic reticulum	endoplasmic reticulum,golgi,extracellular			endoplasmic reticulum		plastid		endoplasmic reticulum,golgi,extracellular	endoplasmic reticulum,golgi,extracellular	endoplasmic reticulum,golgi,extracellular		mitochondrion	endoplasmic reticulum,golgi,extracellular	cytosol	endoplasmic reticulum,golgi,extracellular	plastid	endoplasmic reticulum	endoplasmic reticulum:16618929	plasma membrane:17151019;endoplasmic reticulum:16618929		Q94F09	cytosol:25641898;endoplasmic reticulum:16618929;endoplasmic reticulum:22923678;extracellular:16287169;plasma membrane:19334764;plasma membrane:21433285;plasma membrane:22215637;plasma membrane:26781341;vacuole:17151019		endoplasmic reticulum
XP_016540082.1	LOC107840661	1	AT1G35670.1	calcium-dependent protein kinase 2;Encodes a Ca(2+)-dependent, calmodulin-independent protein kinase that is rapidly induced by drought and high-salt stress but not by low-temperature stress or heat stress. Positive regulator of ABA signaling. Phosphorylates ABA responsive transcription factors ABF1 and ABF4.	31	5	495	55919	5.07503	-0.362626	0	cytosol,nucleus,plastid,mitochondrion	cytosol		plastid		cytosol	plastid			cytosol		nucleus			mitochondrion	mitochondrion		mitochondrion	cytosol,nucleus	cytosol		plastid	cytosol		plasma membrane:17317660	cytosol:16381842;nucleus:16381842	Q39016	cytosol:21166475;plasma membrane:17317660	cytosol:16438971;nucleus:16438971	cytosol
XP_016551071.1	LOC107850818	1	AT1G35720.1	annexin 1;Encodes a member of the annexin gene family, a diverse, multigene family of calcium-dependent, membrane-binding proteins. The protein was determined to have peroxidase activity. This activity is thought to be dependent on the presence of post-translational modifications (most likely phosphorylation). The protein was shown to be present as a mixture of monomer and homodimer. The homodime…	534	16	317	36205.6	5.01811	-0.603155	0	endoplasmic reticulum,mitochondrion,extracellular,cytosol,nucleus,golgi,vacuole	cytosol		nucleus		vacuole				cytosol		cytosol				mitochondrion		endoplasmic reticulum,golgi,extracellular	cytosol,nucleus	mitochondrion		cytosol	cytosol	cytosol:15161963	plastid:15028209;vacuole:15539469;plasma membrane:17644812;cytosol:15161963;mitochondrion:17137349;plastid:16207701	cytosol:16381842;plasma membrane:16381842	Q9SYT0	cytosol:25587034;cytosol:25641898;extracellular:26572690;mitochondrion:27122571;mitochondrion:27943495;nucleus:24012629;peroxisome:14581625;peroxisome:18931141;plasma membrane:15574830;plasma membrane:17317660;plasma membrane:17644812;plasma membrane:19334764;plasma membrane:22215637;plasma membrane:22318864;plasma membrane:26781341;plasma membrane:28443122;plastid:14729914;plastid:15028209;plast…		peroxisome
XP_016569305.1	LOC107867533	1	AT1G35780.1	;	59	6	286	31072.3	6.95386	-0.696154	0	cytosol,nucleus,plastid,mitochondrion	nucleus		nucleus						nucleus		nucleus	plastid			mitochondrion		plastid	cytosol,nucleus	nucleus		nucleus	nucleus				Q9LP18	cytoskeleton:24134884		nucleus
XP_016539216.1	LOC107840029	1	AT1G36050.1	Endoplasmic reticulum vesicle transporter protein;	22	0	489	55484.6	7.59554	-0.156442	0	endoplasmic reticulum,plasma membrane,plastid,mitochondrion,extracellular,cytosol,nucleus,golgi,vacuole	cytosol		plastid				mitochondrion		vacuole	nucleus	plastid			endoplasmic reticulum,golgi,extracellular	endoplasmic reticulum,golgi,extracellular		mitochondrion	cytosol,nucleus	cytosol		cytosol	plasma membrane	plasma membrane:17151019	plasma membrane:17151019		Q9C8W1	endoplasmic reticulum:22923678;golgi:22430844;plasma membrane:19334764;vacuole:17151019		endoplasmic reticulum
XP_016539216.1	LOC107840029	1	AT1G36050.2	Endoplasmic reticulum vesicle transporter protein;	34	5	386	43360.6	6.50534	-0.196373	0	endoplasmic reticulum,plastid,mitochondrion,extracellular,cytosol,nucleus,golgi	cytosol		plastid				mitochondrion		golgi		plastid			endoplasmic reticulum,golgi,extracellular	endoplasmic reticulum,golgi,extracellular		mitochondrion	cytosol,nucleus	cytosol		cytosol	golgi		plasma membrane:17151019		Q9C8W1	golgi:22430844		golgi
XP_016550130.1	LOC107850244	1	AT1G36160.1	acetyl-CoA carboxylase 1;Encodes acetyl-CoA carboxylase. Mutant displays uncoordinated cell divisions which are enhanced by cytokinins. Mutant also has aberrant organization of the apical region in the embryo and abnormal root and shoot development. Essential for very long chain fatty acid elongation.	68	2	2254	251396	6.49001	-0.224312	0	cytosol,nucleus,mitochondrion			nucleus				mitochondrion		cytosol		mitochondrion				mitochondrion		mitochondrion	cytosol,nucleus	cytosol		cytosol	cytosol		plasma membrane:17317660		Q38970	cytosol:25641898;golgi:25900983;plasma membrane:17317660;plastid:26987276		cytosol
XP_016550130.1	LOC107850244	1	AT1G36160.2	acetyl-CoA carboxylase 1;Encodes acetyl-CoA carboxylase. Mutant displays uncoordinated cell divisions which are enhanced by cytokinins. Mutant also has aberrant organization of the apical region in the embryo and abnormal root and shoot development. Essential for very long chain fatty acid elongation.	0	0	2254	251396	6.49001	-0.224312	0	cytosol,nucleus,mitochondrion			nucleus						cytosol		mitochondrion				mitochondrion		mitochondrion	cytosol,nucleus	cytosol		cytosol	cytosol							cytosol
XP_016548732.1	LOC107848475	1	AT1G36240.1	Ribosomal protein L7Ae/L30e/S12e/Gadd45 family protein;	1	0	112	12318.1	10.3251	-0.266964	0	plastid,plasma membrane,mitochondrion,cytosol,nucleus	plasma membrane		plastid			mitochondrion	mitochondrion	mitochondrion	cytosol		cytosol	plastid		mitochondrion	mitochondrion		mitochondrion	mitochondrion	nucleus		plastid	cytosol	cytosol:17934214	cytosol:17934214		Q9C8F7	cytosol:21166475;cytosol:25641898;cytosol:22522809;nucleus:23396599;plasma membrane:19334764;plasma membrane:21433285;plasma membrane:26781341		cytosol	cytosol:17934214;cytosol:22522809;cytosol:21166475
XP_016579675.1	LOC107877526	1	AT1G36280.1	L-Aspartase-like family protein;	10	2	527	58819.2	7.5394	-0.104175	0	cytosol,plastid,mitochondrion	cytosol		plastid	plastid	cytosol	plastid		mitochondrion	plastid		mitochondrion	plastid	plastid	plastid	plastid		plastid	plastid	mitochondrion	plastid	plastid	plastid				Q8GUN7	cytoskeleton:24134884;extracellular:26572690;mitochondrion:27943495;plastid:20423899;plastid:20061580;plastid:24361574		plastid
XP_016579675.1	LOC107877526	1	AT1G36280.2	L-Aspartase-like family protein;	0	0	519	57853	7.14462	-0.0934489	0	cytosol,plastid,mitochondrion	plastid		plastid	plastid	cytosol	plastid		mitochondrion	plastid		mitochondrion	plastid	plastid	plastid	plastid		plastid	plastid	mitochondrion	plastid	plastid	plastid							plastid
XP_016569373.1	LOC107867583	1	AT1G36310.1	S-adenosyl-L-methionine-dependent methyltransferases superfamily protein;	49	5	404	44962	5.38528	-0.344307	0	cytosol,plastid,mitochondrion	plastid		plastid			mitochondrion	mitochondrion	mitochondrion	mitochondrion		cytosol,mitochondrion			mitochondrion	mitochondrion		mitochondrion	plastid	cytosol	mitochondrion	plastid	cytosol				Q94A09			mitochondrion
XP_016569373.1	LOC107867583	1	AT1G36310.2	S-adenosyl-L-methionine-dependent methyltransferases superfamily protein;	33	3	404	44962	5.38528	-0.344307	0	cytosol,plastid,mitochondrion	plastid		plastid			mitochondrion	mitochondrion	mitochondrion	mitochondrion		cytosol,mitochondrion			mitochondrion	mitochondrion		mitochondrion	plastid	cytosol	mitochondrion	plastid	cytosol				Q94A09			mitochondrion
XP_016569371.1	LOC107867582	1	AT1G36320.1	;	67	6	414	47176.6	6.38844	-0.423671	0	cytosol,nucleus,plastid,mitochondrion	cytosol	plastid,mitochondrion	plastid	plastid		plastid		mitochondrion	cytosol	nucleus	nucleus	plastid	plastid	plastid	plastid		mitochondrion	mitochondrion	nucleus	plastid	plastid	nucleus				Q9C8X8			plastid
XP_016543335.1	LOC107843537	1	AT1G36730.1	Translation initiation factor IF2/IF5;	157	3	439	48625	6.23721	-0.672665	0	cytosol,nucleus,mitochondrion	nucleus		nucleus		cytosol		mitochondrion		cytosol	nucleus	nucleus			mitochondrion	mitochondrion		mitochondrion	cytosol,nucleus	nucleus		nucleus	cytosol				Q9C8F1	cytosol:21166475;extracellular:26572690		cytosol	cytosol:21166475
XP_016569971.1	LOC107867964	1	AT1G37130.1	nitrate reductase 2;Identified as a mutant resistant to chlorate. Encodes nitrate reductase structural gene. Involved in nitrate assimilation. Has nitrate reductase activity. Up-regulated by the fungus P. indica. Binds transcription factor At2g35940.	755	12	917	102850	6.51189	-0.346238	0	plastid,mitochondrion,peroxisome,cytosol,nucleus	cytosol		cytosol		plastid	mitochondrion			cytosol	nucleus	peroxisome	plastid			mitochondrion		mitochondrion	mitochondrion	cytosol		cytosol	cytosol		plasma membrane:17317660;vacuole:15539469		P11035	cytosol:21166475;cytosol:25641898;mitochondrion:27122571;plasma membrane:17317660;plasma membrane:21433285;plasma membrane:26781341;vacuole:18686298		cytosol
XP_016568288.1	LOC107866806	1	AT1G42430.1	;	29	2	426	48976.9	5.85383	-1.15446	0	endoplasmic reticulum,plastid,mitochondrion,extracellular,cytosol,nucleus,golgi	nucleus		nucleus				mitochondrion		cytosol	nucleus	nucleus		plastid	plastid	mitochondrion		mitochondrion	endoplasmic reticulum,golgi,extracellular	nucleus		nucleus	nucleus					nucleus:23396599		nucleus
XP_016568288.1	LOC107866806	1	AT1G42430.2	;	0	0	409	46851.3	5.28396	-1.14572	0	endoplasmic reticulum,plastid,mitochondrion,extracellular,cytosol,nucleus,golgi	nucleus		nucleus						cytosol	nucleus	nucleus		plastid	plastid	mitochondrion		mitochondrion	endoplasmic reticulum,golgi,extracellular	nucleus		nucleus	nucleus							nucleus
XP_016568241.1	LOC107866780	1	AT1G42480.1	;	29	4	182	20569.2	4.62682	-0.648901	0	endoplasmic reticulum,extracellular,cytosol,nucleus,golgi	cytosol		nucleus			endoplasmic reticulum,golgi,extracellular			endoplasmic reticulum	nucleus	nucleus		endoplasmic reticulum,golgi,extracellular	endoplasmic reticulum,golgi,extracellular	endoplasmic reticulum,golgi,extracellular		endoplasmic reticulum,golgi,extracellular	endoplasmic reticulum,golgi,extracellular	nucleus	endoplasmic reticulum,golgi,extracellular	extracellular	endoplasmic reticulum				Q680L3			extracellular
XP_016568224.1	LOC107866775	1	AT1G42960.1	;expressed protein localized to the inner membrane of the chloroplast.	122	5	168	17830.2	8.7143	-0.188095	0	cytosol,nucleus,plastid,mitochondrion	nucleus		plastid	plastid		plastid		mitochondrion	plastid		nucleus	plastid	plastid	plastid	plastid		plastid	plastid	cytosol	plastid	plastid	plastid	mitochondrion:16618929;plastid:0012177442;plastid:12766230;plastid:12938931;plastid:14729914;plastid:15028209;plastid:15322131;plastid:16618929;plastid:18431481	plastid:15322131;plastid:12938931;plastid:12177442;plastid:14729914;plastid:16618929;mitochondrion:16618929;plastid:18431481		Q9C7S3	golgi:25900983;mitochondrion:21896887;plasma membrane:19334764;plasma membrane:21433285;plastid:12938931;plastid:14729914;plastid:15028209;plastid:15322131;plastid:21531424;plastid:22923678;plastid:20061580;plastid:24872594;plastid:18431481;unclear:16618929		plastid
XP_016551558.1	LOC107851146	1	AT1G42970.1	glyceraldehyde-3-phosphate dehydrogenase B subunit;Encodes chloroplast localized glyceraldehyde-3-phosphate dehydrogenase that can use both NADH and NADPH to reduce 1,3-diphosphate glycerate. It forms A2B2 heterotetramers with GapA forms of the GADPH enzyme. These complexes are active in the light under reducing conditions, but show reduced NADPH-dependent activity in response to oxidized thiored…	894	8	447	47662.2	6.78192	0.00134228	0	cytosol,plastid,mitochondrion	cytosol		plastid	plastid	plastid	plastid		mitochondrion	plastid		plastid	plastid	plastid	plastid	plastid		plastid	plastid	cytosol	plastid	plastid	plastid	plastid:1398114;plastid:16923014	plastid:16923014;plastid:16207701;plastid:12766230;plastid:18431481;plastid:15322131	plastid:16381842	P25857	cytosol:25641898;cytosol:22522809;golgi:25900983;mitochondrion:27943495;nucleus:23396599;plasma membrane:19334764;plasma membrane:22215637;plasma membrane:26781341;plastid:12766230;plastid:12938931;plastid:15028209;plastid:15322131;plastid:16207701;plastid:20423899;plastid:21531424;plastid:23549413;plastid:23851315;plastid:25740923;plastid:20061580;plastid:24872594;plastid:16923014;plastid:184314…		plastid	plastid:15322131;plastid:16923014;plastid:15028209;plastid:16207701;plastid:18431481;plastid:12938931;plastid:18433418;plastid:18633119;plastid:20061580;plastid:12766230;plastid:21531424;plastid:20423899
XP_016543660.1	LOC107843783	1	AT1G43190.1	polypyrimidine tract-binding protein 3;	108	0	432	48236.4	6.82664	-0.272454	0	cytosol,mitochondrion,nucleus,extracellular	extracellular		nucleus						nucleus	nucleus	nucleus				mitochondrion		mitochondrion	cytosol,nucleus	nucleus		cytosol	cytosol					golgi:25900983;plasma membrane:19334764		nucleus
XP_016543660.1	LOC107843783	1	AT1G43190.2	polypyrimidine tract-binding protein 3;	98	0	432	48236.4	6.82664	-0.272454	0	cytosol,mitochondrion,nucleus,extracellular	extracellular		nucleus						nucleus	nucleus	nucleus				mitochondrion		mitochondrion	cytosol,nucleus	nucleus		cytosol	cytosol							nucleus
XP_016543660.1	LOC107843783	1	AT1G43190.3	polypyrimidine tract-binding protein 3;	97	0	430	48023.2	6.71463	-0.262326	0	cytosol,mitochondrion,nucleus,extracellular	extracellular		nucleus						cytosol	nucleus	nucleus				mitochondrion		mitochondrion	cytosol,nucleus	nucleus		cytosol	cytosol							nucleus
XP_016569453.1	LOC107867635	1	AT1G43580.1	Sphingomyelin synthetase family protein;	46	3	421	47122.9	9.34116	0.344181	0	endoplasmic reticulum,plasma membrane,plastid,mitochondrion,extracellular,golgi	plasma membrane		plastid			endoplasmic reticulum,golgi,extracellular		mitochondrion	endoplasmic reticulum		plasma membrane		endoplasmic reticulum,golgi,extracellular	endoplasmic reticulum,golgi,extracellular	endoplasmic reticulum,golgi,extracellular		mitochondrion	mitochondrion	mitochondrion		plasma membrane	plasma membrane							plasma membrane
XP_016550847.1	LOC107850669	1	AT1G43670.1	Inositol monophosphatase family protein;	157	2	341	37289.5	5.12614	-0.201466	0	endoplasmic reticulum,plastid,mitochondrion,extracellular,cytosol,nucleus,golgi	cytosol		cytosol		plastid				cytosol		cytosol			endoplasmic reticulum,golgi,extracellular	mitochondrion		endoplasmic reticulum,golgi,extracellular	cytosol,nucleus	cytosol		cytosol	cytosol			cytosol:16381842	Q9MA79	cytosol:21166475;cytosol:25641898;plastid:20061580;vacuole:25900983		cytosol
XP_016569494.1	LOC107867665	1	AT1G43690.1	ubiquitin interaction motif-containing protein;	75	5	599	65467.2	4.80337	-0.210851	0	cytosol,nucleus,plastid,mitochondrion	plastid		nucleus						cytosol	nucleus	plastid				mitochondrion		mitochondrion	cytosol,nucleus	cytosol		nucleus	cytosol				Q8VYV0	cytosol:21166475;mitochondrion:27122571		cytosol
XP_016551245.1	LOC107850922	1	AT1G43900.1	Protein phosphatase 2C family protein;	37	3	371	40585	5.4926	-0.106739	0	endoplasmic reticulum,plastid,mitochondrion,extracellular,cytosol,nucleus,golgi	plastid		plastid	plastid		mitochondrion		mitochondrion	endoplasmic reticulum		nucleus			endoplasmic reticulum,golgi,extracellular	endoplasmic reticulum,golgi,extracellular		mitochondrion	endoplasmic reticulum,golgi,extracellular	cytosol		mitochondrion	golgi			plasma membrane:16381842	Q8VZN9			endoplasmic reticulum,plasma membrane
XP_016575178.1	LOC107873002	1	AT1G44170.1	aldehyde dehydrogenase 3H1;Encodes a protein similar to the aldehyde dehydrogenase cp-ADH from C.plantagineum. Constitutively expressed at low levels.	52	2	484	53161.7	8.65208	0.0481405	0	cytosol,nucleus,plastid,mitochondrion	cytosol		cytosol		mitochondrion				cytosol		plastid				mitochondrion		mitochondrion	cytosol,nucleus	cytosol		cytosol	cytosol	endoplasmic reticulum:16618929;plastid:11849595	vacuole:15539469;endoplasmic reticulum:16618929		Q70DU8	cytosol:25641898;endoplasmic reticulum:16618929;endoplasmic reticulum:22923678;golgi:22430844;golgi:25900983;mitochondrion:27943495;mitochondrion:21896887;plasma membrane:19334764;plasma membrane:22215637;plasma membrane:23323832;plasma membrane:26781341;vacuole:15215502;vacuole:23903016;vacuole:25900983		cytosol	cytosol:cpeb-gs
XP_016575178.1	LOC107873002	1	AT1G44170.2	aldehyde dehydrogenase 3H1;Encodes a protein similar to the aldehyde dehydrogenase cp-ADH from C.plantagineum. Constitutively expressed at low levels.	60	3	484	53161.7	8.65208	0.0481405	0	cytosol,nucleus,plastid,mitochondrion	cytosol		cytosol		mitochondrion				cytosol		plastid				mitochondrion		mitochondrion	cytosol,nucleus	cytosol		cytosol	cytosol		vacuole:15539469;endoplasmic reticulum:16618929		Q70DU8	golgi:22430844		cytosol
XP_016575178.1	LOC107873002	1	AT1G44170.3	aldehyde dehydrogenase 3H1;Encodes a protein similar to the aldehyde dehydrogenase cp-ADH from C.plantagineum. Constitutively expressed at low levels.	48	0	421	46217.6	9.5005	0.120665	0	cytosol,plastid,plasma membrane,mitochondrion	plasma membrane		plastid		cytosol	mitochondrion	mitochondrion	mitochondrion	mitochondrion		plastid		mitochondrion	mitochondrion	mitochondrion		mitochondrion	mitochondrion	cytosol	mitochondrion	cytosol	mitochondrion		vacuole:15539469;endoplasmic reticulum:16618929		Q70DU8	golgi:22430844		mitochondrion
XP_016575162.1	LOC107872990	1	AT1G44575.1	Chlorophyll A-B binding family protein;Encoding PSII-S (CP22), a ubiquitous pigment-binding protein associated with photosystem II (PSII) of higher plants. Involved in nonphotochemical quenching rather than in photosynthesis. Mutant has a normal violaxanthin cycle but has a limited capacity of quenching singlet excited chlorophylls and is tolerant to lipid peroxidation.	1304	9	265	28009.5	9.9958	0.282642	1	mitochondrion,plastid,plasma membrane,extracellular	plasma membrane		plastid	plastid	plastid	plastid		mitochondrion	plastid		plastid	plastid	plastid	plastid	plastid		mitochondrion	mitochondrion	extracellular	plastid	plastid	plastid	plastid:10667783	plastid:15028209;plastid:18431481;plastid:14729914;plastid:15322131	plastid:16381842	Q9XF91	cytosol:25641898;golgi:25900983;mitochondrion:27943495;nucleus:27177187;nucleus:23396599;plasma membrane:19334764;plasma membrane:20843791;plasma membrane:22215637;plastid:14729914;plastid:15028209;plastid:15322131;plastid:21531424;plastid:23851315;plastid:18431481;plastid:18633119;plastid:20061580;plastid:23667806;plastid:24872594;plastid:25402197;vacuole:25900983	unclear:18931141	plastid	plastid:18431481;plastid:18633119;plastid:14729914;plastid:15322131;plastid:20061580;plastid:21531424;plastid:15028209
XP_016575162.1	LOC107872990	1	AT1G44575.2	Chlorophyll A-B binding family protein;Encoding PSII-S (CP22), a ubiquitous pigment-binding protein associated with photosystem II (PSII) of higher plants. Involved in nonphotochemical quenching rather than in photosynthesis. Mutant has a normal violaxanthin cycle but has a limited capacity of quenching singlet excited chlorophylls and is tolerant to lipid peroxidation.	1136	2	205	21982.1	10.2439	0.12878	0	plastid,plasma membrane,mitochondrion	plasma membrane		plastid	plastid	plastid	plastid	mitochondrion	mitochondrion	plastid		plastid	plastid	plastid	plastid	plastid		mitochondrion	mitochondrion	mitochondrion	plastid	plastid	plastid		plastid:15028209;plastid:18431481;plastid:14729914;plastid:15322131	plastid:16381842	Q9XF91	plastid:23851315		plastid
XP_016570130.1	LOC107868075	1	AT1G44820.1	Peptidase M20/M25/M40 family protein;	29	5	438	48961.6	5.83031	-0.183333	1	endoplasmic reticulum,plasma membrane,plastid,extracellular,cytosol,golgi,vacuole	plasma membrane		plastid		cytosol	endoplasmic reticulum,golgi,extracellular			endoplasmic reticulum		plastid		endoplasmic reticulum,golgi,extracellular	endoplasmic reticulum,golgi,extracellular	endoplasmic reticulum,golgi,extracellular		endoplasmic reticulum,golgi,extracellular	endoplasmic reticulum,golgi,extracellular	cytosol	endoplasmic reticulum,golgi,extracellular	vacuole	vacuole				Q9LPE9	endoplasmic reticulum:22923678;plasma membrane:19334764	unclear:18931141	endoplasmic reticulum
XP_016554370.1	LOC107853899	1	AT1G44960.1	SNARE associated Golgi protein family;	30	3	261	28224.3	10.0554	0.431418	0	endoplasmic reticulum,plasma membrane,mitochondrion,extracellular,nucleus,golgi	plasma membrane		nucleus			endoplasmic reticulum,golgi,extracellular		mitochondrion	endoplasmic reticulum		endoplasmic reticulum,plasma membrane		endoplasmic reticulum,golgi,extracellular	mitochondrion	endoplasmic reticulum,golgi,extracellular		mitochondrion	endoplasmic reticulum,golgi,extracellular	extracellular	endoplasmic reticulum,golgi,extracellular	plasma membrane	plasma membrane	plasma membrane:17644812	plasma membrane:17644812		Q9MAL1	plasma membrane:17644812		plasma membrane
XP_016539781.1	LOC107840436	1	AT1G45000.1	AAA-type ATPase family protein;	145	3	399	44758.2	8.42561	-0.384461	0	cytosol,nucleus,mitochondrion	cytosol		cytosol		nucleus		mitochondrion		cytosol		cytosol,nucleus				mitochondrion		mitochondrion	cytosol,nucleus	mitochondrion		cytosol	cytosol	nucleus:15496452;plasma membrane:17317660	plasma membrane:17317660;nucleus:15496452	cytosol:16381842;nucleus:16381842	Q9MAK9	extracellular:26572690;nucleus:15496452;plasma membrane:17317660;plasma membrane:19334764;plasma membrane:22215637;plasma membrane:22318864	nucleus:15496452	cytosol,nucleus	cytosol:cpeb-gs;nucleus:15496452
XP_016539781.1	LOC107840436	1	AT1G45000.2	AAA-type ATPase family protein;	74	0	335	37574.3	8.43138	-0.406567	0	peroxisome,cytosol,nucleus,mitochondrion	cytosol		cytosol		cytosol		mitochondrion		peroxisome		cytosol,nucleus				mitochondrion		mitochondrion	cytosol,nucleus	mitochondrion		cytosol	cytosol		plasma membrane:17317660;nucleus:15496452		B3H533			cytosol
XP_016539529.1	LOC107840240	1	AT1G47128.1	Granulin repeat cysteine protease family protein;cysteine proteinase precursor-like protein/ dehydration stress-responsive gene (RD21)	822	6	462	50968.9	5.05272	-0.446104	0	endoplasmic reticulum,golgi,vacuole,extracellular	extracellular		endoplasmic reticulum,golgi,extracellular		vacuole	endoplasmic reticulum,golgi,extracellular			vacuole		vacuole		endoplasmic reticulum,golgi,extracellular	endoplasmic reticulum,golgi,extracellular	endoplasmic reticulum,golgi,extracellular		endoplasmic reticulum,golgi,extracellular	endoplasmic reticulum,golgi,extracellular	extracellular	endoplasmic reticulum,golgi,extracellular	extracellular	endoplasmic reticulum		plastid:15028209;vacuole:15539469		P43297	extracellular:14595688;extracellular:15694452;extracellular:16356755;extracellular:16729891;extracellular:26572690;extracellular:28155257;golgi:25900983;nucleus:23396599;plasma membrane:19334764;plastid:15028209;vacuole:15215502;vacuole:15539469;vacuole:23903016;vacuole:25900983	cytosol:24130194	extracellular
XP_016558674.1	LOC107858511	1	AT1G47260.1	gamma carbonic anhydrase 2;Encodes mitochondrial gamma carbonic anhydrase. Component of the NADH dehydrogenase complex.	87	5	278	30067	7.27256	-0.157194	0	cytosol,nucleus,plastid,mitochondrion	cytosol		plastid		mitochondrion	mitochondrion		mitochondrion	cytosol		cytosol		mitochondrion	mitochondrion	mitochondrion		mitochondrion	cytosol,nucleus	cytosol	mitochondrion	plastid	mitochondrion	mitochondrion:11743115;mitochondrion:12837548;mitochondrion:14671022;mitochondrion:15604675;mitochondrion:16407270;mitochondrion:20197505	plastid:15028209;mitochondrion:16407270;mitochondrion:15276431;mitochondrion:12837548;plastid:16618929		Q9C6B3	golgi:25900983;mitochondrion:11743115;mitochondrion:12837548;mitochondrion:14671022;mitochondrion:15276431;mitochondrion:17406791;mitochondrion:18189341;mitochondrion:20197505;mitochondrion:21296373;mitochondrion:21472856;mitochondrion:21841088;mitochondrion:22923678;mitochondrion:23444301;mitochondrion:23761796;mitochondrion:24727099;mitochondrion:27122571;mitochondrion:27943495;mitochondrion:21…		mitochondrion	mitochondrion:12837548;mitochondrion:17406791;mitochondrion:15276431;mitochondrion:20197505;mitochondrion:16407270;mitochondrion:21841088;mitochondrion:21296373;mitochondrion:11743115;mitochondrion:21472856;mitochondrion:14671022;mitochondrion:18189341
XP_016551701.1	LOC107851266	1	AT1G47420.1	succinate dehydrogenase 5;	99	9	257	28107.6	6.6389	-0.323346	0	cytosol,mitochondrion	cytosol		mitochondrion		mitochondrion	mitochondrion	mitochondrion		mitochondrion		mitochondrion		mitochondrion	mitochondrion	mitochondrion		mitochondrion	mitochondrion	mitochondrion	mitochondrion	mitochondrion	mitochondrion	mitochondrion:11743114;mitochondrion:11743115;mitochondrion:14671022	mitochondrion:15276431;nucleus:14617066;mitochondrion:14671022	mitochondrion:16381842	Q9SX77	mitochondrion:11743114;mitochondrion:11743115;mitochondrion:12970493;mitochondrion:14671022;mitochondrion:15276431;mitochondrion:15604729;mitochondrion:19688752;mitochondrion:21472856;mitochondrion:21841088;mitochondrion:22923678;mitochondrion:23444301;mitochondrion:27122571;mitochondrion:27943495;mitochondrion:21896887;nucleus:14617066;plasma membrane:19334764		mitochondrion
XP_016568729.1	LOC107867129	1	AT1G47490.1	RNA-binding protein 47C;	65	4	432	48500.6	6.5696	-0.857176	0	plastid,mitochondrion,extracellular,cytosol,nucleus	extracellular		nucleus		cytosol				nucleus	nucleus	plastid	plastid			mitochondrion		mitochondrion	cytosol,nucleus	nucleus		nucleus	cytosol				Q9SX79			nucleus
XP_016551027.1	LOC107850786	1	AT1G47550.1	exocyst complex component sec3A;Encodes a member of the exocyst complex gene family. The exocyst is a protein complex involved in tethering vesicles to the plasma membrane during regulated or polarized secretion.	15	0	887	100070	5.4391	-0.326268	0	peroxisome,cytosol,nucleus,mitochondrion	cytosol		nucleus						cytosol		cytosol,nucleus			mitochondrion	mitochondrion	peroxisome	mitochondrion	cytosol,nucleus	cytosol		cytosol	nucleus		plasma membrane:17317660		Q9SX85	golgi:25900983;plasma membrane:17317660;plasma membrane:17644812;plasma membrane:19334764;plasma membrane:21433285;plasma membrane:22215637;plasma membrane:26781341;vacuole:25900983	cytosol:24307681;cytosol:23495664;plasma membrane:23495664;plasma membrane:24307681;plasma membrane:28074928	plasma membrane
XP_016551027.1	LOC107850786	1	AT1G47550.2	exocyst complex component sec3A;Encodes a member of the exocyst complex gene family. The exocyst is a protein complex involved in tethering vesicles to the plasma membrane during regulated or polarized secretion.	0	0	888	100169	5.4391	-0.321171	0	cytosol,nucleus,mitochondrion	cytosol		nucleus						cytosol		cytosol,nucleus			mitochondrion	mitochondrion		mitochondrion	cytosol,nucleus	cytosol		cytosol	nucleus							cytosol
XP_016568712.1	LOC107867113	1	AT1G47710.1	Serine protease inhibitor (SERPIN) family protein;	53	6	391	42641.7	4.71722	-0.0503836	0	endoplasmic reticulum,plasma membrane,plastid,mitochondrion,extracellular,cytosol,nucleus	extracellular		plastid	plastid	endoplasmic reticulum	plastid			cytosol		plastid,plasma membrane,mitochondrion,cytosol,nucleus			plastid	plastid		mitochondrion	cytosol,nucleus	cytosol		plasma membrane	cytosol			extracellular:16381842	Q9S7T8	extracellular:26572690		cytosol
XP_016568619.1	LOC107867042	1	AT1G47750.1	peroxin 11A;member of the peroxin11 (PEX11) gene family, integral to peroxisome membrane, controls peroxisome proliferation.	24	4	248	27678.8	9.90162	-0.0737903	0	plastid,mitochondrion,peroxisome,cytosol,nucleus	plastid		plastid						peroxisome		peroxisome				mitochondrion		mitochondrion	cytosol,nucleus	mitochondrion		cytosol	cytosol	peroxisome:17220199	peroxisome:17220199	peroxisome:16381842	Q9FZF1	peroxisome:18931141;peroxisome:19329564;peroxisome:24130194	peroxisome:16636080	peroxisome	peroxisome:16636080;peroxisome:18931141;peroxisome:19329564;peroxisome:17220199
XP_016568398.1	LOC107866898	1	AT1G47830.1	SNARE-like superfamily protein;	45	1	142	17067.7	6.51342	-0.0725352	0	plastid,plasma membrane,mitochondrion,cytosol,golgi	cytosol		plastid		cytosol		mitochondrion	mitochondrion	cytosol		golgi,plasma membrane		mitochondrion	mitochondrion	mitochondrion		mitochondrion	mitochondrion	cytosol	mitochondrion	mitochondrion	cytosol				Q84WL9	cytosol:25641898;plasma membrane:19334764;plasma membrane:26781341		cytosol
XP_016550118.1	LOC107850225	1	AT1G48030.1	mitochondrial lipoamide dehydrogenase 1;Encodes a mitochondrial lipoamide dehydrogenase whose expression is induced by light.	99	4	507	53991.2	7.45339	-0.0420118	0	cytosol,plastid,mitochondrion	cytosol		mitochondrion	plastid	mitochondrion	mitochondrion		mitochondrion	mitochondrion		cytosol,mitochondrion		mitochondrion	mitochondrion	mitochondrion		mitochondrion	mitochondrion	cytosol	mitochondrion	mitochondrion	mitochondrion	mitochondrion:11598235;mitochondrion:11743115;mitochondrion:14671022;mitochondrion:20197505	mitochondrion:17137349;mitochondrion:11743115	mitochondrion:16381842	Q9M5K3	extracellular:26572690;mitochondrion:11743114;mitochondrion:11743115;mitochondrion:14671022;mitochondrion:17137349;mitochondrion:18385124;mitochondrion:20197505;mitochondrion:21296373;mitochondrion:21472856;mitochondrion:21841088;mitochondrion:22923678;mitochondrion:23444301;mitochondrion:24727099;mitochondrion:27122571;mitochondrion:27943495;nucleus:27177187;plasma membrane:19334764;plasma membr…		mitochondrion	mitochondrion:17137349;mitochondrion:20197505;mitochondrion:21841088;mitochondrion:21296373;mitochondrion:11743114;mitochondrion:11743115;mitochondrion:21472856;mitochondrion:14671022;mitochondrion:18385124
XP_016550118.1	LOC107850225	1	AT1G48030.2	mitochondrial lipoamide dehydrogenase 1;Encodes a mitochondrial lipoamide dehydrogenase whose expression is induced by light.	99	0	507	53991.2	7.45339	-0.0420118	0	cytosol,plastid,mitochondrion	cytosol		mitochondrion	plastid	mitochondrion	mitochondrion		mitochondrion	mitochondrion		cytosol,mitochondrion		mitochondrion	mitochondrion	mitochondrion		mitochondrion	mitochondrion	cytosol	mitochondrion	mitochondrion	mitochondrion		mitochondrion:17137349;mitochondrion:11743115	mitochondrion:16381842	Q9M5K3	mitochondrion:24727099;plastid:23851315		mitochondrion
XP_016565746.1	LOC107864009	1	AT1G48160.1	signal recognition particle 19 kDa protein, putative / SRP19, putative;	30	3	145	16274.9	10.7136	-0.783448	0	endoplasmic reticulum,plastid,mitochondrion,cytosol,nucleus	plastid		cytosol		endoplasmic reticulum	plastid			cytosol		cytosol				mitochondrion		mitochondrion	cytosol,nucleus	nucleus		nucleus	cytosol					nucleus:27177187		cytosol
XP_016543663.1	LOC107843787	1	AT1G48210.1	Protein kinase superfamily protein;	77	4	363	39591.5	9.02779	-0.316253	0	cytosol,nucleus,mitochondrion	cytosol		nucleus						cytosol		nucleus				mitochondrion		mitochondrion	cytosol,nucleus	mitochondrion		cytosol	cytosol	plasma membrane:17317660	plasma membrane:17317660		Q93Y19	plasma membrane:15574830;plasma membrane:17317660;plasma membrane:19334764;plasma membrane:22215637;plasma membrane:22923678;plasma membrane:26781341		plasma membrane
XP_016543663.1	LOC107843787	1	AT1G48210.2	Protein kinase superfamily protein;	52	1	363	39591.5	9.02779	-0.316253	0	cytosol,nucleus,mitochondrion	cytosol		nucleus						cytosol		nucleus				mitochondrion		mitochondrion	cytosol,nucleus	mitochondrion		cytosol	cytosol		plasma membrane:17317660		Q93Y19			cytosol
XP_016559883.1	LOC107859398	1	AT1G48320.1	Thioesterase superfamily protein;	18	2	156	16713.5	9.38868	0.111538	0	endoplasmic reticulum,plastid,mitochondrion,extracellular,cytosol,peroxisome,golgi	plastid		cytosol						peroxisome		plastid,mitochondrion				mitochondrion	peroxisome	endoplasmic reticulum,golgi,extracellular	mitochondrion	mitochondrion		cytosol	cytosol	peroxisome:19329564			Q9SX65	extracellular:26572690;mitochondrion:27943495;peroxisome:19329564;peroxisome:24130194	peroxisome:19329564	peroxisome
XP_016540541.1	LOC107841044	1	AT1G48410.1	Stabilizer of iron transporter SufD / Polynucleotidyl transferase;Encodes an RNA Slicer that selectively recruits microRNAs and siRNAs. There is currently no evidence that AGO1 Slicer is in a high molecular weight RNA-induced silencing complex (RISC). Mutants are defective in post-transcriptional gene silencing and have pleiotropic developmental and morphological defects. Through its action on th…	135	2	1048	116198	9.64718	-0.510878	0	endoplasmic reticulum,plasma membrane,mitochondrion,extracellular,cytosol,nucleus,golgi	plasma membrane		nucleus		nucleus				nucleus	nucleus	nucleus			endoplasmic reticulum,golgi,extracellular	mitochondrion		mitochondrion	cytosol,nucleus	nucleus		nucleus	nucleus	cytosol:18433157;nucleus:17442570	nucleus:17442570;cytosol:18433157	cytosol:16381842	O04379	cytoskeleton:24134884;cytosol:18433157;extracellular:26572690;nucleus:18433157;plasma membrane:19334764		nucleus
XP_016540541.1	LOC107841044	1	AT1G48410.2	Stabilizer of iron transporter SufD / Polynucleotidyl transferase;Encodes an RNA Slicer that selectively recruits microRNAs and siRNAs. There is currently no evidence that AGO1 Slicer is in a high molecular weight RNA-induced silencing complex (RISC). Mutants are defective in post-transcriptional gene silencing and have pleiotropic developmental and morphological defects. Through its action on th…	139	3	1050	116467	9.68314	-0.509905	0	endoplasmic reticulum,plasma membrane,mitochondrion,extracellular,cytosol,nucleus,golgi	plasma membrane		nucleus		nucleus				nucleus	nucleus	nucleus			endoplasmic reticulum,golgi,extracellular	mitochondrion		mitochondrion	cytosol,nucleus	nucleus		nucleus	nucleus		nucleus:17442570;cytosol:18433157	cytosol:16381842	O04379	plastid:24872594	cytosol:23019378	nucleus
XP_016540541.1	LOC107841044	1	AT1G48410.3	Stabilizer of iron transporter SufD / Polynucleotidyl transferase;Encodes an RNA Slicer that selectively recruits microRNAs and siRNAs. There is currently no evidence that AGO1 Slicer is in a high molecular weight RNA-induced silencing complex (RISC). Mutants are defective in post-transcriptional gene silencing and have pleiotropic developmental and morphological defects. Through its action on th…	0	0	1050	116467	9.68314	-0.509905	0	endoplasmic reticulum,plasma membrane,mitochondrion,extracellular,cytosol,nucleus,golgi	plasma membrane		nucleus		nucleus				nucleus	nucleus	nucleus			endoplasmic reticulum,golgi,extracellular	mitochondrion		mitochondrion	cytosol,nucleus	nucleus		nucleus	nucleus							nucleus
XP_016563957.1	LOC107862808	1	AT1G48420.1	D-cysteine desulfhydrase;Encodes an enzyme that decomposes D-cysteine into pyruvate, H2S, and NH3. Only D-cysteine but not L-cysteine was converted by D-CDes to pyruvate, H2S, and NH3. There is conflicting evidence on its 1-aminocyclopropane-1-carboxylate deaminase activity. Involved in regulating ethylene levels.	75	5	401	43902.7	7.39235	-0.205736	0	cytosol,nucleus,plastid,mitochondrion	cytosol	plastid,mitochondrion	plastid		nucleus	mitochondrion		mitochondrion	mitochondrion		cytosol,plastid,mitochondrion	plastid	mitochondrion	mitochondrion	mitochondrion		mitochondrion	mitochondrion	mitochondrion	mitochondrion	plastid	mitochondrion	mitochondrion:15720402	mitochondrion:15720402;plastid:18431481		Q8W4C7	cytosol:21166475;mitochondrion:27122571;mitochondrion:27943495;plastid:15028209;plastid:18431481;plastid:20423899;plastid:20061580;plastid:24361574	cytosol:15720402;mitochondrion:15720402;plastid:23134300	plastid
XP_016563084.1	LOC107862133	1	AT1G48480.1	receptor-like kinase 1;Arabidopsis thaliana receptor-like protein kinase (RKL1) gene	109	2	655	71135.3	8.26318	-0.189618	0	endoplasmic reticulum,plasma membrane,plastid,extracellular,cytosol,nucleus,golgi,vacuole	plastid		endoplasmic reticulum,golgi,extracellular	plastid		endoplasmic reticulum,golgi,extracellular			endoplasmic reticulum	nucleus	plasma membrane	plastid	endoplasmic reticulum,golgi,extracellular	endoplasmic reticulum,golgi,extracellular	endoplasmic reticulum,golgi,extracellular		endoplasmic reticulum,golgi,extracellular	endoplasmic reticulum,golgi,extracellular	cytosol	endoplasmic reticulum,golgi,extracellular	vacuole	plasma membrane		plasma membrane:17151019	plasma membrane:16381842	Q9LP77	cytosol:25641898;plasma membrane:16635983;plasma membrane:17317660;plasma membrane:17644812;plasma membrane:21433285;plasma membrane:22215637;plasma membrane:22318864;plasma membrane:26781341;vacuole:17151019		plasma membrane
XP_016566456.1	LOC107864558	1	AT1G48520.1	GLU-ADT subunit B;Encodes Glu-tRNA(Gln) amidotransferase subunit B (from Genbank record AF239836).	59	4	550	60944.5	7.71671	-0.27	0	cytosol,nucleus,plastid,mitochondrion	cytosol		plastid	plastid	nucleus	mitochondrion		mitochondrion	mitochondrion		plastid,mitochondrion	plastid	plastid	mitochondrion	mitochondrion		mitochondrion	mitochondrion	cytosol	mitochondrion	plastid	cytosol		plastid:18431481;plastid:16207701		Q9FV81	golgi:25900983;mitochondrion:21841088;mitochondrion:27943495;plastid:16207701;plastid:20423899;plastid:21531424;plastid:18431481;plastid:20061580;plastid:24361574;vacuole:25900983		plastid
XP_016566456.1	LOC107864558	1	AT1G48520.2	GLU-ADT subunit B;Encodes Glu-tRNA(Gln) amidotransferase subunit B (from Genbank record AF239836).	56	1	475	52511.7	6.0352	-0.262316	0	cytosol,nucleus,plastid,mitochondrion	cytosol		plastid	plastid	nucleus	mitochondrion		mitochondrion	mitochondrion		plastid	plastid	plastid	mitochondrion	mitochondrion		mitochondrion	plastid	cytosol	mitochondrion	plastid	cytosol		plastid:18431481;plastid:16207701		Q3ECU6			plastid
XP_016566456.1	LOC107864558	1	AT1G48520.3	GLU-ADT subunit B;Encodes Glu-tRNA(Gln) amidotransferase subunit B (from Genbank record AF239836).	50	0	488	53999.8	6.52634	-0.242008	0	cytosol,nucleus,plastid,mitochondrion	cytosol		plastid	plastid	nucleus	mitochondrion		mitochondrion	mitochondrion		plastid	plastid	plastid	mitochondrion	mitochondrion		mitochondrion	plastid	cytosol	mitochondrion	plastid	cytosol		plastid:18431481;plastid:16207701		Q3E7E0			plastid
XP_016555942.1	LOC107855436	1	AT1G48830.1	Ribosomal protein S7e family protein;	177	3	191	21923.7	10.4452	-0.468063	0	endoplasmic reticulum,plastid,mitochondrion,extracellular,cytosol,nucleus,golgi	cytosol		nucleus		cytosol				cytosol		plastid				mitochondrion		endoplasmic reticulum,golgi,extracellular	cytosol,nucleus	mitochondrion		cytosol	cytosol	cytosol:11598216;cytosol:17934214;plasma membrane:17317660;plastid:15028209	plasma membrane:17317660;plastid:15028209;cytosol:17934214		Q9C514	cytosol:17934214;cytosol:21166475;cytosol:25641898;cytosol:15734919;cytosol:15821981;cytosol:22522809;extracellular:26572690;golgi:25900983;mitochondrion:21841088;plasma membrane:17317660;plasma membrane:19334764;plasma membrane:22215637;plasma membrane:26781341;plastid:15028209;vacuole:23903016;vacuole:25900983		cytosol	cytosol:17934214;cytosol:22522809;cytosol:15734919;cytosol:21166475;cytosol:15821981
XP_016555942.1	LOC107855436	1	AT1G48830.2	Ribosomal protein S7e family protein;	128	1	191	21923.7	10.4452	-0.468063	0	endoplasmic reticulum,plastid,mitochondrion,extracellular,cytosol,nucleus,golgi	cytosol		nucleus		cytosol				cytosol		plastid				mitochondrion		endoplasmic reticulum,golgi,extracellular	cytosol,nucleus	mitochondrion		cytosol	cytosol		plasma membrane:17317660;plastid:15028209;cytosol:17934214		Q9C514	cytosol:21166475;cytosol:22522809		cytosol
XP_016563140.1	LOC107862172	1	AT1G48840.1	Plant protein of unknown function (DUF639);	49	2	691	77435.6	7.80942	0.10275	0	plasma membrane,mitochondrion,peroxisome,cytosol,nucleus	plasma membrane		nucleus					mitochondrion	cytosol		nucleus				mitochondrion		mitochondrion	cytosol,nucleus	cytosol		plasma membrane	peroxisome							plasma membrane
XP_016572296.1	LOC107870324	1	AT1G48850.1	chorismate synthase, putative / 5-enolpyruvylshikimate-3-phosphate phospholyase, putative;	92	7	436	47320.5	8.21669	-0.31422	0	cytosol,nucleus,plastid,mitochondrion	cytosol	plastid,mitochondrion	plastid	plastid	plastid	mitochondrion		mitochondrion	plastid		plastid	plastid	plastid	plastid	plastid		mitochondrion	plastid	nucleus	plastid	plastid	plastid		plastid:18431481;nucleus:15496452	plastid:16381842	P57720	nucleus:15496452;plastid:18431481;plastid:21531424;plastid:22923678;plastid:20061580;plastid:24361574		plastid
XP_016572296.1	LOC107870324	1	AT1G48850.2	chorismate synthase, putative / 5-enolpyruvylshikimate-3-phosphate phospholyase, putative;	73	1	380	41068.6	9.01588	-0.428158	0	nucleus,plastid,mitochondrion	nucleus	plastid,mitochondrion	plastid	plastid	plastid	mitochondrion		mitochondrion	plastid		plastid	plastid	plastid	plastid	plastid		mitochondrion	plastid	nucleus	plastid	plastid	plastid		plastid:18431481;nucleus:15496452	plastid:16381842	P57720			plastid
XP_016572296.1	LOC107870324	1	AT1G48850.3	chorismate synthase, putative / 5-enolpyruvylshikimate-3-phosphate phospholyase, putative;	74	1	380	41068.6	9.19862	-0.414474	0	nucleus,plastid,mitochondrion	nucleus	plastid,mitochondrion	plastid	plastid	plastid	mitochondrion		mitochondrion	plastid		plastid	plastid	plastid	plastid	plastid		mitochondrion	plastid	nucleus	plastid	plastid	plastid		plastid:18431481;nucleus:15496452	plastid:16381842	P57720			plastid
XP_016552590.1	LOC107852052	1	AT1G48900.1	Signal recognition particle, SRP54 subunit protein;	57	3	495	54785.1	9.44119	-0.272929	0	cytosol,nucleus,mitochondrion	cytosol		cytosol		cytosol			mitochondrion	cytosol		cytosol				mitochondrion		mitochondrion	cytosol,nucleus	cytosol		cytosol	cytosol			cytosol:16381842	P49967	cytosol:21166475;golgi:25900983;plastid:21531424;vacuole:25900983		cytosol
XP_016552590.1	LOC107852052	1	AT1G48900.2	Signal recognition particle, SRP54 subunit protein;	26	0	431	47729.1	8.26283	-0.188863	0	cytosol,nucleus,mitochondrion	cytosol		cytosol		cytosol			mitochondrion	cytosol		cytosol				mitochondrion		mitochondrion	cytosol,nucleus	mitochondrion		cytosol	cytosol			cytosol:16381842	P49967	cytosol:21166475		cytosol
XP_016550931.1	LOC107850722	1	AT1G49140.1	Complex I subunit NDUFS6;	123	4	107	12531.1	8.24516	-0.880374	0	plastid,mitochondrion,extracellular,cytosol,nucleus	cytosol		nucleus		mitochondrion				cytosol		mitochondrion				mitochondrion		plastid	cytosol,nucleus	extracellular		cytosol	cytosol	mitochondrion:12837548;mitochondrion:14671022;mitochondrion:16407270;mitochondrion:20197505	mitochondrion:16407270;mitochondrion:14671022	mitochondrion:16381842	Q9M9B4	mitochondrion:12837548;mitochondrion:14671022;mitochondrion:18189341;mitochondrion:20197505;mitochondrion:21841088;mitochondrion:23444301;mitochondrion:23761796;mitochondrion:27943495;plasma membrane:19334764		mitochondrion	mitochondrion:21841088;mitochondrion:12837548;mitochondrion:18189341;mitochondrion:14671022;mitochondrion:20197505;mitochondrion:16407270
XP_016539695.1	LOC107840372	1	AT1G49430.1	long-chain acyl-CoA synthetase 2;Encodes a long chain acyl-CoA synthetase that catalyzes the synthesis of omega-hydroxy fatty acyl-CoA intermediates in the pathway to cutin synthesis. Required for repression of lateral root formation.	123	6	665	74393.2	6.01729	-0.19594	0	endoplasmic reticulum,mitochondrion,extracellular,cytosol,peroxisome,nucleus,golgi	cytosol		cytosol						peroxisome	nucleus	peroxisome				mitochondrion		endoplasmic reticulum,golgi,extracellular	cytosol,nucleus	cytosol		nucleus	peroxisome				Q9XIA9	golgi:25900983		golgi
XP_016576075.1	LOC107873658	1	AT1G49540.1	elongator protein 2;	10	1	838	92686	6.37381	-0.141289	0	endoplasmic reticulum,plastid,mitochondrion,extracellular,cytosol,nucleus,golgi	plastid	plastid,mitochondrion	nucleus						cytosol		nucleus			endoplasmic reticulum,golgi,extracellular	mitochondrion		mitochondrion	cytosol,nucleus	cytosol		cytosol	cytosol				Q0WVT2			nucleus
XP_016576075.1	LOC107873658	1	AT1G49540.2	elongator protein 2;	0	0	840	92942.3	6.37381	-0.149286	0	endoplasmic reticulum,plasma membrane,plastid,mitochondrion,extracellular,cytosol,nucleus,golgi	plasma membrane	plastid,mitochondrion	nucleus						cytosol		nucleus			endoplasmic reticulum,golgi,extracellular	mitochondrion		mitochondrion	cytosol,nucleus	cytosol		cytosol	cytosol							cytosol
XP_016539637.1	LOC107840318	1	AT1G49570.1	Peroxidase superfamily protein;	26	6	350	38032.2	6.61537	-0.0448571	0	endoplasmic reticulum,plastid,mitochondrion,extracellular,cytosol,golgi	extracellular		endoplasmic reticulum,golgi,extracellular	plastid	plastid	endoplasmic reticulum,golgi,extracellular		mitochondrion	extracellular		cytosol		endoplasmic reticulum,golgi,extracellular	endoplasmic reticulum,golgi,extracellular	endoplasmic reticulum,golgi,extracellular		endoplasmic reticulum,golgi,extracellular	endoplasmic reticulum,golgi,extracellular	cytosol	endoplasmic reticulum,golgi,extracellular	plastid	extracellular			extracellular:16381842	Q9FX85	extracellular:15694452;extracellular:16356755;extracellular:28003327		extracellular
XP_016539588.1	LOC107840281	1	AT1G49670.1	ARP protein (REF);molecular function has not been defined. Was shown involved in oxidative stress tolerance.	28	6	629	67948.1	9.4671	0.0896661	1	endoplasmic reticulum,plastid,mitochondrion,extracellular,cytosol,peroxisome,nucleus,golgi	cytosol		cytosol		cytosol	endoplasmic reticulum,golgi,extracellular			peroxisome		cytosol			endoplasmic reticulum,golgi,extracellular	peroxisome	peroxisome	plastid	cytosol,nucleus	mitochondrion		plastid	cytosol	mitochondrion:14671022	mitochondrion:14671022;peroxisome:17951448		Q9FX95	cytoskeleton:24134884;extracellular:26572690;mitochondrion:14671022;nucleus:23396599;peroxisome:17951448;peroxisome:18931141;peroxisome:19329564;peroxisome:24130194;plasma membrane:21433285;plastid:20423899	peroxisome:18931141	peroxisome
XP_016539588.1	LOC107840281	1	AT1G49670.2	ARP protein (REF);molecular function has not been defined. Was shown involved in oxidative stress tolerance.	0	0	652	70546.3	9.43827	0.106902	0	endoplasmic reticulum,plasma membrane,plastid,mitochondrion,extracellular,cytosol,peroxisome,nucleus,golgi	plasma membrane		cytosol			endoplasmic reticulum,golgi,extracellular			peroxisome		cytosol			endoplasmic reticulum,golgi,extracellular	peroxisome		plastid	cytosol,nucleus	mitochondrion		nucleus	cytosol							peroxisome
XP_016539541.1	LOC107840253	1	AT1G49760.1	poly(A) binding protein 8;polyadenylate-binding protein, putative / PABP, putative, similar to poly(A)-binding protein GB:AAF66825 GI:7673359 from (Nicotiana tabacum). Highly and ubiquitously expressed. Member of the class II PABP family.	116	3	671	72783.6	7.62311	-0.478689	0	endoplasmic reticulum,plastid,mitochondrion,extracellular,cytosol,peroxisome,nucleus,golgi	cytosol		nucleus		nucleus	plastid			cytosol	nucleus	nucleus			endoplasmic reticulum,golgi,extracellular	mitochondrion		mitochondrion	cytosol,nucleus	nucleus	endoplasmic reticulum,golgi,extracellular	peroxisome	cytosol				Q9FXA2	cytosol:21166475;extracellular:26572690;golgi:25900983;mitochondrion:27943495;plasma membrane:21433285;plasma membrane:22215637		cytosol
XP_016539541.1	LOC107840253	1	AT1G49760.2	poly(A) binding protein 8;polyadenylate-binding protein, putative / PABP, putative, similar to poly(A)-binding protein GB:AAF66825 GI:7673359 from (Nicotiana tabacum). Highly and ubiquitously expressed. Member of the class II PABP family.	0	0	671	72783.6	7.62311	-0.478689	0	endoplasmic reticulum,plastid,mitochondrion,extracellular,cytosol,peroxisome,nucleus,golgi	cytosol		nucleus		nucleus	plastid			cytosol	nucleus	nucleus			endoplasmic reticulum,golgi,extracellular	mitochondrion		mitochondrion	cytosol,nucleus	nucleus	endoplasmic reticulum,golgi,extracellular	peroxisome	cytosol							nucleus
XP_016548269.1	LOC107848102	1	AT1G50010.1	tubulin alpha-2 chain;Encodes alpha-2,4 tubulin. TUA2 and TUA4 encode identical proteins.	551	4	450	49543.6	4.68482	-0.194889	0	cytosol,nucleus,vacuole,mitochondrion	cytosol		cytosol		vacuole				cytosol		nucleus,mitochondrion				mitochondrion		mitochondrion	cytosol,nucleus	cytosol		cytosol	cytosol	cytoskeleton:1498608;cytosol:18433157	cytosol:18433157		P29510	mitochondrion:27122571;plasma membrane:22215637	cytoskeleton:16461285;cytoskeleton:ISI:000225853100011	cytosol	cytosol:18433157
XP_016564103.1	LOC107862906	1	AT1G50200.1	Alanyl-tRNA synthetase;	114	5	1003	110495	6.40204	-0.322034	0	cytosol,plastid,mitochondrion	cytosol	plastid,mitochondrion	plastid	plastid	mitochondrion	mitochondrion		mitochondrion	mitochondrion		mitochondrion	plastid	mitochondrion	mitochondrion	mitochondrion		mitochondrion	mitochondrion	cytosol	plastid	plastid	cytosol	mitochondrion:16251277;plastid:16251277	plastid:16251277;mitochondrion:16251277	mitochondrion:16381842;cytosol:16381842	P36428	cytosol:21166475;extracellular:26572690;mitochondrion:27122571;mitochondrion:27943495;plasma membrane:26781341;vacuole:23903016	mitochondrion:16251277;plastid:16251277	mitochondrion
XP_016564103.1	LOC107862906	1	AT1G50200.2	Alanyl-tRNA synthetase;	0	0	963	106013	5.65046	-0.324403	0	cytosol,nucleus,plastid,mitochondrion	cytosol		cytosol		mitochondrion				cytosol		mitochondrion				mitochondrion		plastid	cytosol,nucleus	cytosol		cytosol	cytosol							cytosol
XP_016554357.1	LOC107853888	1	AT1G50300.1	TBP-associated factor 15;	13	4	372	41278.2	7.9766	-1.26559	0	cytosol,nucleus,plastid,mitochondrion	nucleus		nucleus		nucleus				nucleus	nucleus	nucleus,plastid				mitochondrion		mitochondrion	cytosol,nucleus	nucleus		nucleus	nucleus				Q9AST1			nucleus
XP_016541763.1	LOC107842435	1	AT1G50380.1	Prolyl oligopeptidase family protein;	49	3	710	80943.2	5.57001	-0.439718	0	endoplasmic reticulum,mitochondrion,extracellular,cytosol,nucleus,golgi	cytosol		nucleus		cytosol				cytosol		extracellular				mitochondrion		endoplasmic reticulum,golgi,extracellular	cytosol,nucleus	cytosol		cytosol	cytosol				Q9SX53	cytosol:21166475;mitochondrion:27943495		cytosol
XP_016576447.1	LOC107874073	1	AT1G50480.1	10-formyltetrahydrofolate synthetase;10-formyltetrahydrofolate synthetase (THFS) mRNA, complete	150	4	634	67805.7	6.69878	-0.0397476	0	cytosol,nucleus,plastid,mitochondrion	cytosol		cytosol		cytosol				cytosol		cytosol,mitochondrion				mitochondrion		mitochondrion	cytosol,nucleus	cytosol		plastid	cytosol		plasma membrane:17317660;plastid:18431481		Q9SPK5	cytosol:21166475;cytosol:25641898;extracellular:26572690;golgi:25900983;plasma membrane:17317660;plasma membrane:19334764;plasma membrane:21433285;plasma membrane:22215637;plasma membrane:26781341;plastid:19288221;plastid:24361574		cytosol
XP_016547865.1	LOC107847838	1	AT1G50500.1	Membrane trafficking VPS53 family protein;encodes a member of VPS53 family protein involved in the retrograde trafficking of vesicles to the late Golgi. Mutants in this gene are more sensitive to heat and osmotic stress.	33	1	828	92534.9	6.15392	-0.312681	0	cytosol,nucleus,plastid,mitochondrion	nucleus		nucleus						cytosol		nucleus				mitochondrion		mitochondrion	cytosol,nucleus	cytosol		plastid	cytosol	mitochondrion:14671022	mitochondrion:14671022		Q0WQF4	golgi:25900983;mitochondrion:14671022;vacuole:25900983		golgi	golgi:cpeb-gs
XP_016547865.1	LOC107847838	1	AT1G50500.2	Membrane trafficking VPS53 family protein;encodes a member of VPS53 family protein involved in the retrograde trafficking of vesicles to the late Golgi. Mutants in this gene are more sensitive to heat and osmotic stress.	0	0	847	94679.5	6.30667	-0.273318	0	endoplasmic reticulum,plastid,mitochondrion,extracellular,cytosol,nucleus,golgi	cytosol		nucleus			mitochondrion			cytosol		nucleus				endoplasmic reticulum,golgi,extracellular		mitochondrion	cytosol,nucleus	cytosol	endoplasmic reticulum,golgi,extracellular	plastid	cytosol							cytosol
XP_016554359.1	LOC107853890	1	AT1G50510.1	indigoidine synthase A family protein;	11	4	330	34801.8	7.63729	0.0690909	0	cytosol,nucleus,plastid,mitochondrion	cytosol		plastid	plastid	cytosol	plastid	mitochondrion		plastid		nucleus	plastid	plastid	plastid	plastid		plastid	plastid	cytosol	plastid	plastid	plastid	peroxisome:19329564;plasma membrane:17317660	plasma membrane:17317660		Q84K35	cytoskeleton:24134884;peroxisome:18931141;peroxisome:19329564;peroxisome:24130194;plasma membrane:17317660;plastid:21531424	peroxisome:19329564	peroxisome	peroxisome:18931141;peroxisome:19329564
XP_016567144.1	LOC107865382	1	AT1G50940.1	electron transfer flavoprotein alpha;Encodes the electron transfer flavoprotein ETF alpha, a putative subunit of the mitochondrial electron transfer flavoprotein complex (ETF beta is At5g43430.1) in Arabidopsis. Mutations of the ETF beta gene results in accelerated senescence and early death compared to wild-type during extended darkness.	28	6	363	38410	6.92745	0.0862259	0	nucleus,plastid,mitochondrion	plastid		plastid	plastid	mitochondrion	mitochondrion	mitochondrion	mitochondrion	mitochondrion		mitochondrion	plastid	mitochondrion	mitochondrion	mitochondrion		mitochondrion	mitochondrion	nucleus	mitochondrion	mitochondrion	mitochondrion	mitochondrion:14671022;mitochondrion:14764908	mitochondrion:14764908	mitochondrion:16381842	Q9C6I6	mitochondrion:14671022;mitochondrion:14764908;mitochondrion:21472856;mitochondrion:27943495;plastid:21531424		mitochondrion	mitochondrion:14671022;mitochondrion:14764908;mitochondrion:21472856
XP_016538626.1	LOC107839595	1	AT1G51060.1	histone H2A 10;Encodes HTA10, a histone H2A protein.	563	2	132	13935	10.7807	-0.269697	0	nucleus,plastid,mitochondrion	nucleus		nucleus	plastid	nucleus	mitochondrion		mitochondrion	nucleus	nucleus	nucleus	plastid	mitochondrion	mitochondrion	mitochondrion		mitochondrion	mitochondrion	nucleus	mitochondrion	nucleus	mitochondrion		nucleus:15496452	nucleus:16381842	Q9C681	cytoskeleton:24134884;extracellular:26572690;golgi:25900983;nucleus:15496452;nucleus:23396599;plastid:20061580	nucleus:15496452	nucleus	nucleus:15496452
XP_016556813.1	LOC107856328	1	AT1G51100.1	;	8	4	211	24162.3	10.0223	-0.519905	0	cytosol,nucleus,plastid,mitochondrion	cytosol		plastid	plastid		plastid		mitochondrion	plastid		nucleus	plastid	plastid	plastid	plastid		mitochondrion	plastid	nucleus	plastid	plastid	plastid	plastid:16207701;plastid:18431481	plastid:18431481;plastid:16207701		Q9C685	plastid:16207701;plastid:21531424;plastid:18431481;plastid:20061580;plastid:24361574		plastid
XP_016576807.1	LOC107874553	1	AT1G51110.1	Plastid-lipid associated protein PAP / fibrillin family protein;	40	4	409	45767.9	8.08382	-0.177995	0	plastid,plasma membrane,mitochondrion,extracellular,cytosol	plasma membrane		plastid	plastid		mitochondrion		mitochondrion	plastid		plastid	plastid	plastid	plastid	plastid		mitochondrion	plastid	cytosol	plastid	plastid	extracellular	plastid:15028209;plastid:15322131;plastid:18431481	plastid:18431481;plastid:15322131	plastid:16381842	Q8LAP6	plastid:15028209;plastid:15322131;plastid:21531424;plastid:23851315;plastid:20061580;plastid:24872594;plastid:18431481;plastid:22274653;plastid:23667806		plastid
XP_016576987.1	LOC107874748	1	AT1G51410.1	NAD(P)-binding Rossmann-fold superfamily protein;similar to Eucalyptus gunnii alcohol dehydrogenase of unknown physiological function (GI:1143445), apple tree, PIR:T16995; NOT a cinnamyl-alcohol dehydrogenase	8	1	325	35920.9	5.12253	-0.0769231	0	endoplasmic reticulum,plastid,mitochondrion,cytosol,peroxisome,nucleus,golgi	cytosol		cytosol		plastid				endoplasmic reticulum		golgi				mitochondrion		mitochondrion	cytosol,nucleus	cytosol		cytosol	peroxisome				Q4PSZ5			plasma membrane
XP_016569759.1	LOC107867828	1	AT1G51510.1	RNA-binding (RRM/RBD/RNP motifs) family protein;This gene is predicted to encode a protein involved in the exon junction complex. Though there is a predicted RNA binding motif, in the Drosophila ortholog (33% identity), this motif mediates interactions with Mago and is not available for RNA binding. The Arabidopsis Y14 protein appears to be predominantly nucleolar, but there is also some evidence…	77	4	202	22439.7	4.94767	-1.01881	0	cytosol,nucleus,plastid,mitochondrion	nucleus		nucleus		nucleus				nucleus	nucleus	nucleus,plastid				mitochondrion		mitochondrion	cytosol,nucleus	nucleus		nucleus	cytosol	nucleus:15496452;nucleus:16953428	nucleus:15496452		Q8LG23	nucleus:15496452	nucleus:15496452;nucleus:16953428	cytosol,nucleus	cytosol:cpeb-gs;nucleus:15496452
XP_016556367.1	LOC107855871	1	AT1G51560.1	Pyridoxamine 5'-phosphate oxidase family protein;	16	2	392	43584.9	6.88217	-0.301276	0	cytosol,plastid,mitochondrion	cytosol		plastid	plastid		plastid		mitochondrion	plastid		plastid	plastid	plastid	plastid	plastid		mitochondrion	mitochondrion	cytosol	plastid	mitochondrion	cytosol				Q9C8K8	plasma membrane:19334764;plastid:24872594		plastid
XP_016556358.1	LOC107855864	1	AT1G51590.1	alpha-mannosidase 1;Encodes an alpha-mannosidase I enzyme responsible for N-glycan maturation.	35	3	560	63535.5	6.40987	-0.409464	0	cytosol,golgi,plastid,mitochondrion	plastid		plastid		golgi	mitochondrion	mitochondrion	mitochondrion	golgi		cytosol		mitochondrion	mitochondrion	mitochondrion		mitochondrion	mitochondrion	mitochondrion	mitochondrion	plastid	golgi	golgi:16618929;golgi:19914916;golgi:20023195	golgi:16618929		Q9C512	golgi:16618929;golgi:22430844;golgi:22923678;plasma membrane:19334764;plasma membrane:21433285		golgi
XP_016562399.1	LOC107861622	1	AT1G51660.1	mitogen-activated protein kinase kinase 4;Encodes a mitogen-activated map kinase kinase (there are nine in Arabidopsis) involved in innate immunity. This protein activates MPK3/MPK6 and early-defense genes redundantly with MKK5. In plants with both MKK5 and MKK6 levels reduced by RNAi plants, floral organs do not abscise suggestion a role for both proteins in mediating floral organ abscission.	41	7	366	40119	9.70082	-0.381421	0	plastid,mitochondrion,cytosol,nucleus,golgi	nucleus		nucleus	plastid		plastid		mitochondrion	cytosol	nucleus	cytosol,nucleus	plastid		mitochondrion	plastid		mitochondrion	mitochondrion	nucleus	plastid	mitochondrion	golgi	nucleus:15610358	nucleus:15610358		O80397		cytosol:15610358;nucleus:15610358;unclear:15610358	nucleus
XP_016550677.1	LOC107850577	1	AT1G51710.1	ubiquitin-specific protease 6;Ubiquitin-specific protease 6 (UBP6). Deubiquinating enzyme. Interacts with calmodulin.	47	7	482	53698.8	6.11501	-0.469295	0	cytosol,nucleus,mitochondrion	cytosol		nucleus		cytosol				cytosol		nucleus				mitochondrion		mitochondrion	cytosol,nucleus	nucleus		cytosol	cytosol				Q949Y0	golgi:25900983;plasma membrane:21433285		cytosol
XP_016550677.1	LOC107850577	1	AT1G51710.2	ubiquitin-specific protease 6;Ubiquitin-specific protease 6 (UBP6). Deubiquinating enzyme. Interacts with calmodulin.	38	1	443	49489.7	5.80059	-0.480813	0	endoplasmic reticulum,mitochondrion,extracellular,cytosol,nucleus,golgi	nucleus		nucleus						cytosol		nucleus				endoplasmic reticulum,golgi,extracellular		mitochondrion	cytosol,nucleus	nucleus		nucleus	cytosol				Q949Y0			nucleus
XP_016562615.1	LOC107861763	1	AT1G51730.1	Ubiquitin-conjugating enzyme family protein;	63	2	252	28707	3.86415	-0.664286	0	cytosol,nucleus,mitochondrion	cytosol		nucleus						cytosol	nucleus	nucleus				mitochondrion		mitochondrion	cytosol,nucleus	cytosol		nucleus	nucleus				Q9C8I1		plastid:15141064	nucleus
XP_016540387.1	LOC107840946	1	AT1G51760.1	peptidase M20/M25/M40 family protein;encodes a member of the six Arabidopsis IAA-amino acid conjugate hydrolase subfamily and conjugates and conjugates IAA-Ala in vitro. Gene is expressed most strongly in roots, stems, and flowers.	67	4	440	48266.2	6.7254	-0.0675	0	endoplasmic reticulum,plastid,mitochondrion,extracellular,cytosol,golgi,vacuole	plastid		endoplasmic reticulum,golgi,extracellular		plastid	endoplasmic reticulum,golgi,extracellular		mitochondrion	vacuole		endoplasmic reticulum		endoplasmic reticulum,golgi,extracellular	endoplasmic reticulum,golgi,extracellular	endoplasmic reticulum,golgi,extracellular		mitochondrion	mitochondrion	cytosol	endoplasmic reticulum,golgi,extracellular	plastid	endoplasmic reticulum	endoplasmic reticulum:16618929	plasma membrane:17317660;endoplasmic reticulum:16618929	endoplasmic reticulum:16381842	O04373	endoplasmic reticulum:16618929;endoplasmic reticulum:22923678;plasma membrane:17317660;plasma membrane:19334764;plasma membrane:26781341;vacuole:23903016		endoplasmic reticulum
XP_016540381.1	LOC107840941	1	AT1G51980.1	Insulinase (Peptidase family M16) protein;	311	5	503	54405	6.26357	-0.126441	0	cytosol,plastid,mitochondrion	cytosol		plastid	plastid	mitochondrion	mitochondrion	mitochondrion	mitochondrion	mitochondrion		mitochondrion	plastid	mitochondrion	mitochondrion	mitochondrion		mitochondrion	mitochondrion	mitochondrion	mitochondrion	mitochondrion	mitochondrion	mitochondrion:11743115;mitochondrion:14671022;mitochondrion:14730085;mitochondrion:15276431;mitochondrion:16618929;mitochondrion:17137349;mitochondrion:18189341;plasma membrane:17151019;plastid:15028209;plastid:16618929	plastid:15028209;mitochondrion:15276431;mitochondrion:14671022;plastid:16618929;plasma membrane:17151019;mitochondrion:17137349;mitochondrion:18189341	mitochondrion:16381842	Q9ZU25	golgi:25900983;mitochondrion:11743115;mitochondrion:11870776;mitochondrion:14671022;mitochondrion:14730085;mitochondrion:15276431;mitochondrion:17137349;mitochondrion:18189341;mitochondrion:21472856;mitochondrion:21841088;mitochondrion:22923678;mitochondrion:23444301;mitochondrion:24727099;mitochondrion:27122571;mitochondrion:27943495;mitochondrion:21896887;nucleus:24012629;plasma membrane:193347…		mitochondrion	mitochondrion:14730085;mitochondrion:15276431;mitochondrion:17137349;mitochondrion:21841088;mitochondrion:11743115;mitochondrion:21472856;mitochondrion:14671022;mitochondrion:11870776;mitochondrion:18189341
XP_016540381.1	LOC107840941	1	AT1G51980.2	Insulinase (Peptidase family M16) protein;	265	0	451	48618	5.87513	-0.130599	0	cytosol,plastid,mitochondrion	cytosol		plastid	plastid	mitochondrion	mitochondrion		mitochondrion	mitochondrion		mitochondrion	plastid	mitochondrion	mitochondrion	mitochondrion		mitochondrion	mitochondrion	mitochondrion	mitochondrion	mitochondrion	mitochondrion		plastid:15028209;mitochondrion:15276431;mitochondrion:14671022;plastid:16618929;plasma membrane:17151019;mitochondrion:17137349;mitochondrion:18189341	mitochondrion:16381842	Q9ZU25	mitochondrion:24727099		mitochondrion
XP_016562688.1	LOC107861831	1	AT1G52230.1	photosystem I subunit H2;	1024	6	145	15274.4	10.5051	-0.106897	0	plastid,plasma membrane,mitochondrion,peroxisome,nucleus	plasma membrane		nucleus	plastid	plastid	plastid		mitochondrion	plastid		plastid	plastid	plastid	plastid	plastid	peroxisome	plastid	plastid	mitochondrion	plastid	plastid	plastid	plastid:16461379	plastid:16461379;plastid:18431481;plastid:14729914;plastid:15322131	plastid:16381842	Q9SUI6	nucleus:23396599;plasma membrane:19334764;plastid:14729914;plastid:15028209;plastid:15322131;plastid:21531424;plastid:23549413;plastid:23851315;plastid:23390424;plastid:18431481;plastid:18633119;plastid:20061580;plastid:23667806;plastid:24872594;plastid:25402197		plastid	plastid:14729914;plastid:16461379;plastid:18431481;plastid:18633119;plastid:15322131;plastid:20061580;plastid:15028209;plastid:21531424
XP_016555539.1	LOC107855067	1	AT1G52340.1	NAD(P)-binding Rossmann-fold superfamily protein;Encodes a cytosolic short-chain dehydrogenase/reductase involved in the conversion of xanthoxin to ABA-aldehyde during ABA biosynthesis. Mutants are insensitive to sucrose and glucose.	45	3	285	30274.2	6.23089	0.112632	0	cytosol,peroxisome,plastid,mitochondrion	cytosol		plastid		cytosol	plastid		mitochondrion	peroxisome		cytosol			plastid	plastid		plastid	plastid	cytosol		cytosol	plastid	cytosol:0012417697	cytosol:12417697	cytosol:16381842	Q9C826		cytosol:12417697	cytosol	cytosol:12417697
XP_016550405.1	LOC107850418	1	AT1G52360.1	Coatomer, beta' subunit;	31	2	926	104472	4.57409	-0.314147	0	endoplasmic reticulum,mitochondrion,extracellular,cytosol,nucleus,golgi	cytosol		nucleus		cytosol				cytosol		nucleus			mitochondrion	mitochondrion		endoplasmic reticulum,golgi,extracellular	mitochondrion	cytosol	mitochondrion	nucleus	cytosol			cytosol:16381842;endoplasmic reticulum:16381842;golgi:16381842	Q9C827	cytosol:21166475;golgi:25900983;nucleus:23396599;plasma membrane:19334764;vacuole:23903016;vacuole:25900983		cytosol
XP_016550405.1	LOC107850418	1	AT1G52360.2	Coatomer, beta' subunit;	0	0	970	109777	4.59655	-0.284845	0	endoplasmic reticulum,plastid,mitochondrion,extracellular,cytosol,nucleus,golgi	cytosol		nucleus		cytosol				cytosol		nucleus		mitochondrion	endoplasmic reticulum,golgi,extracellular	endoplasmic reticulum,golgi,extracellular		endoplasmic reticulum,golgi,extracellular	endoplasmic reticulum,golgi,extracellular	cytosol	endoplasmic reticulum,golgi,extracellular	plastid	golgi							plasma membrane
XP_016562868.1	LOC107861962	1	AT1G52540.1	Protein kinase superfamily protein;	33	6	350	39870.5	5.87766	-0.398	0	plastid,plasma membrane,mitochondrion,cytosol,nucleus	plastid		plastid		plasma membrane	mitochondrion			cytosol		nucleus				mitochondrion		mitochondrion	cytosol,nucleus	cytosol		nucleus	cytosol	plasma membrane:14506206;plasma membrane:17317660;plasma membrane:17644812	plasma membrane:17644812		Q8LDB7	plasma membrane:15308754;plasma membrane:17317660;plasma membrane:17644812;plasma membrane:20843791;plasma membrane:22318864;plasma membrane:22923678;plasma membrane:26781341		plasma membrane
XP_016562845.1	LOC107861948	1	AT1G52590.1	Putative thiol-disulphide oxidoreductase DCC;	22	5	172	19709.8	9.55661	-0.168605	0	nucleus,plastid,mitochondrion	plastid		plastid	plastid		mitochondrion	mitochondrion	mitochondrion	mitochondrion		nucleus,plastid,mitochondrion		mitochondrion	mitochondrion	mitochondrion		mitochondrion	mitochondrion	mitochondrion	plastid	plastid	mitochondrion	plastid:16414959	plastid:16414959	plastid:16381842;cytosol:16381842	Q9SSR1	plastid:22274653;plastid:24872594;plastid:16414959		plastid
XP_016541100.1	LOC107841771	1	AT1G52600.1	Peptidase S24/S26A/S26B/S26C family protein;	62	4	180	20022.8	7.16233	0.314444	0	endoplasmic reticulum,plasma membrane,plastid,mitochondrion,extracellular,cytosol,nucleus,golgi	cytosol		plastid		mitochondrion	plastid			plasma membrane		endoplasmic reticulum			endoplasmic reticulum,golgi,extracellular	endoplasmic reticulum,golgi,extracellular		mitochondrion	cytosol,nucleus	cytosol		endoplasmic reticulum	endoplasmic reticulum	endoplasmic reticulum:16618929;plasma membrane:17644812	endoplasmic reticulum:16618929;plasma membrane:17644812		Q570X6	endoplasmic reticulum:16618929;endoplasmic reticulum:22923678;plasma membrane:15574830;plasma membrane:17644812;plasma membrane:23990937;plasma membrane:26781341		endoplasmic reticulum
XP_016537848.1	LOC107839030	1	AT1G52700.1	alpha/beta-Hydrolases superfamily protein;	2	0	255	27476.6	7.06043	-0.138431	0	plastid,mitochondrion,extracellular,cytosol,nucleus	nucleus		nucleus				mitochondrion		cytosol					mitochondrion	mitochondrion		mitochondrion	mitochondrion	extracellular	mitochondrion	nucleus	plastid				Q9SSS4			cytosol
XP_016541759.1	LOC107842432	1	AT1G53210.1	sodium/calcium exchanger family protein / calcium-binding EF hand family protein;	374	9	585	63420.4	4.96876	0.472137	0	endoplasmic reticulum,plasma membrane,plastid,mitochondrion,extracellular,cytosol,golgi	plasma membrane		endoplasmic reticulum,golgi,extracellular	plastid		endoplasmic reticulum,golgi,extracellular	mitochondrion	mitochondrion	plasma membrane		plasma membrane	plastid	endoplasmic reticulum,golgi,extracellular	endoplasmic reticulum,golgi,extracellular	endoplasmic reticulum,golgi,extracellular		mitochondrion	endoplasmic reticulum,golgi,extracellular	cytosol	endoplasmic reticulum,golgi,extracellular	plasma membrane	plasma membrane	plasma membrane:17151019;vacuole:14760709;vacuole:15539469;vacuole:16618929	vacuole:15539469;plasma membrane:17151019;vacuole:16618929		Q8L636	cytosol:25641898;plasma membrane:19334764;plasma membrane:20843791;plasma membrane:21433285;plasma membrane:22215637;plasma membrane:26091700;vacuole:14760709;vacuole:16618929;vacuole:17151019;vacuole:22923678;vacuole:23903016	vacuole:26296956	plasma membrane	plasma membrane:22215637;plasma membrane:20843791;plasma membrane:17151019;plasma membrane:19334764;plasma membrane:21433285
XP_016539341.1	LOC107840119	1	AT1G53240.1	Lactate/malate dehydrogenase family protein;	297	10	341	35806.5	8.58244	0.165396	0	plastid,plasma membrane,mitochondrion	plasma membrane		plastid	plastid	mitochondrion	mitochondrion	mitochondrion	mitochondrion	mitochondrion		mitochondrion	plastid	mitochondrion	mitochondrion	mitochondrion		mitochondrion	mitochondrion	mitochondrion	mitochondrion	mitochondrion	mitochondrion	mitochondrion:11743114;mitochondrion:11743115;mitochondrion:12492832;mitochondrion:14671022;mitochondrion:15276431;mitochondrion:18385124;plastid:18431481	mitochondrion:14671022;mitochondrion:15276431;plastid:18431481	mitochondrion:16381842	Q9ZP06	extracellular:26572690;golgi:25900983;mitochondrion:11743114;mitochondrion:11743115;mitochondrion:12492832;mitochondrion:14671022;mitochondrion:15276431;mitochondrion:18385124;mitochondrion:21472856;mitochondrion:21841088;mitochondrion:22923678;mitochondrion:23444301;mitochondrion:24727099;mitochondrion:27943495;mitochondrion:21896887;plasma membrane:19334764;plasma membrane:21433285;plasma membr…		mitochondrion	mitochondrion:15276431;mitochondrion:21841088;mitochondrion:11743114;mitochondrion:11743115;mitochondrion:21472856;mitochondrion:14671022;mitochondrion:12492832;mitochondrion:18385124
XP_016581152.1	LOC107878617	1	AT1G53280.1	Class I glutamine amidotransferase-like superfamily protein;	94	4	438	46993.3	7.95465	0.0696347	0	cytosol,plastid,mitochondrion	cytosol		plastid	plastid		mitochondrion		mitochondrion	plastid		plastid	plastid	plastid	plastid	mitochondrion		mitochondrion	plastid	cytosol	plastid	plastid	mitochondrion	plastid:18431481	plastid:18431481		Q9MAH3	extracellular:26572690;plastid:18431481;plastid:20423899;plastid:21531424;plastid:23851315;plastid:20061580;plastid:23549413;plastid:24361574;plastid:24872594		plastid
XP_016545038.1	LOC107845307	1	AT1G53310.1	phosphoenolpyruvate carboxylase 1;Encodes one of four Arabidopsis phosphoenolpyruvate carboxylase proteins.	109	3	967	110292	5.93487	-0.3909	0	cytosol,nucleus,plastid,mitochondrion	cytosol		cytosol		plastid				cytosol		cytosol				mitochondrion		mitochondrion	cytosol,nucleus	cytosol		cytosol	cytosol	cytosol:18433157	cytosol:18433157	cytosol:16381842	Q9MAH0	cytosol:21166475;extracellular:26572690;golgi:25900983;mitochondrion:27122571;mitochondrion:27943495;plasma membrane:19334764;plasma membrane:21433285;plasma membrane:22215637;plasma membrane:26781341;vacuole:23903016		cytosol	cytosol:21166475;cytosol:18433157
XP_016545038.1	LOC107845307	1	AT1G53310.2	phosphoenolpyruvate carboxylase 1;Encodes one of four Arabidopsis phosphoenolpyruvate carboxylase proteins.	118	2	967	110292	5.93487	-0.3909	0	cytosol,nucleus,plastid,mitochondrion	cytosol		cytosol		plastid				cytosol		cytosol				mitochondrion		mitochondrion	cytosol,nucleus	cytosol		cytosol	cytosol		cytosol:18433157	cytosol:16381842	Q9MAH0	cytosol:21166475		cytosol
XP_016545038.1	LOC107845307	1	AT1G53310.3	phosphoenolpyruvate carboxylase 1;Encodes one of four Arabidopsis phosphoenolpyruvate carboxylase proteins.	116	3	967	110292	5.93487	-0.3909	0	cytosol,nucleus,plastid,mitochondrion	cytosol		cytosol		plastid				cytosol		cytosol				mitochondrion		mitochondrion	cytosol,nucleus	cytosol		cytosol	cytosol		cytosol:18433157	cytosol:16381842	Q9MAH0	cytosol:21166475		cytosol
XP_016563951.1	LOC107862803	1	AT1G53345.1	;	5	1	325	36682.7	5.96717	-0.271385	0	endoplasmic reticulum,mitochondrion,extracellular,cytosol,peroxisome,nucleus,golgi	cytosol		nucleus			mitochondrion			cytosol		nucleus			mitochondrion	endoplasmic reticulum,golgi,extracellular		mitochondrion	mitochondrion	cytosol	endoplasmic reticulum,golgi,extracellular	cytosol	peroxisome				Q8LAY7			cytosol,golgi
XP_016539463.1	LOC107840198	1	AT1G53540.1	HSP20-like chaperones superfamily protein;	27	2	157	17604.8	5.12639	-0.577707	0	endoplasmic reticulum,plastid,mitochondrion,extracellular,cytosol,nucleus,golgi	cytosol		endoplasmic reticulum,golgi,extracellular		plastid				cytosol		nucleus				mitochondrion		mitochondrion	cytosol,nucleus	mitochondrion		cytosol	cytosol			cytosol:16381842	P13853			cytosol
XP_016565394.1	LOC107863776	1	AT1G53580.1	glyoxalase II 3;Mononuclear Fe(II)-containing member of the b-lactamase fold superfamily. ETHE1 is homodimeric in solution, exhibits low-level esterase activity, and specifically binds a single Fe(II) atom in the active site.	69	6	294	32333.8	7.01661	-0.222109	0	nucleus,plastid,mitochondrion	nucleus		plastid	plastid		mitochondrion	mitochondrion	mitochondrion	mitochondrion		mitochondrion	plastid	mitochondrion	mitochondrion	mitochondrion		mitochondrion	mitochondrion	mitochondrion	mitochondrion	mitochondrion	mitochondrion			mitochondrion:16381842	Q9C8L4	mitochondrion:27943495		mitochondrion
XP_016565394.1	LOC107863776	1	AT1G53580.2	glyoxalase II 3;Mononuclear Fe(II)-containing member of the b-lactamase fold superfamily. ETHE1 is homodimeric in solution, exhibits low-level esterase activity, and specifically binds a single Fe(II) atom in the active site.	49	0	294	32359.9	7.01661	-0.204082	0	plastid,plasma membrane,mitochondrion	plasma membrane		plastid	plastid		mitochondrion	mitochondrion	mitochondrion	mitochondrion		mitochondrion	plastid	mitochondrion	mitochondrion	mitochondrion		mitochondrion	mitochondrion	mitochondrion	mitochondrion	mitochondrion	mitochondrion			mitochondrion:16381842	Q9C8L4			mitochondrion
XP_016581067.1	LOC107878558	1	AT1G53670.1	methionine sulfoxide reductase B 1;	82	3	202	22608.6	9.20289	-0.593069	0	nucleus,plastid,mitochondrion	nucleus		plastid	plastid	nucleus	mitochondrion		mitochondrion	plastid		nucleus	plastid	plastid	mitochondrion	plastid		plastid	plastid	nucleus	plastid	plastid	mitochondrion	plastid:17031545	plastid:18633119;plastid:18431481		Q9C8M2	plastid:18431481;plastid:18633119;plastid:24361574		plastid
XP_016581067.1	LOC107878558	1	AT1G53670.2	methionine sulfoxide reductase B 1;	64	1	195	21855.8	9.20746	-0.574872	0	nucleus,plastid,mitochondrion	nucleus		plastid	plastid	nucleus	mitochondrion		mitochondrion	plastid		nucleus	plastid	plastid	mitochondrion	plastid		plastid	plastid	nucleus	plastid	plastid	mitochondrion		plastid:18633119;plastid:18431481		A6QRB3			plastid
XP_016556338.1	LOC107855846	1	AT1G53750.1	regulatory particle triple-A 1A;26S proteasome AAA-ATPase subunit RPT1a (RPT1a) mRNA,	180	6	426	47806	6.55972	-0.4	0	cytosol,nucleus,mitochondrion	cytosol		cytosol		mitochondrion				cytosol		cytosol,nucleus				mitochondrion		mitochondrion	cytosol,nucleus	nucleus		cytosol	cytosol	nucleus:11742986	plasma membrane:17317660	cytosol:16381842;nucleus:16381842	Q9SSB5	cytosol:21166475;golgi:25900983;nucleus:27177187;plasma membrane:17317660;plasma membrane:19334764;plasma membrane:26781341;vacuole:25900983		cytosol,nucleus	cytosol:21166475;nucleus:cpeb-gs
XP_016573000.1	LOC107870843	1	AT1G53880.1	Eukaryotic translation initiation factor 2B (eIF-2B) family protein;	12	0	580	65139.5	7.78615	-0.174483	0	cytosol,nucleus,plastid,mitochondrion	plastid		nucleus		cytosol				cytosol		plastid				mitochondrion		mitochondrion	cytosol,nucleus	mitochondrion		cytosol	cytosol				Q3ECQ8			cytosol	cytosol:cpeb-gs
XP_016573000.1	LOC107870843	1	AT1G53900.1	Eukaryotic translation initiation factor 2B (eIF-2B) family protein;	12	0	580	65139.5	7.78615	-0.174483	0	cytosol,nucleus,plastid,mitochondrion	plastid		nucleus		cytosol				cytosol		plastid				mitochondrion		mitochondrion	cytosol,nucleus	mitochondrion		cytosol	cytosol				Q3ECQ8			cytosol	cytosol:cpeb-gs
XP_016562466.1	LOC107861672	1	AT1G54100.1	aldehyde dehydrogenase 7B4;Aldehyde dehydrogenase	142	5	508	54211.5	5.22886	0.0476378	0	plastid,mitochondrion,peroxisome,cytosol,nucleus	cytosol		cytosol		cytosol				cytosol		plastid				mitochondrion		mitochondrion	cytosol,nucleus	cytosol		cytosol	peroxisome				Q9SYG7	cytosol:21166475;extracellular:26572690	cytosol:17080931	cytosol
XP_016562466.1	LOC107861672	1	AT1G54100.2	aldehyde dehydrogenase 7B4;Aldehyde dehydrogenase	167	7	508	54211.5	5.22886	0.0476378	0	plastid,mitochondrion,peroxisome,cytosol,nucleus	cytosol		cytosol		cytosol				cytosol		plastid				mitochondrion		mitochondrion	cytosol,nucleus	cytosol		cytosol	peroxisome				Q9SYG7	cytosol:21166475		cytosol
XP_016579643.1	LOC107877500	1	AT1G54220.1	Dihydrolipoamide acetyltransferase, long form protein;	20	3	539	58470.6	7.96627	-0.394805	0	cytosol,nucleus,plastid,mitochondrion	plastid		plastid		mitochondrion				cytosol		mitochondrion		mitochondrion	mitochondrion	mitochondrion		mitochondrion	mitochondrion	nucleus	mitochondrion	plastid	mitochondrion	mitochondrion:14671022;mitochondrion:14764908;mitochondrion:18385124	mitochondrion:18385124;mitochondrion:14671022	mitochondrion:16381842	Q5M729	mitochondrion:14671022;mitochondrion:14764908;mitochondrion:18385124;mitochondrion:21472856;mitochondrion:21841088;mitochondrion:23444301;mitochondrion:24727099;mitochondrion:27122571;mitochondrion:27943495;vacuole:15215502		mitochondrion	mitochondrion:21841088;mitochondrion:14671022;mitochondrion:14764908;mitochondrion:18385124;mitochondrion:21472856
XP_016579643.1	LOC107877500	1	AT1G54220.2	Dihydrolipoamide acetyltransferase, long form protein;	15	2	539	58470.6	7.96627	-0.394805	0	cytosol,nucleus,plastid,mitochondrion	plastid		plastid		mitochondrion				cytosol		mitochondrion		mitochondrion	mitochondrion	mitochondrion		mitochondrion	mitochondrion	nucleus	mitochondrion	plastid	mitochondrion		mitochondrion:18385124;mitochondrion:14671022	mitochondrion:16381842	Q5M729	mitochondrion:24727099		mitochondrion
XP_016538463.1	LOC107839476	1	AT1G54520.1	;	83	8	391	42845.9	9.5887	-0.226343	0	plastid,nucleus,plasma membrane,mitochondrion	plasma membrane	plastid,mitochondrion	nucleus	plastid		plastid		mitochondrion	plastid		nucleus	plastid		plastid	plastid		mitochondrion	mitochondrion	nucleus	plastid	plastid	plastid	plastid:15028209;plastid:18431481	plastid:15028209		Q8RWI0	plastid:15028209;plastid:18431481;plastid:21531424;plastid:20061580;plastid:24872594		plastid
XP_016538515.1	LOC107839513	1	AT1G54780.1	thylakoid lumen 18.3 kDa protein;Encodes a thylakoid lumen protein regulating photosystem II repair cycle.	496	15	285	31140.3	9.36782	-0.270526	0	nucleus,plastid,mitochondrion	plastid		plastid	plastid	nucleus	plastid			plastid		nucleus	plastid	plastid	plastid	plastid		mitochondrion	plastid	mitochondrion	plastid	plastid	plastid	plastid:11719511;plastid:11826309	plastid:11719511;plastid:18431481;plastid:15322131	plastid:16381842	Q9ZVL6	mitochondrion:27943495;nucleus:27177187;plasma membrane:19334764;plastid:11719511;plastid:11826309;plastid:14729914;plastid:15028209;plastid:15322131;plastid:20423899;plastid:21531424;plastid:23851315;plastid:18431481;plastid:18633119;plastid:20061580;plastid:23667806;plastid:24872594		plastid	plastid:11826309;plastid:11719511;plastid:14729914;plastid:15028209;plastid:18431481;plastid:18633119;plastid:15322131;plastid:20061580;plastid:21531424;plastid:20423899
XP_016538514.1	LOC107839512	1	AT1G54790.1	GDSL-like Lipase/Acylhydrolase superfamily protein;	71	3	382	42410.5	5.41468	-0.0895288	0	endoplasmic reticulum,golgi,vacuole,extracellular	extracellular		endoplasmic reticulum,golgi,extracellular			endoplasmic reticulum,golgi,extracellular			extracellular		extracellular		endoplasmic reticulum,golgi,extracellular	endoplasmic reticulum,golgi,extracellular	endoplasmic reticulum,golgi,extracellular		endoplasmic reticulum,golgi,extracellular	endoplasmic reticulum,golgi,extracellular	extracellular	endoplasmic reticulum,golgi,extracellular	extracellular	vacuole			extracellular:16381842	Q3ECP6			extracellular
XP_016538514.1	LOC107839512	1	AT1G54790.2	GDSL-like Lipase/Acylhydrolase superfamily protein;	69	1	408	45383.1	6.24925	-0.0943627	0	endoplasmic reticulum,plastid,extracellular,cytosol,golgi,vacuole	extracellular		endoplasmic reticulum,golgi,extracellular			endoplasmic reticulum,golgi,extracellular			extracellular		extracellular		endoplasmic reticulum,golgi,extracellular	endoplasmic reticulum,golgi,extracellular	endoplasmic reticulum,golgi,extracellular		endoplasmic reticulum,golgi,extracellular	endoplasmic reticulum,golgi,extracellular	cytosol	endoplasmic reticulum,golgi,extracellular	plastid	vacuole			extracellular:16381842	Q3ECP6			extracellular
XP_016538514.1	LOC107839512	1	AT1G54790.3	GDSL-like Lipase/Acylhydrolase superfamily protein;	0	0	383	42311.5	5.16687	0.00130548	0	endoplasmic reticulum,plasma membrane,extracellular,golgi,vacuole	plasma membrane		endoplasmic reticulum,golgi,extracellular			endoplasmic reticulum,golgi,extracellular			extracellular		extracellular		endoplasmic reticulum,golgi,extracellular	endoplasmic reticulum,golgi,extracellular	endoplasmic reticulum,golgi,extracellular		endoplasmic reticulum,golgi,extracellular	endoplasmic reticulum,golgi,extracellular	extracellular	endoplasmic reticulum,golgi,extracellular	extracellular	vacuole							extracellular
XP_016538599.1	LOC107839570	1	AT1G55020.1	lipoxygenase 1;lipoxygenase, a defense gene conferring resistance Xanthomonas campestris	47	4	859	98050.5	5.20495	-0.438068	0	cytosol,nucleus,plastid,mitochondrion	cytosol		cytosol		plastid				cytosol		cytosol				mitochondrion		mitochondrion	cytosol,nucleus	cytosol		cytosol	cytosol			cytosol:16381842	Q06327	extracellular:26572690;golgi:25900983;plasma membrane:22318864;plasma membrane:26781341;vacuole:25900983		golgi
XP_016565547.1	LOC107863875	1	AT1G55090.1	carbon-nitrogen hydrolase family protein;	41	3	725	80904.8	5.60275	-0.171172	0	plastid,plasma membrane,mitochondrion,cytosol,nucleus	plastid		nucleus						cytosol		plasma membrane,plastid				mitochondrion		mitochondrion	cytosol,nucleus	cytosol		plastid	cytosol				Q9C723	cytosol:21166475		cytosol
XP_016550372.1	LOC107850396	1	AT1G55150.1	DEA(D/H)-box RNA helicase family protein;	16	4	501	55579.3	9.51672	-0.494611	0	cytosol,nucleus,plastid,mitochondrion	plastid		nucleus				mitochondrion		nucleus		nucleus				mitochondrion		mitochondrion	mitochondrion	nucleus		cytosol	cytosol			nucleus:16381842	Q9C718	cytoskeleton:24134884;cytosol:21166475		cytosol
XP_016550068.1	LOC107850167	1	AT1G55320.1	acyl-activating enzyme 18;Encodes a protein with similarity to acyl activating enzymes. AAE18 is localized to the peroxisome where it may be involved in metabolism of auxin precursors to active auxins.	13	1	727	81139.5	6.56445	-0.143879	1	plasma membrane,plastid,mitochondrion,peroxisome,cytosol,nucleus	plasma membrane		cytosol						peroxisome		peroxisome				mitochondrion	peroxisome	mitochondrion	cytosol,nucleus	cytosol		plastid	cytosol	peroxisome:19043666	peroxisome:19043666		Q84P17		peroxisome:19043666;peroxisome:22920973;plastid:22920973	peroxisome	peroxisome:19043666
XP_016543290.1	LOC107843494	1	AT1G55360.1	Protein of Unknown Function (DUF239);	184	6	422	47312.5	8.35189	-0.570853	0	endoplasmic reticulum,plastid,mitochondrion,extracellular,nucleus,golgi,vacuole	vacuole		endoplasmic reticulum,golgi,extracellular			endoplasmic reticulum,golgi,extracellular		mitochondrion	golgi	nucleus	plastid,mitochondrion,extracellular,nucleus,vacuole		mitochondrion	endoplasmic reticulum,golgi,extracellular	endoplasmic reticulum,golgi,extracellular		endoplasmic reticulum,golgi,extracellular	endoplasmic reticulum,golgi,extracellular	mitochondrion	endoplasmic reticulum,golgi,extracellular	nucleus	golgi				Q9C8A7			extracellular
XP_016582471.1	LOC107880062	1	AT1G55480.1	protein containing PDZ domain, a K-box domain, and a TPR region;Encodes a member of a novel plant protein family containing a PDZ, a K-box, and a TPR motif. mRNA but not protein levels decrease after wounding. ZKT is phosphorylated at Thr and Ser residues after wounding.	137	7	335	37412	8.36983	-0.709552	0	cytosol,nucleus,plastid,mitochondrion	nucleus	plastid,mitochondrion	plastid	plastid		plastid		mitochondrion	cytosol		cytosol,nucleus	plastid	plastid	plastid	plastid		plastid	plastid	nucleus	plastid	plastid	cytosol	plastid:12938931;plastid:15028209;plastid:15322131;plastid:18431481;plastid:18633119	plastid:15028209;plastid:18633119;plastid:15322131;plastid:12938931		Q94BS2	plastid:12938931;plastid:15028209;plastid:15322131;plastid:20423899;plastid:21531424;plastid:23549413;plastid:23851315;plastid:25740923;plastid:20061580;plastid:24872594;plastid:18633119;plastid:21539947;plastid:24361574;plastid:18431481		plastid
XP_016549128.1	LOC107848931	1	AT1G55490.1	chaperonin 60 beta;encodes the beta subunit of the chloroplast chaperonin 60, a homologue of bacterial GroEL. Mutants in this gene develops lesions on its leaves, expresses systemic acquired resistance (SAR) and develops accelerated cell death to heat shock stress. The protein has molecular chaperone activity for suppressing protein aggregation in vitro.	123	3	600	63812.8	6.38145	-0.112333	0	plastid,mitochondrion	plastid		plastid	plastid	plastid	plastid		mitochondrion	plastid		plastid	plastid	plastid	plastid	plastid		plastid	plastid	mitochondrion	plastid	plastid	plastid	plastid:1347275;plastid:16923014	plasma membrane:17317660;plastid:16923014;plastid:12938931;plastid:18431481;plastid:16207701	plastid:16381842	P21240	cytosol:25641898;extracellular:26572690;golgi:25900983;nucleus:23396599;plasma membrane:17317660;plasma membrane:19334764;plasma membrane:22318864;plasma membrane:26781341;plastid:12766230;plastid:12938931;plastid:15028209;plastid:16207701;plastid:20423899;plastid:21531424;plastid:23851315;plastid:25740923;plastid:16923014;plastid:18431481;plastid:18633119;plastid:20061580;plastid:21539947;plasti…		plastid	plastid:21539947;plastid:16923014;plastid:15028209;plastid:16207701;plastid:18431481;plastid:12938931;plastid:20061580;plastid:18633119;plastid:12766230;plastid:21531424;plastid:20423899
XP_016549128.1	LOC107848931	1	AT1G55490.2	chaperonin 60 beta;encodes the beta subunit of the chloroplast chaperonin 60, a homologue of bacterial GroEL. Mutants in this gene develops lesions on its leaves, expresses systemic acquired resistance (SAR) and develops accelerated cell death to heat shock stress. The protein has molecular chaperone activity for suppressing protein aggregation in vitro.	283	3	600	63812.8	6.38145	-0.112333	0	plastid,mitochondrion	plastid		plastid	plastid	plastid	plastid		mitochondrion	plastid		plastid	plastid	plastid	plastid	plastid		plastid	plastid	mitochondrion	plastid	plastid	plastid		plasma membrane:17317660;plastid:16923014;plastid:12938931;plastid:18431481;plastid:16207701	plastid:16381842	P21240	plastid:23851315;plastid:24872594		plastid
XP_016581512.1	LOC107878867	1	AT1G55670.1	photosystem I subunit G;Encodes subunit G of photosystem I, an 11-kDa membrane protein that plays an important role in electron transport between plastocyanin and PSI and is involved in the stability of the PSI complex. PSI-G subunit is bound to PSI-B and is in contact with Lhca1. The protein inserts into thylakoids by a direct or "spontaneous" pathway that does not involve the activities of any …	2484	6	160	17086.3	10.0652	0.019375	0	mitochondrion,plastid,extracellular	mitochondrion	plastid,mitochondrion	plastid	plastid	plastid	plastid		mitochondrion	plastid		plastid	plastid	plastid	plastid	plastid		plastid	plastid	extracellular	plastid	plastid	plastid	plastid:16045770;plastid:16478728	plastid:16478728;plastid:16045770;plastid:12766230;plastid:18431481;plastid:14729914	plastid:16381842	Q9S7N7	cytosol:25641898;mitochondrion:27943495;nucleus:23396599;plasma membrane:19334764;plastid:12766230;plastid:12938931;plastid:14729914;plastid:15028209;plastid:15322131;plastid:21531424;plastid:23851315;plastid:18431481;plastid:18633119;plastid:20061580;plastid:23667806;plastid:24872594;plastid:25402197		plastid	plastid:14729914;plastid:16478728;plastid:15028209;plastid:18431481;plastid:12938931;plastid:15322131;plastid:16045770;plastid:18633119;plastid:20061580;plastid:21531424;plastid:12766230
XP_016581416.1	LOC107878799	1	AT1G55880.1	Pyridoxal-5'-phosphate-dependent enzyme family protein;	34	3	421	45440.6	8.38398	-0.13848	0	endoplasmic reticulum,plastid,mitochondrion,extracellular,cytosol,golgi,vacuole	cytosol		cytosol	plastid	cytosol	endoplasmic reticulum,golgi,extracellular			endoplasmic reticulum		cytosol,plastid		endoplasmic reticulum,golgi,extracellular	endoplasmic reticulum,golgi,extracellular	endoplasmic reticulum,golgi,extracellular		mitochondrion	endoplasmic reticulum,golgi,extracellular	mitochondrion	endoplasmic reticulum,golgi,extracellular	vacuole	endoplasmic reticulum				Q6NKY5	mitochondrion:27943495		endoplasmic reticulum
XP_016581416.1	LOC107878799	1	AT1G55880.2	Pyridoxal-5'-phosphate-dependent enzyme family protein;	32	0	348	37666	8.12272	-0.24569	0	endoplasmic reticulum,plastid,mitochondrion,extracellular,cytosol,golgi,vacuole	cytosol		mitochondrion	plastid	cytosol	endoplasmic reticulum,golgi,extracellular			endoplasmic reticulum		plastid		endoplasmic reticulum,golgi,extracellular	endoplasmic reticulum,golgi,extracellular	endoplasmic reticulum,golgi,extracellular		mitochondrion	endoplasmic reticulum,golgi,extracellular	mitochondrion	endoplasmic reticulum,golgi,extracellular	vacuole	endoplasmic reticulum				Q6NKY5			endoplasmic reticulum
XP_016544810.1	LOC107845043	1	AT1G55900.1	Haloacid dehalogenase-like hydrolase (HAD) superfamily protein;component of a translocase in the mitochondrial inner membrane	24	4	376	42642	9.67141	-0.475266	0	cytosol,plastid,mitochondrion	cytosol		plastid	plastid		mitochondrion	mitochondrion	mitochondrion	mitochondrion		mitochondrion	plastid	mitochondrion	mitochondrion	mitochondrion		mitochondrion	mitochondrion	mitochondrion	mitochondrion	mitochondrion	mitochondrion	mitochondrion:14671022;mitochondrion:14730085	mitochondrion:14671022;mitochondrion:15276431;mitochondrion:14730085	mitochondrion:16381842	Q8VYE2	mitochondrion:14671022;mitochondrion:14730085;mitochondrion:15276431;mitochondrion:22923678;mitochondrion:27943495		mitochondrion	mitochondrion:14730085;mitochondrion:14671022;mitochondrion:15276431
XP_016544810.1	LOC107845043	1	AT1G55900.2	Haloacid dehalogenase-like hydrolase (HAD) superfamily protein;component of a translocase in the mitochondrial inner membrane	0	0	370	41893.1	9.69744	-0.46	0	cytosol,plastid,mitochondrion	cytosol		plastid	plastid		mitochondrion		mitochondrion	mitochondrion		mitochondrion	plastid	mitochondrion	mitochondrion	mitochondrion		mitochondrion	mitochondrion	mitochondrion	mitochondrion	mitochondrion	mitochondrion							mitochondrion
XP_016581407.1	LOC107878790	1	AT1G55930.1	CBS domain-containing protein / transporter associated domain-containing protein;	6	2	653	72933	5.37285	-0.0278714	0	cytosol,plastid,plasma membrane,mitochondrion	plasma membrane		plastid	plastid		mitochondrion	mitochondrion		plastid		plastid	plastid	plastid	plastid	mitochondrion		mitochondrion	mitochondrion	cytosol	plastid	plasma membrane	cytosol					plastid:22923678;plastid:20061580;plastid:24872594		plastid
XP_016581556.1	LOC107878899	1	AT1G56050.1	GTP-binding protein-related;	26	1	421	45631.1	5.78219	-0.0104513	0	cytosol,mitochondrion,plastid,extracellular	plastid		plastid	plastid	extracellular	mitochondrion		mitochondrion	plastid		plastid	plastid	plastid	plastid	plastid		plastid	plastid	cytosol	plastid	plastid	mitochondrion	plastid:16207701;plastid:18431481;plastid:18633119	plastid:18633119;plastid:18431481		Q9SGT3	golgi:25900983;mitochondrion:27943495;plastid:16207701;plastid:20423899;plastid:21531424;plastid:18431481;plastid:18633119;plastid:20061580;plastid:24361574;plastid:24872594;vacuole:25900983		plastid
XP_016537811.1	LOC107839000	1	AT1G56070.1	Ribosomal protein S5/Elongation factor G/III/V family protein;encodes a translation elongation factor 2-like protein that is involved in cold-induced translation. Mutations in this gene specifically blocks low temperature-induced transcription of cold-responsive genes but induces the expression of CBF genes and mutants carrying the recessive mutations fail to acclimate to cold and is freezing sen…	1018	10	843	93896.5	6.16265	-0.227995	0	cytosol,mitochondrion	cytosol		cytosol		cytosol				cytosol		cytosol				mitochondrion		mitochondrion	mitochondrion	cytosol		cytosol	cytosol	cytosol:18433157	cytosol:18433157;plastid:18431481;plasma membrane:17644812;nucleus:15496452		Q9ASR1	cytosol:18433157;cytosol:21166475;cytosol:25641898;extracellular:15157177;extracellular:26572690;golgi:25900983;golgi:21826108;nucleus:15496452;nucleus:27177187;nucleus:23396599;plasma membrane:17644812;plasma membrane:19334764;plasma membrane:21433285;plasma membrane:22215637;plasma membrane:22318864;plasma membrane:26781341;plastid:20061580;plastid:24872594;plastid:24361574;vacuole:14760709;vac…		cytosol
XP_016581541.1	LOC107878888	1	AT1G56130.1	Leucine-rich repeat transmembrane protein kinase;	2	0	1032	113048	6.89586	-0.0952519	0	endoplasmic reticulum,plasma membrane,plastid,mitochondrion,extracellular,cytosol,nucleus,golgi	plasma membrane		plastid		cytosol	endoplasmic reticulum,golgi,extracellular	mitochondrion		endoplasmic reticulum	nucleus	plasma membrane		endoplasmic reticulum,golgi,extracellular	endoplasmic reticulum,golgi,extracellular	endoplasmic reticulum,golgi,extracellular		endoplasmic reticulum,golgi,extracellular	mitochondrion	cytosol	endoplasmic reticulum,golgi,extracellular	plasma membrane	plasma membrane	plasma membrane:17644812	plasma membrane:17644812		Q9SGT9	plasma membrane:17644812;plasma membrane:23990937		plasma membrane
XP_016581535.1	LOC107878881	1	AT1G56190.1	Phosphoglycerate kinase family protein;	151	4	478	49941.5	8.62944	0.185565	0	cytosol,plastid,mitochondrion	cytosol		plastid	plastid	plastid	plastid		mitochondrion	plastid		plastid	plastid	plastid	plastid	plastid		plastid	plastid	cytosol	plastid	plastid	plastid	mitochondrion:14671022;plastid:15028209;plastid:16207701;plastid:18431481;plastid:18633119	plastid:15028209;mitochondrion:14671022;plastid:18633119;plastid:18431481	plastid:16381842	P50318	mitochondrion:14671022;nucleus:23396599;plasma membrane:19334764;plasma membrane:26781341;plastid:15028209;plastid:16207701;plastid:16648217;plastid:20423899;plastid:21531424;plastid:23851315;plastid:25740923;plastid:18431481;plastid:18633119;plastid:20061580;plastid:21539947;plastid:24361574;plastid:24872594	plastid:19036033	plastid	plastid:21539947;plastid:19036033;plastid:16648217;plastid:15028209;plastid:16207701;plastid:18431481;plastid:18633119;plastid:20061580;plastid:21531424;plastid:20423899
XP_016581535.1	LOC107878881	1	AT1G56190.2	Phosphoglycerate kinase family protein;	118	0	405	42617.8	5.19499	0.171605	0	cytosol,nucleus,plastid,mitochondrion	cytosol		cytosol		plastid				cytosol		plastid				mitochondrion		mitochondrion	cytosol,nucleus	cytosol		cytosol	cytosol		plastid:15028209;mitochondrion:14671022;plastid:18633119;plastid:18431481	plastid:16381842	P50318	plastid:23851315		cytosol
XP_016538783.1	LOC107839696	1	AT1G56423.1	;	54	2	270	30112.1	4.53163	-0.421852	0	endoplasmic reticulum,plastid,mitochondrion,extracellular,cytosol,peroxisome,golgi	plastid		endoplasmic reticulum,golgi,extracellular			endoplasmic reticulum,golgi,extracellular	mitochondrion		golgi		cytosol,peroxisome		endoplasmic reticulum,golgi,extracellular	endoplasmic reticulum,golgi,extracellular	endoplasmic reticulum,golgi,extracellular		endoplasmic reticulum,golgi,extracellular	endoplasmic reticulum,golgi,extracellular	cytosol	endoplasmic reticulum,golgi,extracellular	extracellular	endoplasmic reticulum					endoplasmic reticulum:22923678		endoplasmic reticulum
XP_016548226.1	LOC107848074	1	AT1G56450.1	20S proteasome beta subunit G1;20S proteasome beta subunit PBG1 (PBG1) mRNA, complete cds	149	6	246	27652.9	6.5202	-0.34065	0	endoplasmic reticulum,plasma membrane,mitochondrion,extracellular,cytosol,nucleus,golgi	plasma membrane		nucleus		cytosol				cytosol		nucleus				mitochondrion		endoplasmic reticulum,golgi,extracellular	cytosol,nucleus	cytosol		nucleus	cytosol			cytosol:16381842;nucleus:16381842	Q7DLR9	cytosol:21166475;extracellular:26572690;plasma membrane:26781341;vacuole:23903016		cytosol,nucleus	cytosol:21166475;nucleus:cpeb-gs
XP_016538815.1	LOC107839717	1	AT1G56500.1	haloacid dehalogenase-like hydrolase family protein;	51	1	1055	114409	5.2724	-0.215166	0	cytosol,nucleus,plastid,mitochondrion	plastid	plastid,mitochondrion	plastid	plastid		mitochondrion		mitochondrion	plastid		cytosol,nucleus,plastid	plastid	plastid	plastid	plastid		plastid	plastid	cytosol	plastid	plastid	cytosol	plastid:16207701;plastid:18431481;plastid:18633119	plastid:18431481;plastid:16207701		Q8VZ10	cytosol:22522809;golgi:25900983;plasma membrane:19334764;plasma membrane:21433285;plastid:16207701;plastid:20423899;plastid:21531424;plastid:23851315;plastid:18431481;plastid:18633119;plastid:20061580;plastid:24361574;plastid:24872594;plastid:23667806		plastid
XP_016559462.1	LOC107859083	1	AT1G56580.1	Protein of unknown function, DUF538;Encodes SMALLER WITH VARIABLE BRANCHES (SVB), a protein with a conserved domain of unknown function (DUF538). The trichomes of the SVB mutants are smaller and exhibit branches of variable length and number.	183	6	166	18407.3	7.35931	-0.266867	0	cytosol,nucleus,plastid,mitochondrion	cytosol		nucleus						cytosol		plastid				mitochondrion		mitochondrion	cytosol,nucleus	nucleus		cytosol	cytosol				Q9FXB0	extracellular:26572690		cytosol
[truncated: 3,443 more rows]
