# Supplementary material for: Proteome dataset of chili pepper plant (Capsicum frutescens) infested by broad mite (Polyphagotarsonemus latus)
Source: Data Brief. 2021 Apr 25;36:107095. doi: 10.1016/j.dib.2021.107095 (PMC8142047; doi:10.1016/j.dib.2021.107095)
Supplement: Supplementary file 6 [file mmc6.xlsx]

## Sheet: supplementary_table_3
Supplementary Table 4: Output dataset obtained from putative protein-protein interaction prediction using STRING tool.
#Node	Identifier	Domain_summary_url	Annotation	Other_names_and_aliases
AT1G01300	3702.AT1G01300.1	https://smart.embl.de/smart/DDvec.cgi?smart=485:SIGNAL(1|23)+Pfam_TAXi_N(142|308)+Pfam_TAXi_C(329|481)+	Eukaryotic aspartyl protease family protein; Aspartyl protease. Not able to cleave BAG6	839375	A01.A05	AAF97328.1	AAM66061.1	AAM91547.1	AAP31963.1	AC023628	AEE27268.1	AK230044	APF2	APF2_ARATH	AT1G01300	AT1G01300	AT1G01300	AT1G01300	AT1G01300	AT1G01300	AT1G01300	AT1G01300	AT1G01300-TAIR-G	AT1G01300.1	AT1G01300.1	AT1G01300.1	AT1G01300.1	AT1G01300.1	AY088528	AY128344	Aspartyl protease family protein 2	At.22191	At1g01300	BAF01866.1	BT006619	Eukaryotic aspartyl protease family protein	Eukaryotic aspartyl protease family protein	Eukaryotic aspartyl protease family protein	Eukaryotic aspartyl protease family protein	F6F3.10	F6F3.10	F6F3_10	NM_100012	NM_100012.2	NP_171637	NP_171637	NP_171637.1	NP_171637.1	Q0WLZ1_ARATH
AT1G02305	3702.AT1G02305.1	https://smart.embl.de/smart/DDvec.cgi?smart=362:TRANS(13|32)+Pfam_Propeptide_C1(46|88)+Pept_C1(106|341)+	Cysteine proteinases superfamily protein; Thiol protease that plays a central role in plant programmed cell death (PCD). In addition to its role in protein degradation, may cleave and/or degrade a number of target proteins, activating signaling towards PCD. Contributes to the increase of caspase-3-like activity after UV-C-induced PCD and is required for abiotic stress-induced PCD. Functions redun…	3.4.22.1	839538	AAC24377.1	AAK63991.1	AAL16267.1	AAN72238.1	AEE27413.1	AF428337	AK317665	AT1G02305	AT1G02305	AT1G02305	AT1G02305	AT1G02305	AT1G02305	AT1G02305	AT1G02305	AT1G02305-TAIR-G	AT1G02305.1	AT1G02305.1	AT1G02305.1	AT1G02305.1	AT1G02305.1	AY039887	At.23486	At1g02305	B9DHV8	B9DHV8_ARATH	BAH20325.1	BT002227	C01.049	CAA79259.1	CATB2_ARATH	CATHB2	Cathepsin B-like protease 2	Cathepsin B2	Cysteine proteinases superfamily protein	Cysteine proteinases superfamily protein	Cysteine proteinases superfamily protein	Cysteine proteinases superfamily protein	EC 3.4.22.1	NM_100111	NM_100111.3	NP_563648	NP_563648	NP_563648.1
AT1G03220	3702.AT1G03220.1	https://smart.embl.de/smart/DDvec.cgi?smart=433:SIGNAL(1|21)+Pfam_TAXi_N(44|215)+Pfam_TAXi_C(253|415)+	Eukaryotic aspartyl protease family protein; Its function is described as aspartic-type endopeptidase activity; Involved in response to salt stress; Located in cell wall, plasma membrane, membrane, plant-type cell wall; Expressed in 6 plant structures; Contains the following InterPro domains: Peptidase aspartic (InterPro:IPR021109), Peptidase aspartic, catalytic (InterPro:IPR009007), Peptidase A1…	838517	838517	AAC72119.1	AAK17160.1	AAK59531.1	AAL15204.1	AAM61574.1	AEE27546.1	AF325092	AT1G03220	AT1G03220	AT1G03220	AT1G03220	AT1G03220	AT1G03220	AT1G03220	AT1G03220	AT1G03220-TAIR-G	AT1G03220.1	AT1G03220.1	AT1G03220.1	AT1G03220.1	AT1G03220.1	AY035026	AY059098	AY085016	At.25184	At1g03220	At1g03220	Eukaryotic aspartyl protease family protein	Eukaryotic aspartyl protease family protein	Eukaryotic aspartyl protease family protein	Eukaryotic aspartyl protease family protein	Eukaryotic aspartyl protease family protein	Eukaryotic aspartyl protease family protein	F15K9.17	F15K9.17	F15K9.17	F15K9.17 protein	F15K9.17 protein	F15K9_17	F15K9_17	F15K9_17	NM_100204	NM_100204.2	NP_171821
PDIL2-2	3702.AT1G04980.1	https://smart.embl.de/smart/DDvec.cgi?smart=447:SIGNAL(1|26)+Pfam_Thioredoxin(33|136)+Pfam_Thioredoxin_6(200|391)+	Encodes a protein disulfide isomerase-like (PDIL) protein, a member of a multigene family within the thioredoxin (TRX) superfamily. Transcript levels for this gene are up-regulated in response to three different chemical inducers of ER stress (dithiothreitol, beta-mercaptoethanol, and tunicamycin). AtIRE1-2 does not appear to be required for this response, but the atbzip60 mutant has a diminished…	5.3.4.1	839355	839355	AAF40463.1	AAM20664.1	AEE27773.1	AT1G04980	AT1G04980	AT1G04980	AT1G04980	AT1G04980	AT1G04980	AT1G04980	AT1G04980-TAIR-G	AT1G04980.1	AT1G04980.1	AT1G04980.1	AT1G04980.1	AT1G04980.1	ATPDI10	ATPDI10	ATPDI10	ATPDIL2-2	ATPDIL2-2	ATPDIL2-2	AY099813	At.12010	At1g04980	At1g04980	EC 5.3.4.1	F13M7.3	F13M7.3	F13M7.3	F13M7_3	NM_100376	NM_100376.4	NP_171990	NP_171990	NP_171990.3	NP_171990.3	NP_171990.3	PDI-like 2-2	PDI-like 2-2	PDI-like 2-2	PDI-like 2-2	PDI-like 2-2
RCI3	3702.AT1G05260.1	https://smart.embl.de/smart/DDvec.cgi?smart=326:SIGNAL(1|24)+Pfam_peroxidase(42|287)+	Peroxidase superfamily protein; Removal of H(2)O(2), oxidation of toxic reductants, biosynthesis and degradation of lignin, suberization, auxin catabolism, response to environmental stresses such as wounding, pathogen attack and oxidative stress. These functions might be dependent on each isozyme/isoform in each plant tissue; Belongs to the peroxidase family. Classical plant (class III) peroxidas…	1.11.1.7	837028	837028	AAB71452.1	AAB94661.1	AAM61240.1	AAO44083.1	AEE27815.1	AK227859	AT1G05260	AT1G05260	AT1G05260	AT1G05260	AT1G05260	AT1G05260	AT1G05260	AT1G05260-TAIR-G	AT1G05260.1	AT1G05260.1	AT1G05260.1	AT1G05260.1	AT1G05260.1	ATPRC	ATPRC	AY084678	At.23986	At1g05260	At1g05260	BAE99836.1	BT004817	EC 1.11.1.7	NM_100405	NM_100405.3	NP_172018	NP_172018	NP_172018.1	NP_172018.1	NP_172018.1	O23044	O23044	P3	P3	PER3	PER3	PER3_ARATH	PER3_ARATH
AXS2	3702.AT1G08200.1	https://smart.embl.de/smart/DDvec.cgi?smart=389:Pfam_Polysacc_synt_2(20|143)+	UDP-D-apiose/UDP-D-xylose synthase 2; Catalyzes the conversion of UDP-D-glucuronate to a mixture of UDP-D-apiose and UDP-D-xylose. D-Apiose (3-C- hydroxymethyl-d-erythrose) is the only plant cell wall monosaccharide with a branched carbon skeleton and is found in rhamnogalacturonan II (RG-II), apiogalacturonan, and several apioglycosides (By similarity); Belongs to the NAD(P)-dependent epimerase/…	837341	AAF18254.1	AAK68820.1	AAM65998.1	AAN65107.1	AEE28260.1	AT1G08200	AT1G08200	AT1G08200	AT1G08200	AT1G08200	AT1G08200	AT1G08200	AT1G08200-TAIR-G	AT1G08200.1	AT1G08200.1	AT1G08200.1	AT1G08200.1	AT1G08200.1	AXS2	AXS2	AXS2	AXS2	AXS2	AXS2	AXS2	AXS2_ARATH	AY042880	AY088462	At.20110	At1g08200	BT001220	NM_100694	NM_100694.4	NP_563807	NP_563807	NP_563807.1	NP_563807.1	Q8L9F5	Q8L9F5_ARATH	Q94B32	Q94B32_ARATH	Q9SGE0	Q9SGE0_ARATH	T23G18.6	T23G18.6
CRT3	3702.AT1G08450.1	https://smart.embl.de/smart/DDvec.cgi?smart=424:SIGNAL(1|28)+Pfam_Calreticulin(31|270)+Pfam_Calreticulin(267|342)+	Calreticulin-3; Molecular calcium-binding chaperone promoting folding, oligomeric assembly and quality control in the ER via the calreticulin/calnexin cycle. This lectin may interact transiently with almost all of the monoglucosylated glycoproteins that are synthesized in the ER. Required for elongation factor Tu receptor (EFR) accumulation and for EFR, but not flagellin-sensing 2 (FLS2) signaling	837365	837365	A. thaliana calreticulin 3	A. thaliana calreticulin 3	AAC49697.1	AAF22902.1	AAL07169.1	AAO00854.1	AEE28291.1	AEE28292.1	AEE28293.1	AK220714	AK230182	AT1G08450	AT1G08450	AT1G08450	AT1G08450	AT1G08450	AT1G08450	AT1G08450	AT1G08450-TAIR-G	AT1G08450.1	AT1G08450.1	AT1G08450.1	AT1G08450.1	AT1G08450.1	AT1G08450.2	AT1G08450.2	AT1G08450.2	AT1G08450.3	AT1G08450.3	AT1G08450.3	AY056320	At.24804	At1g08450	At1g08450	AtCRT3	AtCRT3	AtCRT3	BAD93830.1	BAF01991.1	BT002494	CALR3_ARATH	CALR3_ARATH	CALR3_ARATH	CALRETICULIN 3
CSD1	3702.AT1G08830.1	https://smart.embl.de/smart/DDvec.cgi?smart=152:Pfam_Sod_Cu(8|148)+	Encodes a cytosolic copper/zinc superoxide dismutase CSD1 that can detoxify superoxide radicals. Its expression is affected by miR398-directed mRNA cleavage. Regulated by biotic and abiotic stress; Belongs to the Cu-Zn superoxide dismutase family	1.15.1.1	837405	837405	A3FMJ0	A3FMJ0	A3FMJ0	AAF99769.1	AAK93609.1	AAM14107.1	AAM64826.1	ABN50366.1	ACB31098.1	ACB31099.1	ACB31100.1	ACB31101.1	ACB31102.1	ACB31103.1	ACB31104.1	ACB31105.1	ACB31106.1	ACB31107.1	ACB31108.1	ACB31109.1	ACB31110.1	ACB31111.1	ACB31112.1	ACB31113.1	ACB31114.1	ACB31115.1	ACB31116.1	ACB31117.1	ACB31118.1	AEE28354.1	AEE28355.1	AT1G08830	AT1G08830	AT1G08830	AT1G08830	AT1G08830	AT1G08830	AT1G08830	AT1G08830-TAIR-G	AT1G08830.1	AT1G08830.1	AT1G08830.1	AT1G08830.1
AT1G09010	3702.AT1G09010.1	https://smart.embl.de/smart/DDvec.cgi?smart=944:Pfam_Glyco_hydro_2(209|328)+Pfam_Glyco_hydro_2_C(336|483)+	Mannosylglycoprotein endo-beta-mannosidase; Glycosidase that specifically hydrolyzes the Man-beta- 1,4-GlcNAc linkage in the trimannosyl core structure of N-glycans. Does not hydrolyzes pyridylamino derivatives sugar chains containing Man-alpha-1,3-Man-beta or Xylose-beta-1,2-Man-beta	3.2.1.152	837422	837422	AAB70407.1	AB122060	AEE28382.1	AT1G09010	AT1G09010	AT1G09010	AT1G09010	AT1G09010	AT1G09010	AT1G09010	AT1G09010	AT1G09010-TAIR-G	AT1G09010.1	AT1G09010.1	AT1G09010.1	AT1G09010.1	AT1G09010.1	At1g09010	At1g09010	BAD15284.1	EBM	EBM	EBM_ARATH	EBM_ARATH	EBM_ARATH	EC 3.2.1.152	F7G19.12	F7G19.12	F7G19.12	F7G19_12	Glycoside hydrolase family 2 protein	Mannosylglycoprotein endo-beta-mannosidase	Mannosylglycoprotein endo-beta-mannosidase	NM_100772	NM_100772.4	NP_563833	NP_563833	NP_563833.2	NP_563833.2	NP_563833.2	O04029	O04029	O04029
CRT1b	3702.AT1G09210.1	https://smart.embl.de/smart/DDvec.cgi?smart=424:SIGNAL(1|22)+Pfam_Calreticulin(26|262)+Pfam_Calreticulin(261|336)+	Calreticulin 1b; Molecular calcium-binding chaperone promoting folding, oligomeric assembly and quality control in the ER via the calreticulin/calnexin cycle. This lectin may interact transiently with almost all of the monoglucosylated glycoproteins that are synthesized in the ER (By similarity)	837441	837441	AAA80652.1	AAC24083.1	AAC49696.1	AAK74014.1	AAL31155.1	AAM63796.1	AEE28414.1	AT1G09210	AT1G09210	AT1G09210	AT1G09210	AT1G09210	AT1G09210	AT1G09210	AT1G09210-TAIR-G	AT1G09210.1	AT1G09210.1	AT1G09210.1	AT1G09210.1	AT1G09210.1	AY045656	AY059662	AY086745	At.1529	At.72554	At1g09210	At1g09210	AtCRT1b	AtCRT1b	AtCRT1b	CALR2_ARATH	CALR2_ARATH	CALR2_ARATH	CRT1b	CRT1b	CRT1b	CRT1b	CRT1b	CRT1b	CRT2	CRT2	CRTL	CRTL	Calreticulin 1b
AT1G09390	3702.AT1G09390.1	https://smart.embl.de/smart/DDvec.cgi?smart=370:SIGNAL(1|27)+Pfam_Lipase_GDSL(38|352)+	GDSL-like Lipase/Acylhydrolase superfamily protein; Its function is described as hydrolase activity, acting on ester bonds, carboxylesterase activity; Involved in glycerol biosynthetic process, lipid metabolic process; Located in chloroplast stroma; Expressed in 22 plant structures; Expressed during 13 growth stages; Contains the following InterPro domains: Lipase, GDSL (InterPro:IPR001087); BEST…	837461	837461	AAC33199.1	AAO22702.1	AAO42391.1	AEE28436.1	AT1G09390	AT1G09390	AT1G09390	AT1G09390	AT1G09390	AT1G09390	AT1G09390	AT1G09390	AT1G09390-TAIR-G	AT1G09390.1	AT1G09390.1	AT1G09390.1	AT1G09390.1	AT1G09390.1	At.27689	At1g09390	At1g09390	BT002885	BT004397	Extracellular lipase At1g09390	Extracellular lipase At1g09390	F14J9.5	F14J9.5	F14J9.5	F14J9_5	GDL2_ARATH	GDL2_ARATH	GDL2_ARATH	GDSL esterase/lipase At1g09390	GDSL esterase/lipase At1g09390	NM_100809	NM_100809.4	NP_172410	NP_172410	NP_172410.1	NP_172410.1	NP_172410.1	O80522	O80522	UPI000000BE1A
AT1G09640	3702.AT1G09640.1	https://smart.embl.de/smart/DDvec.cgi?smart=414:Pfam_GST_N(1|76)+Pfam_GST_C_3(117|205)+EF1G(253|361)+	Translation elongation factor EF1B, gamma chain; Probably plays a role in anchoring the complex to other cellular components	837491	837491	AAB60721.1	AAL87298.1	AEE28472.1	AEE28473.1	AK317542	AK318832	AT1G09640	AT1G09640	AT1G09640	AT1G09640	AT1G09640	AT1G09640	AT1G09640	AT1G09640	AT1G09640-TAIR-G	AT1G09640.1	AT1G09640.1	AT1G09640.1	AT1G09640.1	AT1G09640.1	AT1G09640.2	AT1G09640.2	AT1G09640.2	AY080820	AY089154	At.43279	At1g09640	At1g09640	B9DHI9_ARATH	BAH20206.1	BAH56947.1	C0Z2L8_ARATH	EF1G1_ARATH	EF1G1_ARATH	EF1G1_ARATH	F21M12.3	F21M12.3	F21M12.3	F21M12_3	NM_001198020	NM_001198020.1	NM_100836	NM_100836.3	NP_001184949
AT1G09740	3702.AT1G09740.1	https://smart.embl.de/smart/DDvec.cgi?smart=171:Pfam_Usp(8|164)+	Adenine nucleotide alpha hydrolases-like superfamily protein; Its function is described as molecular_function unknown; Involved in response to stress; Located in cellular_component unknown; Expressed in 13 plant structures; Expressed during 7 growth stages; Contains the following InterPro domains: UspA (InterPro:IPR006016), Rossmann-like alpha/beta/alpha sandwich fold (InterPro:IPR014729), Univer…	837502	837502	AAB60745.1	AAO64778.1	AEE28487.1	AK228228	AT1G09740	AT1G09740	AT1G09740	AT1G09740	AT1G09740	AT1G09740	AT1G09740	AT1G09740	AT1G09740-TAIR-G	AT1G09740.1	AT1G09740.1	AT1G09740.1	AT1G09740.1	AT1G09740.1	At.21292	At1g09740	At1g09740	At1g09740	At1g09740	BAF00178.1	BT005843	F21M12.12	F21M12.12	F21M12.12	F21M12_12	F21M12_12	F21M12_12	NM_100846	NM_100846.5	NP_001318966	NP_001318966.1	NP_001318966.1	NP_172445	NP_172445.2	NP_172445.2	NP_172445.2	O04495_ARATH	Putative ER6 protein	Putative ER6 protein	Q84TF6
AT1G09750	3702.AT1G09750.1	https://smart.embl.de/smart/DDvec.cgi?smart=449:SIGNAL(1|23)+Pfam_TAXi_N(104|271)+Pfam_TAXi_C(293|445)+	Eukaryotic aspartyl protease family protein; Its function is described as aspartic-type endopeptidase activity; Involved in proteolysis; Located in apoplast, cell wall, plant-type cell wall; Expressed in 22 plant structures; Expressed during 14 growth stages; Contains the following InterPro domains: Peptidase aspartic (InterPro:IPR021109), Peptidase aspartic, catalytic (InterPro:IPR009007), Pepti…	837504	A01.A36	AAB60729.1	AAK44106.2	AAM65914.1	AAN86165.1	AED3	AED3_ARATH	AEE28488.1	AF370291	AT1G09750	AT1G09750	AT1G09750	AT1G09750	AT1G09750	AT1G09750	AT1G09750	AT1G09750	AT1G09750-TAIR-G	AT1G09750.1	AT1G09750.1	AT1G09750.1	AT1G09750.1	AT1G09750.1	AY088375	Apoplastic EDS1-dependent protein 3	Aspartyl protease AED3	At.48174	At1g09750	BT002332	Eukaryotic aspartyl protease family protein	Eukaryotic aspartyl protease family protein	Eukaryotic aspartyl protease family protein	Eukaryotic aspartyl protease family protein	F21M12.13	F21M12.13	F21M12_13	NM_100847	NM_100847.3	NP_563851	NP_563851	NP_563851.1	NP_563851.1	O04496	O04496_ARATH	Q94K53
U2A	3702.AT1G09760.1	https://smart.embl.de/smart/DDvec.cgi?smart=249:LRRcap(128|146)+	U2 small nuclear ribonucleoprotein A; This protein is associated with sn-RNP U2. It helps the A' protein to bind stem loop IV of U2 snRNA (By similarity)	837505	837505	AAB60746.1	AAL24384.1	AAN15462.1	AEE28489.1	AT1G09760	AT1G09760	AT1G09760	AT1G09760	AT1G09760	AT1G09760	AT1G09760	AT1G09760-TAIR-G	AT1G09760.1	AT1G09760.1	AT1G09760.1	AT1G09760.1	AT1G09760.1	AY059902	At.71087	At1g09760	At1g09760	BT000143	CAA48890.1	CAA79133.1	F21M12.14	F21M12.14	F21M12.14	F21M12_14	NM_100848	NM_100848.4	NP_172447	NP_172447	NP_172447.1	NP_172447.1	NP_172447.1	O04497	O04497	O04497	P43333	P43333	RU2A_ARATH	RU2A_ARATH	RU2A_ARATH	U2 small nuclear ribonucleoprotein A
iPGAM1	3702.AT1G09780.1	https://smart.embl.de/smart/DDvec.cgi?smart=557:Pfam_iPGM_N(100|322)+	2,3-bisphosphoglycerate-independent phosphoglycerate mutase 1; Catalyzes the interconversion of 2-phosphoglycerate and 3-phosphoglycerate; Belongs to the BPG-independent phosphoglycerate mutase family	5.4.2.12	837507	837507	AAB60731.1	AAK73985.1	AAL09820.1	AAL87375.1	AAM64261.1	AAN12974.1	AAN31837.1	AAN31912.1	AEE28491.1	AT1G09780	AT1G09780	AT1G09780	AT1G09780	AT1G09780	AT1G09780	AT1G09780	AT1G09780	AT1G09780	AT1G09780-TAIR-G	AT1G09780.1	AT1G09780.1	AT1G09780.1	AT1G09780.1	AT1G09780.1	AY045627	AY057581	AY081722	AY086182	AY150432	At.24465	At1g09780	At1g09780	BT000692	BT000773	EC 5.4.2.12	F21M12.16	F21M12.16	F21M12.16	F21M12_16	NM_100850	NM_100850.2	NP_563852	NP_563852
AT1G09870	3702.AT1G09870.1	https://smart.embl.de/smart/DDvec.cgi?smart=487:SIGNAL(1|19)+Pfam_His_Phos_2(58|418)+	Histidine acid phosphatase family protein; Its function is described as acid phosphatase activity; Involved in biological_process unknown; Located in plasma membrane; Expressed in 25 plant structures; Expressed during 14 growth stages; Contains the following InterPro domains: Histidine phosphatase superfamily, clade-2 (InterPro:IPR000560), Histidine acid phosphatase, eukaryotic (InterPro:IPR01627…	3.1.3.62	3.1.3.80	837519	837519	AAB60740.1	AAK32827.1	AAK96494.1	AAL05906.1	AEE28509.1	AF361814	AT1G09870	AT1G09870	AT1G09870	AT1G09870	AT1G09870	AT1G09870	AT1G09870	AT1G09870	AT1G09870-TAIR-G	AT1G09870.1	AT1G09870.1	AT1G09870.1	AT1G09870.1	AT1G09870.1	AY052301	AY055106	At1g09870	At1g09870	At1g09870/F21M12_26	At1g09870/F21M12_26	EC 3.1.3.62	EC 3.1.3.80	F21M12.26	F21M12.26	F21M12.26	F21M12_26	F21M12_26	F21M12_26	Histidine acid phosphatase family protein	Histidine acid phosphatase family protein	Histidine acid phosphatase family protein	NM_100861	NM_100861.3	NP_563856	NP_563856	NP_563856.1
PP2A-2	3702.AT1G10430.1	https://smart.embl.de/smart/DDvec.cgi?smart=306:PP2Ac(20|290)+	Serine/threonine-protein phosphatase PP2A-2 catalytic subunit; Dephosphorylates and activates the actin-depolymerizing factor ADF1, which, in turn, regulates actin cytoskeleton remodeling and is involved in the blue light photoreceptor PHOT2- mediated chloroplast avoidance movements. Associates with the serine/threonine-protein phosphatase PP2A regulatory subunits A and B' to positively regulates…	3.1.3.16	837583	837583	AAA32848.1	AAD39564.1	AAL24329.1	AAM13266.1	AC007067	AEE28579.1	AT1G10430	AT1G10430	AT1G10430	AT1G10430	AT1G10430	AT1G10430	AT1G10430	AT1G10430-TAIR-G	AT1G10430.1	AT1G10430.1	AT1G10430.1	AT1G10430.1	AT1G10430.1	AY059847	AY093267	At.21842	At1g10430	At1g10430	EC 3.1.3.16	M96733	NM_100918	NM_100918.2	NP_001322206	NP_001322206.1	NP_001322206.1	NP_172514	NP_172514.1	NP_172514.1	NP_172514.1	PP2A-2	PP2A-2	PP2A-2	PP2A-2	PP2A-2	PP2A-2	PP2A1	PP2A1
APA1	3702.AT1G11910.1	https://smart.embl.de/smart/DDvec.cgi?smart=506:SIGNAL(1|24)+Pfam_TAXi_N(82|240)+SapB(276|348)+Pfam_SapB_1(378|415)+	Aspartic proteinase A1; Involved in the breakdown of propeptides of storage proteins in protein-storage vacuoles (By similarity). Possesses aspartic protease activity in vitro	3.4.23.40	837740	837740	A01.020	AAC17620.1	AAC49730.1	AAL08243.1	AAL08259.1	AAL36330.1	AAM66979.1	AAN60260.1	AAN60347.1	AAN71979.1	AEE28813.1	AF083701	AF083789	AK221098	AK221202	AK317544	APA1	APA1	APA1	APA1	APA1	APA1	APA1	APA1	APA1_ARATH	APA1_ARATH	APA1_ARATH	AT1G11910	AT1G11910	AT1G11910	AT1G11910	AT1G11910	AT1G11910	AT1G11910	AT1G11910-TAIR-G	AT1G11910.1	AT1G11910.1	AT1G11910.1	AT1G11910.1	AT1G11910.1	ATAPA1	ATAPA1	ATAPA1
AT1G12000	3702.AT1G12000.1	https://smart.embl.de/smart/DDvec.cgi?smart=566:Pfam_PFK(97|374)+	Pyrophosphate--fructose 6-phosphate 1-phosphotransferase subunit beta 1; Catalytic subunit of pyrophosphate--fructose 6-phosphate 1-phosphotransferase. Catalyzes the phosphorylation of D-fructose 6-phosphate, the first committing step of glycolysis. Uses inorganic phosphate (PPi) as phosphoryl donor instead of ATP like common ATP-dependent phosphofructokinases (ATP-PFKs), which renders the reacti…	2.7.1.90	6-phosphofructokinase, pyrophosphate dependent 1	6-phosphofructokinase, pyrophosphate dependent 1	837752	837752	AAC17614.1	AAL32551.1	AAM13259.1	AEE28825.1	AT1G12000	AT1G12000	AT1G12000	AT1G12000	AT1G12000	AT1G12000	AT1G12000	AT1G12000	AT1G12000-TAIR-G	AT1G12000.1	AT1G12000.1	AT1G12000.1	AT1G12000.1	AT1G12000.1	AY062473	AY093260	At.21087	At1g12000	At1g12000	EC 2.7.1.90	F12F1.13	F12F1.13	F12F1.13	F12F1_13	NM_101072	NM_101072.3	NP_172664	NP_172664	NP_172664.1	NP_172664.1	NP_172664.1	O65379	O65379	O65379	PFP-BETA1	PFP-BETA1	PFPB1_ARATH
AT1G12050	3702.AT1G12050.1	https://smart.embl.de/smart/DDvec.cgi?smart=421:Pfam_FAA_hydrolase_N(19|123)+Pfam_FAA_hydrolase(128|417)+	Fumarylacetoacetase, putative; Converts fumarylacetoacetate to acetoacetate and fumarate. Involved in tyrosine catabolic pathway. Catalyzes the final step in the tyrosine degradation pathway	3.7.1.2	3.7.1.2	837757	AAM16166.1	AEE28830.1	AT1G12050	AT1G12050	AT1G12050	AT1G12050	AT1G12050	AT1G12050	AT1G12050	AT1G12050	AT1G12050	AT1G12050-TAIR-G	AT1G12050.1	AT1G12050.1	AT1G12050.1	AT1G12050.1	AT1G12050.1	AY094010	At.10627	At1g12050	AtFAH	EC 3.7.1.2	F12F1.8	F12F1.8	F12F1_8	FAH	FAH	FAH_ARATH	Fumarylacetoacetase	Fumarylacetoacetase, putative	Fumarylacetoacetate hydrolase	Fumarylacetoacetate hydrolase	NM_101077	NM_101077.5	NP_172669	NP_172669	NP_172669.2	NP_172669.2	Protein SHORT-DAY SENSITIVE CELL DEATH 1	Q8RW90	Q8RW90_ARATH	SSCD1	SSCD1
AT1G12310	3702.AT1G12310.1	https://smart.embl.de/smart/DDvec.cgi?smart=148:EFh(13|41)+EFh(84|112)+EFh(120|148)+	Calcium-binding EF-hand family protein; Potential calcium sensor	837785	837785	AAF79658.1	AAK73945.1	AAM16182.1	AEE28865.1	AT1G12310	AT1G12310	AT1G12310	AT1G12310	AT1G12310	AT1G12310	AT1G12310	AT1G12310	AT1G12310-TAIR-G	AT1G12310.1	AT1G12310.1	AT1G12310.1	AT1G12310.1	AT1G12310.1	AY045587	AY094026	At.20071	At1g12310	At1g12310	CAA87461.1	CML13	CML13	CML13_ARATH	CML13_ARATH	CML13_ARATH	Calcium-binding EF-hand family protein	Calcium-binding EF-hand family protein	Calcium-binding EF-hand family protein	Calcium-binding EF-hand family protein	Calmodulin-like protein 13	Calmodulin-like protein 13	F5O11.2	F5O11.2	F5O11.35	F5O11.35	F5O11.35	F5O11_35	NM_101103	NM_101103.3	NP_172695
DET3	3702.AT1G12840.1	https://smart.embl.de/smart/DDvec.cgi?smart=375:Pfam_V-ATPase_C(5|368)+	Vacuolar ATP synthase subunit C (VATC) / V-ATPase C subunit / vacuolar proton pump C subunit (DET3); Subunit of the peripheral V1 complex of vacuolar ATPase. Subunit C is necessary for the assembly of the catalytic sector of the enzyme and is likely to have a specific function in its catalytic activity. V-ATPase is responsible for acidifying a variety of intracellular compartments in eukaryotic c…	837840	837840	AAF20146.1	AAF78489.1	AAG50103.1	AAL24354.1	AAM13333.1	AB493453	AEE28936.1	AF208261	AF334725	AK226852	AT1G12840	AT1G12840	AT1G12840	AT1G12840	AT1G12840	AT1G12840	AT1G12840	AT1G12840-TAIR-G	AT1G12840.1	AT1G12840.1	AT1G12840.1	AT1G12840.1	AT1G12840.1	ATVHA-C	ATVHA-C	ATVHA-C	AY059872	AY093334	At.21380	At1g12840	At1g12840	BAE98945.1	BAH30291.1	C0SUV0_ARATH	DE-ETIOLATED 3	DE-ETIOLATED 3	DE-ETIOLATED 3	DET3	DET3	DET3	DET3	DET3	DET3	DET3
AT1G13750	3702.AT1G13750.1	https://smart.embl.de/smart/DDvec.cgi?smart=613:SIGNAL(1|24)+FN3(167|268)+Pfam_Metallophos(288|504)+Pfam_Metallophos_C(529|588)+	Purple acid phosphatases superfamily protein; Its function is described as hydrolase activity, protein serine/threonine phosphatase activity, metal ion binding, acid phosphatase activity; Involved in biological_process unknown; Located in endomembrane system; Expressed in 21 plant structures; Expressed during 13 growth stages; Contains the following InterPro domains: Purple acid phosphatase, N-te…	837935	837935	AAF81302.1	AAM20422.1	AAN65139.1	AAV69752.1	AEE29063.1	AT1G13750	AT1G13750	AT1G13750	AT1G13750	AT1G13750	AT1G13750	AT1G13750	AT1G13750	AT1G13750-TAIR-G	AT1G13750.1	AT1G13750.1	AT1G13750.1	AT1G13750.1	AT1G13750.1	AY099570	AY818190	At.71063	At1g13750	At1g13750	BT001252	F21F23.18	F21F23.18	F21F23.18	F21F23_18	NM_101243	NM_101243.4	NP_172830	NP_172830	NP_172830.1	NP_172830.1	NP_172830.1	PAP1	PAP1	PPA1_ARATH	PPA1_ARATH	PPA1_ARATH	Probable inactive purple acid phosphatase 1	Probable inactive purple acid phosphatase 1	Purple acid phosphatases superfamily protein
AT1G13900	3702.AT1G13900.1	https://smart.embl.de/smart/DDvec.cgi?smart=656:SIGNAL(1|22)+Pfam_Pur_ac_phosph_N(145|247)+Pfam_Metallophos(259|487)+Pfam_Metallophos_C(506|574)+TRANS(614|636)+	Purple acid phosphatases superfamily protein; Its function is described as hydrolase activity, protein serine/threonine phosphatase activity, metal ion binding, acid phosphatase activity; Involved in biological_process unknown; Located in chloroplast; Expressed in 25 plant structures; Expressed during 15 growth stages; Contains the following InterPro domains: Purple acid phosphatase, N-terminal (…	837949	837949	AAF79414.1	AAW29952.1	AEE29081.1	AT1G13900	AT1G13900	AT1G13900	AT1G13900	AT1G13900	AT1G13900	AT1G13900	AT1G13900	AT1G13900	AT1G13900-TAIR-G	AT1G13900.1	AT1G13900.1	AT1G13900.1	AT1G13900.1	AT1G13900.1	AY842028	At.42002	At1g13900	At1g13900	F16A14.11	F16A14.11	F16A14.11	F16A14_11	NM_101256	NM_101256.2	NP_172843	NP_172843	NP_172843.1	NP_172843.1	NP_172843.1	PAP2	PAP2	PAP2	PAP2	PAP2	PPA2_ARATH	PPA2_ARATH	PPA2_ARATH	Probable inactive purple acid phosphatase 2	Probable inactive purple acid phosphatase 2	Purple acid phosphatase 2
AT1G14550	3702.AT1G14550.1	https://smart.embl.de/smart/DDvec.cgi?smart=321:SIGNAL(1|24)+Pfam_peroxidase(42|285)+	Peroxidase superfamily protein; Removal of H(2)O(2), oxidation of toxic reductants, biosynthesis and degradation of lignin, suberization, auxin catabolism, response to environmental stresses such as wounding, pathogen attack and oxidative stress. These functions might be dependent on each isozyme/isoform in each plant tissue; Belongs to the peroxidase family. Classical plant (class III) peroxidas…	1.11.1.7	838017	838017	AAF43956.1	AAF63165.1	AC010657	AC012188	AEE29180.1	AT1G14550	AT1G14550	AT1G14550	AT1G14550	AT1G14550	AT1G14550	AT1G14550	AT1G14550	AT1G14550-TAIR-G	AT1G14550.1	AT1G14550.1	AT1G14550.1	AT1G14550.1	AT1G14550.1	At.51610	At1g14550	At1g14550	EC 1.11.1.7	F14L17.33	F14L17.33	F14L17.33	F14L17_33	NM_101322	NM_101322.1	NP_172907	NP_172907	NP_172907.1	NP_172907.1	NP_172907.1	P5	P5	PER5	PER5	PER5_ARATH	PER5_ARATH	PER5_ARATH	Peroxidase 5	Peroxidase 5
HBP1	3702.AT1G17100.1	https://smart.embl.de/smart/DDvec.cgi?smart=232:SIGNAL(1|19)+Pfam_SOUL(45|227)+	SOUL heme-binding family protein; Its function is described as binding; Involved in biological_process unknown; Located in plasma membrane, vacuole; Expressed in 24 plant structures; Expressed during 14 growth stages; Contains the following InterPro domains: SOUL haem-binding protein (InterPro:IPR006917); BEST Arabidopsis thaliana protein match is: SOUL heme-binding family protein (TAIR:AT1G78450…	838280	838280	AAD50021.1	AAM64525.1	ABD43013.1	AEE29541.1	AT1G17100	AT1G17100	AT1G17100	AT1G17100	AT1G17100	AT1G17100	AT1G17100	AT1G17100	AT1G17100	AT1G17100-TAIR-G	AT1G17100.1	AT1G17100.1	AT1G17100.1	AT1G17100.1	AT1G17100.1	AY086962	At.21016	At1g17100	At1g17100	At1g17100	At1g17100	AtHBP1	AtHBP1	AtHBP1	BT024615	F20D23.21	F20D23.21	F20D23.21	F20D23_21	F20D23_21	F20D23_21	HBP1	HBP1	HBP1	HBP1	HBP1	Haem-binding protein 1	NM_101570	NM_101570.3	NP_173153
GLYR2	3702.AT1G17650.1	https://smart.embl.de/smart/DDvec.cgi?smart=358:Pfam_ApbA(69|140)+Pfam_NAD_binding_11(230|350)+	Glyoxylate/succinic semialdehyde reductase 2, chloroplastic; Catalyzes the NADPH-dependent reduction of glyoxylate to glycolate as well as succinic semialdehyde (SSA) to gamma- hydroxybutyrate in vitro. May function in redox homeostasis and play a role in oxidative stress tolerance by detoxifying glyoxylate and SSA generated in glycolate metabolism and GABA metabolism, respectively; Belongs to th…	1.1.1.-	1.1.1.79	838342	838342	AAM13134.1	AAM62909.1	AAP42747.1	AEE29618.1	AT1G17650	AT1G17650	AT1G17650	AT1G17650	AT1G17650	AT1G17650	AT1G17650	AT1G17650-TAIR-G	AT1G17650.1	AT1G17650.1	AT1G17650.1	AT1G17650.1	AT1G17650.1	AY085690	AY093135	At.41821	At1g17650	At1g17650	AtGLYR2	BT008734	EC 1.1.1.-	EC 1.1.1.79	F11A6.12	F11A6.12	F11A6.12	F4I907	F4I907	GLYOXYLATE REDUCTASE 2	GLYOXYLATE REDUCTASE 2	GLYR2	GLYR2	GLYR2	GLYR2	GLYR2	GLYR2	GLYR2	GLYR2	GLYR2_ARATH
ATARCA	3702.AT1G18080.1	https://smart.embl.de/smart/DDvec.cgi?smart=327:WD40(4|44)+WD40(52|91)+WD40(94|133)+WD40(135|180)+WD40(183|222)+WD40(225|262)+WD40(288|323)+	Transducin/WD40 repeat-like superfamily protein; Major component of the RACK1 regulatory proteins that play a role in multiple signal transduction pathways. Involved in multiple hormone responses and developmental processes. MAPK cascade scaffolding protein involved in the protease IV and ArgC signaling pathway but not the flg22 pathway; Belongs to the WD repeat G protein beta family. Ribosomal p…	3DM0	3DM0	3DM0	838388	838388	AAB82647.1	AAF78369.1	AAF97825.1	AAK59512.1	AAL34190.1	AAM66016.1	AC034107	AC069551	AEE29673.1	AK318781	ARCA	ARCA	AT1G18080	AT1G18080	AT1G18080	AT1G18080	AT1G18080	AT1G18080	AT1G18080	AT1G18080-TAIR-G	AT1G18080.1	AT1G18080.1	AT1G18080.1	AT1G18080.1	AT1G18080.1	ATARCA	ATARCA	ATARCA	ATARCA	ATARCA	ATARCA	AY035007	AY063016	AY088480	At.22612	At.67882	At1g18080	At1g18080	BAH56896.1	C0Z2G7	C0Z2G7
AT1G18270	3702.AT1G18270.3	https://smart.embl.de/smart/DDvec.cgi?smart=1393:Pfam_NAD_binding_2(4|166)+Pfam_NAD_binding_11(169|288)+Pfam_NAD_binding_2(323|485)+Pfam_NAD_binding_11(488|608)+Pfam_DUF1537(655|913)+Pfam_DUF1357_C(937|1103)+Pfam_F_bP_aldolase(1116|1392)+	Ketose-bisphosphate aldolase class-II family protein; Its function is described as in 8 functions; Involved in oxidation reduction, pentose-phosphate shunt, valine metabolic process, glycolysis, metabolic process; Expressed in 23 plant structures; Expressed during 13 growth stages; Contains the following InterPro domains: Aldolase-type TIM barrel (InterPro:IPR013785), 6-phosphogluconate dehydroge…	838407	838407	AAF25990.1	AAL60010.1	AAM91809.1	AEE29694.1	AEE29695.1	AEE29696.1	AT1G18270	AT1G18270	AT1G18270	AT1G18270	AT1G18270	AT1G18270	AT1G18270	AT1G18270	AT1G18270-TAIR-G	AT1G18270.1	AT1G18270.1	AT1G18270.1	AT1G18270.2	AT1G18270.2	AT1G18270.2	AT1G18270.3	AT1G18270.3	AT1G18270.3	AT1G18270.3	AT1G18270.3	AY072188	AY133875	At.24051	At1g18270	At1g18270	B3H739_ARATH	F4IAP5	F4IAP5	F4IAP5_ARATH	F4IAP5_ARATH	F4IAP5_ARATH	NM_001123831	NM_001123831.1	NM_001198099	NM_001198099.1	NM_101685	NM_101685.4	NP_001117303
NRP2	3702.AT1G18800.1	https://smart.embl.de/smart/DDvec.cgi?smart=256:Pfam_NAP(26|72)+Pfam_NAP(70|222)+	NAP1-related protein 2; Acts as histone H2A/H2B chaperone in nucleosome assembly, playing a critical role for the correct expression of genes involved in root proliferation and patterning. Required with NRP1 for the maintenance of cell proliferation and differentiation in postembryonic root growth. Involved in both intramolecular and intermolecular somatic homologous recombination	838462	AAF27100.1	AAM63812.1	AAO63312.1	AEE29765.1	AK118024	AT1G18800	AT1G18800	AT1G18800	AT1G18800	AT1G18800	AT1G18800	AT1G18800	AT1G18800-TAIR-G	AT1G18800.1	AT1G18800.1	AT1G18800.1	AT1G18800.1	AT1G18800.1	AY086761	At.28227	At1g18800	BAC42657.1	BT005248	F6A14.10	F6A14.10	F6A14_10	NAP1-related protein 2	NAP1-related protein 2	NAP1-related protein 2	NAP1-related protein 2	NAP1-related protein 2	NAP1-related protein 2	NAP1-related protein 2	NAP1-related protein 2	NAP1-related protein 2	NFA5	NM_101738	NM_101738.2	NP_564063	NP_564063	NP_564063.1	NP_564063.1	NRP2	NRP2	NRP2
DHAR1	3702.AT1G19570.1	https://smart.embl.de/smart/DDvec.cgi?smart=213:Pfam_GST_N_3(16|88)+Pfam_GST_C_2(124|186)+	Glutathione S-transferase DHAR1, mitochondrial; Displays a dual function. As a soluble protein, exhibits glutathione-dependent thiol transferase and dehydroascorbate (DHA) reductase activities. Key component of the ascorbate recycling system. Involved in the redox homeostasis, especially in scavenging of ROS under oxidative stresses, subsequently to biotic or abiotic inducers. As a peripheral mem…	1.8.5.1	1.8.5.1	2.5.1.18	5EL8	5EL8	5ELA	5ELA	5ELG	5ELG	838544	838544	A8MRM5	A8MRM5	A8MRM5	AAF79440.1	AAF98403.1	AAK62645.1	AAK97681.1	AAL06957.1	AAM62653.1	AEE29868.1	AEE29869.1	AK117865	AT1G19570	AT1G19570	AT1G19570	AT1G19570	AT1G19570	AT1G19570	AT1G19570	AT1G19570-TAIR-G	AT1G19570.1	AT1G19570.1	AT1G19570.1	AT1G19570.1	AT1G19570.1	AT1G19570.2	AT1G19570.2	AT1G19570.2	ATDHAR1	ATDHAR1	ATDHAR1	AY039590	AY052211	AY055790	AY085426
EXPA11	3702.AT1G20190.1	https://smart.embl.de/smart/DDvec.cgi?smart=252:SIGNAL(1|20)+DPBB_1(61|149)+Pfam_Pollen_allerg_1(160|237)+	Expansin-A11; Causes loosening and extension of plant cell walls by disrupting non-covalent bonding between cellulose microfibrils and matrix glucans. No enzymatic activity has been found (By similarity)	838608	838608	AAF79895.1	AAG48799.1	AAM61082.1	AEE29949.1	AF332436	AT1G20190	AT1G20190	AT1G20190	AT1G20190	AT1G20190	AT1G20190	AT1G20190	AT1G20190-TAIR-G	AT1G20190.1	AT1G20190.1	AT1G20190.1	AT1G20190.1	AT1G20190.1	ATEXP11	ATEXP11	ATEXP11	ATEXPA11	ATEXPA11	ATEXPA11	ATHEXP ALPHA 1.14	ATHEXP ALPHA 1.14	ATHEXP ALPHA 1.14	AY084514	Alpha-expansin-11	Alpha-expansin-11	At.20255	At1g20190	At1g20190	Ath-ExpAlpha-1.14	Ath-ExpAlpha-1.14	EXP11	EXP11	EXP11	EXP11	EXP11	EXP11_ARATH	EXP11_ARATH	EXP11_ARATH	EXPA11
AT1G20580	3702.AT1G20580.1	https://smart.embl.de/smart/DDvec.cgi?smart=131:Sm(10|75)+	Small nuclear ribonucleoprotein family protein; Core component of the spliceosomal U1, U2, U4 and U5 small nuclear ribonucleoproteins (snRNPs), the building blocks of the spliceosome (By similarity). May play a major role in the splicing of cellular pre-mRNAs. Required for normal plant development	838647	AAF80609.1	AAL06539.1	AAM16235.1	AAM63846.1	AEE29990.1	AF412086	AT1G20580	AT1G20580	AT1G20580	AT1G20580	AT1G20580	AT1G20580	AT1G20580	AT1G20580	AT1G20580-TAIR-G	AT1G20580.1	AT1G20580.1	AT1G20580.1	AT1G20580.1	AT1G20580.1	AY086797	AY093974	At.15483	At1g20580	F2D10.7	F5M15.9	F5M15.9	F5M15_9	NM_101909	NM_101909.3	NP_564119	NP_564119	NP_564119.1	NP_564119.1	Q8LC48	Q8LC48_ARATH	Q9LM92	Q9LM92_ARATH	Q9LMW6	SMD3B	SMD3B_ARATH	Small nuclear ribonucleoprotein SmD3b	Small nuclear ribonucleoprotein family protein	Small nuclear ribonucleoprotein family protein	Small nuclear ribonucleoprotein family protein
AT1G21680	3702.AT1G21680.1	https://smart.embl.de/smart/DDvec.cgi?smart=706:SIGNAL(1|21)+Pfam_PD40(495|531)+Pfam_PD40(549|582)+Pfam_PD40(597|622)+	DPP6 N-terminal domain-like protein; Its function is described as molecular_function unknown; Involved in biological_process unknown; Located in plasma membrane, vacuole, plant-type cell wall; Expressed in 25 plant structures; Expressed during 13 growth stages; Contains the following InterPro domains: WD40-like Beta Propeller (InterPro:IPR011659), Six-bladed beta-propeller, TolB-like (InterPro:IP…	838770	838770	AAD41421.1	AAK76710.1	AAN13226.1	AEE30138.1	AT1G21680	AT1G21680	AT1G21680	AT1G21680	AT1G21680	AT1G21680	AT1G21680	AT1G21680	AT1G21680-TAIR-G	AT1G21680.1	AT1G21680.1	AT1G21680.1	AT1G21680.1	AT1G21680.1	AY046036	AY142688	At.20376	At1g21680	At1g21680	DPP6 N-terminal domain-like protein	DPP6 N-terminal domain-like protein	DPP6 N-terminal domain-like protein	DPP6 N-terminal domain-like protein	DPP6 N-terminal domain-like protein	DPP6 N-terminal domain-like protein	F8K7.10	F8K7.10	F8K7.10	F8K7.10 protein	F8K7.10 protein	F8K7_10	F8K7_10	F8K7_10	NM_102017	NM_102017.2	NP_564147	NP_564147	NP_564147.1	NP_564147.1	NP_564147.1
PBC1	3702.AT1G21720.1	https://smart.embl.de/smart/DDvec.cgi?smart=204:Pfam_Proteasome(5|189)+	Proteasome subunit beta type-3-A; The proteasome is a multicatalytic proteinase complex which is characterized by its ability to cleave peptides with Arg, Phe, Tyr, Leu, and Glu adjacent to the leaving group at neutral or slightly basic pH. The proteasome has an ATP-dependent proteolytic activity	20S PROTEASOME BETA SUBUNIT PBC1	20S proteasome beta subunit C-1	20S proteasome beta subunit C-1	3.4.25.1	838776	838776	AAC32068.1	AAD41426.1	AAK06878.1	AAL38246.1	AAM47947.1	AAM62756.1	AEE30146.1	AF043532	AF344327	AK226397	AT1G21720	AT1G21720	AT1G21720	AT1G21720	AT1G21720	AT1G21720	AT1G21720	AT1G21720-TAIR-G	AT1G21720.1	AT1G21720.1	AT1G21720.1	AT1G21720.1	AT1G21720.1	AY065070	AY085532	AY114628	At.11467	At1g21720	At1g21720	BAE98543.1	CAA73616.1	EC 3.4.25.1	F8K7.15	F8K7.15	F8K7.15	F8K7_15	NM_102021	NM_102021.2	NP_564149	NP_564149
PDIL1-1	3702.AT1G21750.1	https://smart.embl.de/smart/DDvec.cgi?smart=501:SIGNAL(1|23)+Pfam_Thioredoxin_2(43|136)+Pfam_Thioredoxin_6(168|353)+Pfam_Thioredoxin(375|480)+	Encodes a protein disulfide isomerase-like (PDIL) protein, a member of a multigene family within the thioredoxin (TRX) superfamily; isoform contains non-consensus GA donor splice site at intron 9. Transcript levels for this gene are up-regulated in response to three different chemical inducers of ER stress (dithiothreitol, beta-mercaptoethanol, and tunicamycin). Neither AtIRE1-2 nor AtbZIP60 appe…	5.3.4.1	838779	838779	AAD41430.1	AAK59601.1	AAL34233.1	AEE30151.1	AEE30152.1	AT1G21750	AT1G21750	AT1G21750	AT1G21750	AT1G21750	AT1G21750	AT1G21750	AT1G21750-TAIR-G	AT1G21750.1	AT1G21750.1	AT1G21750.1	AT1G21750.1	AT1G21750.1	AT1G21750.2	AT1G21750.2	AT1G21750.2	ATPDI5	ATPDI5	ATPDI5	ATPDIL1-1	ATPDIL1-1	ATPDIL1-1	AY035096	AY063059	At.24814	At1g21750	At1g21750	EC 5.3.4.1	F4HZN9_ARATH	F8K7.19	F8K7.19	F8K7.19	F8K7_19	NM_102024	NM_102024.3	NM_179365	NM_179365.1	NP_173594
PFL	3702.AT1G22780.1	https://smart.embl.de/smart/DDvec.cgi?smart=152:Pfam_Ribosomal_S13(14|142)+	S18 ribosomal protein involved in the binding of f-Met tRNA during initiation of mRNA translation. Expression restricted to meristems. Mutant phenotype-pointed first leaves,reduced fresh weight, growth retardation	40S RIBOSOMAL PROTEIN S18	40S RIBOSOMAL PROTEIN S18	AAC25506.1	AAG12534.1	AAG12853.1	AAK43840.1	AAK59471.1	AAK62386.1	AAL06471.1	AAL47385.1	AAL47500.1	AAM63849.1	AAM64403.1	AAM64976.1	AAP21347.1	AAV84519.1	ABF59028.1	ABP96570.1	ABP96571.1	ABP96572.1	ABP96573.1	ABP96574.1	ABP96575.1	ABP96576.1	ABP96577.1	ABP96578.1	ABP96579.1	ABP96580.1	ABP96581.1	ABP96582.1	ABP96583.1	ABP96584.1	ABP96585.1	ABP96586.1	ABP96587.1	ABP96588.1	ABP96589.1	ABP96590.1	AEE30287.1	AEE31659.1	AEE82800.1	AF370463	AF386941	AF411781	AT1G22780	AT1G22780
CSN5A	3702.AT1G22920.1	https://smart.embl.de/smart/DDvec.cgi?smart=357:JAB_MPN(58|195)+	COP9 signalosome complex subunit 5a; Probable protease subunit of the COP9 signalosome complex (CSN), a complex involved in various cellular and developmental processes such as photomorphogenesis and auxin and jasmonate responses. The CSN complex is an essential regulator of the ubiquitin (Ubl) conjugation pathway by mediating the deneddylation of the cullin subunits of the SCF-type E3 ligase com…	3.4.-.-	838899	843463	A1A6G7	A1A6G7_ARATH	AAB72159.1	AAB96974.1	AAC36344.1	AAL58105.1	AAM65053.1	AAO41956.1	ABL66743.1	AEE30309.1	AEE30310.1	AF042334	AF087413	AF395062	AJH1	AJH1	AJH1	AJH1	AJH2	ARABIDOPSIS JAB1 HOMOLOG 1	ARABIDOPSIS JAB1 HOMOLOG 1	AT1G22920	AT1G22920	AT1G22920	AT1G22920	AT1G22920	AT1G22920	AT1G22920	AT1G22920-TAIR-G	AT1G22920.1	AT1G22920.1	AT1G22920.1	AT1G22920.1	AT1G22920.1	AT1G22920.2	AT1G22920.2	AT1G22920.2	AY087510	At.10441	At1g22920	At1g71230	BT003909	BT029486
BGLU40	3702.AT1G26560.1	https://smart.embl.de/smart/DDvec.cgi?smart=510:SIGNAL(1|29)+Pfam_Glyco_hydro_1(33|510)+	Beta glucosidase 40 (BGLU40); Its function is described as cation binding, hydrolase activity, hydrolyzing O-glycosyl compounds, catalytic activity; Involved in carbohydrate metabolic process; Located in apoplast, chloroplast; Expressed in 23 plant structures; Expressed during 13 growth stages; Contains the following InterPro domains: Glycoside hydrolase, family 1 (InterPro:IPR001360), Glycoside …	3.2.1.21	839196	839196	AAF98564.1	AAK76601.1	AAM61600.1	AAN13179.1	AEE30704.1	AK221011	AT1G26560	AT1G26560	AT1G26560	AT1G26560	AT1G26560	AT1G26560	AT1G26560	AT1G26560-TAIR-G	AT1G26560.1	AT1G26560.1	AT1G26560.1	AT1G26560.1	AT1G26560.1	AY045927	AY085043	AY142610	At.15959	At1g26560	At1g26560	BAD94684.1	BGL40_ARATH	BGL40_ARATH	BGL40_ARATH	BGLU40	BGLU40	BGLU40	BGLU40	BGLU40	BGLU40	BGLU40	BGLU40	Beta glucosidase 40	Beta glucosidase 40	Beta-glucosidase 40	Beta-glucosidase 40	EC 3.2.1.21	NM_102418
NTF2B	3702.AT1G27970.2	https://smart.embl.de/smart/DDvec.cgi?smart=134:Pfam_NTF2(9|123)+	Nuclear transport factor 2B; Facilitates protein transport into the nucleus. Interacts with various nucleoporins and with Ran-GDP. Could be part of a multicomponent system of cytosolic factors that assemble at the pore complex during nuclear import	839690	A8MS55_ARATH	AAG51491.1	AAM63803.1	ABF59016.1	AEE30896.1	AEE30897.1	AT1G27970	AT1G27970	AT1G27970	AT1G27970	AT1G27970	AT1G27970	AT1G27970	AT1G27970-TAIR-G	AT1G27970.1	AT1G27970.1	AT1G27970.1	AT1G27970.2	AT1G27970.2	AT1G27970.2	AT1G27970.2	AT1G27970.2	AY086752	At.40966	At1g27970	BT025598	F13K9.26	F13K9.26	F13K9_26	NM_001084143	NM_001084143.2	NM_102562	NM_102562.3	NP_001077612	NP_001077612.1	NP_174118	NP_174118	NP_174118.1	NP_174118.1	NTF2B	NTF2B	NTF2B	NTF2B	NTF2B	NTF2B
SCPL45	3702.AT1G28110.2	https://smart.embl.de/smart/DDvec.cgi?smart=461:SIGNAL(1|22)+Pfam_Peptidase_S10(36|454)+	Serine carboxypeptidase-like 45; Probable carboxypeptidase	3.4.16.-	839704	839704	AAG51475.1	AAL24336.1	AAP49525.1	AEE30918.1	AEE30919.1	AT1G28110	AT1G28110	AT1G28110	AT1G28110	AT1G28110	AT1G28110	AT1G28110	AT1G28110-TAIR-G	AT1G28110.1	AT1G28110.1	AT1G28110.1	AT1G28110.2	AT1G28110.2	AT1G28110.2	AT1G28110.2	AT1G28110.2	AY059854	At.72850	At1g28110	At1g28110	BT008763	EC 3.4.16.-	F13K9.20	F13K9.20	F13K9.20	F13K9_20	NM_102576	NM_102576.2	NM_202197	NM_202197.1	NP_564298	NP_564298	NP_564298.1	NP_564298.1	NP_564298.1	NP_973926	NP_973926.1	NP_973926.1
At1g28200	3702.AT1G28200.1	https://smart.embl.de/smart/DDvec.cgi?smart=259:GRAM(138|215)+	VirF-interacting protein FIP1	839714	839714	AAF14549.1	AAF98435.1	AAK43992.1	AAL08245.1	AAL15243.1	AAM64555.1	AEE30930.1	AF174428	AF370177	AT1G28200	AT1G28200	AT1G28200	AT1G28200	AT1G28200	AT1G28200	AT1G28200	AT1G28200-TAIR-G	AT1G28200.1	AT1G28200.1	AT1G28200.1	AT1G28200.1	AT1G28200.1	AY056389	AY059137	AY086994	At.21796	At1g28200	At1g28200	F3H9.14	F3H9.14	F3H9.14	F3H9_14	FH INTERACTING PROTEIN 1	FH interacting protein 1	FH interacting protein 1	FH interacting protein 1	FH interacting protein 1	FH interacting protein 1	FH interacting protein 1	FH interacting protein 1	FIP1	FIP1	FIP1	FIP1
TBL38	3702.AT1G29050.1	https://smart.embl.de/smart/DDvec.cgi?smart=380:SIGNAL(1|29)+Pfam_PMR5N(59|112)+Pfam_PC-Esterase(113|377)+	Encodes a member of the TBL (TRICHOME BIREFRINGENCE-LIKE) gene family containing a plant-specific DUF231 (domain of unknown function) domain. TBL gene family has 46 members, two of which (TBR/AT5G06700 and TBL3/AT5G01360) have been shown to be involved in the synthesis and deposition of secondary wall cellulose, presumably by influencing the esterification state of pectic polymers. A nomenclature…	839779	AAF88130.1	AAL66969.1	AAM20296.1	AEE31037.1	AK227259	AT1G29050	AT1G29050	AT1G29050	AT1G29050	AT1G29050	AT1G29050	AT1G29050	AT1G29050-TAIR-G	AT1G29050.1	AT1G29050.1	AT1G29050.1	AT1G29050.1	AT1G29050.1	AY074272	AY096662	At.15814	At1g29050	BAE99289.1	F28N24.24	F28N24.24	F28N24_24	NM_102646	NM_102646.4	NP_564318	NP_564318	NP_564318.1	NP_564318.1	Protein trichome birefringence-like 38	Q8VY22	Q8VY22_ARATH	Q9LP35	Q9LP35_ARATH	TBL38	TBL38	TBL38	TBL38	TBL38	TBL38	TBL38	TBL38_ARATH
AT1G30700	3702.AT1G30700.1	https://smart.embl.de/smart/DDvec.cgi?smart=527:SIGNAL(1|20)+Pfam_FAD_binding_4(75|215)+Pfam_BBE(465|524)+	FAD-binding Berberine family protein; Its function is described as electron carrier activity, oxidoreductase activity, FAD binding, catalytic activity; Located in endomembrane system; Expressed in stem, hypocotyl, root, stamen; Expressed during 4 anthesis; Contains the following InterPro domains: FAD-binding, type 2 (InterPro:IPR016166), Berberine/berberine-like (InterPro:IPR012951), FAD linked o…	839950	AAD25757.1	AAL31939.1	AAM98220.1	AAQ56827.1	AEE31262.1	AF419607	AT1G30700	AT1G30700	AT1G30700	AT1G30700	AT1G30700	AT1G30700	AT1G30700	AT1G30700	AT1G30700-TAIR-G	AT1G30700.1	AT1G30700.1	AT1G30700.1	AT1G30700.1	AT1G30700.1	AY140079	At.27381	At1g30700	BBE8_ARATH	BT010384	Berberine bridge enzyme-like 8	FAD-binding Berberine family protein	FAD-binding Berberine family protein	FAD-binding Berberine family protein	FAD-binding Berberine family protein	NM_102806	NM_102806.2	NP_174357	NP_174357	NP_174357.1	NP_174357.1	Q9SA85	Q9SA85_ARATH	T5I8.15	T5I8.15	T5I8_15	UPI0000048304	ath:AT1G30700
ACBP6	3702.AT1G31812.1	https://smart.embl.de/smart/DDvec.cgi?smart=92:Pfam_ACBP(4|84)+	Acyl-CoA-binding domain-containing protein 6; Binds medium- and long-chain acyl-CoA esters with very high affinity. May function as an intracellular carrier of acyl- CoA esters. Confers resistance to cold and freezing. Interacts with phosphatidylcholine and derivatives, but not phosphatidic acid and lysophosphatidylcholine. May be involved in phospholipid metabolism	840069	840069	AAG41487.1	AAG50714.1	AAK00406.1	AAK55715.1	AAL06793.1	AAM65863.1	ACBP	ACBP	ACBP	ACBP6	ACBP6	ACBP6	ACBP6	ACBP6	ACBP6	ACBP6	ACBP6	ACBP6_ARATH	ACBP6_ARATH	ACBP6_ARATH	ACYL-COA-BINDING PROTEIN	ACYL-COA-BINDING PROTEIN	AEE31396.1	AF326905	AF339724	AF380634	AT1G31812	AT1G31812	AT1G31812	AT1G31812	AT1G31812	AT1G31812	AT1G31812	AT1G31812-TAIR-G	AT1G31812.1	AT1G31812.1	AT1G31812.1	AT1G31812.1	AT1G31812.1	AY054132	AY088324	Acyl-CoA-binding domain-containing protein 6	Acyl-CoA-binding domain-containing protein 6	Acyl-CoA-binding protein
PRPL11	3702.AT1G32990.1	https://smart.embl.de/smart/DDvec.cgi?smart=222:RL11(78|209)+	50S ribosomal protein L11, chloroplastic; Mutant has Decreased effective quantum yield of photosystem II; Pale green plants; Reduced growth rate; Plastid Ribosomal Protein L11	50S ribosomal protein L11, chloroplastic	50S ribosomal protein L11, chloroplastic	840194	840194	AAF31280.1	AAG40375.1	AAK44069.1	AAL06558.1	AAL34244.1	AAM62884.1	AEE31548.1	AF325023	AF370254	AF412105	AT1G32990	AT1G32990	AT1G32990	AT1G32990	AT1G32990	AT1G32990	AT1G32990	AT1G32990-TAIR-G	AT1G32990.1	AT1G32990.1	AT1G32990.1	AT1G32990.1	AT1G32990.1	AY063070	AY085664	At.72670	At1g32990	At1g32990	CAA60718.1	CL11	CL11	F9L11.15	F9L11.15	NM_103032	NM_103032.3	NP_174575	NP_174575	NP_174575.1	NP_174575.1	NP_174575.1	PRPL11	PRPL11
AT1G33590	3702.AT1G33590.1	https://smart.embl.de/smart/DDvec.cgi?smart=477:SIGNAL(1|24)+Pfam_LRRNT_2(28|68)+LRR(125|149)+LRR(197|220)+LRR(221|245)+LRR(270|293)+LRR(434|463)+	Leucine-rich repeat (LRR) family protein; Involved in signal transduction, response to karrikin, defense response; Located in cell wall, chloroplast, plant-type cell wall; Expressed in 22 plant structures; Expressed during 14 growth stages; Contains the following InterPro domains: Leucine-rich repeat, typical subtype (InterPro:IPR003591), Leucine-rich repeat-containing N-terminal domain, type 2 (…	840253	840253	AAG26075.1	AAM60932.1	AAM91522.1	AEE31606.1	AT1G33590	AT1G33590	AT1G33590	AT1G33590	AT1G33590	AT1G33590	AT1G33590	AT1G33590	AT1G33590-TAIR-G	AT1G33590.1	AT1G33590.1	AT1G33590.1	AT1G33590.1	AT1G33590.1	AY084350	AY128319	At.26728	At1g33590	At1g33590	CAA85526.1	F4HR88_ARATH	Leucine-rich repeat (LRR) family protein	Leucine-rich repeat (LRR) family protein	Leucine-rich repeat (LRR) family protein	Leucine-rich repeat (LRR) family protein	Leucine-rich repeat (LRR) family protein	Leucine-rich repeat (LRR) family protein	NM_103082	NM_103082.2	NP_001319135	NP_564426	NP_564426.1	NP_564426.2	NP_564426.2	Q42307_ARATH	Q8L7Q8_ARATH	Q8LGC3_ARATH	Q9FW47	Q9FW47	Q9FW47_ARATH
PDIL5-2	3702.AT1G35620.1	https://smart.embl.de/smart/DDvec.cgi?smart=440:SIGNAL(1|22)+Pfam_Thioredoxin(33|137)+Pfam_Thioredoxin_6(178|353)+TRANS(378|400)+	Protein disulfide-isomerase 5-2; Encodes a protein disulfide isomerase-like (PDIL) protein, a member of a multigene family within the thioredoxin (TRX) superfamily. Unlike several other PDI family members, transcript levels for this gene are not up-regulated in response to three different chemical inducers of ER stress (dithiothreitol, beta-mercaptoethanol, and tunicamycin). However, the level of…	5.3.4.1	840461	840461	AAF79381.1	AAK62431.1	AAP49513.1	AEE31818.1	AF386986	AT1G35620	AT1G35620	AT1G35620	AT1G35620	AT1G35620	AT1G35620	AT1G35620	AT1G35620-TAIR-G	AT1G35620.1	AT1G35620.1	AT1G35620.1	AT1G35620.1	AT1G35620.1	ATPDI8	ATPDI8	ATPDI8	ATPDIL5-2	ATPDIL5-2	ATPDIL5-2	At.15140	At1g35620	At1g35620	BT008751	EC 5.3.4.1	F15O4.20	F15O4.20	F15O4.20	NM_103262	NM_103262.4	NP_564462	NP_564462	NP_564462.1	NP_564462.1	NP_564462.1	PDI-like 5-2	PDI-like 5-2	PDI-like 5-2	PDI-like 5-2
ANNAT1	3702.AT1G35720.1	https://smart.embl.de/smart/DDvec.cgi?smart=317:ANX(28|80)+ANX(100|152)+ANX(183|232)+ANX(259|311)+	Annexin D1; Encodes a member of the annexin gene family, a diverse, multigene family of calcium-dependent, membrane-binding proteins. The protein was determined to have peroxidase activity. This activity is thought to be dependent on the presence of post-translational modifications (most likely phosphorylation). The protein was shown to be present as a mixture of monomer and homodimer. The homodi…	1YCN	1YCN	1YCN	2Q4C	2Q4C	2Q4C	840476	840476	AAC49472.1	AAD34236.1	AAF79882.1	AAG48798.1	AAL61954.1	AAM63633.1	AAO29977.1	AEE31825.1	AF083913	AF332435	AK221429	ANN1	ANN1	ANN1	ANNAT1	ANNAT1	ANNAT1	ANNAT1	ANNAT1	ANNAT1	ANNAT1	ANNAT1	ANNEXIN	ANNEXIN A1	ANX23-ATH	ANX23-ATH	ANXD1_ARATH	ANXD1_ARATH	ANXD1_ARATH	AT1G35720	AT1G35720	AT1G35720	AT1G35720	AT1G35720	AT1G35720	AT1G35720	AT1G35720-TAIR-G	AT1G35720.1
RD21A	3702.AT1G47128.1	https://smart.embl.de/smart/DDvec.cgi?smart=462:SIGNAL(1|21)+Inhibitor_I29(50|108)+Pept_C1(137|352)+GRAN(375|432)+	Granulin repeat cysteine protease family protein; Cysteine protease that plays a role in immunity, senescence, and biotic and abiotic stresses (Probable). Involved in immunity against the necrotrophic fungal pathogen Botrytis cinerea. Involved in elicitor-stimulated programmed cell death (PCD). During infection by the necrotrophic fungal pathogen Botrytis cinerea, functions as PCD-promoting prote…	841122	841122	AAG50628.1	AAK62661.1	AAL59952.1	AAL87383.1	AAM91715.1	AEE32135.1	AK221689	AK226498	AK317734	AT1G47128	AT1G47128	AT1G47128	AT1G47128	AT1G47128	AT1G47128	AT1G47128	AT1G47128-TAIR-G	AT1G47128.1	AT1G47128.1	AT1G47128.1	AT1G47128.1	AT1G47128.1	AY039606	AY072130	AY081730	AY133781	At.47599	At.71705	At1g47128	At1g47128	B9DI23_ARATH	BAA02374.1	BAD95392.1	BAE98640.1	BAH20390.1	C01.064	CAA79028.1	Cysteine proteinase RD21A	Cysteine proteinase RD21A	D13043	F2G19.31	F2G19.31	F2G19.31	F2G19_31
SERPIN1	3702.AT1G47710.1	https://smart.embl.de/smart/DDvec.cgi?smart=391:SERPIN(15|389)+	Serine protease inhibitor (SERPIN) family protein; Inhibits metacaspase-9 (MC9) cysteine protease. Functions through cleavage of its reactive center loop and covalent binding to MC9. Involved in the control of elicitor- stimulated programmed cell death (PCD). During infection by the necrotrophic fungal pathogen Botrytis cinerea, functions to protect cells by limiting the PCD-promoting protease RD…	3LE2	3LE2	3LE2	841182	841182	AAD46018.1	AAF99797.1	AAO00843.1	AAP37840.1	AEE32203.1	AT1G47710	AT1G47710	AT1G47710	AT1G47710	AT1G47710	AT1G47710	AT1G47710	AT1G47710	AT1G47710	AT1G47710-TAIR-G	AT1G47710.1	AT1G47710.1	AT1G47710.1	AT1G47710.1	AT1G47710.1	ArathZx	ArathZx	At.24855	At1g47710	At1g47710	AtSERPIN1	AtSerpin1	AtSerpin1	BT002483	BT008481	F16N3.3	F16N3.3	NM_103664	NM_103664.3	NP_175202	NP_175202	NP_175202.1	NP_175202.1	NP_175202.1	Q9S7T8	Q9S7T8
DHNAT1	3702.AT1G48320.1	https://smart.embl.de/smart/DDvec.cgi?smart=156:Pfam_4HBT(44|121)+	1,4-dihydroxy-2-naphthoyl-CoA thioesterase 1; Catalyzes the hydrolysis of the thioester bond of 1,4- dihydroxy-2-naphthoyl-CoA (DHNA-CoA) in peroxisomes, a necessary step to form the naphthoquinone ring of phylloquinone (vitamin K(1)). Is not active on benzoyl-CoA, phenylacetyl-CoA, succinyl- CoA and palmitoyl-CoA thioesters; Belongs to the 4-hydroxybenzoyl-CoA thioesterase family. DHNA-CoA hydro…	1,4-dihydroxy-2-naphthoyl-CoA thioesterase 1	4K02	4K02	841252	AAD49765.1	AAQ22654.1	AEE32274.1	AK229541	AT1G48320	AT1G48320	AT1G48320	AT1G48320	AT1G48320	AT1G48320	AT1G48320	AT1G48320	AT1G48320	AT1G48320-TAIR-G	AT1G48320.1	AT1G48320.1	AT1G48320.1	AT1G48320.1	AT1G48320.1	At.38444	At1g48320	BAF01394.1	BT010185	DHNA-CoA thioesterase 1	DHNA-CoA thioesterase 1	DHNAT1	DHNAT1	DHNAT1	DHNAT1	DNAT1_ARATH	F11A17.13	F11A17.13	F11A17_13	NM_103729	NM_103729.3	NP_175266	NP_175266	NP_175266.1	NP_175266.1	Q9SX65	Q9SX65_ARATH	Thioesterase superfamily protein
AGO1	3702.AT1G48410.2	https://smart.embl.de/smart/DDvec.cgi?smart=1050:Pfam_Gly-rich_Ago1(75|172)+Pfam_ArgoN(190|325)+DUF1785(336|388)+PAZ(393|525)+Pfam_ArgoL2(529|575)+Pfam_ArgoMid(585|665)+Piwi(678|999)+	Stabilizer of iron transporter SufD / Polynucleotidyl transferase; Involved in RNA-mediated post-transcriptional gene silencing (PTGS). Main component of the RNA-induced silencing complex (RISC) that binds to a short guide RNA such as microRNA (miRNA) or small interfering RNA (siRNA). RISC uses the mature miRNA or siRNA as a guide for slicer-directed cleavage of homologous mRNAs to repress gene e…	3VNA	3VNA	3VNA	3VNB	3VNB	3VNB	4G0P	4G0P	4G0P	4G0Q	4G0Q	4G0Q	4G0X	4G0X	4G0X	4G0Y	4G0Y	4G0Y	4G0Z	4G0Z	4G0Z	841262	841262	AAC18440.1	AAD49755.1	AAF79718.1	AAN41341.1	ACB30725.1	ACB30726.1	ACB30727.1	ACB30728.1	ACB30729.1	ACB30730.1	ACB30731.1	ACB30732.1	ACB30733.1	ACB30734.1	ACB30735.1	ACB30736.1	ACB30737.1	ACB30738.1	AEE32287.1	AEE32288.1	AEE32289.1	AGO1	AGO1
AT1G48830	3702.AT1G48830.1	https://smart.embl.de/smart/DDvec.cgi?smart=191:Pfam_Ribosomal_S7e(7|188)+	Ribosomal protein S7e family protein; Its function is described as structural constituent of ribosome; Involved in translation; Located in cytosolic small ribosomal subunit, cytosolic ribosome, cell wall, plasma membrane, chloroplast; Expressed in 23 plant structures; Expressed during 13 growth stages; Contains the following InterPro domains: Ribosomal protein S7e (InterPro:IPR000554); BEST Arabi…	40S ribosomal protein S7-1	40S ribosomal protein S7-1	841305	841305	AAG50658.1	AAG60128.1	AAL06501.1	AAL62008.1	AAM63913.1	AEE32353.1	AEE32354.1	AF412048	AT1G48830	AT1G48830	AT1G48830	AT1G48830	AT1G48830	AT1G48830	AT1G48830	AT1G48830	AT1G48830-TAIR-G	AT1G48830.1	AT1G48830.1	AT1G48830.1	AT1G48830.1	AT1G48830.1	AT1G48830.2	AT1G48830.2	AT1G48830.2	AY072617	AY086866	At.24802	At1g48830	At1g48830	F11I4.1	F11I4.1	F11I4.1	F11I4_1	NM_103777	NM_103777.3	NM_179455	NM_179455.2	NP_175314	NP_175314	NP_175314.1	NP_175314.1
AT1G49570	3702.AT1G49570.1	https://smart.embl.de/smart/DDvec.cgi?smart=350:TRANS(7|29)+Pfam_peroxidase(64|314)+	Peroxidase superfamily protein; Removal of H(2)O(2), oxidation of toxic reductants, biosynthesis and degradation of lignin, suberization, auxin catabolism, response to environmental stresses such as wounding, pathogen attack and oxidative stress. These functions might be dependent on each isozyme/isoform in each plant tissue	1.11.1.7	841381	841381	AAG13043.1	AAP12891.1	AC011807	AEE32443.1	AK119130	AT1G49570	AT1G49570	AT1G49570	AT1G49570	AT1G49570	AT1G49570	AT1G49570	AT1G49570	AT1G49570-TAIR-G	AT1G49570.1	AT1G49570.1	AT1G49570.1	AT1G49570.1	AT1G49570.1	ATP5a	ATP5a	At.141	At1g49570	At1g49570	BAC43700.1	BT006242	CAA67341.1	EC 1.11.1.7	F14J22.19	F14J22.19	F14J22.19	F14J22_19	NM_103845	NM_103845.2	NP_175380	NP_175380	NP_175380.2	NP_175380.2	NP_175380.2	P10	P10	PER10	PER10
At1g49670	3702.AT1G49670.2	https://smart.embl.de/smart/DDvec.cgi?smart=652:Pfam_KR(8|194)+Pfam_ADH_N(316|383)+Pfam_ADH_zinc_N_2(494|639)+	ARP protein (REF); Molecular function has not been defined. Was shown involved in oxidative stress tolerance	841391	841391	AAG13062.1	AAL32806.1	AAL61913.1	AAM13341.1	AAP37752.1	AEE32457.1	AEE32458.1	ARP protein (REF)	ARP protein (REF)	ARP protein (REF)	ARP protein (REF)	ARP protein (REF)	ARP protein (REF)	ARP protein (REF)	AT1G49670	AT1G49670	AT1G49670	AT1G49670	AT1G49670	AT1G49670	AT1G49670	AT1G49670-TAIR-G	AT1G49670.1	AT1G49670.1	AT1G49670.1	AT1G49670.2	AT1G49670.2	AT1G49670.2	AT1G49670.2	AT1G49670.2	AY062728	AY072306	AY093342	At.91	At1g49670	At1g49670	BT008393	CAA89858.1	F14J22.10	F14J22.10	F14J22.10	F14J22_10	F14J22_10	F14J22_10
PAB8	3702.AT1G49760.1	https://smart.embl.de/smart/DDvec.cgi?smart=671:RRM(46|119)+RRM(134|206)+RRM(225|297)+RRM(328|400)+PolyA(585|648)+	Polyadenylate-binding protein 8; Binds the poly(A) tail of mRNA. Appears to be an important mediator of the multiple roles of the poly(A) tail in mRNA biogenesis, stability and translation (By similarity). During infection with potyvirus TuMV, acts as a potential integral component of the viral replicase complex that could play an important role in the regulation of potyviral RNA-dependent RNA po…	841399	841399	AAG13056.1	AAK43894.1	AAL47336.1	AEE32472.1	AEE32473.1	AF370517	AT1G49760	AT1G49760	AT1G49760	AT1G49760	AT1G49760	AT1G49760	AT1G49760	AT1G49760-TAIR-G	AT1G49760.1	AT1G49760.1	AT1G49760.1	AT1G49760.1	AT1G49760.1	AT1G49760.2	AT1G49760.2	AT1G49760.2	AY064622	At.21584	At.67107	At.67318	At1g49760	At1g49760	F14J22.3	F14J22.3	F14J22.3	F14J22_3	NM_001198255	NM_001198255.1	NM_103863	NM_103863.2	NP_001185184	NP_001185184	NP_001185184.1	NP_001185184.1	NP_001185184.1	NP_564554	NP_564554.1	NP_564554.1
PBG1	3702.AT1G56450.1	https://smart.embl.de/smart/DDvec.cgi?smart=246:Pfam_Proteasome(28|213)+	20S proteasome beta subunit G1; The proteasome is a multicatalytic proteinase complex which is characterized by its ability to cleave peptides with Arg, Phe, Tyr, Leu, and Glu adjacent to the leaving group at neutral or slightly basic pH. The proteasome has an ATP-dependent proteolytic activity	20S proteasome beta subunit G-1	20S proteasome beta subunit G-1	20S proteasome beta subunit G1	20S proteasome beta subunit G1	20S proteasome beta subunit G1	20S proteasome beta subunit G1	20S proteasome beta subunit G1	20S proteasome beta subunit G1	20S proteasome beta subunit G1	20S proteasome beta subunit G1	3.4.25.1	842098	842098	AAC32074.1	AAG51500.1	AAK55683.1	AAK73954.1	AAK96453.1	AEE33397.1	AF043538	AF378880	AK221762	AT1G56450	AT1G56450	AT1G56450	AT1G56450	AT1G56450	AT1G56450	AT1G56450	AT1G56450-TAIR-G	AT1G56450.1	AT1G56450.1	AT1G56450.1	AT1G56450.1	AT1G56450.1	AY045596	AY052739	At.399	At1g56450	At1g56450	BAD93840.1	CAA74030.1	EC 3.4.25.1	F13N6.3	F13N6.3	F13N6.3
AT1G56700	3702.AT1G56700.1	https://smart.embl.de/smart/DDvec.cgi?smart=219:Pfam_Peptidase_C15(9|217)+	Peptidase C15, pyroglutamyl peptidase I-like; Involved in proteolysis; Located in cellular_component unknown; Expressed in 24 plant structures; Expressed during 13 growth stages; Contains the following InterPro domains: Peptidase C15, pyroglutamyl peptidase I (InterPro:IPR000816), Peptidase C15, pyroglutamyl peptidase I-like (InterPro:IPR016125); BEST Arabidopsis thaliana protein match is: Peptid…	3.4.19.3	842126	842126	A8MSE7_ARATH	AAG09094.1	AAM63314.1	AAO64793.1	AEE33424.1	AEE33425.1	AEE33426.1	AK227509	AT1G56700	AT1G56700	AT1G56700	AT1G56700	AT1G56700	AT1G56700	AT1G56700	AT1G56700	AT1G56700-TAIR-G	AT1G56700.1	AT1G56700.1	AT1G56700.1	AT1G56700.1	AT1G56700.1	AT1G56700.2	AT1G56700.2	AT1G56700.2	AT1G56700.3	AT1G56700.3	AT1G56700.3	AY086107	At.26992	At1g56700	At1g56700	At1g56700	At1g56700	BAE99509.1	BT005858	C15.A02	EC 3.4.19.3	F25P12.86	F25P12.86	F25P12.86	F25P12.86 protein	F25P12.86 protein
RXF12	3702.AT1G58370.1	https://smart.embl.de/smart/DDvec.cgi?smart=917:Pfam_CBM_4_9(28|171)+Pfam_CBM_4_9(197|338)+Pfam_CBM_4_9(368|514)+Glyco_10(607|857)+	Glycosyl hydrolase family 10 protein / carbohydrate-binding domain-containing protein; Encodes a protein with xylanase activity	842206	A0A1P8AWH8	A0A1P8AWH8_ARATH	AAF82251.1	AAG50641.1	AB008015	AEE33542.1	AEM36339.1	ARABIDOPSIS THALIANA XYLANASE 1	ARABIDOPSIS THALIANA XYLANASE 1	AT1G58370	AT1G58370	AT1G58370	AT1G58370	AT1G58370	AT1G58370	AT1G58370	AT1G58370-TAIR-G	AT1G58370.1	AT1G58370.1	AT1G58370.1	AT1G58370.1	AT1G58370.1	ATXYN1	ATXYN1	ATXYN1	ATXYN1	At.440	At1g58370	BAA88262.1	BAB83869.1	F9K23.10	F9K23.10	G1JSH1_ARATH	NM_104617	NM_104617.3	NP_001323263	NP_001323263.1	NP_176133	NP_176133.1	PWY-6784	Q9C643_ARATH	Q9SM08_ARATH	RXF12	RXF12	RXF12
TIM13	3702.AT1G61570.1	https://smart.embl.de/smart/DDvec.cgi?smart=87:Pfam_zf-Tim10_DDP(23|84)+	Mitochondrial import inner membrane translocase subunit TIM13; Mitochondrial intermembrane chaperone that participates in the import and insertion of some multi-pass transmembrane proteins into the mitochondrial inner membrane. Also required for the transfer of beta-barrel precursors from the TOM complex to the sorting and assembly machinery (SAM complex) of the outer membrane. Acts as a chaperon…	842453	842453	AAD25551.1	AAD39954.1	AAK52978.1	AAM63285.1	AAM96965.1	AAO30094.1	AEE33857.1	AF144703	AF368255	AT1G61570	AT1G61570	AT1G61570	AT1G61570	AT1G61570	AT1G61570	AT1G61570	AT1G61570-TAIR-G	AT1G61570.1	AT1G61570.1	AT1G61570.1	AT1G61570.1	AT1G61570.1	AY086079	AY136299	At.11095	At1g61570	At1g61570	BT003431	NM_104839	NM_104839.2	NP_564780	NP_564780	NP_564780.1	NP_564780.1	NP_564780.1	Q94KC4	Q94KC4	Q94KC4	Q9SY93	Q9SY93	Q9SY93	Q9XH48	Q9XH48	T25B24.8
NRS/ER	3702.AT1G63000.1	https://smart.embl.de/smart/DDvec.cgi?smart=301:Pfam_Epimerase(15|190)+	Bifunctional dTDP-4-dehydrorhamnose 3,5-epimerase/dTDP-4-dehydrorhamnose reductase; Bifunctional enzyme involved in dTDP-beta-L-rhamnose biosynthesis. Catalyzes the epimerization of the C3' and C5'positions of dTDP-6-deoxy-4-keto-alpha-D-glucose to form dTDP- 4-keto-beta-L-rhamnose and its reduction to yield dTDP-beta-L- rhamnose. Can form UDP-beta-L-rhamnose from UDP-6-deoxy-4-keto- alpha-D-gluc…	1.1.1.-	4QQR	5-EPIMERASE-4-REDUCTASE 1	5.1.3.-	842603	AAF75813.1	AAG48808.1	AAK62450.1	AAM65668.1	AAR99502.1	AEE34035.1	AF332445	AF387005	AK230001	AT1G63000	AT1G63000	AT1G63000	AT1G63000	AT1G63000	AT1G63000	AT1G63000	AT1G63000-TAIR-G	AT1G63000.1	AT1G63000.1	AT1G63000.1	AT1G63000.1	AT1G63000.1	AY088123	AY513232	At.70069	At.71603	At1g63000	BAF01825.1	EC 1.1.1.-	EC 5.1.3.-	F16P17.17	F16P17.17	F16P17_17	NM_104978	NM_104978.4	NP_564806	NP_564806	NP_564806.1	NP_564806.1	NRS/ER	NRS/ER
GPX8	3702.AT1G63460.1	https://smart.embl.de/smart/DDvec.cgi?smart=167:Pfam_GSHPx(9|117)+	Probable glutathione peroxidase 8; May constitute a glutathione peroxidase-like protective system against oxidative stresses	1.11.1.9	842652	842652	AAF19709.1	AAM64552.1	AAO23624.1	AEE34102.1	AK227611	AT1G63460	AT1G63460	AT1G63460	AT1G63460	AT1G63460	AT1G63460	AT1G63460	AT1G63460-TAIR-G	AT1G63460.1	AT1G63460.1	AT1G63460.1	AT1G63460.1	AT1G63460.1	ATGPX8	ATGPX8	ATGPX8	AY086991	At.15002	At1g63460	At1g63460	BAE99602.1	BT003059	EC 1.11.1.9	F2K11.16	F2K11.16	F2K11.16	F2K11_16	GPX8	GPX8	GPX8	GPX8	GPX8	GPX8	GPX8	GPX8	GPX8_ARATH	GPX8_ARATH	GPX8_ARATH
AT1G64760	3702.AT1G64760.2	https://smart.embl.de/smart/DDvec.cgi?smart=481:Pfam_Glyco_hydro_17(25|344)+X8(365|448)+TRANS(452|474)+	O-Glycosyl hydrolases family 17 protein; Its function is described as cation binding, hydrolase activity, hydrolyzing O-glycosyl compounds, catalytic activity; Involved in carbohydrate metabolic process; Located in anchored to plasma membrane, plasma membrane, anchored to membrane; Expressed in guard cell, cultured cell; Contains the following InterPro domains: X8 (InterPro:IPR012946), Glycoside …	(1->3)-beta-glucan endohydrolase 8	(1->3)-beta-glucan endohydrolase 8	842784	842784	AAD38251.1	AAS99718.1	AEE34283.1	AEE34284.1	AK175510	AK176856	AK220635	AT1G64760	AT1G64760	AT1G64760	AT1G64760	AT1G64760	AT1G64760	AT1G64760	AT1G64760	AT1G64760-TAIR-G	AT1G64760.1	AT1G64760.1	AT1G64760.1	AT1G64760.2	AT1G64760.2	AT1G64760.2	AT1G64760.2	AT1G64760.2	At.50002	At1g64760	At1g64760	BAD43273.1	BAD44619.1	BAD95084.1	BT012574	Beta-1,3-endoglucanase 8	Beta-1,3-endoglucanase 8	E138_ARATH	E138_ARATH	E138_ARATH	F13O11.7	F13O11.7	F13O11.7	F13O11_7	Glucan endo-1,3-beta-glucosidase 8	Glucan endo-1,3-beta-glucosidase 8
LSM8	3702.AT1G65700.3	https://smart.embl.de/smart/DDvec.cgi?smart=141:Sm(5|117)+	Small nuclear ribonucleoprotein family protein; Its function is described as molecular_function unknown; Involved in biological_process unknown; Located in nucleus, small nucleolar ribonucleoprotein complex; Expressed in 24 plant structures; Expressed during 13 growth stages; Contains the following InterPro domains: Like-Sm ribonucleoprotein (LSM) domain (InterPro:IPR001163), Like-Sm ribonucleopr…	842881	842881	AAL50104.1	AAM16215.1	AAM64576.1	AEE34413.1	AEE34414.1	AEE34415.1	AT1G65700	AT1G65700	AT1G65700	AT1G65700	AT1G65700	AT1G65700	AT1G65700	AT1G65700	AT1G65700	AT1G65700-TAIR-G	AT1G65700.1	AT1G65700.1	AT1G65700.1	AT1G65700.2	AT1G65700.2	AT1G65700.2	AT1G65700.3	AT1G65700.3	AT1G65700.3	AT1G65700.3	AT1G65700.3	AY070767	AY087015	AY094059	At.28329	At1g65700	At1g65700	AtLSM8	AtLSM8	AtLSM8	F1E22.8	F1E22.8	F1E22.8	F1E22_8	F1E22_8	F1E22_8	F4IBJ7	F4IBJ7
cICDH	3702.AT1G65930.1	https://smart.embl.de/smart/DDvec.cgi?smart=410:Iso_dh(11|400)+	Cytosolic NADP+-dependent isocitrate dehydrogenase; May supply 2-oxoglutarate for amino acid biosynthesis and ammonia assimilation via the glutamine synthetase/glutamate synthase (GS/GOGAT) pathway. May be involved in the production of NADPH to promote redox signaling or homeostasis in response to oxidative stress	1.1.1.42	1.1.1.42	842905	842905	AAF06054.1	AAK73989.1	AAL31907.1	AAM13090.1	AAM19856.1	AAM65674.1	AAO00760.1	AEE34442.1	AF419575	AJ437268	AK220845	AT1G65930	AT1G65930	AT1G65930	AT1G65930	AT1G65930	AT1G65930	AT1G65930	AT1G65930-TAIR-G	AT1G65930.1	AT1G65930.1	AT1G65930.1	AT1G65930.1	AT1G65930.1	AY045631	AY088129	AY093091	AY097340	At.24713	At1g65930	At1g65930	BAD94180.1	BT002400	CAD24782.1	CICDH	CICDH	Cytosolic isocitrate dehydrogenase [NADP]	Cytosolic isocitrate dehydrogenase [NADP]	EC 1.1.1.42	F12P19.10	F12P19.10	F12P19.10
TPX1	3702.AT1G65980.1	https://smart.embl.de/smart/DDvec.cgi?smart=162:Pfam_AhpC-TSA(6|141)+	Thioredoxin-dependent peroxidase 1; Reduces hydrogen peroxide and alkyl hydroperoxides with reducing equivalents provided through the thioredoxin or glutaredoxin system. May be involved in intracellular redox signaling	842910	842910	AAD28242.1	AAF06058.1	AAG48827.1	AAL57690.1	AAM65848.1	AEE34447.1	AEE34448.1	AF121355	AF332464	AT1G65980	AT1G65980	AT1G65980	AT1G65980	AT1G65980	AT1G65980	AT1G65980	AT1G65980-TAIR-G	AT1G65980.1	AT1G65980.1	AT1G65980.1	AT1G65980.1	AT1G65980.1	AT1G65980.2	AT1G65980.2	AT1G65980.2	AY065056	AY088309	At.20543	At1g65980	At1g65980	F12P19.14	F12P19.14	F12P19.14	F12P19_14	F4ID64_ARATH	NM_001036162	NM_001036162.1	NM_105270	NM_105270.2	NP_001031239	NP_001031239.1	NP_176773	NP_176773	NP_176773.1
GSR2	3702.AT1G66200.3	https://smart.embl.de/smart/DDvec.cgi?smart=365:Gln-synt_C(112|360)+	Glutamine synthetase cytosolic isozyme 1-2; Low-affinity glutamine synthetase. May contribute to the homeostatic control of glutamine synthesis in roots	6.3.1.2	842935	842935	AAG51310.1	AAM14052.1	AAM63710.1	AAM67495.1	AEE34474.1	AEE34475.1	AEE34476.1	AK226337	AK318736	AT1G66200	AT1G66200	AT1G66200	AT1G66200	AT1G66200	AT1G66200	AT1G66200	AT1G66200-TAIR-G	AT1G66200.1	AT1G66200.1	AT1G66200.1	AT1G66200.2	AT1G66200.2	AT1G66200.2	AT1G66200.3	AT1G66200.3	AT1G66200.3	AT1G66200.3	AT1G66200.3	ATGSR2	ATGSR2	ATGSR2	AY086653	AY091101	AY122962	At.47484	At.74857	At1g66200	At1g66200	BAE98486.1	BAH56851.1	C0Z2C2_ARATH	CAA81326.1	EC 6.3.1.2
At1g66240	3702.AT1G66240.1	https://smart.embl.de/smart/DDvec.cgi?smart=106:Pfam_HMA(36|93)+	Copper transport protein ATX1; Plays an important role in copper homeostasis by conferring tolerance to excess of copper and subclinical copper deficiency during vegetative stage. Can complement the yeast mutants atx1 and sod1	842940	842940	AAG51766.1	AAK64002.1	AAL76156.1	AC066691	AEE34481.1	AEE34482.1	AEE34483.1	AK319082	AT1G66240	AT1G66240	AT1G66240	AT1G66240	AT1G66240	AT1G66240	AT1G66240	AT1G66240-TAIR-G	AT1G66240.1	AT1G66240.1	AT1G66240.1	AT1G66240.1	AT1G66240.1	AT1G66240.2	AT1G66240.2	AT1G66240.2	AT1G66240.3	AT1G66240.3	AT1G66240.3	ATATX1	ATATX1	ATOX1_ARATH	ATOX1_ARATH	ATOX1_ARATH	ATX1	ATX1	ATX1	ATX1	ATX1	ATX1	ATX1	AY039898	AY077678	At1g66240	At1g66240	BAH57197.1
XYL1	3702.AT1G68560.1	https://smart.embl.de/smart/DDvec.cgi?smart=915:SIGNAL(1|27)+Pfam_NtCtMGAM_N(47|172)+Pfam_Gal_mutarotas_2(174|245)+Pfam_Glyco_hydro_31(264|755)+	Alpha-xylosidase 1; Glycoside hydrolase releasing xylosyl residues from xyloglucan oligosaccharides at the non-reducing end. Has alpha- xylosidase activity against xylan oligosaccharides. Also has alpha-glucosidase activity against p-nitrophenyl-alpha-D- glucopyranoside. No activity against p-nitrophenyl-D-xyloside; Belongs to the glycosyl hydrolase 31 family	3.2.1.177	843185	843185	AAD05539.1	AAD37363.1	AAD49987.1	AAL09716.1	AAO11591.1	AEE34811.1	AF087483	AF144078	AK221069	ALPHA-XYLOSIDASE 1	ALPHA-XYLOSIDASE 1	AT1G68560	AT1G68560	AT1G68560	AT1G68560	AT1G68560	AT1G68560	AT1G68560	AT1G68560-TAIR-G	AT1G68560.1	AT1G68560.1	AT1G68560.1	AT1G68560.1	AT1G68560.1	ATXYL1	ATXYL1	ATXYL1	AXY3	AXY3	AXY3	AY057482	Alpha-xylosidase 1	Alpha-xylosidase 1	Alpha-xylosidase 1	Alpha-xylosidase 1	Altered xyloglucan 3	At.24728	At1g68560	At1g68560	BAD94881.1	BT002675	EC 3.2.1.177	F24J5.20
AT1G71695	3702.AT1G71695.1	https://smart.embl.de/smart/DDvec.cgi?smart=358:SIGNAL(1|31)+Pfam_peroxidase(60|303)+	Peroxidase superfamily protein; Removal of H(2)O(2), oxidation of toxic reductants, biosynthesis and degradation of lignin, suberization, auxin catabolism, response to environmental stresses such as wounding, pathogen attack and oxidative stress. These functions might be dependent on each isozyme/isoform in each plant tissue; Belongs to the peroxidase family. Classical plant (class III) peroxidas…	1.11.1.7	843498	843498	AAF43221.1	AAG50110.1	AAG51834.1	AAM65511.1	AAN31858.1	AC012654	AC016163	AEE35217.1	AF334732	AK220758	AT1G71695	AT1G71695	AT1G71695	AT1G71695	AT1G71695	AT1G71695	AT1G71695	AT1G71695	AT1G71695-TAIR-G	AT1G71695.1	AT1G71695.1	AT1G71695.1	AT1G71695.1	AT1G71695.1	ATP4a	ATP4a	AY087964	At.67041	At.94	At1g71695	At1g71695	BAD93948.1	BT000715	CAA66962.1	CAA67309.1	CP002684	EC 1.11.1.7	F14O23.6	F14O23.6	F14O23.6	F14O23_6	F26A9.5	F26A9.5
HGPT	3702.AT1G71750.2	https://smart.embl.de/smart/DDvec.cgi?smart=198:Pfam_Pribosyltran(10|168)+	Encodes a protein with hypoxanthine-guanine-phosphoribosyltransferase activity. Unlike some related enzymes, it does not appear to act on xanthine in vitro. The enzyme catalyzes reactions occurring in both directions, but appears to prefer acting on guanine, followed by hypoxanthine, in vitro. The enzyme is likely to function in purine salvage pathways and appears to be important for seed germina…	2.4.2.8	2.4.2.8	843505	843505	AAF43228.1	AAG41499.1	AAM67223.1	ABF58962.1	AEE35226.1	AEE35227.1	AK175350	AT1G71750	AT1G71750	AT1G71750	AT1G71750	AT1G71750	AT1G71750	AT1G71750	AT1G71750-TAIR-G	AT1G71750.1	AT1G71750.1	AT1G71750.1	AT1G71750.2	AT1G71750.2	AT1G71750.2	AT1G71750.2	AT1G71750.2	AY009318	AY088917	At.35167	At1g71750	At1g71750	BAD43113.1	BT025544	EC 2.4.2.8	F14O23.13	F14O23.13	F14O23.13	F14O23_13	F14O23_13	F14O23_13	F4IA25	F4IA25	F4IA25_ARATH	F4IA25_ARATH	F4IA25_ARATH
AT1G73620	3702.AT1G73620.1	https://smart.embl.de/smart/DDvec.cgi?smart=264:SIGNAL(1|41)+THN(44|260)+	Pathogenesis-related thaumatin superfamily protein; Involved in response to other organism; Located in membrane; Expressed in 17 plant structures; Expressed during 9 growth stages; Contains the following InterPro domains: Thaumatin, conserved site (InterPro:IPR017949), Thaumatin, pathogenesis-related (InterPro:IPR001938); BEST Arabidopsis thaliana protein match is: Pathogenesis-related thaumatin …	843696	843696	AAG52086.1	AAM62907.1	AEE35486.1	AK118229	AT1G73620	AT1G73620	AT1G73620	AT1G73620	AT1G73620	AT1G73620	AT1G73620	AT1G73620	AT1G73620-TAIR-G	AT1G73620.1	AT1G73620.1	AT1G73620.1	AT1G73620.1	AT1G73620.1	AY085688	At.34970	At1g73620	At1g73620	BAC42848.1	F25P22.3	F25P22.3	F25P22.3	F25P22_3	F25P22_3	F25P22_3	NM_106020	NM_106020.3	NP_177503	NP_177503	NP_177503.1	NP_177503.1	NP_177503.1	Q8LE09_ARATH	Q9C9U9	Q9C9U9	Q9C9U9_ARATH	Q9C9U9_ARATH	Q9C9U9_ARATH	Thaumatin-like protein	Thaumatin-like protein
GDPD5	3702.AT1G74210.1	https://smart.embl.de/smart/DDvec.cgi?smart=392:SIGNAL(1|21)+Pfam_GDPD(49|357)+	PLC-like phosphodiesterases superfamily protein; Its function is described as phosphoric diester hydrolase activity, glycerophosphodiester phosphodiesterase activity; Involved in glycerol metabolic process, lipid metabolic process; Located in vacuole; Expressed in 24 plant structures; Expressed during 15 growth stages; Contains the following InterPro domains: PLC-like phosphodiesterase, TIM beta/…	3.1.4.46	843761	AAG52406.1	AAL36393.1	AAM64411.1	AAN13192.1	AEE35566.1	AT1G74210	AT1G74210	AT1G74210	AT1G74210	AT1G74210	AT1G74210	AT1G74210	AT1G74210	AT1G74210	AT1G74210-TAIR-G	AT1G74210.1	AT1G74210.1	AT1G74210.1	AT1G74210.1	AT1G74210.1	AY064037	AY086343	AY142654	At.67610	At.75098	At1g74210	AtGDPD5	EC 3.1.4.46	F1O17.12	F1O17.12	F1O17_12	GDPD5	GDPD5	GDPD5	GDPD5	GDPD5_ARATH	Glycerophosphodiester phosphodiesterase 5	Glycerophosphodiester phosphodiesterase 5	Glycerophosphodiester phosphodiesterase GDPD5	NM_106081	NM_106081.3	NP_177561	NP_177561	NP_177561.1
AT1G74790	3702.AT1G74790.1	https://smart.embl.de/smart/DDvec.cgi?smart=695:SIGNAL(1|23)+Pfam_GSDH(214|570)+TRANS(672|694)+	HIPL1 protein; Catalytics; Its function is described as catalytic activity; Involved in biological_process unknown; Located in anchored to plasma membrane, plasma membrane, anchored to membrane; Expressed in 23 plant structures; Expressed during 13 growth stages; Contains the following InterPro domains: Soluble quinoprotein glucose/sorbosone dehydrogenase (InterPro:IPR011041), Six-bladed beta-pro…	843818	843818	AAD55298.1	AEE35632.1	AT1G74790	AT1G74790	AT1G74790	AT1G74790	AT1G74790	AT1G74790	AT1G74790	AT1G74790	AT1G74790-TAIR-G	AT1G74790.1	AT1G74790.1	AT1G74790.1	AT1G74790.1	AT1G74790.1	At.43467	At1g74790	At1g74790	Catalytics	F25A4.24	F25A4.24	F25A4.24	F25A4_24	HIPL1	HIPL1	HIPL1 protein	HIPL1 protein	HIPL1_ARATH	HIPL1_ARATH	HIPL1_ARATH	NM_106137	NM_106137.4	NP_177617	NP_177617	NP_177617.2	NP_177617.2	NP_177617.2	Q9SSG3	Q9SSG3	UPI0000197199	ath:AT1G74790	catalytics	catalytics
GASA1	3702.AT1G75750.1	https://smart.embl.de/smart/DDvec.cgi?smart=98:SIGNAL(1|23)+Pfam_GASA(39|98)+	Gibberellin-regulated protein 1; Gibberellin-regulated protein that may function in hormonal controlled steps of development such as seed germination, flowering and seed maturation; Belongs to the GASA family	843908	843908	AAB06310.1	AAF87108.1	AAL58896.1	AAM67072.1	AAM96972.1	AAN15718.1	AEE35754.1	AEE35755.1	AF462801	AT1G75750	AT1G75750	AT1G75750	AT1G75750	AT1G75750	AT1G75750	AT1G75750	AT1G75750-TAIR-G	AT1G75750.1	AT1G75750.1	AT1G75750.1	AT1G75750.1	AT1G75750.1	AT1G75750.2	AT1G75750.2	AT1G75750.2	AY088756	AY136306	At.24501	At1g75750	At1g75750	BT000399	CAA82842.1	F10A5.6	F10A5.6	F10A5.6	F10A5_16	F10A5_16	F10A5_6	F4I0N7_ARATH	GASA1	GASA1	GASA1	GASA1	GASA1
AT1G76140	3702.AT1G76140.1	https://smart.embl.de/smart/DDvec.cgi?smart=795:Pfam_Peptidase_S9_N(78|501)+Pfam_Peptidase_S9(560|792)+	Prolyl oligopeptidase family protein; Its function is described as serine-type peptidase activity, serine-type endopeptidase activity; Involved in proteolysis; Located in chloroplast; Expressed in 24 plant structures; Expressed during 15 growth stages; Contains the following InterPro domains: Peptidase S9, prolyl oligopeptidase, catalytic domain (InterPro:IPR001375), Peptidase S9A, oligopeptidase…	3.4.21.26	843946	843946	AAF17627.1	AAF17628.1	AAL86330.1	AEE35801.1	AEE35802.1	AT1G76140	AT1G76140	AT1G76140	AT1G76140	AT1G76140	AT1G76140	AT1G76140	AT1G76140	AT1G76140-TAIR-G	AT1G76140.1	AT1G76140.1	AT1G76140.1	AT1G76140.1	AT1G76140.1	AT1G76140.2	AT1G76140.2	AT1G76140.2	AY080728	At.27935	At1g76140	At1g76140	EC 3.4.21.26	F4I2A0	F4I2A0	F4I2A0_ARATH	F4I2A0_ARATH	F4I2A0_ARATH	F4I2A1_ARATH	NM_001124134	NM_001124134.1	NM_106263	NM_106263.4	NP_001117606	NP_001117606	NP_001117606.1	NP_177741	NP_177741.3	NP_177741.3
sks5	3702.AT1G76160.1	https://smart.embl.de/smart/DDvec.cgi?smart=541:SIGNAL(1|23)+Pfam_Cu-oxidase_3(33|149)+Pfam_Cu-oxidase(159|296)+Pfam_Cu-oxidase_2(376|516)+	AT1G76160 protein; SKU5 similar 5 (sks5); Its function is described as oxidoreductase activity, copper ion binding; Involved in oxidation reduction; Located in apoplast, cell wall, plant-type cell wall; Expressed in 24 plant structures; Expressed during 13 growth stages; Contains the following InterPro domains: Multicopper oxidase, type 3 (InterPro:IPR011707), Cupredoxin (InterPro:IPR008972), Mul…	843948	843948	AAF17645.1	AAL09733.1	AAM97070.1	AAN15546.1	AEE35804.1	AK230075	AK316846	AT1G76160	AT1G76160	AT1G76160	AT1G76160	AT1G76160	AT1G76160	AT1G76160	AT1G76160 protein	AT1G76160 protein	AT1G76160-TAIR-G	AT1G76160.1	AT1G76160.1	AT1G76160.1	AT1G76160.1	AT1G76160.1	AY057492	AY136404	At.21355	At1g76160	At1g76160	BAF01895.1	BAH19558.1	BT000227	NM_106265	NM_106265.3	NP_177743	NP_177743	NP_177743.1	NP_177743.1	NP_177743.1	Q0WLW2_ARATH	Q8L790_ARATH	Q93ZJ4_ARATH	Q9SGR6	Q9SGR6	Q9SGR6_ARATH	Q9SGR6_ARATH
AT1G77940	3702.AT1G77940.1	https://smart.embl.de/smart/DDvec.cgi?smart=112:Pfam_Ribosomal_L7Ae(12|106)+	Ribosomal protein L7Ae/L30e/S12e/Gadd45 family protein; Its function is described as structural constituent of ribosome; Involved in translation; Located in cytosolic ribosome, cytosolic large ribosomal subunit; Expressed in 26 plant structures; Expressed during 15 growth stages; Contains the following InterPro domains: Ribosomal protein L7Ae/L30e/S12e/Gadd45 (InterPro:IPR004038), Ribosomal prote…	60S ribosomal protein L30-2	60S ribosomal protein L30-2	844129	844129	AAF17698.1	AAL38811.1	AAM45084.1	AAM63094.1	AAO44015.1	AC009243	AEE36049.1	AK228037	AT1G77940	AT1G77940	AT1G77940	AT1G77940	AT1G77940	AT1G77940	AT1G77940	AT1G77940	AT1G77940-TAIR-G	AT1G77940.1	AT1G77940.1	AT1G77940.1	AT1G77940.1	AT1G77940.1	AY065370	AY085881	AY114036	At.67705	At1g77940	At1g77940	BAE99998.1	BT004749	F28K19.15	F28K19.15	F28K19.15	F28K19_15	NM_106443	NM_106443.4	NP_565164	NP_565164	NP_565164.1	NP_565164.1	NP_565164.1	Q0WSA0_ARATH
AT1G78060	3702.AT1G78060.1	https://smart.embl.de/smart/DDvec.cgi?smart=767:SIGNAL(1|19)+Pfam_Glyco_hydro_3(90|357)+Pfam_Glyco_hydro_3_C(398|625)+Fn3_like(688|760)+	Glycosyl hydrolase family protein; Its function is described as hydrolase activity, hydrolyzing O-glycosyl compounds; Involved in carbohydrate metabolic process; Located in apoplast, cell wall, chloroplast, plant-type cell wall; Expressed in 22 plant structures; Expressed during 13 growth stages; Contains the following InterPro domains: Glycoside hydrolase, family 3, N-terminal (InterPro:IPR00176…	844141	844141	AAF17692.1	AAL57631.1	AEE36063.1	AT1G78060	AT1G78060	AT1G78060	AT1G78060	AT1G78060	AT1G78060	AT1G78060	AT1G78060	AT1G78060-TAIR-G	AT1G78060.1	AT1G78060.1	AT1G78060.1	AT1G78060.1	AT1G78060.1	AY064977	At.48387	At1g78060	At1g78060	BXL7	BXL7	BXL7_ARATH	BXL7_ARATH	BXL7_ARATH	F28K19.27	F28K19.27	F28K19.27	F28K19.32	F28K19.32	F28K19_27	Glycosyl hydrolase family protein	Glycosyl hydrolase family protein	Glycosyl hydrolase family protein	Glycosyl hydrolase family protein	NM_106455	NM_106455.2	NP_177929	NP_177929	NP_177929.1	NP_177929.1	NP_177929.1	Probable beta-D-xylosidase 7
GGH2	3702.AT1G78680.1	https://smart.embl.de/smart/DDvec.cgi?smart=347:SIGNAL(1|24)+Pfam_GATase(73|284)+	Gamma-glutamyl hydrolase 2; Cleaves the polyglutamate sidechains of folate polyglutamates in the vacuole. Is important for polyglutamyl tail length determination before vacuolar exit. Plays a role on folate stability and intracellular folate content. Has endopeptidase activity against 4-amino-10-methylpteroyl penta-, tetra-, tri- and di-gamma-L-glutamate substrates and is responsible for the prod…	3.4.19.9	844204	AAC33745.1	AAC83041.1	AAL49804.1	AAM20068.1	AEE36137.1	AEE36138.1	AF067141	AT1G78680	AT1G78680	AT1G78680	AT1G78680	AT1G78680	AT1G78680	AT1G78680	AT1G78680-TAIR-G	AT1G78680.1	AT1G78680.1	AT1G78680.1	AT1G78680.1	AT1G78680.1	AT1G78680.2	AT1G78680.2	AT1G78680.2	ATGGH2	ATGGH2	ATGGH2	AY070047	AY096428	At1g78680	C26.A03	Conjugase	EC 3.4.19.9	F4IBT7_ARATH	F9K20.28	GGH	GGH1	GGH2	GGH2	GGH2	GGH2	GGH2	GGH2	GGH2	GGH2
VHA-A	3702.AT1G78900.2	https://smart.embl.de/smart/DDvec.cgi?smart=623:Pfam_ATP-synt_ab_N(24|86)+Pfam_ATP-synt_ab_Xtn(102|223)+Pfam_ATP-synt_ab(232|458)+	Encodes catalytic subunit A of the vacuolar ATP synthase. Mutants are devoid of vacuolar ATPase activity as subunit A is encoded only by this gene and show strong defects in male gametophyte development and in Golgi stack morphology; Belongs to the ATPase alpha/beta chains family	3.6.3.14	844228	844228	AAB97128.1	AAC83021.1	AAL24391.1	AAL91185.1	AAM62977.1	AAO00949.1	AAP37742.1	AEE36171.1	AEE36172.1	AK220704	AK221853	AK230248	AK317358	AK317653	AK317694	AT1G78900	AT1G78900	AT1G78900	AT1G78900	AT1G78900	AT1G78900	AT1G78900	AT1G78900-TAIR-G	AT1G78900.1	AT1G78900.1	AT1G78900.1	AT1G78900.2	AT1G78900.2	AT1G78900.2	AT1G78900.2	AT1G78900.2	AY059909	AY081296	AY085759	At.24629	At.67925	At1g78900	At1g78900	B9DHU7_ARATH	B9DHY6_ARATH	BAD93804.1	BAD94121.1	BAF02051.1
AtkdsA1	3702.AT1G79500.5	https://smart.embl.de/smart/DDvec.cgi?smart=336:Pfam_DAHP_synth_1(1|241)+	Aldolase-type TIM barrel family protein; Encodes a protein with 3-deoxy-8-phosphooctulonate synthase (KDOP synthase) activity which is involved in the biosynthesis of KDO, a component of cell wall rhamnogalacturonan II	AAD30227.1	AAK50087.1	AAM47465.1	AB059683	AEE36251.1	AEE36252.1	AEE36253.1	AEE36254.1	AEE36255.1	AF372947	AK317018	AT1G79500	AT1G79500	AT1G79500	AT1G79500	AT1G79500	AT1G79500	AT1G79500	AT1G79500-TAIR-G	AT1G79500.1	AT1G79500.1	AT1G79500.1	AT1G79500.2	AT1G79500.2	AT1G79500.2	AT1G79500.3	AT1G79500.3	AT1G79500.3	AT1G79500.4	AT1G79500.4	AT1G79500.4	AT1G79500.5	AT1G79500.5	AT1G79500.5	AT1G79500.5	AT1G79500.5	AY113162	Aldolase-type TIM barrel family protein	Aldolase-type TIM barrel family protein	Aldolase-type TIM barrel family protein	Aldolase-type TIM barrel family protein	At.19978	AtkdsA1	AtkdsA1	AtkdsA1	AtkdsA1
AT2G01210	3702.AT2G01210.1	https://smart.embl.de/smart/DDvec.cgi?smart=716:SIGNAL(1|20)+Pfam_LRRNT_2(21|62)+LRR(87|111)+LRR(135|159)+Pfam_LRR_1(161|183)+LRR(184|208)+Pfam_Pkinase(406|707)+	Leucine-rich repeat protein kinase family protein; Receptor protein kinase acting as an integrator for intracellular calcium and heterotrimeric G protein signaling with extracellular signals during early zygote development. Involved in modulating the asymmetric division of zygote and the cell fate determination of its daughter cells	814649	AAD14521.1	ACN59280.1	AEC05416.1	AT2G01210	AT2G01210	AT2G01210	AT2G01210	AT2G01210	AT2G01210	AT2G01210	AT2G01210	AT2G01210-TAIR-G	AT2G01210.1	AT2G01210.1	AT2G01210.1	AT2G01210.1	AT2G01210.1	At.50061	At2g01210	F10A8.9	F10A8.9	F10A8_9	FJ708685	NM_126182	NM_126182.3	NP_178230	NP_178230	NP_178230.1	NP_178230.1	Protein ZYGOTIC ARREST 1	Q9ZU46	Q9ZU46_ARATH	Receptor protein kinase-like protein ZAR1	UPI00000A1C90	ZAR1	ZAR1_ARATH	ath:AT2G01210
AT2G01630	3702.AT2G01630.1	https://smart.embl.de/smart/DDvec.cgi?smart=501:SIGNAL(1|18)+Pfam_Glyco_hydro_17(23|344)+X8(359|444)+	O-Glycosyl hydrolases family 17 protein; Its function is described as cation binding, hydrolase activity, hydrolyzing O-glycosyl compounds, catalytic activity; Involved in carbohydrate metabolic process; Located in anchored to plasma membrane, plasma membrane, anchored to membrane; Expressed in 23 plant structures; Expressed during 13 growth stages; Contains the following InterPro domains: X8 (In…	(1->3)-beta-glucan endohydrolase 3	(1->3)-beta-glucan endohydrolase 3	3.2.1.39	814692	814692	A8MRK0_ARATH	AAD12708.2	AAM62724.1	AEC05475.1	AEC05476.1	AT2G01630	AT2G01630	AT2G01630	AT2G01630	AT2G01630	AT2G01630	AT2G01630	AT2G01630	AT2G01630-TAIR-G	AT2G01630.1	AT2G01630.1	AT2G01630.1	AT2G01630.1	AT2G01630.1	AT2G01630.2	AT2G01630.2	AT2G01630.2	AY085500	At.27628	At.75580	At2g01630	At2g01630	Beta-1,3-endoglucanase 3	Beta-1,3-endoglucanase 3	E133_ARATH	E133_ARATH	E133_ARATH	EC 3.2.1.39	Glucan endo-1,3-beta-glucosidase 3	Glucan endo-1,3-beta-glucosidase 3	NM_001084397	NM_001084397.1	NM_126224	NM_126224.2	NP_001077866	NP_001077866.1
AT2G01720	3702.AT2G01720.1	https://smart.embl.de/smart/DDvec.cgi?smart=464:SIGNAL(1|24)+Pfam_Ribophorin_I(27|455)+	Dolichyl-diphosphooligosaccharide--protein glycosyltransferase subunit 1B; Essential subunit of the N-oligosaccharyl transferase (OST) complex which catalyzes the transfer of a high mannose oligosaccharide from a lipid-linked oligosaccharide donor to an asparagine residue within an Asn-X-Ser/Thr consensus motif in nascent polypeptide chains	814701	814701	AAD12699.1	AAY25429.1	AEC05488.1	AK226319	AT2G01720	AT2G01720	AT2G01720	AT2G01720	AT2G01720	AT2G01720	AT2G01720	AT2G01720	AT2G01720-TAIR-G	AT2G01720.1	AT2G01720.1	AT2G01720.1	AT2G01720.1	AT2G01720.1	At.47531	At2g01720	At2g01720	BAE98471.1	BT022017	NM_126233	NM_126233.5	NP_178281	NP_178281	NP_178281.1	NP_178281.1	NP_178281.1	OST1B	OST1B	OST1B_ARATH	OST1B_ARATH	OST1B_ARATH	Q9ZUA0	Q9ZUA0	RPN1B	RPN1B	Ribophorin I	Ribophorin I	Ribophorin I	Ribophorin I	Ribophorin IB
AT2G01970	3702.AT2G01970.1	https://smart.embl.de/smart/DDvec.cgi?smart=592:SIGNAL(1|24)+Pfam_EMP70(53|549)+TRANS(553|575)+	Endomembrane protein 70 protein family; Involved in transport; Located in integral to membrane, Golgi apparatus, plasma membrane, plant-type cell wall; Expressed in 26 plant structures; Expressed during 15 growth stages; Contains the following InterPro domains: Nonaspanin (TM9SF) (InterPro:IPR004240); BEST Arabidopsis thaliana protein match is: Endomembrane protein 70 protein family (TAIR:AT1G146…	814728	AAD20090.1	AAL24256.1	AEC05528.1	AK221852	AK226487	AK317573	AT2G01970	AT2G01970	AT2G01970	AT2G01970	AT2G01970	AT2G01970	AT2G01970	AT2G01970	AT2G01970-TAIR-G	AT2G01970.1	AT2G01970.1	AT2G01970.1	AT2G01970.1	AT2G01970.1	AY058869	At.48409	At2g01970	B9DHM0	B9DHM0_ARATH	BAD94118.1	BAE98629.1	BAH20237.1	EMP9	Endomembrane protein 70 protein family	Endomembrane protein 70 protein family	Endomembrane protein 70 protein family	Endomembrane protein 70 protein family	Endomembrane protein 9	F14H20.4	F14H20.4	F14H20_4	NM_126258	NM_126258.2	NP_178306	NP_178306	NP_178306.1	NP_178306.1	Q56X26	Q56X26_ARATH
LCR69	3702.AT2G02100.1	https://smart.embl.de/smart/DDvec.cgi?smart=77:SIGNAL(1|22)+Knot1(32|77)+	Low-molecular-weight cysteine-rich 69; Predicted to encode a PR (pathogenesis-related) protein. Belongs to the plant defensin (PDF) family with the following members: At1g75830/PDF1.1, At5g44420/PDF1.2a, At2g26020/PDF1.2b, At5g44430/PDF1.2c, At2g26010/PDF1.3, At1g19610/PDF1.4, At1g55010/PDF1.5, At2g02120/PDF2.1, At2g02100/PDF2.2, At2g02130/PDF2.3, At1g61070/PDF2.4, At5g63660/PDF2.5, At2g02140/PDF…	814741	814741	AAC97223.1	AAK44170.1	AAX39300.1	AAX39303.1	AEC05546.1	AF370355	AT2G02100	AT2G02100	AT2G02100	AT2G02100	AT2G02100	AT2G02100	AT2G02100	AT2G02100-TAIR-G	AT2G02100.1	AT2G02100.1	AT2G02100.1	AT2G02100.1	AT2G02100.1	AY803259	AY803262	At.24172	At2g02100	At2g02100	CAA48892.1	CAA79189.1	DEF02_ARATH	DEF02_ARATH	DEF02_ARATH	Defensin-like protein 2	Defensin-like protein 2	F5O4.13	F5O4.13	F5O4.13	F5O4_13	LCR69	LCR69	LCR69	LCR69	LCR69	LCR69	LCR69	LCR69	Low-molecular-weight cysteine-rich 69
RNS1	3702.AT2G02990.1	https://smart.embl.de/smart/DDvec.cgi?smart=230:SIGNAL(1|22)+Pfam_Ribonuclease_T2(32|213)+	Member of the ribonuclease T2 family, responds to inorganic phosphate starvation, and inhibits production of anthocyanin. Also involved in wound-induced signaling independent of jasmonic acid	3.1.27.1	814828	814828	A0MEM0	A0MEM0	A0MEM0	AAC32917.1	AAC48925.1	AAL62405.1	AAM48029.1	AAM63798.1	ABE65814.1	ABK28493.1	AEC05652.1	AT2G02990	AT2G02990	AT2G02990	AT2G02990	AT2G02990	AT2G02990	AT2G02990	AT2G02990-TAIR-G	AT2G02990.1	AT2G02990.1	AT2G02990.1	AT2G02990.1	AT2G02990.1	ATRNS1	ATRNS1	ATRNS1	AY072413	AY086747	AY114710	At.10792	At2g02990	At2g02990	CAA81782.1	CAA81783.1	DQ446504	DQ652992	EC 3.1.27.1	NM_126351	NM_126351.2	NP_178399	NP_178399	NP_178399.1
EXPA15	3702.AT2G03090.1	https://smart.embl.de/smart/DDvec.cgi?smart=253:SIGNAL(1|25)+DPBB_1(65|150)+Pfam_Pollen_allerg_1(161|238)+	Expansin-A15; Member of Alpha-Expansin Gene Family. Naming convention from the Expansin Working Group (Kende et al, 2004. Plant Mol Bio). Involved in the formation of nematode-induced syncytia in roots of Arabidopsis thaliana	814838	814838	A1KXV8_ARATH	AAC32927.1	AAL59989.1	AAM51417.1	AAS76673.1	AAS80168.1	AEC05663.1	AT2G03090	AT2G03090	AT2G03090	AT2G03090	AT2G03090	AT2G03090	AT2G03090	AT2G03090-TAIR-G	AT2G03090.1	AT2G03090.1	AT2G03090.1	AT2G03090.1	AT2G03090.1	ATEXP15	ATEXP15	ATEXP15	ATEXPA15	ATEXPA15	ATEXPA15	ATHEXP ALPHA 1.3	ATHEXP ALPHA 1.3	ATHEXP ALPHA 1.3	AY072167	AY117342	AY499535	AY510271	Alpha-expansin-15	Alpha-expansin-15	At.41431	At.67706	At2g03090	At2g03090	Ath-ExpAlpha-1.3	Ath-ExpAlpha-1.3	EXP15	EXP15	EXP15
AIR3	3702.AT2G04160.1	https://smart.embl.de/smart/DDvec.cgi?smart=772:SIGNAL(1|25)+Pfam_Inhibitor_I9(31|116)+Pfam_Peptidase_S8(144|620)+	Subtilisin-like serine endopeptidase family protein; Serine protease. Has a substrate preference for the hydrophobic residues Phe and Ala and the basic residue Asp in the P1 position, and for Asp, Leu or Ala in the P1' position. May play a role in the degradation of structural proteins in the extracellular matrix of cells located above sites of lateral root formation and thus facilitate lateral r…	814953	AAC62611.1	AAD12260.1	AAK74005.1	AAL15409.1	AAM15483.1	AEC05801.1	AF055848	AF098632	AIR3	AIR3	AIR3	AIR3	AIR3	AIR3	AIR3	AIR3_ARATH	AT2G04160	AT2G04160	AT2G04160	AT2G04160	AT2G04160	AT2G04160	AT2G04160	AT2G04160-TAIR-G	AT2G04160.1	AT2G04160.1	AT2G04160.1	AT2G04160.1	AT2G04160.1	AUXIN-INDUCED IN ROOT CULTURES 3	AUXIN-INDUCED IN ROOT CULTURES 3	AUXIN-INDUCED IN ROOT CULTURES 3	AY045647	AY058235	At.19878	At2g04160	Auxin-induced in root cultures protein 3	F3L12	NM_126453	NM_126453.4	NP_565309	NP_565309	NP_565309.2	NP_565309.2	O82440_ARATH
AT2G04520	3702.AT2G04520.1	https://smart.embl.de/smart/DDvec.cgi?smart=145:eIF1a(28|110)+	Putative translation initiation factor eIF-1A; Seems to be required for maximal rate of protein biosynthesis. Enhances ribosome dissociation into subunits and stabilizes the binding of the initiator Met-tRNA(I) to 40 S ribosomal subunits	814994	814994	AAD25828.1	AAK55703.1	AAK96458.1	AAM67230.1	AEC05842.1	AF378900	AT2G04520	AT2G04520	AT2G04520	AT2G04520	AT2G04520	AT2G04520	AT2G04520	AT2G04520	AT2G04520-TAIR-G	AT2G04520.1	AT2G04520.1	AT2G04520.1	AT2G04520.1	AT2G04520.1	AY052744	AY088924	At.14182	At2g04520	At2g04520	NM_126483	NM_126483.3	NP_178531	NP_178531	NP_178531.1	NP_178531.1	NP_178531.1	Nucleic acid-binding, OB-fold-like protein	Nucleic acid-binding, OB-fold-like protein	Nucleic acid-binding, OB-fold-like protein	Nucleic acid-binding, OB-fold-like protein	Nucleic acid-binding, OB-fold-like protein	Nucleic acid-binding, OB-fold-like protein	Putative translation initiation factor eIF-1A	Putative translation initiation factor eIF-1A	Q93VF1_ARATH	Q9SJB9	Q9SJB9	Q9SJB9_ARATH
AT2G09990	3702.AT2G09990.1	https://smart.embl.de/smart/DDvec.cgi?smart=146:Pfam_Ribosomal_S9(14|146)+	Ribosomal protein S5 domain 2-like superfamily protein; Its function is described as structural constituent of ribosome; Involved in translation; Located in cytosolic small ribosomal subunit, cytosolic ribosome, cell wall, chloroplast, membrane; Expressed in guard cell, callus, leaf; Expressed during seedling growth; Contains the following InterPro domains: Ribosomal protein S9 (InterPro:IPR00075…	40S ribosomal protein S16-1	40S ribosomal protein S16-1	815456	815456	AAD22696.1	AAK49582.1	AAM63947.1	AEC06138.1	AF370576	AT2G09990	AT2G09990	AT2G09990	AT2G09990	AT2G09990	AT2G09990	AT2G09990	AT2G09990	AT2G09990-TAIR-G	AT2G09990.1	AT2G09990.1	AT2G09990.1	AT2G09990.1	AT2G09990.1	AY086902	At.48467	At.72563	At2g09990	At2g09990	F7B19.13	F7B19.13	F7B19.13	F7B19_13	NM_126785	NM_126785.1	NP_178826	NP_178826	NP_178826.1	NP_178826.1	NP_178826.1	Q9SK22	Q9SK22	RPS16A	RPS16A	RS161_ARATH	RS161_ARATH	RS161_ARATH
AT2G15220	3702.AT2G15220.1	https://smart.embl.de/smart/DDvec.cgi?smart=225:Pfam_BSP(19|219)+	Plant basic secretory protein (BSP) family protein; Involved in defense response; Located in endomembrane system; Expressed during seedling growth; Contains the following InterPro domains: Uncharacterised protein family, basic secretory protein (InterPro:IPR007541); BEST Arabidopsis thaliana protein match is: Plant basic secretory protein (BSP) family protein (TAIR:AT2G15130.1); Has 296 Blast hit…	816011	816011	AAD03369.1	AAD25570.1	AAK31145.1	AAL91278.1	AEC06376.1	AF345341	AT2G15220	AT2G15220	AT2G15220	AT2G15220	AT2G15220	AT2G15220	AT2G15220	AT2G15220	AT2G15220-TAIR-G	AT2G15220.1	AT2G15220.1	AT2G15220.1	AT2G15220.1	AT2G15220.1	AY090375	At.13396	At2g15220	At2g15220	At2g15220/F15A23.4	At2g15220/F15A23.4	Expressed protein	Expressed protein	F15A23.4	F15A23.4	F15A23.4	F15A23.4/At2g15220	F15A23.4/At2g15220	F15A23_4	F15A23_4	F15A23_4	NM_127083	NM_127083.2	NP_565369	NP_565369	NP_565369.1	NP_565369.1	NP_565369.1	Q9SKL6
PAP10	3702.AT2G16430.2	https://smart.embl.de/smart/DDvec.cgi?smart=468:SIGNAL(1|25)+Pfam_Pur_ac_phosph_N(59|150)+Pfam_Metallophos(160|359)+Pfam_Metallophos_C(385|446)+	Purple acid phosphatase 10 (PAP10); Its function is described as protein serine/threonine phosphatase activity, acid phosphatase activity; Involved in biological_process unknown; Located in cell wall, plant-type cell wall; Expressed in 25 plant structures; Expressed during 15 growth stages; Contains the following InterPro domains: Purple acid phosphatase, N-terminal (InterPro:IPR015914), Metallop…	816141	816141	AAD22297.1	AAM13235.1	AAM15911.1	AAM16283.1	AAP49523.1	AEC06495.1	AEC06496.1	AF492662	AK317743	AT11	AT11	AT2G16430	AT2G16430	AT2G16430	AT2G16430	AT2G16430	AT2G16430	AT2G16430	AT2G16430-TAIR-G	AT2G16430.1	AT2G16430.1	AT2G16430.1	AT2G16430.2	AT2G16430.2	AT2G16430.2	AT2G16430.2	AT2G16430.2	ATPAP10	ATPAP10	ATPAP10	AY090893	AY093236	At.14307	At2g16430	At2g16430	B9DI32_ARATH	BAH20399.1	BT008761	F16F14.7	F16F14.7	F16F14.7	F16F14_7	NM_127196	NM_127196.3
NTRA	3702.AT2G17420.1	https://smart.embl.de/smart/DDvec.cgi?smart=378:Pfam_Pyr_redox_3(114|339)+	NADPH-dependent thioredoxin reductase A; Possesses thioredoxin-disulfide reductase activity towards thioredoxins O1, O2 and F3; Belongs to the class-II pyridine nucleotide-disulfide oxidoreductase family	1.8.1.9	816248	816248	AAM20607.1	AEC06623.1	AK226480	AT2G17420	AT2G17420	AT2G17420	AT2G17420	AT2G17420	AT2G17420	AT2G17420	AT2G17420-TAIR-G	AT2G17420.1	AT2G17420.1	AT2G17420.1	AT2G17420.1	AT2G17420.1	ATNTRA	ATNTRA	ATNTRA	AY099756	At.24973	At.67791	At2g17420	At2g17420	BAE98622.1	CAA80655.1	EC 1.8.1.9	F4INH1	F4INH1	F4INH1	F5J6.18	F5J6.18	F5J6.18	F5J6_18	NADPH-DEPENDENT THIOREDOXIN REDUCTASE 2	NADPH-DEPENDENT THIOREDOXIN REDUCTASE 2	NADPH-dependent thioredoxin reductase 2	NADPH-dependent thioredoxin reductase 2	NADPH-dependent thioredoxin reductase A	NADPH-dependent thioredoxin reductase A	NADPH-dependent thioredoxin reductase A	NADPH-dependent thioredoxin reductase A	NADPH-dependent thioredoxin reductase A
FVE	3702.AT2G19520.1	https://smart.embl.de/smart/DDvec.cgi?smart=507:Pfam_CAF1C_H4-bd(66|134)+WD40(154|193)+WD40(208|248)+WD40(281|321)+WD40(326|366)+WD40(375|415)+WD40(430|477)+	Transducin family protein / WD-40 repeat family protein; Core histone-binding subunit that may target chromatin assembly factors, chromatin remodeling factors and histone deacetylases to their histone substrates in a manner that is regulated by nucleosomal DNA. Component of the flowering autonomous pathway which positively regulates flowering by promoting transcriptional repression of the floweri…	816471	816471	AAD03340.1	AAD10151.2	AAL15286.1	AAL24281.1	AAM10009.1	AAP29474.1	AAP29475.1	AAX51264.1	AC005917	ACG1	ACG1	ACG1	ACG1	ACG1	AEC06891.1	AF028711	AF498101	AF498102	AT2G19520	AT2G19520	AT2G19520	AT2G19520	AT2G19520	AT2G19520	AT2G19520	AT2G19520-TAIR-G	AT2G19520.1	AT2G19520.1	AT2G19520.1	AT2G19520.1	AT2G19520.1	ATMSI4	ATMSI4	ATMSI4	AY057655	AY059799	AY081447	AY849994	Altered cold-responsive gene 1 protein	Altered cold-responsive gene 1 protein	At.20032	At2g19520	At2g19520	CAA85542.1
AT2G19730	3702.AT2G19730.3	https://smart.embl.de/smart/DDvec.cgi?smart=143:Pfam_Ribosomal_L28e(8|127)+	Ribosomal L28e protein family; Its function is described as structural constituent of ribosome; Involved in translation, ribosome biogenesis; Located in cytosolic ribosome, ribosome, cytosolic large ribosomal subunit, chloroplast, plasma membrane; Expressed in 23 plant structures; Expressed during 14 growth stages; Contains the following InterPro domains: Ribosomal protein L28e (InterPro:IPR00267…	60S ribosomal protein L28-1	60S ribosomal protein L28-1	816492	816492	AAC62149.1	AAK92704.1	AAL85109.1	AEC06918.1	AEC06919.1	AEC06920.1	AT2G19730	AT2G19730	AT2G19730	AT2G19730	AT2G19730	AT2G19730	AT2G19730	AT2G19730	AT2G19730-TAIR-G	AT2G19730.1	AT2G19730.1	AT2G19730.1	AT2G19730.2	AT2G19730.2	AT2G19730.2	AT2G19730.3	AT2G19730.3	AT2G19730.3	AT2G19730.3	AT2G19730.3	AY050769	AY079378	At.12891	At2g19730	At2g19730	F6F22.24	F6F22.24	F6F22.24	F6F22_24	NM_001036297	NM_001036297.1	NM_001084451	NM_001084451.1	NM_127531	NM_127531.4	NP_001031374
PRF1	3702.AT2G19760.1	https://smart.embl.de/smart/DDvec.cgi?smart=131:PROF(1|131)+	Profilin-1; Binds to actin and affects the structure of the cytoskeleton. At high concentrations, profilin prevents the polymerization of actin, whereas it enhances it at low concentrations. By binding to PIP2, it inhibits the formation of IP3 and DG (By similarity)	1A0K	1A0K	1A0K	1PLM	1PLM	1PLM	3NUL	3NUL	3NUL	816495	816495	AAB39476.1	AAB39480.1	AAB46750.1	AAC62140.1	AAG10090.1	AAL62419.1	AAN15583.1	AEC06923.1	AT2G19760	AT2G19760	AT2G19760	AT2G19760	AT2G19760	AT2G19760	AT2G19760	AT2G19760-TAIR-G	AT2G19760.1	AT2G19760.1	AT2G19760.1	AT2G19760.1	AT2G19760.1	AY072427	Ara t 8	Ara t 8	At.23712	At2g19760	At2g19760	BT000264	F6F22.21	F6F22.21	F6F22.21	F6F22_21	NM_127534	NM_127534.2	NP_179566
AT2G20930	3702.AT2G20930.1	https://smart.embl.de/smart/DDvec.cgi?smart=140:Pfam_Sedlin_N(7|136)+	SNARE-like superfamily protein; Its function is described as molecular_function unknown; Involved in transport, ER to Golgi vesicle-mediated transport; Located in intracellular; Expressed in 24 plant structures; Expressed during 15 growth stages; Contains the following InterPro domains: Sedlin (InterPro:IPR006722), Longin-like (InterPro:IPR011012); BEST Arabidopsis thaliana protein match is: SNAR…	816627	816627	AAD20904.2	AAM63822.1	ABF59024.1	AEC07099.1	AK317476	AK318632	AT2G20930	AT2G20930	AT2G20930	AT2G20930	AT2G20930	AT2G20930	AT2G20930	AT2G20930	AT2G20930 protein	AT2G20930 protein	AT2G20930-TAIR-G	AT2G20930.1	AT2G20930.1	AT2G20930.1	AT2G20930.1	AT2G20930.1	AY086771	At2g20930	At2g20930	At2g20930	At2g20930	BAH20141.1	BAH56747.1	BT025606	C0Z218_ARATH	Expressed protein	Expressed protein	F5H14.10	F5H14.10	F5H14.10	F5H14_10	F5H14_10	F5H14_10	NM_127662	NM_127662.3	NP_565493	NP_565493	NP_565493.1
AT2G21580	3702.AT2G21580.1	https://smart.embl.de/smart/DDvec.cgi?smart=108:Pfam_Ribosomal_S25(4|105)+	Ribosomal protein S25 family protein; Its function is described as structural constituent of ribosome; Involved in translation; Located in cytosolic small ribosomal subunit, cytosolic ribosome, ribosome, plasma membrane; Expressed in 23 plant structures; Expressed during 13 growth stages; Contains the following InterPro domains: Ribosomal protein S25 (InterPro:IPR004977); BEST Arabidopsis thalian…	40S ribosomal protein S25-2	40S ribosomal protein S25-2	816696	816696	AAD23647.1	AAK82474.1	AAM10294.1	AEC07197.1	AEC07198.1	AT2G21580	AT2G21580	AT2G21580	AT2G21580	AT2G21580	AT2G21580	AT2G21580	AT2G21580	AT2G21580-TAIR-G	AT2G21580.1	AT2G21580.1	AT2G21580.1	AT2G21580.1	AT2G21580.1	AT2G21580.2	AT2G21580.2	AT2G21580.2	AY048211	AY091695	At.14390	At2g21580	At2g21580	F2G1.15	F2G1.15	F2G1.15	F2G1_15	F4IHJ8_ARATH	NM_001036313	NM_001036313.1	NM_127729	NM_127729.3	NP_001031390	NP_001031390.1	NP_179752	NP_179752	NP_179752.1	NP_179752.1
AT2G22420	3702.AT2G22420.1	https://smart.embl.de/smart/DDvec.cgi?smart=329:SIGNAL(1|20)+Pfam_peroxidase(39|285)+	Peroxidase superfamily protein; Removal of H(2)O(2), oxidation of toxic reductants, biosynthesis and degradation of lignin, suberization, auxin catabolism, response to environmental stresses such as wounding, pathogen attack and oxidative stress. These functions might be dependent on each isozyme/isoform in each plant tissue	1.11.1.7	816773	816773	AAD22357.1	AAO42057.1	AAO50583.1	AEC07301.1	AT2G22420	AT2G22420	AT2G22420	AT2G22420	AT2G22420	AT2G22420	AT2G22420	AT2G22420	AT2G22420-TAIR-G	AT2G22420.1	AT2G22420.1	AT2G22420.1	AT2G22420.1	AT2G22420.1	ATP25a	ATP25a	At.24416	At2g22420	At2g22420	BT004021	BT005050	CAA72486.1	EC 1.11.1.7	F14M13.18	F14M13.18	F14M13.18	F14M13_18	NM_127806	NM_127806.3	NP_179828	NP_179828	NP_179828.1	NP_179828.1	NP_179828.1	P17	P17	P93725	P93725	P93725
NIC1	3702.AT2G22570.1	https://smart.embl.de/smart/DDvec.cgi?smart=244:Pfam_Isochorismatase(31|239)+	Encodes a nicotinamidase that converts nicotinamide into nicotinic acid. As such the encoded enzyme is involved in the pyridine nucleotide salvage pathway which may be connected to the de novo NAD biosynthesis through the ABA signaling pathway	816789	A. THALIANA NICOTINAMIDASE 1	A. THALIANA NICOTINAMIDASE 1	AAD15566.1	AAM15300.1	AAM61357.1	AAN86192.1	AEC07323.1	AEC07324.1	AT2G22570	AT2G22570	AT2G22570	AT2G22570	AT2G22570	AT2G22570	AT2G22570	AT2G22570-TAIR-G	AT2G22570.1	AT2G22570.1	AT2G22570.1	AT2G22570.1	AT2G22570.1	AT2G22570.2	AT2G22570.2	AT2G22570.2	ATNIC1	ATNIC1	ATNIC1	AY084790	At.39419	At2g22570	BT002359	F14M13.1	F4IJK3	F4IJK3_ARATH	NIC1	NIC1	NIC1	NIC1	NIC1	NIC1	NIC1	NIC1_ARATH	NIC2	NM_127823	NM_127823.2
SCPL51	3702.AT2G27920.1	https://smart.embl.de/smart/DDvec.cgi?smart=461:SIGNAL(1|20)+Pfam_Peptidase_S10(25|458)+	Serine carboxypeptidase-like 51; Probable carboxypeptidase; Belongs to the peptidase S10 family	3.4.16.-	817336	817336	A8MR86_ARATH	AAD21510.2	AAL06502.1	AAO23606.1	AEC08058.1	AEC08059.1	AEC08060.1	AF412049	AK175926	AK176585	AT2G27920	AT2G27920	AT2G27920	AT2G27920	AT2G27920	AT2G27920	AT2G27920	AT2G27920-TAIR-G	AT2G27920.1	AT2G27920.1	AT2G27920.1	AT2G27920.1	AT2G27920.1	AT2G27920.2	AT2G27920.2	AT2G27920.2	AT2G27920.3	AT2G27920.3	AT2G27920.3	At.21190	At2g27920	At2g27920	BAD43689.1	BAD44348.1	BT003041	EC 3.4.16.-	NM_001036357	NM_001036357.1	NM_128351	NM_128351.3	NM_201822	NM_201822.1	NP_001031434
FUC1	3702.AT2G28100.1	https://smart.embl.de/smart/DDvec.cgi?smart=506:SIGNAL(1|23)+Alpha_L_fucos(42|359)+	Alpha-L-fucosidase 1; Encodes a protein with &#945;-fucosidase activity. The activity was assessed on 2'-fucosyl-lactitol. AtFUC1 was not able to act on XXFG substrates, at least when heterologously expressed in <i>Pichia pastoris</i>. The enzyme has been postulated to act on fucosylated substrates other than xyloglucan oligosaccharides. was shown (<i>Pichia pastoris</i>) to hydrolyze fucose in 3…	3.2.1.51	817355	817355	AAC98456.1	AEC08079.1	AK119039	AT2G28100	AT2G28100	AT2G28100	AT2G28100	AT2G28100	AT2G28100	AT2G28100	AT2G28100-TAIR-G	AT2G28100.1	AT2G28100.1	AT2G28100.1	AT2G28100.1	AT2G28100.1	ATFUC1	ATFUC1	ATFUC1	Alpha-1,3/4-fucosidase	Alpha-1,3/4-fucosidase	Alpha-L-fucosidase 1	Alpha-L-fucosidase 1	Alpha-L-fucoside fucohydrolase	Alpha-L-fucoside fucohydrolase	At.38664	At2g28100	At2g28100	BAC43615.1	EC 3.2.1.51	F24D13.11	F24D13.11	F24D13.11	F24D13_11	FUC1	FUC1	FUC1	FUC1	FUC1	FUC1	FUC1	FUC1	FUCO1_ARATH
CSD2	3702.AT2G28190.1	https://smart.embl.de/smart/DDvec.cgi?smart=216:Pfam_Sod_Cu(71|211)+	Superoxide dismutase [Cu-Zn] 2, chloroplastic; Destroys radicals which are normally produced within the cells and which are toxic to biological systems. Mediates tolerance to stress, including photo-oxidative stress	1.15.1.1	817365	817365	AAD10208.1	AAL36406.1	AAM15088.1	AAM65492.1	AAM91690.1	ACB31119.1	ACB31120.1	ACB31121.1	ACB31122.1	ACB31123.1	ACB31124.1	ACB31125.1	ACB31126.1	ACB31127.1	ACB31128.1	ACB31129.1	ACB31130.1	ACB31131.1	ACB31132.1	ACB31133.1	ACB31134.1	AEC08089.1	AF061519	AJ238521	AJ238522	AK227096	AT2G28190	AT2G28190	AT2G28190	AT2G28190	AT2G28190	AT2G28190	AT2G28190	AT2G28190-TAIR-G	AT2G28190.1	AT2G28190.1	AT2G28190.1	AT2G28190.1	AT2G28190.1	AY064050	AY087944	AY133756	At.20409
BGAL8	3702.AT2G28470.1	https://smart.embl.de/smart/DDvec.cgi?smart=852:SIGNAL(1|29)+Pfam_Glyco_hydro_42(54|215)+Pfam_Gal_Lectin(774|851)+	Putative beta-galactosidase (BGAL8 gene); Belongs to the glycosyl hydrolase 35 family	817395	817395	AAD21482.1	AEC08127.1	AEC08128.1	AJ270304	AT2G28470	AT2G28470	AT2G28470	AT2G28470	AT2G28470	AT2G28470	AT2G28470	AT2G28470-TAIR-G	AT2G28470.1	AT2G28470.1	AT2G28470.1	AT2G28470.1	AT2G28470.1	AT2G28470.2	AT2G28470.2	AT2G28470.2	At.20550	At2g28470	At2g28470	BAA13685.1	BGAL8	BGAL8	BGAL8	BGAL8	BGAL8	BGAL8	BGAL8	BGAL8	BGAL8_ARATH	BGAL8_ARATH	BGAL8_ARATH	Beta-galactosidase 8	Beta-galactosidase 8	Beta-galactosidase 8	Beta-galactosidase 8	CAB64744.1	D88744	F4IIQ3_ARATH	NM_001202695	NM_001202695.1
AT2G28790	3702.AT2G28790.1	https://smart.embl.de/smart/DDvec.cgi?smart=249:SIGNAL(1|21)+THN(29|249)+	Pathogenesis-related thaumatin superfamily protein; Contains the following InterPro domains: Thaumatin, pathogenesis-related (InterPro:IPR001938); BEST Arabidopsis thaliana protein match is: Pathogenesis-related thaumatin superfamily protein (TAIR:AT1G75800.1); Has 1542 Blast hits to 1521 proteins in 166 species: Archae - 0; Bacteria - 19; Metazoa - 54; Fungi - 86; Plants - 1377; Viruses - 0; Oth…	817428	A0A1P8B068	A0A1P8B068_ARATH	AAC79584.1	AAM63209.1	AAO12210.2	AAP12871.1	AEC08171.1	AF355806	AK118499	AT2G28790	AT2G28790	AT2G28790	AT2G28790	AT2G28790	AT2G28790	AT2G28790	AT2G28790	AT2G28790-TAIR-G	AT2G28790.1	AT2G28790.1	AT2G28790.1	AT2G28790.1	AT2G28790.1	AY086000	At.20267	At2g28790	BAC43103.1	BT006222	F8N16.8	F8N16.8	F8N16_8	F8N16_8	NM_128438	NM_128438.2	NP_001324474	NP_001324474.1	NP_180445	NP_180445.1	Q8GZT2	Q8LDH6_ARATH	Q9ZV34_ARATH	UPI00000AC1D0	ath:AT2G28790
PCNA2	3702.AT2G29570.1	https://smart.embl.de/smart/DDvec.cgi?smart=264:Pfam_Rad9(12|241)+	Proliferating cell nuclear antigen 2; This protein is an auxiliary protein of DNA polymerase delta and is involved in the control of eukaryotic DNA replication by increasing the polymerase's processibility during elongation of the leading strand (By similarity). May be involved in UV resistance; Belongs to the PCNA family	2ZVW	2ZVW	2ZVW	817506	817506	A. THALIANA PROLIFERATING CELL NUCLEAR ANTIGEN 2	A. THALIANA PROLIFERATING CELL NUCLEAR ANTIGEN 2	A0JQ96	A0JQ96	A0JQ96	AAC95182.1	ABK59695.1	ABU25234.1	AEC08274.1	AT2G29570	AT2G29570	AT2G29570	AT2G29570	AT2G29570	AT2G29570	AT2G29570	AT2G29570-TAIR-G	AT2G29570.1	AT2G29570.1	AT2G29570.1	AT2G29570.1	AT2G29570.1	ATPCNA2	ATPCNA2	ATPCNA2	At.64384	At2g29570	At2g29570	BT029466	EU072918	F16P2.5	F16P2.5	F16P2.5	F16P2_5	NM_128510	NM_128510.2	NP_180517	NP_180517	NP_180517.1	NP_180517.1	NP_180517.1
KIS	3702.AT2G30410.2	https://smart.embl.de/smart/DDvec.cgi?smart=113:Pfam_TBCA(7|98)+	Tubulin folding cofactor A (KIESEL); Tubulin-folding protein involved in the control of the alpha-/beta-tubulin monomer balance. Function as a reservoir of bound and non-toxic beta-tubulin. Required in the developing embryo	3MXZ	3MXZ	3MXZ	817592	817592	AAB63093.2	AAK93629.1	AAM14283.1	AAM14821.1	AAM22957.1	AAM63030.1	AEC08383.1	AEC08384.1	AF486848	AT2G30410	AT2G30410	AT2G30410	AT2G30410	AT2G30410	AT2G30410	AT2G30410	AT2G30410-TAIR-G	AT2G30410.1	AT2G30410.1	AT2G30410.1	AT2G30410.2	AT2G30410.2	AT2G30410.2	AT2G30410.2	AT2G30410.2	AY050952	AY085814	AY091344	At.23965	At2g30410	At2g30410	KIESEL	KIESEL	KIESEL	KIS	KIS	KIS	KIS	KIS	KIS	KIS
C4H	3702.AT2G30490.1	https://smart.embl.de/smart/DDvec.cgi?smart=505:Pfam_p450(34|499)+	Trans-cinnamate 4-monooxygenase; Controls carbon flux to pigments essential for pollination or UV protection, to numerous pytoalexins synthesized by plants when challenged by pathogens, and to lignins	1.14.13.11	1.14.13.11	817599	817599	AAB58355.1	AAB58356.1	AAB63088.1	AAC99993.1	AAL38321.1	AAP68314.1	AEC08397.1	AM887618	AM887619	AM887620	AM887621	AM887622	AM887623	AM887624	AM887625	AM887626	AM887627	AM887628	AM887629	AM887630	AM887631	AM887632	AM887633	AM887634	AM887635	AM887636	AM887637	AT2G30490	AT2G30490	AT2G30490	AT2G30490	AT2G30490	AT2G30490	AT2G30490	AT2G30490-TAIR-G	AT2G30490.1	AT2G30490.1	AT2G30490.1	AT2G30490.1	AT2G30490.1	ATC4H	ATC4H
AT2G32060	3702.AT2G32060.1	https://smart.embl.de/smart/DDvec.cgi?smart=144:Pfam_Ribosomal_L7Ae(29|124)+	Ribosomal protein L7Ae/L30e/S12e/Gadd45 family protein; Its function is described as structural constituent of ribosome; Involved in translation; Located in cytosolic small ribosomal subunit, cytosolic ribosome, nucleus; Expressed in 22 plant structures; Expressed during 13 growth stages; Contains the following InterPro domains: Ribosomal protein S12e (InterPro:IPR000530), Ribosomal protein L7Ae/…	40S ribosomal protein S12-2	40S ribosomal protein S12-2	817766	817766	AAD15398.1	AAK91341.1	AAM61714.1	AAM91466.1	AEC08627.1	AEC08628.1	AEC08629.1	AT2G32060	AT2G32060	AT2G32060	AT2G32060	AT2G32060	AT2G32060	AT2G32060	AT2G32060	AT2G32060-TAIR-G	AT2G32060.1	AT2G32060.1	AT2G32060.1	AT2G32060.1	AT2G32060.1	AT2G32060.2	AT2G32060.2	AT2G32060.2	AT2G32060.3	AT2G32060.3	AT2G32060.3	AY050324	AY085161	AY133636	At.20560	At2g32060	At2g32060	F22D22.19	F22D22.19	F22D22.19	F22D22_19	NM_128766	NM_128766.5	NM_179849	NM_179849.3	NM_179850
PURA1	3702.AT2G32080.1	https://smart.embl.de/smart/DDvec.cgi?smart=296:PUR(30|91)+PUR(93|160)+PUR(216|277)+	Transcription factor Pur-alpha 1; Transcription factor that specifically binds the purine- rich double-stranded telomeric repeated sequence 5'-AAACCCTAA-3' found in promoter telo boxes; Belongs to the PUR DNA-binding protein family	817768	817768	AAD15396.2	AAD39465.1	AAK96618.1	AAL31888.1	AAL38615.1	AEC08631.1	AEC08632.1	AF136152	AF419556	AF446882	AT2G32080	AT2G32080	AT2G32080	AT2G32080	AT2G32080	AT2G32080	AT2G32080	AT2G32080-TAIR-G	AT2G32080.1	AT2G32080.1	AT2G32080.1	AT2G32080.1	AT2G32080.1	AT2G32080.2	AT2G32080.2	AT2G32080.2	AY052714	At.25473	At2g32080	At2g32080	F22D22.17	F22D22.17	F22D22.17	F22D22_17	NM_128768	NM_128768.3	NM_179851	NM_179851.2	NP_565736	NP_565736	NP_565736.1	NP_565736.1	NP_565736.1	NP_850182
BGAL9	3702.AT2G32810.1	https://smart.embl.de/smart/DDvec.cgi?smart=887:TRANS(12|33)+Pfam_Glyco_hydro_42(60|216)+Pfam_Gal_Lectin(799|876)+	Putative beta-galactosidase; Belongs to the glycosyl hydrolase 35 family	817842	817842	AAC04500.2	AAK62590.1	AAN72290.1	AEC08744.1	AEC08745.1	AJ270305	AT2G32810	AT2G32810	AT2G32810	AT2G32810	AT2G32810	AT2G32810	AT2G32810	AT2G32810-TAIR-G	AT2G32810.1	AT2G32810.1	AT2G32810.1	AT2G32810.1	AT2G32810.1	AT2G32810.2	AT2G32810.2	AT2G32810.2	AY039534	At.704	At2g32810	At2g32810	BGAL9	BGAL9	BGAL9	BGAL9	BGAL9	BGAL9	BGAL9	BGAL9	BGAL9_ARATH	BGAL9_ARATH	BGAL9_ARATH	BT002279	Beta galactosidase 9	Beta galactosidase 9	Beta-galactosidase 9	Beta-galactosidase 9	Beta-galactosidase 9	CAB64745.1
CUTA	3702.AT2G33740.2	https://smart.embl.de/smart/DDvec.cgi?smart=182:Pfam_CutA1(81|179)+	Nitrogen regulatory PII-like, alpha/beta; Encodes a copper binding protein that forms tetramers in vitro. Gene is expressed in all tissues examined and protein is localized to the chloroplast	817940	817940	AAC69129.1	AAK11228.1	AAK11229.1	ABG48458.1	AEC08877.1	AEC08878.1	AF327524	AF327525	AT2G33740	AT2G33740	AT2G33740	AT2G33740	AT2G33740	AT2G33740	AT2G33740	AT2G33740-TAIR-G	AT2G33740.1	AT2G33740.1	AT2G33740.1	AT2G33740.2	AT2G33740.2	AT2G33740.2	AT2G33740.2	AT2G33740.2	At.25297	At2g33740	At2g33740	BT026102	CUTA	CUTA	CUTA	CUTA	CUTA	CUTA	CUTA	CUTA	CUTA_ARATH	CUTA_ARATH	CUTA_ARATH	Copper-binding protein CutA	Copper-binding protein CutA	NM_128933	NM_128933.3	NM_179886
AT2G34160	3702.AT2G34160.1	https://smart.embl.de/smart/DDvec.cgi?smart=130:Pfam_Alba(21|84)+COIL(105|130)+	Uncharacterized protein At2g34160; Alba DNA/RNA-binding protein; Its function is described as nucleic acid binding; Involved in biological_process unknown; Located in cellular_component unknown; Expressed in 23 plant structures; Expressed during 13 growth stages; Contains the following InterPro domains: Alba, DNA/RNA-binding protein (InterPro:IPR002775), Uncharacterised conserved protein UCP03033…	1VM0	1VM0	1VM0	2Q3V	2Q3V	2Q3V	817977	817977	AAB67633.1	AAM60985.1	ABH04611.1	AC002341	AEC08926.1	AK117501	AT2G34160	AT2G34160	AT2G34160	AT2G34160	AT2G34160	AT2G34160	AT2G34160	AT2G34160	AT2G34160-TAIR-G	AT2G34160.1	AT2G34160.1	AT2G34160.1	AT2G34160.1	AT2G34160.1	AY084411	Alba DNA/RNA-binding protein	Alba DNA/RNA-binding protein	Alba DNA/RNA-binding protein	Alba DNA/RNA-binding protein	At.37844	At2g34160	At2g34160	BAC42164.1	BT026504	NM_128967	NM_128967.2	NP_565781	NP_565781	NP_565781.1	NP_565781.1	NP_565781.1	O22969
LOS2	3702.AT2G36530.1	https://smart.embl.de/smart/DDvec.cgi?smart=444:Enolase_N(4|139)+Enolase_C(147|440)+	Bifunctional enolase 2/transcriptional activator; Multifunctional enzyme that acts as an enolase involved in the metabolism and as a positive regulator of cold-responsive gene transcription. Binds to the cis-element the gene promoter of STZ/ZAT10, a zinc finger transcriptional repressor	2-phospho-D-glycerate hydro-lyase 2	2-phospho-D-glycerate hydro-lyase 2	2-phosphoglycerate dehydratase 2	2-phosphoglycerate dehydratase 2	4.2.1.11	818226	818226	AAD24635.1	AAL06912.1	AAL11597.1	AAL16111.1	AAL59917.1	AAM12985.1	AAN12963.1	AEC09265.1	AF424603	AF428279	AK222035	AT2G36530	AT2G36530	AT2G36530	AT2G36530	AT2G36530	AT2G36530	AT2G36530	AT2G36530-TAIR-G	AT2G36530.1	AT2G36530.1	AT2G36530.1	AT2G36530.1	AT2G36530.1	AY054253	AY072095	AY092986	AY150418	At.25354	At.74012	At2g36530	At2g36530	BAD94751.1	Bifunctional enolase 2/transcriptional activator	Bifunctional enolase 2/transcriptional activator	CAA41114.1	EC 4.2.1.11	ENO2	ENO2
GAMMA-TIP	3702.AT2G36830.1	https://smart.embl.de/smart/DDvec.cgi?smart=251:Pfam_MIP(13|234)+	Gamma tonoplast intrinsic protein; Water channel required to facilitate the transport of water, diffusion of amino acids and/or peptides from the vacuolar compartment to the cytoplasm. Does not promote glycerol permeability. May play a role in the control of cell turgor and cell expansion. Its function is impaired by Hg(2+). May be involved in a vesicle-based metabolite routing through or between…	818255	818255	AAA32806.1	AAD31569.1	AAK43987.1	AAL15240.1	AAM65100.1	AEC09303.1	AF370172	AQP.1	AQP.1	AT2G36830	AT2G36830	AT2G36830	AT2G36830	AT2G36830	AT2G36830	AT2G36830	AT2G36830-TAIR-G	AT2G36830.1	AT2G36830.1	AT2G36830.1	AT2G36830.1	AT2G36830.1	AY059134	AY087558	Aquaporin TIP	Aquaporin TIP	Aquaporin TIP1-1	Aquaporin TIP1-1	At.25221	At.67051	At2g36830	At2g36830	CAA38633.1	CAA45115.1	CAA51171.1	CAA79107.1	CAA79247.1	CAA81194.1	GAMMA TONOPLAST INTRINSIC PROTEIN 1	GAMMA TONOPLAST INTRINSIC PROTEIN 1	GAMMA-TIP	GAMMA-TIP	GAMMA-TIP	GAMMA-TIP
MAT3	3702.AT2G36880.2	https://smart.embl.de/smart/DDvec.cgi?smart=390:Pfam_S-AdoMet_synt_N(3|101)+Pfam_S-AdoMet_synt_M(117|238)+Pfam_S-AdoMet_synt_C(240|382)+	Methionine adenosyltransferase 3; Catalyzes the formation of S-adenosylmethionine from methionine and ATP. The reaction comprises two steps that are both catalyzed by the same enzyme: formation of S-adenosylmethionine (AdoMet) and triphosphate, and subsequent hydrolysis of the triphosphate. Involved in the biosynthesis of lignin	2.5.1.6	818260	818260	AAD31573.1	AAK32897.1	AAM91431.1	AEC09310.1	AEC09311.1	AF367310	AT2G36880	AT2G36880	AT2G36880	AT2G36880	AT2G36880	AT2G36880	AT2G36880	AT2G36880-TAIR-G	AT2G36880.1	AT2G36880.1	AT2G36880.1	AT2G36880.2	AT2G36880.2	AT2G36880.2	AT2G36880.2	AT2G36880.2	AY133601	At.23534	At2g36880	At2g36880	EC 2.5.1.6	MAT3	MAT3	MAT3	MAT3	MAT3	MAT3	METK3	METK3	METK3_ARATH	METK3_ARATH	METK3_ARATH	Methionine adenosyltransferase 3	Methionine adenosyltransferase 3	Methionine adenosyltransferase 3	Methionine adenosyltransferase 3	NM_001124986
AT2G37130	3702.AT2G37130.1	https://smart.embl.de/smart/DDvec.cgi?smart=327:SIGNAL(1|28)+Pfam_peroxidase(46|291)+	Peroxidase superfamily protein; Removal of H(2)O(2), oxidation of toxic reductants, biosynthesis and degradation of lignin, suberization, auxin catabolism, response to environmental stresses such as wounding, pathogen attack and oxidative stress. These functions might be dependent on each isozyme/isoform in each plant tissue; Belongs to the peroxidase family. Classical plant (class III) peroxidas…	1.11.1.7	818289	818289	AAD18146.1	AAL24415.1	AAM10150.1	AAM65003.1	AEC09354.1	AEC09355.1	AK221407	AT2G37130	AT2G37130	AT2G37130	AT2G37130	AT2G37130	AT2G37130	AT2G37130	AT2G37130	AT2G37130-TAIR-G	AT2G37130.1	AT2G37130.1	AT2G37130.1	AT2G37130.1	AT2G37130.1	AT2G37130.2	AT2G37130.2	AT2G37130.2	ATP2a/ATP2b	ATP2a/ATP2b	AY059933	AY081588	AY087458	At.47592	At2g37130	At2g37130	BAD94372.1	CAA66863.1	CAA66961.1	EC 1.11.1.7	F4IQ05_ARATH	NM_001124989	NM_001124989.1	NM_129269	NM_129269.3	NP_001118461	NP_001118461.1
PIP2B	3702.AT2G37170.1	https://smart.embl.de/smart/DDvec.cgi?smart=285:Pfam_MIP(29|264)+	Plasma membrane intrinsic protein 2; Water channel required to facilitate the transport of water across cell membrane. Plays an predominant role in root water uptake process in conditions of reduced transpiration, and in osmotic fluid transport. Its function is impaired by Hg(2+). Inhibited by cytosolic acidosis which occurs during anoxia in roots; Belongs to the MIP/aquaporin (TC 1.A.8) family. …	818293	818293	AAD18142.1	AAM63463.1	AEC09362.1	AT2G37170	AT2G37170	AT2G37170	AT2G37170	AT2G37170	AT2G37170	AT2G37170	AT2G37170-TAIR-G	AT2G37170.1	AT2G37170.1	AT2G37170.1	AT2G37170.1	AT2G37170.1	AY086460	Aquaporin PIP2-2	Aquaporin PIP2-2	At.24327	At2g37170	At2g37170	CAA53478.1	NM_129273	NM_129273.4	NP_181254	NP_181254	NP_181254.1	NP_181254.1	NP_181254.1	P43287	P43287	PIP2-2	PIP2-2	PIP22_ARATH	PIP22_ARATH	PIP22_ARATH	PIP2;2	PIP2;2	PIP2;2	PIP2B	PIP2B	PIP2B	PIP2B
AT2G38730	3702.AT2G38730.1	https://smart.embl.de/smart/DDvec.cgi?smart=199:Pfam_Pro_isomerase(35|198)+	Cyclophilin-like peptidyl-prolyl cis-trans isomerase family protein; PPIases accelerate the folding of proteins. It catalyzes the cis-trans isomerization of proline imidic peptide bonds in oligopeptides (By similarity)	5.2.1.8	818455	AAC67345.1	AAN72042.1	AAP21373.1	AAS75305.1	AEC09578.1	AT2G38730	AT2G38730	AT2G38730	AT2G38730	AT2G38730	AT2G38730	AT2G38730	AT2G38730	AT2G38730-TAIR-G	AT2G38730.1	AT2G38730.1	AT2G38730.1	AT2G38730.1	AT2G38730.1	AY568522	At.37253	At2g38730	BT002031	BT006565	CYP22	CYP22-1	CYP22_ARATH	Cyclophilin of 22 kDa	Cyclophilin-22	EC 5.2.1.8	NM_129430	NM_129430.3	NP_181407	NP_181407	NP_181407.1	NP_181407.1	Peptidyl-prolyl cis-trans isomerase CYP22	Q9ZVJ4	Q9ZVJ4_ARATH	T6A23.7	T6A23.7	T6A23_7	UPI00000AC72A	ath:AT2G38730
AT2G39020	3702.AT2G39020.1	https://smart.embl.de/smart/DDvec.cgi?smart=236:Pfam_Acetyltransf_10(119|220)+	Acyl-CoA N-acyltransferases (NAT) superfamily protein; Its function is described as N-acetyltransferase activity; Involved in metabolic process; Located in chloroplast; Expressed in 23 plant structures; Expressed during 13 growth stages; Contains the following InterPro domains: GCN5-related N-acetyltransferase, C-terminal (InterPro:IPR022610), GCN5-related N-acetyltransferase (InterPro:IPR000182)…	818488	818488	AAC79612.1	AAO44047.1	AEC09627.1	AT2G39020	AT2G39020	AT2G39020	AT2G39020	AT2G39020	AT2G39020	AT2G39020	AT2G39020	AT2G39020	AT2G39020-TAIR-G	AT2G39020.1	AT2G39020.1	AT2G39020.1	AT2G39020.1	AT2G39020.1	At.43420	At2g39020	At2g39020	BT004781	NATA2	NATAL_ARATH	NATAL_ARATH	NATAL_ARATH	NM_129459	NM_129459.3	NP_181435	NP_181435	NP_181435.1	NP_181435.1	NP_181435.1	Probable acetyltransferase NATA1-like	Probable acetyltransferase NATA1-like	Q9ZV06	Q9ZV06	T7F6.19	T7F6.19	T7F6.19	T7F6_19	UPI000000C483	ath:AT2G39020
EXPA4	3702.AT2G39700.1	https://smart.embl.de/smart/DDvec.cgi?smart=257:SIGNAL(1|20)+DPBB_1(66|153)+Pfam_Pollen_allerg_1(164|241)+	Expansin-A4; Putative expansin. Naming convention from the Expansin Working Group (Kende et al, 2004. Plant Mol Bio). Involved in the formation of nematode-induced syncytia in roots of Arabidopsis thaliana	818553	818553	AAB97125.1	AAK95263.1	AAL32761.1	AAM13337.1	AAM62937.1	AEC09708.1	AF410277	AT2G39700	AT2G39700	AT2G39700	AT2G39700	AT2G39700	AT2G39700	AT2G39700	AT2G39700-TAIR-G	AT2G39700.1	AT2G39700.1	AT2G39700.1	AT2G39700.1	AT2G39700.1	ATEXP4	ATEXP4	ATEXP4	ATEXPA4	ATEXPA4	ATEXPA4	ATHEXP ALPHA 1.6	ATHEXP ALPHA 1.6	ATHEXP ALPHA 1.6	AY062683	AY085719	AY093338	Alpha-expansin-4	Alpha-expansin-4	At.22579	At2g39700	At2g39700	Ath-ExpAlpha-1.6	Ath-ExpAlpha-1.6	EXP4	EXP4	EXPA4	EXPA4	EXPA4
RNS2	3702.AT2G39780.1	https://smart.embl.de/smart/DDvec.cgi?smart=259:SIGNAL(1|19)+Pfam_Ribonuclease_T2(34|219)+	Ribonuclease 2; May remobilize phosphate, particularly when cells senesce or when phosphate becomes limiting	3.1.27.1	818563	818563	AAA51406.1	AAB87127.1	ABF83682.1	AEC09723.1	AEC09724.1	AK227261	AT2G39780	AT2G39780	AT2G39780	AT2G39780	AT2G39780	AT2G39780	AT2G39780	AT2G39780-TAIR-G	AT2G39780.1	AT2G39780.1	AT2G39780.1	AT2G39780.1	AT2G39780.1	AT2G39780.2	AT2G39780.2	AT2G39780.2	At.21798	At2g39780	At2g39780	BAE99291.1	BT025792	CAA81330.1	CAC35356.1	EC 3.1.27.1	F4IW05_ARATH	M98336	NM_001125006	NM_001125006.1	NM_129536	NM_129536.4	NP_001118478	NP_001118478.1	NP_030524	NP_030524	NP_030524.1	NP_030524.1	NP_030524.1
SFGH	3702.AT2G41530.1	https://smart.embl.de/smart/DDvec.cgi?smart=284:Pfam_Peptidase_S9(103|279)+	S-formylglutathione hydrolase; Serine hydrolase involved in the detoxification of formaldehyde	3.1.2.12	3.1.2.12	818751	818751	AAB84335.1	AAK55678.1	AAK73263.1	AAL38594.1	AAM65175.1	AEC09995.1	AF378875	AF446861	AJ347732	AT2G41530	AT2G41530	AT2G41530	AT2G41530	AT2G41530	AT2G41530	AT2G41530	AT2G41530-TAIR-G	AT2G41530.1	AT2G41530.1	AT2G41530.1	AT2G41530.1	AT2G41530.1	ATSFGH	ATSFGH	ATSFGH	AY044322	AY087636	At.12399	At2g41530	At2g41530	CAC87877.1	EC 3.1.2.12	Esterase D	Esterase D	NM_129716	NM_129716.3	NP_181684	NP_181684	NP_181684.1	NP_181684.1	NP_181684.1	O22215
VLN2	3702.AT2G41740.1	https://smart.embl.de/smart/DDvec.cgi?smart=976:GEL(17|115)+GEL(135|232)+GEL(250|342)+GEL(390|488)+GEL(518|605)+GEL(621|717)+VHP(941|976)+	Villin-2; Ca(2+)-regulated actin-binding protein. Involved in actin filaments bundling. Caps the barbed end of actin filaments and is able to sever them in a calcium-dependent manner. Required for the construction of actin collars in pollen tubes. Acts redundantly with VLN5 (AC Q9LVC6) to generate thick actin filament bundles and to regulate polarized pollen tube growth. Acts redundantly with VLN…	818773	818773	AAC02774.2	AAC31606.1	AAL85012.1	AAM91716.1	AEC10027.1	AF081202	AK226882	AT2G41740	AT2G41740	AT2G41740	AT2G41740	AT2G41740	AT2G41740	AT2G41740	AT2G41740-TAIR-G	AT2G41740.1	AT2G41740.1	AT2G41740.1	AT2G41740.1	AT2G41740.1	ATVLN2	ATVLN2	ATVLN2	AY080601	AY133782	At.26112	At2g41740	At2g41740	BAE98961.1	NM_129738	NM_129738.4	NP_001323674	NP_001323674.1	NP_001323674.1	NP_565958	NP_565958.1	NP_565958.1	NP_565958.1	O22946	O22946	O22946	O81644	O81644	Q0WV87
AT2G41800	3702.AT2G41800.1	https://smart.embl.de/smart/DDvec.cgi?smart=370:SIGNAL(1|21)+Pfam_DUF642(32|188)+Pfam_DUF642(199|367)+	Protein of unknown function, DUF642; Its function is described as molecular_function unknown; Involved in biological_process unknown; Located in cell wall, plant-type cell wall; Expressed in 7 plant structures; Expressed during 4 anthesis, C globular stage, petal differentiation and expansion stage; Contains the following InterPro domains: Protein of unknown function DUF642 (InterPro:IPR006946), …	818779	818779	AAC02768.1	AAL50095.1	AAM19894.1	AEC10034.1	AT2G41800	AT2G41800	AT2G41800	AT2G41800	AT2G41800	AT2G41800	AT2G41800	AT2G41800	AT2G41800-TAIR-G	AT2G41800.1	AT2G41800.1	AT2G41800.1	AT2G41800.1	AT2G41800.1	AY070757	AY097378	At.27769	At2g41800	At2g41800	At2g41800/T11A7.10	At2g41800/T11A7.10	NM_129744	NM_129744.4	NP_181711	NP_181711	NP_181711.1	NP_181711.1	NP_181711.1	O22940	O22940	O22940_ARATH	O22940_ARATH	O22940_ARATH	Protein of unknown function, DUF642	Protein of unknown function, DUF642	Protein of unknown function, DUF642	Protein of unknown function, DUF642	T11A7.10	T11A7.10	T11A7.10
AT2G41810	3702.AT2G41810.1	https://smart.embl.de/smart/DDvec.cgi?smart=370:SIGNAL(1|18)+Pfam_DUF642(32|188)+Pfam_DUF642(199|367)+	Protein of unknown function, DUF642; Its function is described as molecular_function unknown; Involved in biological_process unknown; Located in endomembrane system; Expressed in root; Contains the following InterPro domains: Protein of unknown function DUF642 (InterPro:IPR006946), Galactose-binding domain-like (InterPro:IPR008979); BEST Arabidopsis thaliana protein match is: Protein of unknown f…	818780	818780	AAC02767.1	AAP04026.1	AEC10035.1	AK117641	AT2G41810	AT2G41810	AT2G41810	AT2G41810	AT2G41810	AT2G41810	AT2G41810	AT2G41810	AT2G41810-TAIR-G	AT2G41810.1	AT2G41810.1	AT2G41810.1	AT2G41810.1	AT2G41810.1	At.42786	At2g41810	At2g41810	BAC42297.1	BT006039	NM_129745	NM_129745.2	NP_181712	NP_181712	NP_181712.1	NP_181712.1	NP_181712.1	O22939	O22939	O22939_ARATH	O22939_ARATH	O22939_ARATH	Protein of unknown function, DUF642	Protein of unknown function, DUF642	Protein of unknown function, DUF642	Protein of unknown function, DUF642	T11A7.9	T11A7.9	T11A7.9	T11A7_9	T11A7_9
AT2G42910	3702.AT2G42910.1	https://smart.embl.de/smart/DDvec.cgi?smart=337:Pfam_Pribosyltran_N(28|144)+Pfam_Pribosyltran(169|314)+	Phosphoribosyltransferase family protein; Its function is described as magnesium ion binding, ribose phosphate diphosphokinase activity; Involved in nucleotide biosynthetic process, nucleoside metabolic process; Located in plasma membrane, cytoplasm; Expressed in 24 plant structures; Expressed during 14 growth stages; Contains the following InterPro domains: Phosphoribosyltransferase (InterPro:IP…	818892	818892	AAD21718.1	AAM15296.1	AAM64955.1	AAM91605.1	AAN15402.1	AEC10186.1	AJ012407	AK175962	AT2G42910	AT2G42910	AT2G42910	AT2G42910	AT2G42910	AT2G42910	AT2G42910	AT2G42910	AT2G42910-TAIR-G	AT2G42910.1	AT2G42910.1	AT2G42910.1	AT2G42910.1	AT2G42910.1	AY087406	AY128402	At.425	At2g42910	At2g42910	BAD43725.1	BT000083	CAB43553.1	F23E6.7	F23E6.7	F7D19.9	F7D19.9	F7D19.9	F7D19_9	KPRS4_ARATH	KPRS4_ARATH	KPRS4_ARATH	NM_129852	NM_129852.2	NP_181819	NP_181819	NP_181819.1
AT2G45220	3702.AT2G45220.1	https://smart.embl.de/smart/DDvec.cgi?smart=511:SIGNAL(1|24)+PMEI(25|171)+CASH(237|414)+	Plant invertase/pectin methylesterase inhibitor superfamily; Acts in the modification of cell walls via demethylesterification of cell wall pectin; In the C-terminal section; belongs to the pectinesterase family	3.1.1.11	819130	819130	AAB82640.2	AAK32841.1	AEC10527.1	AF361829	AK220726	ARATH17	ARATH17	AT2G45220	AT2G45220	AT2G45220	AT2G45220	AT2G45220	AT2G45220	AT2G45220	AT2G45220	AT2G45220	AT2G45220-TAIR-G	AT2G45220.1	AT2G45220.1	AT2G45220.1	AT2G45220.1	AT2G45220.1	At.27946	At2g45220	At2g45220	BAD93862.1	CAA83934.1	EC 3.1.1.11	F4L23.27	F4L23.27	F4L23.27	NM_130085	NM_130085.3	NP_566038	NP_566038	NP_566038.1	NP_566038.1	NP_566038.1	O22149	O22149	PME17	PME17	PME17
PIP1B	3702.AT2G45960.3	https://smart.embl.de/smart/DDvec.cgi?smart=301:Pfam_MIP(44|269)+	A member of the plasma membrane intrinsic protein subfamily PIP1. localizes to the plasma membrane and exhibits water transport activity in Xenopus oocyte. expressed ubiquitously and protein level decreases slightly during leaf development; Belongs to the MIP/aquaporin (TC 1.A.8) family	819204	819204	A8MRW1	A8MRW1	A8MRW1_ARATH	A8MRW1_ARATH	A8MRW1_ARATH	AAC28529.1	AAK82556.1	AAL36287.1	AAM14193.1	AAM61041.1	ADJ21813.1	AEC10622.1	AEC10623.1	AEC10624.1	AK222086	AK316878	AT2G45960	AT2G45960	AT2G45960	AT2G45960	AT2G45960	AT2G45960	AT2G45960	AT2G45960-TAIR-G	AT2G45960.1	AT2G45960.1	AT2G45960.1	AT2G45960.2	AT2G45960.2	AT2G45960.2	AT2G45960.3	AT2G45960.3	AT2G45960.3	AT2G45960.3	AT2G45960.3	ATHH2	ATHH2	ATHH2	ATHH2	ATHH2	AY048294	AY063931	AY084470	AY091254
UNE5	3702.AT2G47470.1	https://smart.embl.de/smart/DDvec.cgi?smart=361:Pfam_OST3_OST6(17|142)+Pfam_Thioredoxin_2(155|244)+Pfam_ERp29(264|357)+	Encodes a protein disulfide isomerase-like (PDIL) protein, a member of a multigene family within the thioredoxin (TRX) superfamily. Transcript levels for this gene are up-regulated in response to three different chemical inducers of ER stress (dithiothreitol, beta-mercaptoethanol, and tunicamycin). AtIRE1-2 does not appear to be required for this response, but the atbzip60 mutant has a diminished…	5.3.4.1	819360	819360	A8MSC5_ARATH	AAC62863.1	AAL67044.1	AAM14327.1	AAN60247.1	AC002535	AEC10844.1	AEC10845.1	AEC10846.1	AEC10847.1	AF083688	AJ271470	AK220746	AK316899	AK317714	AT2G47470	AT2G47470	AT2G47470	AT2G47470	AT2G47470	AT2G47470	AT2G47470	AT2G47470-TAIR-G	AT2G47470.1	AT2G47470.1	AT2G47470.1	AT2G47470.1	AT2G47470.1	AT2G47470.2	AT2G47470.2	AT2G47470.2	AT2G47470.3	AT2G47470.3	AT2G47470.3	AT2G47470.4	AT2G47470.4	AT2G47470.4	ATPDI11	ATPDI11	ATPDI11	ATPDIL2-1	ATPDIL2-1	ATPDIL2-1
DOX1	3702.AT3G01420.1	https://smart.embl.de/smart/DDvec.cgi?smart=639:Pfam_An_peroxidase(90|615)+	Peroxidase superfamily protein; Alpha-dioxygenase that catalyzes the primary oxygenation of fatty acids into oxylipins. Mediates a protection against oxidative stress and cell death, probably by generating some lipid-derived molecules. Promotes local and systemic plant defense in a salicylic acid (SA)-dependent manner, including the establishment of systemic acquired resistance (SAR) in response …	1.-.-.-	4HHR	4HHR	4HHR	4HHS	4HHS	4HHS	821135	821135	AAF24612.1	AAK68727.1	AAL47373.1	AAL87742.1	AEE73664.1	AF334402	ALPHA-DOX1	ALPHA-DOX1	ALPHA-DOX1	AT3G01420	AT3G01420	AT3G01420	AT3G01420	AT3G01420	AT3G01420	AT3G01420	AT3G01420-TAIR-G	AT3G01420.1	AT3G01420.1	AT3G01420.1	AT3G01420.1	AT3G01420.1	AY042787	AY064666	Alpha-dioxygenase 1	Alpha-dioxygenase 1	Alpha-dioxygenase 1	At.23359	At3g01420	At3g01420	DIOX1	DIOX1	DIOX1	DIOX1	DIOX1	DOX1	DOX1
scpl25	3702.AT3G02110.1	https://smart.embl.de/smart/DDvec.cgi?smart=473:SIGNAL(1|22)+Pfam_Peptidase_S10(42|467)+	Serine carboxypeptidase-like 25; Probable carboxypeptidase	3.4.16.-	821207	821207	AAF14826.1	AAK59795.1	AAM65698.1	AAO11573.1	AEE73764.1	AT3G02110	AT3G02110	AT3G02110	AT3G02110	AT3G02110	AT3G02110	AT3G02110	AT3G02110-TAIR-G	AT3G02110.1	AT3G02110.1	AT3G02110.1	AT3G02110.1	AT3G02110.1	AY037210	AY088154	At.21481	At3g02110	At3g02110	BT002657	EC 3.4.16.-	F1C9.10	F1C9.10	F1C9.10	F1C9_10	NM_111077	NM_111077.3	NP_186860	NP_186860	NP_186860.1	NP_186860.1	NP_186860.1	Q8L9Y0	Q8L9Y0	Q9SGA9	Q9SGA9	Q9SGA9	S10.A40	SCP25_ARATH
RGP1	3702.AT3G02230.1	https://smart.embl.de/smart/DDvec.cgi?smart=357:Pfam_RGP(17|353)+	Reversibly glycosylated polypeptide 1; UDP-L-arabinose mutase involved in the biosynthesis of cell wall non-cellulosic polysaccharides. Catalyzes the interconvertion of UDP-L-arabinopyranose (UDP-Arap) and UDP-L- arabinofuranose (UDP-Araf) in vitro. Preferentially catalyzes the formation of UDP-Arap from UDP-Araf. At thermodynamic equilibrium in vitro the ratio of the pyranose form over the furan…	2.4.1.-	5.4.99.30	821233	821233	AAC50000.1	AAF02115.1	AAO00769.1	AAP68280.1	AEE73781.1	AF013627	AT3G02230	AT3G02230	AT3G02230	AT3G02230	AT3G02230	AT3G02230	AT3G02230	AT3G02230-TAIR-G	AT3G02230.1	AT3G02230.1	AT3G02230.1	AT3G02230.1	AT3G02230.1	ATRGP1	ATRGP1	ATRGP1	At.24058	At3g02230	At3g02230	BT002409	BT008841	EC 2.4.1.-	EC 5.4.99.30	F14P3.12	F14P3.12	F14P3.12	F14P3_12	NM_111090	NM_111090.3	NP_186872	NP_186872	NP_186872.1	NP_186872.1	NP_186872.1	O22427	O22427
AT3G02360	3702.AT3G02360.2	https://smart.embl.de/smart/DDvec.cgi?smart=486:Pfam_NAD_binding_2(7|179)+6PGD(184|478)+	6-phosphogluconate dehydrogenase, decarboxylating 3; Catalyzes the oxidative decarboxylation of 6- phosphogluconate to ribulose 5-phosphate and CO(2), with concomitant reduction of NADP to NADPH	1.1.1.343	1.1.1.44	6-phosphogluconate dehydrogenase family protein	6-phosphogluconate dehydrogenase family protein	6-phosphogluconate dehydrogenase family protein	6-phosphogluconate dehydrogenase family protein	6GPD3_ARATH	6GPD3_ARATH	6GPD3_ARATH	821163	821163	AAG12595.1	AAL11585.1	AAM64891.1	AAN73296.1	AEE73796.1	AEE73797.1	AF424591	AK227160	AT3G02360	AT3G02360	AT3G02360	AT3G02360	AT3G02360	AT3G02360	AT3G02360	AT3G02360	AT3G02360-TAIR-G	AT3G02360.1	AT3G02360.1	AT3G02360.1	AT3G02360.2	AT3G02360.2	AT3G02360.2	AT3G02360.2	AT3G02360.2	AY087341	At.16821	At3g02360	At3g02360	BAE99202.1	BT002299	EC 1.1.1.343	EC 1.1.1.44	F11A12.5	F11A12.5
AT3G02530	3702.AT3G02530.1	https://smart.embl.de/smart/DDvec.cgi?smart=535:Pfam_Cpn60_TCP1(29|529)+	TCP-1/cpn60 chaperonin family protein; Molecular chaperone; assists the folding of proteins upon ATP hydrolysis. Known to play a role, in vitro, in the folding of actin and tubulin	821160	AAF32460.1	AAK62448.1	AAL32807.1	AAM47971.1	AAM61312.1	AAN65043.1	AEE73823.1	AF387003	AT3G02530	AT3G02530	AT3G02530	AT3G02530	AT3G02530	AT3G02530	AT3G02530	AT3G02530	AT3G02530-TAIR-G	AT3G02530.1	AT3G02530.1	AT3G02530.1	AT3G02530.1	AT3G02530.1	AY062729	AY084739	AY114652	At.20380	At.67357	At3g02530	BT001156	CCT-zeta 1	CCT6A	Chaperonin CCT6A	F16B3.16	F16B3.16	F16B3_16	NM_111120	NM_111120.2	NP_186902	NP_186902	NP_186902.1	NP_186902.1	Q8LFN3	Q8LFN3_ARATH	Q94EZ9	Q94EZ9_ARATH
AT3G03920	3702.AT3G03920.1	https://smart.embl.de/smart/DDvec.cgi?smart=202:Pfam_Gar1(40|155)+	Putative H/ACA ribonucleoprotein complex subunit 1-like protein 1; Required for ribosome biogenesis. Part of a complex which catalyzes pseudouridylation of rRNA. This involves the isomerization of uridine such that the ribose is subsequently attached to C5, instead of the normal N1. Pseudouridine ("psi") residues may serve to stabilize the conformation of rRNAs (By similarity)	821062	821062	AAF00626.1	AAF05866.1	AAL36230.1	AAM14173.1	AAM61071.1	AEE74012.1	AT3G03920	AT3G03920	AT3G03920	AT3G03920	AT3G03920	AT3G03920	AT3G03920	AT3G03920	AT3G03920-TAIR-G	AT3G03920.1	AT3G03920.1	AT3G03920.1	AT3G03920.1	AT3G03920.1	AY063874	AY084502	AY091234	At.27423	At3g03920	At3g03920	F20H23.3	F20H23.3	F20H23.3	F20H23_3	NLAL1_ARATH	NLAL1_ARATH	NLAL1_ARATH	NM_111263	NM_111263.3	NP_566217	NP_566217	NP_566217.1	NP_566217.1	NP_566217.1	Q8LG22	Q8LG22	Q8LG22	Q8VZT0
GAPC1	3702.AT3G04120.1	https://smart.embl.de/smart/DDvec.cgi?smart=338:Gp_dh_N(6|156)+Pfam_Gp_dh_C(161|318)+	Glyceraldehyde-3-phosphate dehydrogenase GAPC1, cytosolic; Key enzyme in glycolysis that catalyzes the first step of the pathway by converting D-glyceraldehyde 3-phosphate (G3P) into 3-phospho-D-glyceroyl phosphate. Essential for the maintenance of cellular ATP levels and carbohydrate metabolism. Required for full fertility. Involved in response to oxidative stress by mediating plant responses to…	1.2.1.12	1.2.1.12	4Z0H	4Z0H	819567	819567	AAA32794.1	AAA32796.1	AAF26801.1	AAK97737.1	AAL31134.1	AAM65189.1	AAM98225.1	AEE74039.1	AK221915	AK226804	AT3G04120	AT3G04120	AT3G04120	AT3G04120	AT3G04120	AT3G04120	AT3G04120	AT3G04120-TAIR-G	AT3G04120.1	AT3G04120.1	AT3G04120.1	AT3G04120.1	AT3G04120.1	AY052267	AY060521	AY087651	AY140084	At3g04120	At3g04120	BAD94315.1	BAE98901.1	CAA23391.1	CAA79091.1	EC 1.2.1.12	F20074	G3PC1_ARATH	G3PC1_ARATH	G3PC1_ARATH	GAPC	GAPC
PR4	3702.AT3G04720.1	https://smart.embl.de/smart/DDvec.cgi?smart=212:SIGNAL(1|21)+ChtBD1(23|62)+Pfam_Barwin(73|191)+	Hevein-like preproprotein; Encodes a protein similar to the antifungal chitin-binding protein hevein from rubber tree latex. mRNA levels increase in response to ethylene and turnip crinkle virus infection	819632	819632	AAA20642.1	AAF04912.1	AAK48963.1	AAM66966.1	AAN15365.1	AAN60254.1	AEE74125.1	AF083695	AF370536	AT3G04720	AT3G04720	AT3G04720	AT3G04720	AT3G04720	AT3G04720	AT3G04720	AT3G04720-TAIR-G	AT3G04720.1	AT3G04720.1	AT3G04720.1	AT3G04720.1	AT3G04720.1	AY088644	At3g04720	At3g04720	AtPR4	BT000046	F7O18.21	F7O18.21	F7O18.21	F7O18_21	HEL	HEL	HEL	HEL	HEL	HEVEIN-LIKE	HEVEIN-LIKE	HEVL_ARATH	HEVL_ARATH	HEVL_ARATH	Hevein-like preproprotein	Hevein-like preproprotein	NM_111344
AT3G04780	3702.AT3G04780.1	https://smart.embl.de/smart/DDvec.cgi?smart=176:Pfam_PITH(16|160)+	PITH domain-containing protein At3g04780; Encodes a protein with little sequence identity with any other protein of known structure or function. Part of this protein shows a 42% sequence identity with the C-terminal domain of the 32-kD human thioredoxin-like protein; Belongs to the PITHD1 family	1XOY	1XOY	1XOY	819638	819638	AAF04904.1	AAG51403.1	AAL25533.1	AAM10337.1	AAM65766.1	AEE74135.1	AT3G04780	AT3G04780	AT3G04780	AT3G04780	AT3G04780	AT3G04780	AT3G04780	AT3G04780	AT3G04780-TAIR-G	AT3G04780.1	AT3G04780.1	AT3G04780.1	AT3G04780.1	AT3G04780.1	AY058116	AY088225	AY093713	At.26620	At3g04780	At3g04780	F7O18.27	F7O18.27	F7O18.27	F7O18_27	NM_111350	NM_111350.2	NP_566238	NP_566238	NP_566238.1	NP_566238.1	NP_566238.1	PITH domain-containing protein At3g04780	PITH domain-containing protein At3g04780	PITH1_ARATH	PITH1_ARATH
PAP15	3702.AT3G07130.1	https://smart.embl.de/smart/DDvec.cgi?smart=532:SIGNAL(1|19)+Pfam_Pur_ac_phosph_N(64|176)+Pfam_Metallophos(187|400)+Pfam_Metallophos_C(452|512)+	Encodes PAP15, a purple acid phosphatase with phytase activity. Expression of PAP15 is developmentally and temporally regulated, with strong expression at the early stages of seedling growth and pollen germination. The expression is also organ/tissue-specific, with strongest expression in the vasculature, pollen grains, and roots. Recombinant PAP protein exhibits broad substrate specificity with …	819899	819899	AAF20233.1	AAN74650.1	AEE74502.1	AF448726	AT1	AT1	AT3G07130	AT3G07130	AT3G07130	AT3G07130	AT3G07130	AT3G07130	AT3G07130	AT3G07130-TAIR-G	AT3G07130.1	AT3G07130.1	AT3G07130.1	AT3G07130.1	AT3G07130.1	ATPAP15	ATPAP15	ATPAP15	At.40395	At3g07130	At3g07130	NM_111593	NM_111593.2	NP_187369	NP_187369	NP_187369.1	NP_187369.1	NP_187369.1	PAP15	PAP15	PAP15	PAP15	PAP15	PAP15	PAP15	PAP15	PPA15_ARATH	PPA15_ARATH	PPA15_ARATH	PURPLE ACID PHOSPHATASE 15
AT3G07320	3702.AT3G07320.1	https://smart.embl.de/smart/DDvec.cgi?smart=460:SIGNAL(1|19)+Pfam_Glyco_hydro_17(25|347)+X8(370|455)+	Putative glucan endo-1-3-beta-glucosidase; O-Glycosyl hydrolases family 17 protein; Its function is described as cation binding, hydrolase activity, hydrolyzing O-glycosyl compounds, catalytic activity; Involved in carbohydrate metabolic process; Located in plant-type cell wall; Expressed in 24 plant structures; Expressed during 15 growth stages; Contains the following InterPro domains: X8 (Inter…	819920	819920	AAF02143.1	AAF20214.1	AAM65039.1	AAO64098.1	AEE74528.1	AK118068	AT3G07320	AT3G07320	AT3G07320	AT3G07320	AT3G07320	AT3G07320	AT3G07320	AT3G07320	AT3G07320-TAIR-G	AT3G07320.1	AT3G07320.1	AT3G07320.1	AT3G07320.1	AT3G07320.1	AY087496	At.20334	At3g07320	At3g07320	At3g07320/T1B9_1	At3g07320/T1B9_1	BAC42699.1	BT005678	F21O3.3	F21O3.3	NM_148696	NM_148696.3	NP_683538	NP_683538	NP_683538.1	NP_683538.1	NP_683538.1	O-Glycosyl hydrolases family 17 protein	O-Glycosyl hydrolases family 17 protein	O-Glycosyl hydrolases family 17 protein	O-Glycosyl hydrolases family 17 protein	O-Glycosyl hydrolases family 17 protein	O-Glycosyl hydrolases family 17 protein	Putative beta-1,3-glucanase
SCPL27	3702.AT3G07990.1	https://smart.embl.de/smart/DDvec.cgi?smart=459:SIGNAL(1|20)+Pfam_Peptidase_S10(38|453)+	Serine carboxypeptidase-like 27; Probable carboxypeptidase	3.4.16.-	819990	819990	AAF21209.1	AAT71955.1	AAU95440.1	AEE74628.1	AT3G07990	AT3G07990	AT3G07990	AT3G07990	AT3G07990	AT3G07990	AT3G07990	AT3G07990-TAIR-G	AT3G07990.1	AT3G07990.1	AT3G07990.1	AT3G07990.1	AT3G07990.1	At.50159	At3g07990	At3g07990	BT015083	BT015904	EC 3.4.16.-	F17A17.33	F17A17.33	NM_111678	NM_111678.2	NP_187456	NP_187456	NP_187456.1	NP_187456.1	NP_187456.1	Q9SFB5	Q9SFB5	S10.A23	SCP27_ARATH	SCP27_ARATH	SCP27_ARATH	SCPL27	SCPL27	SCPL27	SCPL27	SCPL27
AT3G08030	3702.AT3G08030.1	https://smart.embl.de/smart/DDvec.cgi?smart=365:SIGNAL(1|21)+Pfam_DUF642(27|183)+Pfam_DUF642(194|362)+	Protein of unknown function, DUF642; Its function is described as molecular_function unknown; Involved in biological_process unknown; Located in cell wall; Expressed in 22 plant structures; Expressed during 14 growth stages; Contains the following InterPro domains: Protein of unknown function DUF642 (InterPro:IPR006946); BEST Arabidopsis thaliana protein match is: Protein of unknown function, DUF…	819994	819994	AAF21213.1	AAG50831.1	AAL61925.1	AAM63815.1	AAN31881.1	AAO00904.1	AEE74632.1	AEE74633.1	AK221027	AT3G08030	AT3G08030	AT3G08030	AT3G08030	AT3G08030	AT3G08030	AT3G08030	AT3G08030	AT3G08030-TAIR-G	AT3G08030.1	AT3G08030.1	AT3G08030.1	AT3G08030.1	AT3G08030.1	AT3G08030.2	AT3G08030.2	AT3G08030.2	AY072318	AY086764	At.67126	At3g08030	At3g08030	BAD94738.1	BT000740	BT002544	F17A17.37	F17A17.37	F17A17.37 protein	F17A17.37 protein	NM_111682	NM_111682.3	NM_202525	NM_202525.1	NP_566328	NP_566328
RGP3	3702.AT3G08900.1	https://smart.embl.de/smart/DDvec.cgi?smart=362:Pfam_RGP(13|349)+	Reversibly glycosylated polypeptide 3; UDP-L-arabinose mutase involved in the biosynthesis of cell wall non-cellulosic polysaccharides. Catalyzes the interconvertion of UDP-L-arabinopyranose (UDP-Arap) and UDP-L- arabinofuranose (UDP-Araf). Preferentially catalyzes the formation of UDP-Arap from UDP-Araf. At thermodynamic equilibrium in vitro the ratio of the pyranose form over the furanose form …	2.4.1.-	5.4.99.30	820039	820039	AAC50002.2	AAF07834.1	AEE74693.1	AF034255	AK118676	AT3G08900	AT3G08900	AT3G08900	AT3G08900	AT3G08900	AT3G08900	AT3G08900	AT3G08900-TAIR-G	AT3G08900.1	AT3G08900.1	AT3G08900.1	AT3G08900.1	AT3G08900.1	At.19826	At3g08900	At3g08900	BAC43271.1	EC 2.4.1.-	EC 5.4.99.30	NM_111724	NM_111724.2	NP_187502	NP_187502	NP_187502.2	NP_187502.2	NP_187502.2	O22666	O22666	Q8GWR6	Q8GWR6	Q8GWR6	Q9SR90	Q9SR90	Q9SR90	RGP	RGP	RGP
AT3G09630	3702.AT3G09630.1	https://smart.embl.de/smart/DDvec.cgi?smart=406:Pfam_Ribosomal_L4(27|269)+Pfam_Ribos_L4_asso_C(281|355)+	Ribosomal protein L4/L1 family; Its function is described as structural constituent of ribosome; Involved in translation; Located in 9 components; Expressed in 26 plant structures; Expressed during 14 growth stages; Contains the following InterPro domains: Ribosomal protein L4/L1e (InterPro:IPR002136), Ribosomal protein L4/L1e, eukaryotic/archaeal, conserved site (InterPro:IPR013000); BEST Arabid…	60S ribosomal protein L4-1	60S ribosomal protein L4-1	820120	820120	AAF23293.1	AAL09727.1	AAM65510.1	AAO00798.1	AAP37854.1	AEE74789.1	AEE74790.1	AK317594	AT3G09630	AT3G09630	AT3G09630	AT3G09630	AT3G09630	AT3G09630	AT3G09630	AT3G09630	AT3G09630-TAIR-G	AT3G09630.1	AT3G09630.1	AT3G09630.1	AT3G09630.1	AT3G09630.1	AT3G09630.2	AT3G09630.2	AT3G09630.2	AY056781	AY087963	At.24636	At3g09630	At3g09630	B9DHP1_ARATH	BAH20258.1	BT002438	BT008495	F11F8.22	F11F8.22	NM_001035586	NM_001035586.1	NM_111797	NM_111797.2	NP_001030663	NP_001030663.1
SCPL49	3702.AT3G10410.1	https://smart.embl.de/smart/DDvec.cgi?smart=516:SIGNAL(1|25)+Pfam_Peptidase_S10(91|494)+	SERINE CARBOXYPEPTIDASE-LIKE 49; Probable carboxypeptidase	3.4.16.-	820205	820205	AAB04606.1	AAG51389.1	AAM10315.1	AAN31108.1	AEE74902.1	AT3G10410	AT3G10410	AT3G10410	AT3G10410	AT3G10410	AT3G10410	AT3G10410	AT3G10410-TAIR-G	AT3G10410.1	AT3G10410.1	AT3G10410.1	AT3G10410.1	AT3G10410.1	AY091767	AY149954	At.20528	At.75562	At3g10410	At3g10410	CAA81115.1	CAA81299.1	CARBOXYPEPTIDASE Y	CARBOXYPEPTIDASE Y	CPY	CPY	CPY	EC 3.4.16.-	F13M14.32	F13M14.32	M81130	NM_111876	NM_111876.4	NP_187652	NP_187652	NP_187652.1	NP_187652.1	NP_187652.1	P32826
ASD1	3702.AT3G10740.1	https://smart.embl.de/smart/DDvec.cgi?smart=678:Alpha-L-AF_C(464|649)+	Alpha-L-arabinofuranosidase 1; May be involved in the coordinated dissolution of the cell wall matrix during abscission and in the secondary cell wall formation in xylem vessels. Prefers arabinoxylan, but may also use pectic arabinans as substrates	3.2.1.55	820243	820243	AAF19575.1	AAK50089.1	AAN28883.1	AAO92261.1	AEE74949.1	AF372949	AK220766	AK222175	ALPHA-L-ARABINOFURANOSIDASE	ALPHA-L-ARABINOFURANOSIDASE	ALPHA-L-ARABINOFURANOSIDASE 1	ALPHA-L-ARABINOFURANOSIDASE 1	ARAF	ARAF	ARAF	ARAF	ARAF	ARAF1	ARAF1	ARAF1	ARAF1	ARAF1	ASD1	ASD1	ASD1	ASD1	ASD1	ASD1	ASD1	ASD1	ASD1_ARATH	ASD1_ARATH	ASD1_ARATH	AT3G10740	AT3G10740	AT3G10740	AT3G10740	AT3G10740	AT3G10740	AT3G10740	AT3G10740-TAIR-G	AT3G10740.1	AT3G10740.1
AT3G12390	3702.AT3G12390.1	https://smart.embl.de/smart/DDvec.cgi?smart=203:Pfam_NAC(63|119)+	Nascent polypeptide-associated complex (NAC), alpha subunit family protein; May promote appropriate targeting of ribosome-nascent polypeptide complexes	820418	820418	AAG51031.1	AAK82495.1	AAM16178.1	AEE75192.1	AT3G12390	AT3G12390	AT3G12390	AT3G12390	AT3G12390	AT3G12390	AT3G12390	AT3G12390	AT3G12390-TAIR-G	AT3G12390.1	AT3G12390.1	AT3G12390.1	AT3G12390.1	AT3G12390.1	AY048232	AY094022	Alpha-NAC-like protein 1	Alpha-NAC-like protein 1	At.23572	At3g12390	At3g12390	BAB03146.1	NACA1_ARATH	NACA1_ARATH	NACA1_ARATH	NM_112074	NM_112074.3	NP_187845	NP_187845	NP_187845.1	NP_187845.1	NP_187845.1	Q9LHG9	Q9LHG9	T2E22.29	T2E22.29	UPI00000A4103	ath:AT3G12390
HCHIB	3702.AT3G12500.1	https://smart.embl.de/smart/DDvec.cgi?smart=335:SIGNAL(1|33)+ChtBD1(35|73)+Pfam_Glyco_hydro_19(89|320)+	Basic endochitinase B; Defense against chitin-containing fungal pathogens. Seems particularly implicated in resistance to jasmonate-inducing pathogens such as A.brassicicola. In vitro antifungal activity against T.reesei, but not against A.solani, F.oxysporum, S.sclerotiorum, G.graminis and P.megasperma	3.2.1.14	820429	820429	AAA32769.1	AAG51023.1	AAK96819.1	AAM10081.1	AB023448	AB023449	AB023450	AB023451	AB023452	AB023453	AB023454	AB023455	AB023456	AB023457	AB023458	AB023459	AB023460	AB023461	AB023462	AB023463	AEE75203.1	AT3G12500	AT3G12500	AT3G12500	AT3G12500	AT3G12500	AT3G12500	AT3G12500	AT3G12500-TAIR-G	AT3G12500.1	AT3G12500.1	AT3G12500.1	AT3G12500.1	AT3G12500.1	ATHCHIB	ATHCHIB	ATHCHIB	AY054628	AY081519	At.75583	At3g12500	At3g12500	B-CHI
AT3G13560	3702.AT3G13560.2	https://smart.embl.de/smart/DDvec.cgi?smart=505:SIGNAL(1|23)+Pfam_Glyco_hydro_17(26|347)+X8(361|446)+	O-Glycosyl hydrolases family 17 protein; Its function is described as cation binding, hydrolase activity, hydrolyzing O-glycosyl compounds, catalytic activity; Involved in carbohydrate metabolic process; Located in anchored to plasma membrane, plasma membrane, anchored to membrane; Expressed in 24 plant structures; Expressed during 13 growth stages; Contains the following InterPro domains: X8 (In…	(1->3)-beta-glucan endohydrolase 4	(1->3)-beta-glucan endohydrolase 4	3.2.1.39	820558	820558	AAK59446.1	AAL34291.1	AEE75372.1	AEE75373.1	AEE75374.1	AK317283	AK319145	AT3G13560	AT3G13560	AT3G13560	AT3G13560	AT3G13560	AT3G13560	AT3G13560	AT3G13560	AT3G13560-TAIR-G	AT3G13560.1	AT3G13560.1	AT3G13560.1	AT3G13560.2	AT3G13560.2	AT3G13560.2	AT3G13560.2	AT3G13560.2	AT3G13560.3	AT3G13560.3	AT3G13560.3	AY034940	AY063117	At.8269	At3g13560	At3g13560	B9DGU2	B9DGU2	B9DGU2_ARATH	BAB01763.1	BAH19959.1	BAH57260.1	Beta-1,3-endoglucanase 4	Beta-1,3-endoglucanase 4	C0Z3I1_ARATH
BGAL1	3702.AT3G13750.1	https://smart.embl.de/smart/DDvec.cgi?smart=847:SIGNAL(1|32)+Pfam_Glyco_hydro_42(56|212)+Pfam_Gal_Lectin(769|846)+	Beta-galactosidase, glycosyl hydrolase family 35	820584	820584	AAM13196.1	AAN60233.1	AEE75407.1	AF083674	AJ270297	AK222229	AK230445	AK317756	AT3G13750	AT3G13750	AT3G13750	AT3G13750	AT3G13750	AT3G13750	AT3G13750	AT3G13750-TAIR-G	AT3G13750.1	AT3G13750.1	AT3G13750.1	AT3G13750.1	AT3G13750.1	AY093197	At.21793	At.67729	At3g13750	At3g13750	B9DI45_ARATH	BAB01923.1	BAD95407.1	BAF02242.1	BAH20412.1	BGAL1	BGAL1	BGAL1	BGAL1	BGAL1	BGAL1	BGAL1	BGAL1	BGAL1_ARATH	BGAL1_ARATH	BGAL1_ARATH	Beta galactosidase 1	Beta galactosidase 1
AT3G14067	3702.AT3G14067.1	https://smart.embl.de/smart/DDvec.cgi?smart=777:SIGNAL(1|25)+Pfam_Inhibitor_I9(32|110)+Pfam_PA(374|460)+	Subtilisin-like protease SBT1.4; Subtilase family protein; Its function is described as identical protein binding, serine-type endopeptidase activity; Involved in proteolysis, negative regulation of catalytic activity; Located in apoplast, plasma membrane, vacuole, plant-type cell wall; Expressed in 24 plant structures; Expressed during 13 growth stages; Contains the following InterPro domains: P…	820621	AAS49055.1	AAS76762.1	AB019229	AEE75461.1	AK226374	AK229057	AK317689	AT3G14067	AT3G14067	AT3G14067	AT3G14067	AT3G14067	AT3G14067	AT3G14067	AT3G14067	AT3G14067-TAIR-G	AT3G14067.1	AT3G14067.1	AT3G14067.1	AT3G14067.1	AT3G14067.1	At.20041	At.67626	At3g14067	B9DHY1	B9DHY1_ARATH	BAB02339.1	BAE98521.1	BAF00939.1	BAH20348.1	BT011692	BT012275	MAG2.15	MDC16.21	NM_112261	NM_112261.3	NP_566473	NP_566473	NP_566473.2	NP_566473.2	Q0WWH7	Q0WWH7_ARATH	Q9LVJ1	Q9LVJ1_ARATH	S08.A28
PAE2	3702.AT3G14290.1	https://smart.embl.de/smart/DDvec.cgi?smart=237:Proteasome_A_N(8|30)+Pfam_Proteasome(31|218)+	Proteasome subunit alpha type-5-B; The proteasome is a multicatalytic proteinase complex which is characterized by its ability to cleave peptides with Arg, Phe, Tyr, Leu, and Glu adjacent to the leaving group at neutral or slightly basic pH. The proteasome has an ATP-dependent proteolytic activity; Belongs to the peptidase T1A family	20S PROTEASOME SUBUNIT PAE2	20S proteasome alpha subunit E-2	20S proteasome alpha subunit E-2	20S proteasome alpha subunit E2	20S proteasome alpha subunit E2	20S proteasome alpha subunit E2	20S proteasome alpha subunit E2	20S proteasome alpha subunit E2	20S proteasome alpha subunit E2	20S proteasome alpha subunit E2	20S proteasome alpha subunit E2	3.4.25.1	820649	820649	AAC32061.1	AAK44060.1	AAL33816.1	AB022220	AEE75498.1	AF043525	AF370245	AT3G14290	AT3G14290	AT3G14290	AT3G14290	AT3G14290	AT3G14290	AT3G14290	AT3G14290-TAIR-G	AT3G14290.1	AT3G14290.1	AT3G14290.1	AT3G14290.1	AT3G14290.1	AY062970	At3g14290	At3g14290	BAB01035.1	CAA81327.1	EC 3.4.25.1	MLN21.8	MLN21.8	NM_112287	NM_112287.3	NP_188046	NP_188046
PME3	3702.AT3G14310.1	https://smart.embl.de/smart/DDvec.cgi?smart=592:TRANS(20|42)+PMEI(54|212)+Pfam_Pectinesterase(281|578)+	Pectinesterase/pectinesterase inhibitor 3; Encodes a pectin methylesterase, targeted by a cellulose binding protein (CBP) from the parasitic nematode Heterodera schachtii during parasitism; In the C-terminal section; belongs to the pectinesterase family	3.1.1.11	820651	820651	AAB51701.1	AAB51702.1	AAC72288.1	AAK59769.1	AAK97722.1	AAL24278.1	AAN28889.1	AEE75500.1	AF033204	AK221816	AK222211	ARATH27	ARATH27	AT3G14310	AT3G14310	AT3G14310	AT3G14310	AT3G14310	AT3G14310	AT3G14310	AT3G14310-TAIR-G	AT3G14310.1	AT3G14310.1	AT3G14310.1	AT3G14310.1	AT3G14310.1	ATPME3	ATPME3	ATPME3	AY037184	AY052252	AY058892	AY143950	At.6066	At.67322	At3g14310	At3g14310	BAB01037.1	BAD94011.1	BAD95369.1	EC 3.1.1.11	MLN21.10	MLN21.10
PLDALPHA1	3702.AT3G15730.1	https://smart.embl.de/smart/DDvec.cgi?smart=810:C2(9|125)+PLDc(327|366)+PLDc(656|683)+Pfam_PLD_C(728|800)+	Phospholipase D alpha 1; Hydrolyzes glycerol-phospholipids at the terminal phosphodiesteric bond to generate phosphatidic acids (PA). Plays an important role in various cellular processes, including phytohormone action and response to stress, characterized by acidification of the cell. Involved in wound induction of jasmonic acid. May be involved in membrane lipid remodeling. Probably involved in…	3.1.4.4	820816	820816	AAC49274.1	AAL16110.1	AAO23591.1	AEE75720.1	AF428278	AK226887	AT3G15730	AT3G15730	AT3G15730	AT3G15730	AT3G15730	AT3G15730	AT3G15730	AT3G15730-TAIR-G	AT3G15730.1	AT3G15730.1	AT3G15730.1	AT3G15730.1	AT3G15730.1	At.23882	At3g15730	At3g15730	BAB02304.1	BAE98964.1	BT003026	Choline phosphatase 1	Choline phosphatase 1	EC 3.1.4.4	MSJ11.13	MSJ11.13	NM_112443	NM_112443.2	NP_188194	NP_188194	NP_188194.1	NP_188194.1	NP_188194.1	PHOSPHOLIPASE D	PLD	PLD	PLD	PLD1	PLD1
DELTA-TIP	3702.AT3G16240.1	https://smart.embl.de/smart/DDvec.cgi?smart=250:Pfam_MIP(11|232)+	Delta tonoplast integral protein; Aquaporin required to facilitate the transport of water from the vacuolar compartment to the cytoplasm. Does not promote glycerol permability. Its function is impaired by Hg(2+). Transports urea in yeast cells and Xenopus laevis oocytes in a pH- independent manner. Transports methylammonium or ammonium in yeast cells and Xenopus laevis oocytes, preferentially at …	5I32	5I32	820870	820870	AAC49281.1	AAC49992.1	AAL38357.1	AAM10184.1	AAM63133.1	AEE75789.1	AK229954	AK318798	AQP1	AQP1	AQP1	AT3G16240	AT3G16240	AT3G16240	AT3G16240	AT3G16240	AT3G16240	AT3G16240	AT3G16240-TAIR-G	AT3G16240.1	AT3G16240.1	AT3G16240.1	AT3G16240.1	AT3G16240.1	ATTIP2;1	ATTIP2;1	ATTIP2;1	AY065181	AY081622	AY085921	Aquaporin TIP2-1	Aquaporin TIP2-1	At3g16240	At3g16240	BAB01264.1	BAF01780.1	BAH56913.1	C0Z2I4_ARATH	CAA79093.1	CAA81402.1	CAA82298.1	CAA82299.1
AT3G16370	3702.AT3G16370.1	https://smart.embl.de/smart/DDvec.cgi?smart=353:SIGNAL(1|25)+Pfam_Lipase_GDSL(31|344)+	GDSL-like Lipase/Acylhydrolase superfamily protein; Its function is described as hydrolase activity, acting on ester bonds, carboxylesterase activity; Involved in lipid metabolic process; Located in apoplast; Expressed in 22 plant structures; Expressed during 14 growth stages; Contains the following InterPro domains: Lipase, GDSL (InterPro:IPR001087); BEST Arabidopsis thaliana protein match is: G…	820884	820884	AAB63641.1	AAL77704.1	AAO11525.1	AEE75804.1	APG	APG	APG2_ARATH	APG2_ARATH	APG2_ARATH	AT3G16370	AT3G16370	AT3G16370	AT3G16370	AT3G16370	AT3G16370	AT3G16370	AT3G16370	AT3G16370-TAIR-G	AT3G16370.1	AT3G16370.1	AT3G16370.1	AT3G16370.1	AT3G16370.1	AY075698	At.26974	At3g16370	At3g16370	BAB01276.1	BT002609	CAA81310.1	Extracellular lipase APG	Extracellular lipase APG	GDSL esterase/lipase APG	GDSL esterase/lipase APG	MYA6.18	MYA6.18	NM_112508	NM_112508.4	NP_188258	NP_188258	NP_188258.1	NP_188258.1	NP_188258.1	O04320
TCTP	3702.AT3G16640.1	https://smart.embl.de/smart/DDvec.cgi?smart=168:Pfam_TCTP(1|164)+	Encodes a protein homologous to translationally controlled tumor protein (TCTP) from Drosophila. In flies, TCTP functions guanine nucleotide exchange factor in the TOR signaling pathway. TCTP is expressed throughout the plant with highest levels seen in meristematic regions of the shoot and root. Loss of function alleles are not transmitted through the male gametophyte due to defects in pollen tu…	820916	AAG44002.1	AAK32828.1	AAK76476.1	AAL06965.1	AAL61944.1	AAL85064.1	AAM47920.1	AAM66134.1	AEE75847.1	AF215897	AF361815	AT3G16640	AT3G16640	AT3G16640	AT3G16640	AT3G16640	AT3G16640	AT3G16640	AT3G16640-TAIR-G	AT3G16640.1	AT3G16640.1	AT3G16640.1	AT3G16640.1	AT3G16640.1	AY045802	AY056065	AY072337	AY079333	AY088605	AY114601	At.47256	At.74193	At3g16640	BAB02755.1	CAA79177.1	MGL6.10	NM_112537	NM_112537.3	NP_188286	NP_188286	NP_188286.1	NP_188286.1	P31265	Q8L973	Q8L973
HS1	3702.AT3G17210.1	https://smart.embl.de/smart/DDvec.cgi?smart=109:Dabb(8|104)+	Stress-response A/B barrel domain-containing protein HS1; Heat stable protein involved in defense against fungal pathogens. Possesses antifungal activity against diverse pathogenic fungi. Possesses antimicrobial activity. Possesses ribonuclease activity	1Q4R	1Q4R	1Q4R	1Q53	1Q53	1Q53	2Q3P	2Q3P	2Q3P	820980	820980	A. THALIANA HEAT STABLE PROTEIN 1	A. THALIANA HEAT STABLE PROTEIN 1	AAK43839.1	AAL47379.1	AAM63750.1	AEE75921.1	AF370462	AK230465	AT3G17210	AT3G17210	AT3G17210	AT3G17210	AT3G17210	AT3G17210	AT3G17210	AT3G17210-TAIR-G	AT3G17210.1	AT3G17210.1	AT3G17210.1	AT3G17210.1	AT3G17210.1	ATHS1	ATHS1	ATHS1	AY064673	AY086696	At.25332	At3g17210	At3g17210	BAB02723.1	BAF02259.1	HS1	HS1	HS1	HS1
BGLU44	3702.AT3G18080.1	https://smart.embl.de/smart/DDvec.cgi?smart=512:SIGNAL(1|23)+Pfam_Glyco_hydro_1(40|512)+	Beta-glucosidase 44; Hydrolyzes p-nitrophenyl beta-D-glucoside, p-nitrophenyl beta-D-mannoside, cellobiose, 4-methylumbelliferyl-beta-D- glucoside, laminarin, amygdalin, esculin and gentiobiose; Belongs to the glycosyl hydrolase 1 family	3.2.1.21	821333	821333	AAM61427.1	AEE76044.1	AK316840	AK316900	AT3G18080	AT3G18080	AT3G18080	AT3G18080	AT3G18080	AT3G18080	AT3G18080	AT3G18080-TAIR-G	AT3G18080.1	AT3G18080.1	AT3G18080.1	AT3G18080.1	AT3G18080.1	AY084864	At.21649	At3g18080	At3g18080	B-S glucosidase 44	B-S glucosidase 44	B-S glucosidase 44	B-S glucosidase 44	B-S glucosidase 44	B-S glucosidase 44	B-S glucosidase 44	B-S glucosidase 44	BAB02020.1	BAH19552.1	BAH19607.1	BGL44_ARATH	BGL44_ARATH	BGL44_ARATH	BGLU44	BGLU44	BGLU44	BGLU44	BGLU44	BGLU44	BGLU44	BGLU44
RAB7B	3702.AT3G18820.1	https://smart.embl.de/smart/DDvec.cgi?smart=206:RAB(9|179)+	Ras-related protein RABG3f; Essential for trafficking from prevacuolar compartments to vacuoles. Involved in the trafficking of newly synthesized protein to vacuoles. Essential for plant growth. Participates in the recruitment of the core retromer components to the endosomal membrane by interacting with VPS35A	821415	821415	AAK59641.1	AAL15178.1	AAM60858.1	AB071846	AEE76152.1	AT3G18820	AT3G18820	AT3G18820	AT3G18820	AT3G18820	AT3G18820	AT3G18820	AT3G18820-TAIR-G	AT3G18820.1	AT3G18820.1	AT3G18820.1	AT3G18820.1	AT3G18820.1	ATRAB7B	ATRAB7B	ATRAB7B	ATRABG3F	ATRABG3F	ATRABG3F	AY035137	AY059072	AY084266	At.24625	At3g18820	At3g18820	BAB01810.1	BAB68371.1	MVE11.21	MVE11.21	NM_112768	NM_112768.2	NP_188512	NP_188512	NP_188512.1	NP_188512.1	NP_188512.1	Q42248_ARATH	Q8LGH5	Q8LGH5
ATCAD4	3702.AT3G19450.1	https://smart.embl.de/smart/DDvec.cgi?smart=365:Pfam_ADH_N(35|150)+Pfam_ADH_zinc_N(192|316)+	GroES-like zinc-binding alcohol dehydrogenase family protein; Involved in lignin biosynthesis in the floral stem. Catalyzes the final step specific for the production of lignin monomers. Catalyzes the NADPH-dependent reduction of coniferaldehyde, 5-hydroxyconiferaldehyde, sinapaldehyde, 4- coumaraldehyde and caffeyl aldehyde to their respective alcohols; Belongs to the zinc-containing alcohol deh…	1.1.1.194	1.1.1.195	1.1.1.195	821479	821479	AAK44076.1	AAK68781.1	AAL34250.1	AAM65761.1	AAP59434.1	AEE76241.1	AF370261	AM887553	AM887554	AM887555	AM887556	AM887557	AM887558	AM887559	AM887560	AM887561	AM887562	AM887563	AM887564	AM887565	AM887566	AM887567	AM887568	AM887569	AM887570	AM887571	AM887572	AT3G19450	AT3G19450	AT3G19450	AT3G19450	AT3G19450	AT3G19450	AT3G19450	AT3G19450-TAIR-G	AT3G19450.1	AT3G19450.1	AT3G19450.1	AT3G19450.1	AT3G19450.1	ATCAD4
DWF1	3702.AT3G19820.2	https://smart.embl.de/smart/DDvec.cgi?smart=561:TRANS(21|43)+Pfam_FAD_binding_4(90|200)+	Cell elongation protein / DWARF1 / DIMINUTO (DIM); Plays a critical role in the general process of plant cell elongation. Involved in the synthesis of campesterol, an early precursor of brassinolide. Required for the conversion of 24-methylenecholesterol to campesterol and for the conversion of isofucosterol to sitosterol. Necessary for both the isomerization and reduction of 24-methylenecholeste…	1.3.1.-	1.3.1.72	1.3.1.72	821519	821519	AAA20244.1	AAA67055.1	AAL60037.1	AAL91175.1	AAM20112.1	AAN15686.1	AB493623	AEE76293.1	AEE76294.1	AEE76295.1	AK226335	AT3G19820	AT3G19820	AT3G19820	AT3G19820	AT3G19820	AT3G19820	AT3G19820	AT3G19820-TAIR-G	AT3G19820.1	AT3G19820.1	AT3G19820.1	AT3G19820.2	AT3G19820.2	AT3G19820.2	AT3G19820.2	AT3G19820.2	AT3G19820.3	AT3G19820.3	AT3G19820.3	AY072216	AY081286	AY096472	At.248	At.71543	At3g19820	At3g19820	BAB01296.1	BAE98484.1	BAH30461.1	BT000367
AT3G20790	3702.AT3G20790.1	https://smart.embl.de/smart/DDvec.cgi?smart=355:Pfam_GFO_IDH_MocA(8|126)+Pfam_GFO_IDH_MocA_C(153|252)+	NAD(P)-binding Rossmann-fold superfamily protein; Its function is described as oxidoreductase activity, binding, catalytic activity; Involved in oxidation reduction, metabolic process; Expressed in 23 plant structures; Expressed during 15 growth stages; Contains the following InterPro domains: Oxidoreductase, N-terminal (InterPro:IPR000683), Oxidoreductase, C-terminal (InterPro:IPR004104), NAD(P)…	821627	821627	AAM12966.1	AAN15398.1	AEE76423.1	AT3G20790	AT3G20790	AT3G20790	AT3G20790	AT3G20790	AT3G20790	AT3G20790	AT3G20790	AT3G20790-TAIR-G	AT3G20790.1	AT3G20790.1	AT3G20790.1	AT3G20790.1	AT3G20790.1	AY092967	At.66456	At3g20790	At3g20790	BT000079	NAD(P)-binding Rossmann-fold superfamily protein	NAD(P)-binding Rossmann-fold superfamily protein	NAD(P)-binding Rossmann-fold superfamily protein	NAD(P)-binding Rossmann-fold superfamily protein	NAD(P)-binding Rossmann-fold superfamily protein	NAD(P)-binding Rossmann-fold superfamily protein	NM_112970	NM_112970.4	NP_188715	NP_188715	NP_188715.2	NP_188715.2	NP_188715.2	Q8RWP0	Q8RWP0	Q8RWP0_ARATH	Q8RWP0_ARATH	Q8RWP0_ARATH	UPI00000ABF45	Uncharacterized protein At3g20790	Uncharacterized protein At3g20790	ath:AT3G20790
AT3G20820	3702.AT3G20820.1	https://smart.embl.de/smart/DDvec.cgi?smart=365:SIGNAL(1|19)+Pfam_LRRNT_2(21|61)+Pfam_LRR_8(151|211)+Pfam_LRR_8(270|330)+	Leucine-rich repeat (LRR) family protein; Involved in signal transduction, defense response; Located in apoplast, cell wall, chloroplast, membrane; Expressed in 23 plant structures; Expressed during 13 growth stages; Contains the following InterPro domains: Leucine-rich repeat-containing N-terminal domain, type 2 (InterPro:IPR013210), Leucine-rich repeat (InterPro:IPR001611); BEST Arabidopsis tha…	821630	821630	AAL36278.1	AAM51409.1	AEE76428.1	AT3G20820	AT3G20820	AT3G20820	AT3G20820	AT3G20820	AT3G20820	AT3G20820	AT3G20820	AT3G20820-TAIR-G	AT3G20820.1	AT3G20820.1	AT3G20820.1	AT3G20820.1	AT3G20820.1	AY063922	AY117334	At.27405	At3g20820	At3g20820	BAB02490.1	Leucine-rich repeat (LRR) family protein	Leucine-rich repeat (LRR) family protein	Leucine-rich repeat (LRR) family protein	Leucine-rich repeat (LRR) family protein	Leucine-rich repeat (LRR) family protein	Leucine-rich repeat (LRR) family protein	NM_112973	NM_112973.2	NP_188718	NP_188718	NP_188718.1	NP_188718.1	NP_188718.1	Polygalacturonase inhibitor-like protein	Polygalacturonase inhibitor-like protein	Q9LT39	Q9LT39	Q9LT39_ARATH	Q9LT39_ARATH	Q9LT39_ARATH	UPI00000A0271
AT3G23600	3702.AT3G23600.1	https://smart.embl.de/smart/DDvec.cgi?smart=239:Pfam_DLH(28|238)+	Contains similarity to endo-1,3-1,4-beta-D-glucanase; alpha/beta-Hydrolases superfamily protein; Its function is described as hydrolase activity; Involved in response to salt stress; Located in apoplast, nucleus, plasma membrane, cytoplasm; Expressed in 24 plant structures; Expressed during 14 growth stages; Contains the following InterPro domains: Dienelactone hydrolase (InterPro:IPR002925); BES…	821939	821939	AAL36041.1	AAM19921.1	AAM61180.1	AEE76781.1	AEE76782.1	AT3G23600	AT3G23600	AT3G23600	AT3G23600	AT3G23600	AT3G23600	AT3G23600	AT3G23600	AT3G23600-TAIR-G	AT3G23600.1	AT3G23600.1	AT3G23600.1	AT3G23600.1	AT3G23600.1	AT3G23600.2	AT3G23600.2	AT3G23600.2	AT3g23600/MDB19_9	AT3g23600/MDB19_9	AY064133	AY084617	AY097405	Alpha/beta-Hydrolases superfamily protein	Alpha/beta-Hydrolases superfamily protein	At.24463	At.67854	At3g23600	At3g23600	BAB02778.1	F4J447_ARATH	NM_001035672	NM_001035672.2	NM_113263	NM_113263.3	NP_001030749	NP_001030749	NP_001030749.1	NP_566732	NP_566732.1
ALDH2C4	3702.AT3G24503.1	https://smart.embl.de/smart/DDvec.cgi?smart=501:Pfam_Aldedh(28|491)+	Aldehyde dehydrogenase family 2 member C4; Involved in ferulic acid and sinapic acid biosynthesis by oxidation of conyferylaldehyde and sinapaldehyde, respectively. Can oxidize L-lactaldehyde. Possesses activity on acetaldehyde and glycolaldehyde in vitro; Belongs to the aldehyde dehydrogenase family	1.2.1.68	822042	822042	AAL08254.1	AAM27004.1	AEE76907.1	AF349448	AK221230	AL2C4_ARATH	AL2C4_ARATH	AL2C4_ARATH	ALDH1A	ALDH1A	ALDH1A	ALDH1a	ALDH1a	ALDH2C4	ALDH2C4	ALDH2C4	ALDH2C4	ALDH2C4	ALDH2C4	ALDH2C4	ALDH2C4	AT3G24503	AT3G24503	AT3G24503	AT3G24503	AT3G24503	AT3G24503	AT3G24503	AT3G24503-TAIR-G	AT3G24503.1	AT3G24503.1	AT3G24503.1	AT3G24503.1	AT3G24503.1	AY056398	Aldehyde dehydrogenase 1A	Aldehyde dehydrogenase 2C4	Aldehyde dehydrogenase 2C4	Aldehyde dehydrogenase family 2 member C4	Aldehyde dehydrogenase family 2 member C4	At.22894	At3g24503	At3g24503
AT3G25290	3702.AT3G25290.1	https://smart.embl.de/smart/DDvec.cgi?smart=393:SIGNAL(1|25)+Pfam_DUF568(89|195)+B561(219|344)+TRANS(358|380)+	Cytochrome b561 and DOMON domain-containing protein At3g25290; May act as a catecholamine-responsive trans-membrane electron transporter	822123	AAL15334.1	AAN72226.1	AEE77005.1	AEE77006.1	AT3G25290	AT3G25290	AT3G25290	AT3G25290	AT3G25290	AT3G25290	AT3G25290	AT3G25290	AT3G25290-TAIR-G	AT3G25290.1	AT3G25290.1	AT3G25290.1	AT3G25290.1	AT3G25290.1	AT3G25290.2	AT3G25290.2	AT3G25290.2	AY057704	At.20203	At3g25290	Auxin-responsive family protein	Auxin-responsive family protein	Auxin-responsive family protein	Auxin-responsive family protein	B561C_ARATH	BAB02088.1	BT002214	MJL12_25	NM_001035687	NM_001035687.1	NM_113435	NM_113435.2	NP_001030764	NP_001030764	NP_001030764.1	NP_001030764.1	NP_566763	NP_566763.1	NP_566763.1	Protein b561A.tha3	Q9LSE7
GLYR1	3702.AT3G25530.1	https://smart.embl.de/smart/DDvec.cgi?smart=289:Pfam_NAD_binding_2(2|161)+Pfam_NAD_binding_11(164|284)+	Glyoxylate/succinic semialdehyde reductase 1; Catalyzes the NADPH-dependent reduction of glyoxylate to glycolate as well as succinic semialdehyde (SSA) to gamma- hydroxybutyrate in vitro. May function in redox homeostasis and play a role in oxidative stress tolerance by detoxifying glyoxylate and SSA generated in glycolate metabolism and GABA metabolism, respectively	1.1.1.-	1.1.1.79	3DOJ	3DOJ	3DOJ	822139	822139	AAK83640.1	AAK94781.1	ABE02414.1	AEE77021.1	AEE77022.1	AK316884	AT3G25530	AT3G25530	AT3G25530	AT3G25530	AT3G25530	AT3G25530	AT3G25530	AT3G25530-TAIR-G	AT3G25530.1	AT3G25530.1	AT3G25530.1	AT3G25530.1	AT3G25530.1	AT3G25530.2	AT3G25530.2	AT3G25530.2	ATGHBDH	ATGHBDH	ATGHBDH	AY044183	AY049298	At.21370	At3g25530	At3g25530	AtGLYR1	B9DFS5	B9DFS5	B9DFS5	BAB01322.1	BAH19592.1	BT025039	EC 1.1.1.-	EC 1.1.1.79
PBB1	3702.AT3G27430.2	https://smart.embl.de/smart/DDvec.cgi?smart=273:Pfam_Proteasome(36|217)+	N-terminal nucleophile aminohydrolases (Ntn hydrolases) superfamily protein; The proteasome is a multicatalytic proteinase complex which is characterized by its ability to cleave peptides with Arg, Phe, Tyr, Leu, and Glu adjacent to the leaving group at neutral or slightly basic pH. The proteasome has an ATP-dependent proteolytic activity	20S PROTEASOME BETA SUBUNIT PBB1	20S proteasome beta subunit B-1	20S proteasome beta subunit B-1	3.4.25.1	822364	822364	AAC32066.1	AAM63467.1	AAO29958.1	AAP13414.1	AEE77318.1	AEE77319.1	AEE77320.1	AF043530	AK318867	AT3G27430	AT3G27430	AT3G27430	AT3G27430	AT3G27430	AT3G27430	AT3G27430	AT3G27430-TAIR-G	AT3G27430.1	AT3G27430.1	AT3G27430.1	AT3G27430.2	AT3G27430.2	AT3G27430.2	AT3G27430.2	AT3G27430.2	AT3G27430.3	AT3G27430.3	AT3G27430.3	AY086464	At.24382	At3g27430	At3g27430	BAA95719.1	BAH56982.1	BT003339	BT006306	C0Z2Q3_ARATH	CAA73617.1	CAA73621.1	EC 3.4.25.1
At3g27890	3702.AT3G27890.1	https://smart.embl.de/smart/DDvec.cgi?smart=196:Pfam_Flavodoxin_2(12|150)+	NADPH:quinone oxidoreductase; Encodes NAD(P)H:quinone reductase which is an FMN binding protein that catalyzes the reduction of quinone substrates to hydroquinones.The enzyme activity was confirmed by in vitro assay	822411	822411	AAD37373.1	ABD42979.1	AEE77376.1	AF145234	AT3G27890	AT3G27890	AT3G27890	AT3G27890	AT3G27890	AT3G27890	AT3G27890	AT3G27890-TAIR-G	AT3G27890.1	AT3G27890.1	AT3G27890.1	AT3G27890.1	AT3G27890.1	At.5735	At3g27890	At3g27890	BAB02535.1	BT024581	K16N12.13	K16N12.13	NADPH:QUINONE OXIDOREDUCTASE	NADPH:quinone oxidoreductase	NADPH:quinone oxidoreductase	NADPH:quinone oxidoreductase	NADPH:quinone oxidoreductase	NADPH:quinone oxidoreductase	NADPH:quinone oxidoreductase	NADPH:quinone oxidoreductase	NADPH:quinone oxidoreductase	NADPH:quinone oxidoreductase	NM_113705	NM_113705.3	NP_189427	NP_189427	NP_189427.1	NP_189427.1	NP_189427.1	NQR	NQR	NQR
AT3G28450	3702.AT3G28450.1	https://smart.embl.de/smart/DDvec.cgi?smart=605:SIGNAL(1|28)+Pfam_LRRNT_2(30|73)+TRANS(230|252)+Pfam_Pkinase_Tyr(310|575)+	Inactive LRR receptor-like serine/threonine-protein kinase BIR2; Pseudokinases lacking protein kinase activity and unable to bind ATP-analogs. Negative regulator of pathogen-associated molecular patterns- (PAMP-) triggered immunity by limiting BAK1-receptor complex formation in the absence of ligands	4L68	822474	ACN59325.1	AEE77446.1	AK117357	AK229862	AT3G28450	AT3G28450	AT3G28450	AT3G28450	AT3G28450	AT3G28450	AT3G28450	AT3G28450	AT3G28450-TAIR-G	AT3G28450.1	AT3G28450.1	AT3G28450.1	AT3G28450.1	AT3G28450.1	At.42792	At3g28450	BAB02861.1	BAC42027.1	BAF01691.1	BIR2	BIR2_ARATH	FJ708730	MFJ20.14	NM_113765	NM_113765.2	NP_189486	NP_189486	NP_189486.1	NP_189486.1	Protein BAK1-INTERACTING RECEPTOR-LIKE KINASE 2	Q0WMG5_ARATH	Q9LSI9	Q9LSI9_ARATH	UPI000004879A	ath:AT3G28450
AT3G43980.1	3702.AT3G43980.1	https://smart.embl.de/smart/DDvec.cgi?smart=56:Pfam_Ribosomal_S14(6|56)+	Ribosomal protein S14p/S29e family protein; Its function is described as structural constituent of ribosome; Involved in translation; Located in cytosolic small ribosomal subunit, ribosome; Expressed in cultured cell; Contains the following InterPro domains: Ribosomal protein S14 (InterPro:IPR001209); BEST Arabidopsis thaliana protein match is: Ribosomal protein S14p/S29e family protein (TAIR:AT4…	AT3G43980	AT3G43980	AT3G43980	AT3G43980	AT3G43980	AT3G43980	AT3G43980-TAIR-G	AT3G43980.1	AT3G43980.1	AT3G43980.1	AT3G43980.1	AT3G43980.1	At.20445	NM_114266	NM_114266.1	NP_189984	NP_189984.1	Ribosomal protein S14p/S29e family protein	Ribosomal protein S14p/S29e family protein	Ribosomal protein S14p/S29e family protein	Ribosomal protein S14p/S29e family protein
scpl48	3702.AT3G45010.1	https://smart.embl.de/smart/DDvec.cgi?smart=510:SIGNAL(1|25)+Pfam_Peptidase_S10(92|498)+	Serine carboxypeptidase-like 48; Probable carboxypeptidase	3.4.16.-	823636	823636	AAK91443.1	AAL15270.1	AAM16254.1	AEE77979.1	AK222084	AT3G45010	AT3G45010	AT3G45010	AT3G45010	AT3G45010	AT3G45010	AT3G45010	AT3G45010-TAIR-G	AT3G45010.1	AT3G45010.1	AT3G45010.1	AT3G45010.1	AT3G45010.1	AY050427	AY057639	AY093993	At.1756	At3g45010	At3g45010	BAD94954.1	CAB89316.1	CHEMBL1932908	EC 3.4.16.-	F14D17.80	F14D17.80	NM_114370	NM_114370.3	NP_190087	NP_190087	NP_190087.1	NP_190087.1	NP_190087.1	Q56WF8	Q56WF8	Q93ZC3	Q93ZC3	Q93ZC3	Q9LXH4
AT3G45310	3702.AT3G45310.1	https://smart.embl.de/smart/DDvec.cgi?smart=358:SIGNAL(1|21)+Inhibitor_I29(59|115)+Pept_C1(141|356)+	Cysteine proteinases superfamily protein; Its function is described as cysteine-type endopeptidase activity, cysteine-type peptidase activity; Involved in proteolysis; Located in endomembrane system; Expressed in 22 plant structures; Expressed during 13 growth stages; Contains the following InterPro domains: Peptidase C1A, papain (InterPro:IPR013128), Proteinase inhibitor I29, cathepsin propeptid…	3.4.22.16	823669	823669	AAM10319.1	AEE78021.1	AEE78022.1	ALEUL_ARATH	ALEUL_ARATH	ALEUL_ARATH	AT3G45310	AT3G45310	AT3G45310	AT3G45310	AT3G45310	AT3G45310	AT3G45310	AT3G45310	AT3G45310-TAIR-G	AT3G45310.1	AT3G45310.1	AT3G45310.1	AT3G45310.1	AT3G45310.1	AT3G45310.2	AT3G45310.2	AT3G45310.2	AY091771	At.25239	At3g45310	At3g45310	C01.162	CAB72480.1	Cysteine proteinases superfamily protein	Cysteine proteinases superfamily protein	Cysteine proteinases superfamily protein	Cysteine proteinases superfamily protein	EC 3.4.22.16	F18N11.70	F18N11.70	F4J5J9_ARATH	NM_001035735	NM_001035735.1	NM_114400	NM_114400.3	NP_001030812	NP_001030812.1
EXLA1	3702.AT3G45970.1	https://smart.embl.de/smart/DDvec.cgi?smart=265:SIGNAL(1|20)+TRANS(33|55)+DPBB_1(58|137)+Pfam_Pollen_allerg_1(149|233)+	Member of EXPANSIN-LIKE. Naming convention from the Expansin Working Group (Kende et al, 2004. Plant Mol Bio)	823740	823740	AAK55699.1	AAK96459.1	AAL25558.1	AAM63819.1	AEE78096.1	AF378896	AT3G45970	AT3G45970	AT3G45970	AT3G45970	AT3G45970	AT3G45970	AT3G45970	AT3G45970-TAIR-G	AT3G45970.1	AT3G45970.1	AT3G45970.1	AT3G45970.1	AT3G45970.1	ATEXLA1	ATEXLA1	ATEXLA1	ATEXPL1	ATEXPL1	ATEXPL1	ATHEXP BETA 2.1	ATHEXP BETA 2.1	ATHEXP BETA 2.1	AY052745	AY058142	AY086768	At.4757	At3g45970	At3g45970	Ath-ExpBeta-2.1	Ath-ExpBeta-2.1	CAB82821.1	EXLA1	EXLA1	EXLA1	EXLA1	EXLA1	EXLA1	EXLA1
RABE1c	3702.AT3G46060.2	https://smart.embl.de/smart/DDvec.cgi?smart=216:RAB(16|180)+	Ras-related protein RABE1c; Involved in membrane trafficking from the Golgi to the plasma membrane; Belongs to the small GTPase superfamily. Rab family	823749	823749	AAK59637.1	AAK68735.1	AAN71951.1	AAN72197.1	AEE78106.1	AEE78107.1	AEE78108.1	ARA-3	ARA-3	ARA-3	ARA-3	ARA-3	ARA3	ARA3	ARA3	AT3G46060	AT3G46060	AT3G46060	AT3G46060	AT3G46060	AT3G46060	AT3G46060	AT3G46060-TAIR-G	AT3G46060.1	AT3G46060.1	AT3G46060.1	AT3G46060.2	AT3G46060.2	AT3G46060.2	AT3G46060.2	AT3G46060.2	AT3G46060.3	AT3G46060.3	AT3G46060.3	ATRAB8A	ATRAB8A	ATRAB8A	ATRABE1C	ATRABE1C	ATRABE1C	AY035132	AY042795	At.258	At3g46060
AT3G47800	3702.AT3G47800.1	https://smart.embl.de/smart/DDvec.cgi?smart=358:TRANS(10|28)+Pfam_Aldose_epim(32|354)+	Galactose mutarotase-like superfamily protein; Converts alpha-aldose to the beta-anomer	5.1.3.3	823934	823934	AAL36040.1	AAM61410.1	AAO42757.1	AEE78330.1	AK227019	AT3G47800	AT3G47800	AT3G47800	AT3G47800	AT3G47800	AT3G47800	AT3G47800	AT3G47800	AT3G47800-TAIR-G	AT3G47800.1	AT3G47800.1	AT3G47800.1	AT3G47800.1	AT3G47800.1	AY064132	AY084845	Aldose 1-epimerase	Aldose 1-epimerase	At.3249	At3g47800	At3g47800	BAE99082.1	BT004511	CAB41863.1	EC 5.1.3.3	Galactose mutarotase	Galactose mutarotase	Galactose mutarotase-like superfamily protein	Galactose mutarotase-like superfamily protein	Galactose mutarotase-like superfamily protein	Galactose mutarotase-like superfamily protein	NM_114648	NM_114648.4	NP_190364	NP_190364	NP_190364.1	NP_190364.1	NP_190364.1
MAG1	3702.AT3G47810.2	https://smart.embl.de/smart/DDvec.cgi?smart=190:Pfam_Metallophos_2(2|158)+	Calcineurin-like metallo-phosphoesterase superfamily protein; Plays a role in vesicular protein sorting. Component of the membrane-associated retromer complex which is essential in endosome-to-Golgi retrograde transport. Required for the auxin- carrier protein PIN2 sorting to the lytic vacuolar pathway and the PIN1 recycling to the plasma membrane. Also involved in the efficient sorting of seed s…	823935	823935	AAO22602.1	AAO42341.1	AEE78331.1	AEE78332.1	AEE78333.1	AK317472	AT3G47810	AT3G47810	AT3G47810	AT3G47810	AT3G47810	AT3G47810	AT3G47810	AT3G47810-TAIR-G	AT3G47810.1	AT3G47810.1	AT3G47810.1	AT3G47810.2	AT3G47810.2	AT3G47810.2	AT3G47810.2	AT3G47810.2	AT3G47810.3	AT3G47810.3	AT3G47810.3	ATVPS29	ATVPS29	ATVPS29	At.48748	At3g47810	At3g47810	BAH20137.1	BT002774	BT004347	CAB41864.1	MAG1	MAG1	MAG1	MAG1	MAG1	MAG1	MAG1	MAG1	MAIGO 1
GAMMACAL2	3702.AT3G48680.1	http://smart.embl.de/smart/DDt.cgi?smart=256:	Encodes a mitochondrial gamma carbonic anhydrase-like protein. Component of the NADH dehydrogenase complex	824029	824029	AAK25924.1	AAK93694.1	AEE78445.1	AF360214	AK220960	AT3G48680	AT3G48680	AT3G48680	AT3G48680	AT3G48680	AT3G48680	AT3G48680	AT3G48680-TAIR-G	AT3G48680.1	AT3G48680.1	AT3G48680.1	AT3G48680.1	AT3G48680.1	AY051017	At.72948	At.75571	At3g48680	At3g48680	AtCAL2	BAD94503.1	CAB62357.1	GAMMA CAL2	GAMMA CAL2	GAMMA CAL2	GAMMA CAL2	GAMMA CAL2	GAMMACAL2	GAMMACAL2	GAMMA_CAL2	GCAL2_ARATH	GCAL2_ARATH	GCAL2_ARATH	Gamma carbonic anhydrase-like 2	Gamma carbonic anhydrase-like 2	Gamma carbonic anhydrase-like 2, mitochondrial	Gamma carbonic anhydrase-like 2, mitochondrial	NM_114727	NM_114727.3	NP_190437
SR34a	3702.AT3G49430.3	https://smart.embl.de/smart/DDvec.cgi?smart=300:RRM(8|78)+RRM(123|196)+	Serine/arginine-rich splicing factor SR34A; Probably involved in intron recognition and spliceosome assembly	824105	A0A1I9LMJ8	A2RVS6	A2RVS6_ARATH	A8MR30	A8MR30_ARATH	AAG52185.1	ABN04805.1	AEE78541.1	AEE78542.1	AEE78543.1	AT3G49430	AT3G49430	AT3G49430	AT3G49430	AT3G49430	AT3G49430	AT3G49430	AT3G49430-TAIR-G	AT3G49430.1	AT3G49430.1	AT3G49430.1	AT3G49430.2	AT3G49430.2	AT3G49430.2	AT3G49430.3	AT3G49430.3	AT3G49430.3	AT3G49430.3	AT3G49430.3	At-SR34a	At-SR34a	At.35607	At3g49430	BT030067	NM_001084795	NM_001084795.1	NM_001203112	NM_001203112.1	NM_114803	NM_114803.5	NP_001078264	NP_001078264.1	NP_001078264.1	NP_001190041	NP_001190041
NACA2	3702.AT3G49470.1	https://smart.embl.de/smart/DDvec.cgi?smart=217:Pfam_NAC(73|129)+COIL(153|180)+	Nascent polypeptide-associated complex subunit alpha-like protein 2; May promote appropriate targeting of ribosome-nascent polypeptide complexes	824109	824109	AAG52192.1	AAK48972.1	AAL66951.1	AEE78547.1	AF370545	AT3G49470	AT3G49470	AT3G49470	AT3G49470	AT3G49470	AT3G49470	AT3G49470	AT3G49470-TAIR-G	AT3G49470.1	AT3G49470.1	AT3G49470.1	AT3G49470.1	AT3G49470.1	AY072536	Alpha-NAC-like protein 2	Alpha-NAC-like protein 2	At.1027	At3g49470	At3g49470	CAB62452.1	NACA2	NACA2	NACA2	NACA2	NACA2	NACA2	NACA2_ARATH	NACA2_ARATH	NACA2_ARATH	NM_114807	NM_114807.4	NP_190516	NP_190516	NP_190516.1	NP_190516.1	NP_190516.1	Q94JX9	Q94JX9	Q9S7G0
ARLA1C	3702.AT3G49870.1	https://smart.embl.de/smart/DDvec.cgi?smart=184:Pfam_Arf(7|180)+	ADP-ribosylation factor-like protein 8a; A member of ARF-like GTPase family. A thaliana has 21 members, in two subfamilies, ARF and ARF-like (ARL) GTPases	824149	AAL62421.1	AAM48037.1	ADP-ribosylation factor-like A1C	ADP-ribosylation factor-like A1C	ADP-ribosylation factor-like A1C	ADP-ribosylation factor-like A1C	ADP-ribosylation factor-like A1C	ADP-ribosylation factor-like A1C	ADP-ribosylation factor-like A1C	ADP-ribosylation factor-like A1C	ADP-ribosylation factor-like A1C	ADP-ribosylation factor-like protein 8a	AEE78600.1	ARL8A	ARL8A_ARATH	ARLA1C	ARLA1C	ARLA1C	ARLA1C	ARLA1C	ARLA1C	ARLA1C	AT3G49870	AT3G49870	AT3G49870	AT3G49870	AT3G49870	AT3G49870	AT3G49870	AT3G49870-TAIR-G	AT3G49870.1	AT3G49870.1	AT3G49870.1	AT3G49870.1	AT3G49870.1	ATARLA1C	ATARLA1C	ATARLA1C	AY072429	AY114718	At.35559	At3g49870	NM_114847	NM_114847.4	NP_190556
TRX1	3702.AT3G51030.1	https://smart.embl.de/smart/DDvec.cgi?smart=114:Pfam_Thioredoxin(8|112)+	Thioredoxin H-type 1; Encodes a cytosolic thioredoxin that reduces disulfide bridges of target proteins by the reversible formation of a disulfide bridge between two neighboring Cys residues present in the active site. Thioredoxins have been found to regulate a variety of biological reactions in prokaryotic and eukaryotic cells	1XFL	1XFL	1XFL	824267	824267	AAC49354.1	AAM67008.1	AEE78739.1	AL132980	ARABIDOPSIS THALIANA THIOREDOXIN H-TYPE 1	ARABIDOPSIS THALIANA THIOREDOXIN H-TYPE 1	AT3G51030	AT3G51030	AT3G51030	AT3G51030	AT3G51030	AT3G51030	AT3G51030	AT3G51030-TAIR-G	AT3G51030.1	AT3G51030.1	AT3G51030.1	AT3G51030.1	AT3G51030.1	ATTRX H1	ATTRX H1	ATTRX H1	ATTRX1	ATTRX1	ATTRX1	AY088687	At.193	At3g51030	At3g51030	CAA78462.1	CAB62625.1	F24M12.70	F24M12.70	NM_114963	NM_114963.4	NP_190672	NP_190672	NP_190672.1	NP_190672.1	NP_190672.1	P29448
MUR1	3702.AT3G51160.1	https://smart.embl.de/smart/DDvec.cgi?smart=373:Pfam_Epimerase(31|280)+	NAD(P)-binding Rossmann-fold superfamily protein; Catalyzes the conversion of GDP-D-mannose to GDP-4- dehydro-6-deoxy-D-mannose; Belongs to the NAD(P)-dependent epimerase/dehydratase family. GDP-mannose 4,6-dehydratase subfamily	1N7G	1N7G	1N7G	1N7H	1N7H	1N7H	4.2.1.47	4.2.1.47	6-DEHYDRATASE	6-DEHYDRATASE 2	824280	824280	AAB51505.1	AAM61140.1	ABF82613.1	AEE78758.1	AT3G51160	AT3G51160	AT3G51160	AT3G51160	AT3G51160	AT3G51160	AT3G51160	AT3G51160-TAIR-G	AT3G51160.1	AT3G51160.1	AT3G51160.1	AT3G51160.1	AT3G51160.1	AY084574	At.23910	At3g51160	At3g51160	BT025710	CAB62638.1	EC 4.2.1.47	F24M12.200	F24M12.200	GDP-D-MANNOSE-4	GDP-D-MANNOSE-4,6-DEHYDRATASE 2	GDP-D-mannose dehydratase 2	GDP-D-mannose dehydratase 2	GDP-L-fucose biosynthesis I (from GDP-D-mannose)	GDP-mannose 4,6 dehydratase 2	GDP-mannose 4,6 dehydratase 2	GMD2
PIP2A	3702.AT3G53420.1	https://smart.embl.de/smart/DDvec.cgi?smart=287:Pfam_MIP(31|266)+	A member of the plasma membrane intrinsic protein subfamily PIP2. localizes to the plasma membrane and exhibits water transport activity in Xenopus oocyte. expressed specifically in the vascular bundles and protein level increases slightly during leaf dev. When expressed in yeast cells can conduct hydrogen peroxide into those cells; Belongs to the MIP/aquaporin (TC 1.A.8) family. PIP (TC 1.A.8.11…	824510	824510	AAK62634.1	AAK73268.1	AAL06973.1	AAL16195.1	AAL62366.1	AAM65406.1	AEE79083.1	AEE79084.1	AF428426	AK220982	AT3G53420	AT3G53420	AT3G53420	AT3G53420	AT3G53420	AT3G53420	AT3G53420	AT3G53420-TAIR-G	AT3G53420.1	AT3G53420.1	AT3G53420.1	AT3G53420.1	AT3G53420.1	AT3G53420.2	AT3G53420.2	AT3G53420.2	AY039579	AY044327	AY056085	AY072374	AY087854	Aquaporin PIP2-1	Aquaporin PIP2-1	At.47609	At3g53420	At3g53420	AtPIP2;1	BAD94576.1	CAA53477.1	CAA81307.1	CAA84010.1	CAB67649.1	F4P12.120	F4P12.120
AT3G53990	3702.AT3G53990.1	https://smart.embl.de/smart/DDvec.cgi?smart=160:Pfam_Usp(4|157)+	Adenine nucleotide alpha hydrolases-like superfamily protein; Its function is described as molecular_function unknown; Involved in response to cold, response to stress; Located in cellular_component unknown; Expressed in 23 plant structures; Expressed during 14 growth stages; Contains the following InterPro domains: UspA (InterPro:IPR006016), Rossmann-like alpha/beta/alpha sandwich fold (InterPro…	824566	824566	AAG40033.1	AAG40390.1	AAG41484.1	AAK00403.1	AAK32867.1	AAK96518.1	AAL31227.1	AAL49942.1	AAM63769.1	AEE79169.1	AEE79170.1	AF324682	AF325038	AF326902	AF339721	AF361855	AK220607	AK317067	AT3G53990	AT3G53990	AT3G53990	AT3G53990	AT3G53990	AT3G53990	AT3G53990	AT3G53990	AT3G53990 protein	AT3G53990 protein	AT3G53990-TAIR-G	AT3G53990.1	AT3G53990.1	AT3G53990.1	AT3G53990.1	AT3G53990.1	AT3G53990.2	AT3G53990.2	AT3G53990.2	AT3g53990	AT3g53990	AT3g53990/F5K20_290	AT3g53990/F5K20_290	AY052325	AY061900	AY070476
EP3	3702.AT3G54420.1	https://smart.embl.de/smart/DDvec.cgi?smart=273:ChtBD1(30|61)+Pfam_Glyco_hydro_19(75|226)+Pfam_Glyco_hydro_19(219|273)+	Homolog of carrot EP3-3 chitinase; Encodes an EP3 chitinase that is expressed during somatic embryogenesis in 'nursing' cells surrounding the embryos but not in embryos themselves. The gene is also expressed in mature pollen and growing pollen tubes until they enter the receptive synergid, but not in endosperm and integuments as in carrot. Post-embryonically, expression is found in hydathodes, st…	3.2.1.14	824608	AAQ62423.1	AEE79228.1	AK176488	AT3G54420	AT3G54420	AT3G54420	AT3G54420	AT3G54420	AT3G54420	AT3G54420	AT3G54420-TAIR-G	AT3G54420.1	AT3G54420.1	AT3G54420.1	AT3G54420.1	AT3G54420.1	ATCHITIV	ATCHITIV	ATCHITIV	ATEP3	ATEP3	ATEP3	At.35109	At3g54420	BAD44251.1	BT010422	CAA74930.1	CAB81807.1	CHI5_ARATH	CHITINASE CLASS IV	CHITINASE CLASS IV	CHIV	CHIV	CHIV	CHIV	Chitinase class IV	EC 3.2.1.14	EP3	EP3	EP3	EP3	EP3	EP3	EP3
PDIL1-3	3702.AT3G54960.1	https://smart.embl.de/smart/DDvec.cgi?smart=579:SIGNAL(1|25)+Pfam_Thioredoxin(100|202)+Pfam_Thioredoxin_6(237|416)+Pfam_Thioredoxin(438|544)+	Encodes a protein disulfide isomerase-like (PDIL) protein, a member of a multigene family within the thioredoxin (TRX) superfamily. Transcript levels for this gene are up-regulated in response to three different chemical inducers of ER stress (dithiothreitol, beta-mercaptoethanol, and tunicamycin). Neither AtIRE1-2 nor AtbZIP60 appear to be required for this response	5.3.4.1	824661	824661	AAM13114.1	AAN15491.1	AEE79318.1	AEE79319.1	AJ271376	AK318844	AT3G54960	AT3G54960	AT3G54960	AT3G54960	AT3G54960	AT3G54960	AT3G54960	AT3G54960-TAIR-G	AT3G54960.1	AT3G54960.1	AT3G54960.1	AT3G54960.1	AT3G54960.1	AT3G54960.2	AT3G54960.2	AT3G54960.2	ATPDI1	ATPDI1	ATPDI1	ATPDIL1-3	ATPDIL1-3	ATPDIL1-3	AY093115	At.22358	At3g54960	At3g54960	B3H5N9	B3H5N9	B3H5N9	BAH56959.1	BT000172	CAB41088.1	CAC81067.1	EC 5.3.4.1	F28P10.60	F28P10.60	NM_001125370
SAP130a	3702.AT3G55200.1	https://smart.embl.de/smart/DDvec.cgi?smart=1214:WD40(568|615)+WD40(872|914)+	Cleavage and polyadenylation specificity factor (CPSF) A subunit protein; Its function is described as nucleic acid binding; Involved in biological_process unknown; Located in nucleus, chloroplast; Expressed in guard cell; Contains the following InterPro domains: WD40 repeat (InterPro:IPR001680), Cleavage/polyadenylation specificity factor, A subunit, C-terminal (InterPro:IPR004871); BEST Arabido…	AT3G55200	AT3G55200	AT3G55200	AT3G55200	AT3G55200	AT3G55200	AT3G55200	AT3G55200-TAIR-G	AT3G55200.1	AT3G55200.1	AT3G55200.1	AT3G55200.1	AT3G55200.1	At.28226	AtSAP130a	NM_115378	NM_115378.3	NP_567015	NP_567015.1	Q570A5_ARATH	Q9LD60_ARATH	SAP130a	SAP130a	Spliceosome-associated protein 130 a	UPI00000AA404	spliceosome-associated protein 130 a
HEXO1	3702.AT3G55260.1	https://smart.embl.de/smart/DDvec.cgi?smart=541:SIGNAL(1|20)+Pfam_Glycohydro_20b2(33|160)+Pfam_Glyco_hydro_20(185|490)+	Beta-hexosaminidase 1; Has a broad substrate specificity. Can use synthetic substrates such as pyridylaminated chitotriose, pyridylaminated chitobiose, p-nitrophenyl-beta-N-acetylglucosaminide, p- nitrophenyl-2-acetamido-2-deoxy-beta-D-glucopyranoside (pNP- GlcNAc), p-nitrophenyl-2-acetamido-2-deoxy-beta-D- galactopyranoside (pNP-GalNAc), 4-methylumbelliferyl-2-acetamido- 2-deoxy-beta-D-glucopyra…	3.2.1.52	824692	824692	A7WM73	A7WM73	AAM61367.1	AAN41320.1	AEE79360.1	AK227260	AM493720	AT3G55260	AT3G55260	AT3G55260	AT3G55260	AT3G55260	AT3G55260	AT3G55260	AT3G55260-TAIR-G	AT3G55260.1	AT3G55260.1	AT3G55260.1	AT3G55260.1	AT3G55260.1	ATHEX2	ATHEX2	ATHEX2	AY084801	At.21628	At3g55260	At3g55260	BAE99290.1	BT000920	Beta-GlcNAcase 1	Beta-GlcNAcase 1	Beta-N-acetylhexosaminidase 1	Beta-N-acetylhexosaminidase 1	Beta-hexosaminidase 1	Beta-hexosaminidase 1	Beta-hexosaminidase 1	Beta-hexosaminidase 1	Beta-hexosaminidase 2	Beta-hexosaminidase 2	CAB75760.1	CAM35467.1	EC 3.2.1.52	HEX2
ROC2	3702.AT3G56070.1	https://smart.embl.de/smart/DDvec.cgi?smart=176:Pfam_Pro_isomerase(7|170)+	Peptidyl-prolyl cis-trans isomerase CYP19-3; PPIases accelerate the folding of proteins. It catalyzes the cis-trans isomerization of proline imidic peptide bonds in oligopeptides; Belongs to the cyclophilin-type PPIase family	5.2.1.8	824773	824773	AAA74096.1	AAB96833.1	AAL59950.1	AAM20331.1	AEE79473.1	AEE79474.1	AT3G56070	AT3G56070	AT3G56070	AT3G56070	AT3G56070	AT3G56070	AT3G56070	AT3G56070-TAIR-G	AT3G56070.1	AT3G56070.1	AT3G56070.1	AT3G56070.1	AT3G56070.1	AT3G56070.2	AT3G56070.2	AT3G56070.2	AY072128	AY096697	At.34965	At3g56070	At3g56070	CAB87406.1	CP19C_ARATH	CP19C_ARATH	CP19C_ARATH	CYP19-3	CYP19-3	CYP4	CYP4	Cyclophilin of 19 kDa 3	Cyclophilin of 19 kDa 3	Cyclophilin-4	Cyclophilin-4	EC 5.2.1.8	F18O21.30	F18O21.30	NM_001084832
AT3G56310	3702.AT3G56310.1	https://smart.embl.de/smart/DDvec.cgi?smart=437:TRANS(12|31)+Pfam_Melibiase_2(72|335)+	Melibiase family protein; May regulate leaf (and possibly other organ) development by functioning in cell wall loosening and cell wall expansion; Belongs to the glycosyl hydrolase 27 family	3.2.1.22	824798	AAL67017.1	AAM45068.1	AEE79507.1	AEE79508.1	AGAL3	AGAL3_ARATH	AT3G56310	AT3G56310	AT3G56310	AT3G56310	AT3G56310	AT3G56310	AT3G56310	AT3G56310	AT3G56310-TAIR-G	AT3G56310.1	AT3G56310.1	AT3G56310.1	AT3G56310.1	AT3G56310.1	AT3G56310.2	AT3G56310.2	AT3G56310.2	AY074321	AY114020	Alpha-D-galactoside galactohydrolase 3	Alpha-galactosidase 3	At.23883	At3g56310	CAB87430.1	EC 3.2.1.22	F18O21.270	F4IZE4	F4IZE4_ARATH	Melibiase	Melibiase family protein	Melibiase family protein	Melibiase family protein	Melibiase family protein	NM_115489	NM_115489.5	NM_202718	NM_202718.2	NP_191190
AT3G57030	3702.AT3G57030.1	https://smart.embl.de/smart/DDvec.cgi?smart=374:SIGNAL(1|18)+Pfam_Str_synth(163|251)+	Calcium-dependent phosphotriesterase superfamily protein; Its function is described as strictosidine synthase activity; Involved in alkaloid biosynthetic process, biosynthetic process; Located in endoplasmic reticulum, plasma membrane, plant-type cell wall; Expressed in 24 plant structures; Expressed during 13 growth stages; Contains the following InterPro domains: Strictosidine synthase, conserv…	824870	AAY56408.1	ABH04571.1	AEE79601.1	AK227831	AT3G57030	AT3G57030	AT3G57030	AT3G57030	AT3G57030	AT3G57030	AT3G57030	AT3G57030	AT3G57030-TAIR-G	AT3G57030.1	AT3G57030.1	AT3G57030.1	AT3G57030.1	AT3G57030.1	At.27795	At3g57030	BAE99809.1	BT023417	BT026464	CAB72173.1	F24I3.110	NM_115562	NM_115562.3	NP_191262	NP_191262	NP_191262.2	NP_191262.2	Protein STRICTOSIDINE SYNTHASE-LIKE 10	Q0WST9	Q0WST9_ARATH	Q4V3D9	Q4V3D9_ARATH	Q9M1J5	Q9M1J5_ARATH	SS8	SSL10	SSL10_ARATH	Strictosidine synthase 8	UPI0000197034	ath:AT3G57030
BG3	3702.AT3G57240.1	https://smart.embl.de/smart/DDvec.cgi?smart=341:SIGNAL(1|25)+Pfam_Glyco_hydro_17(35|340)+	Probable glucan endo-1,3-beta-glucosidase BG3; May play a role in plant defense against pathogens; Belongs to the glycosyl hydrolase 17 family	3-glucanase 3	824891	AAA32756.1	AAP04151.1	AEE79631.1	AK229629	AT3G57240	AT3G57240	AT3G57240	AT3G57240	AT3G57240	AT3G57240	AT3G57240	AT3G57240-TAIR-G	AT3G57240.1	AT3G57240.1	AT3G57240.1	AT3G57240.1	AT3G57240.1	At.292	At3g57240	AtBG3	BAF01474.1	BG3	BG3	BG3	BG3	BG3	BG3	BG3	BG3_ARATH	BT006167	Beta-1,3-glucanase 3	Beta-1,3-glucanase 3	Beta-1,3-glucanase 3	CAB68130.1	F28O9.90	F4J270	F4J270_ARATH	M58464	NM_115584	NM_115584.4	NP_191283	NP_191283	NP_191283.2	NP_191283.2
AT3G58610	3702.AT3G58610.3	https://smart.embl.de/smart/DDvec.cgi?smart=591:Pfam_IlvN(116|296)+Pfam_IlvC(302|448)+Pfam_IlvC(457|546)+	Ketol-acid reductoisomerase, chloroplastic; Ketol-acid reductoisomerase; Contains the following InterPro domains: Acetohydroxy acid isomeroreductase, catalytic (InterPro:IPR013116), 6-phosphogluconate dehydrogenase, C-terminal-like (InterPro:IPR008927), Dehydrogenase, multihelical (InterPro:IPR013328), Acetohydroxy acid isomeroreductase C-terminal (InterPro:IPR000506), Ketol-acid reductoisomerase…	1.1.1.86	1.1.1.86	825030	825030	AAG40022.1	AAG42917.1	AAL32973.1	AAL38839.1	AAM20206.1	AAN31816.1	AAN33197.1	AEE79804.1	AEE79805.1	AEE79806.1	AF324671	AF329500	AK221938	AK317420	AT3G58610	AT3G58610	AT3G58610	AT3G58610	AT3G58610	AT3G58610	AT3G58610	AT3G58610	AT3G58610-TAIR-G	AT3G58610.1	AT3G58610.1	AT3G58610.1	AT3G58610.2	AT3G58610.2	AT3G58610.2	AT3G58610.3	AT3G58610.3	AT3G58610.3	AT3G58610.3	AT3G58610.3	AY062094	AY065398	AY096556	Acetohydroxy-acid reductoisomerase	Acetohydroxy-acid reductoisomerase	Alpha-keto-beta-hydroxylacyl reductoisomerase	Alpha-keto-beta-hydroxylacyl reductoisomerase	At.46637
AT3G58730	3702.AT3G58730.1	https://smart.embl.de/smart/DDvec.cgi?smart=261:Pfam_ATP-synt_D(16|209)+	V-type proton ATPase subunit D; Subunit of the peripheral V1 complex of vacuolar ATPase. V-ATPase is responsible for acidifying a variety of intracellular compartments in eukaryotic cells, thus providing most of the energy required for transport processes in the vacuolar system (By similarity)	825042	825042	AAL16274.1	AAM70578.1	AEE79824.1	AF428344	AJ225059	AK226421	AT3G58730	AT3G58730	AT3G58730	AT3G58730	AT3G58730	AT3G58730	AT3G58730	AT3G58730	AT3G58730-TAIR-G	AT3G58730.1	AT3G58730.1	AT3G58730.1	AT3G58730.1	AT3G58730.1	AY124869	At3g58730	At3g58730	BAE98565.1	CAB46439.1	CAB88290.1	NM_115735	NM_115735.4	NP_191432	NP_191432	NP_191432.1	NP_191432.1	NP_191432.1	Q0WWD3_ARATH	Q9LXS8	Q9LXS8	Q9LXS8	Q9XGM1	Q9XGM1	T20N10_80	T20N10_80	UPI0000000D3B	V-type proton ATPase subunit D	V-type proton ATPase subunit D
GDI2	3702.AT3G59920.1	https://smart.embl.de/smart/DDvec.cgi?smart=444:Pfam_GDI(1|436)+	Guanosine nucleotide diphosphate dissociation inhibitor 2; Regulates the GDP/GTP exchange reaction of most RAB proteins by inhibiting the dissociation of GDP from them, and the subsequent binding of GTP	825162	AAL91158.1	AAN15330.1	AB005560	AEE79985.1	AJ001397	AT3G59920	AT3G59920	AT3G59920	AT3G59920	AT3G59920	AT3G59920	AT3G59920	AT3G59920-TAIR-G	AT3G59920.1	AT3G59920.1	AT3G59920.1	AT3G59920.1	AT3G59920.1	ATGDI2	ATGDI2	ATGDI2	AY081269	At.23961	At3g59920	BAA22504.1	BT000011	CAA04727.1	CAB75811.1	F24G16.190	GDI2	GDI2	GDI2	GDI2	GDI2	GDI2	GDI2	GDI2_ARATH	NM_115855	NM_115855.3	NP_191551	NP_191551	NP_191551.1	NP_191551.1	O24653	O24653_ARATH
PBF1	3702.AT3G60820.1	https://smart.embl.de/smart/DDvec.cgi?smart=223:Pfam_Proteasome(12|208)+	N-terminal nucleophile aminohydrolases (Ntn hydrolases) superfamily protein; The proteasome is a multicatalytic proteinase complex which is characterized by its ability to cleave peptides with Arg, Phe, Tyr, Leu, and Glu adjacent to the leaving group at neutral or slightly basic pH. The proteasome has an ATP-dependent proteolytic activity; Belongs to the peptidase T1B family	20S PROTEASOME BETA SUBUNIT PBF1	20S proteasome beta subunit F-1	20S proteasome beta subunit F-1	3.4.25.1	825253	825253	AAC32073.1	AAL32868.1	AAM10133.1	AAM63678.1	AEE80112.1	AEE80113.1	AEE80114.1	AF043537	AK220787	AT3G60820	AT3G60820	AT3G60820	AT3G60820	AT3G60820	AT3G60820	AT3G60820	AT3G60820-TAIR-G	AT3G60820.1	AT3G60820.1	AT3G60820.1	AT3G60820.1	AT3G60820.1	AT3G60820.2	AT3G60820.2	AT3G60820.2	AT3G60820.3	AT3G60820.3	AT3G60820.3	AY062790	AY081571	AY086619	At.20500	At3g60820	At3g60820	BAD94023.1	CAA47753.1	CAA56201.1	CAA81240.1	CAB82686.1	EC 3.4.25.1
FLA10	3702.AT3G60900.1	https://smart.embl.de/smart/DDvec.cgi?smart=422:SIGNAL(1|25)+FAS1(225|330)+	FASCICLIN-like arabinogalactan-protein 10; May be a cell surface adhesion protein	825261	825261	AAK55685.1	AAM65173.1	AEE80125.1	AF378882	AK228467	AT3G60900	AT3G60900	AT3G60900	AT3G60900	AT3G60900	AT3G60900	AT3G60900	AT3G60900-TAIR-G	AT3G60900.1	AT3G60900.1	AT3G60900.1	AT3G60900.1	AT3G60900.1	AY087634	At.34356	At3g60900	At3g60900	BAF00394.1	CAB82694.1	FASCICLIN-like arabinogalactan-protein 10	FASCICLIN-like arabinogalactan-protein 10	FASCICLIN-like arabinogalactan-protein 10	FASCICLIN-like arabinogalactan-protein 10	FASCICLIN-like arabinogalactan-protein 10	FASCICLIN-like arabinogalactan-protein 10	FASCICLIN-like arabinogalactan-protein 10	FASCICLIN-like arabinogalactan-protein 10	FLA10	FLA10	FLA10	FLA10	FLA10	FLA10	FLA10	FLA10	FLA10_ARATH	FLA10_ARATH	FLA10_ARATH	Fasciclin-like arabinogalactan protein 10
AT3G61490	3702.AT3G61490.3	https://smart.embl.de/smart/DDvec.cgi?smart=476:SIGNAL(1|23)+PbH1(212|238)+PbH1(239|260)+PbH1(273|295)+PbH1(301|322)+	Pectin lyase-like superfamily protein; Its function is described as polygalacturonase activity; Involved in carbohydrate metabolic process; Located in endomembrane system; Expressed in 22 plant structures; Expressed during 14 growth stages; Contains the following InterPro domains: Pectin lyase fold/virulence factor (InterPro:IPR011050), Glycoside hydrolase, family 28 (InterPro:IPR000743), Pectin …	825322	A0A1I9LS88	A0A1I9LS88_ARATH	AEE80211.1	AEE80212.1	AEE80213.1	AT3G61490	AT3G61490	AT3G61490	AT3G61490	AT3G61490	AT3G61490	AT3G61490	AT3G61490	AT3G61490-TAIR-G	AT3G61490.1	AT3G61490.1	AT3G61490.1	AT3G61490.2	AT3G61490.2	AT3G61490.2	AT3G61490.3	AT3G61490.3	AT3G61490.3	AT3G61490.3	AT3G61490.3	At.43625	At3g61490	CAB71079.1	NM_001203225	NM_001203225.1	NM_116014	NM_116014.2	NM_202744	NM_202744.1	NP_001190154	NP_001190154	NP_001190154.1	NP_001327412.1	NP_191708	NP_191708.1	NP_974473	NP_974473.1	Pectin lyase-like superfamily protein	Pectin lyase-like superfamily protein	Pectin lyase-like superfamily protein
AT3G61540	3702.AT3G61540.1	https://smart.embl.de/smart/DDvec.cgi?smart=515:Pfam_Abhydrolase_1(118|275)+	alpha/beta-Hydrolases superfamily protein; Its function is described as peptidase activity, aminopeptidase activity; Involved in proteolysis; Located in vacuole; Expressed in 22 plant structures; Expressed during 13 growth stages; Contains the following InterPro domains: Peptidase S33, prolyl aminopeptidase (InterPro:IPR002410), Alpha/beta hydrolase fold-1 (InterPro:IPR000073); Has 1602 Blast hit…	825327	825327	AAK96605.1	AAL36067.1	AEE80220.1	AT3G61540	AT3G61540	AT3G61540	AT3G61540	AT3G61540	AT3G61540	AT3G61540	AT3G61540	AT3G61540-TAIR-G	AT3G61540.1	AT3G61540.1	AT3G61540.1	AT3G61540.1	AT3G61540.1	AT3g61540/F2A19_140	AT3g61540/F2A19_140	AY052701	AY063717	Alpha/beta-Hydrolases superfamily protein	Alpha/beta-Hydrolases superfamily protein	At.75566	At3g61540	At3g61540	CAB71084.1	F2A19.140	F2A19.140	NM_116019	NM_116019.2	NP_191713	NP_191713	NP_191713.1	NP_191713.1	NP_191713.1	Prolyl aminopeptidase-like protein	Prolyl aminopeptidase-like protein	Q9M314	Q9M314	Q9M314_ARATH	Q9M314_ARATH	Q9M314_ARATH	S33.008
AT4G01130	3702.AT4G01130.1	https://smart.embl.de/smart/DDvec.cgi?smart=382:SIGNAL(1|28)+Pfam_Lipase_GDSL(35|364)+	GDSL-like Lipase/Acylhydrolase superfamily protein; Its function is described as hydrolase activity, acting on ester bonds, carboxylesterase activity; Involved in lipid metabolic process; Located in endomembrane system; Expressed in 18 plant structures; Expressed during 13 growth stages; Contains the following InterPro domains: Lipase, GDSL (InterPro:IPR001087); BEST Arabidopsis thaliana protein …	828207	828207	AAB61024.1	ABL66800.1	AEE81985.1	AK229518	AT4G01130	AT4G01130	AT4G01130	AT4G01130	AT4G01130	AT4G01130	AT4G01130	AT4G01130	AT4G01130-TAIR-G	AT4G01130.1	AT4G01130.1	AT4G01130.1	AT4G01130.1	AT4G01130.1	At.34475	At4g01130	At4g01130	BAF01373.1	BT029544	CAB80922.1	Extracellular lipase At4g01130	Extracellular lipase At4g01130	F2N1.17	F2N1.17	F2N1.17	F2N1_17	GDL61_ARATH	GDL61_ARATH	GDL61_ARATH	GDSL esterase/lipase At4g01130	GDSL esterase/lipase At4g01130	IG002N01.17	IG002N01.17	NM_116343	NM_116343.3	NP_192022	NP_192022	NP_192022.1	NP_192022.1	NP_192022.1
GH9B13	3702.AT4G02290.1	https://smart.embl.de/smart/DDvec.cgi?smart=516:TRANS(12|34)+Pfam_Glyco_hydro_9(53|506)+	Glycosyl hydrolase 9B13 (GH9B13); Its function is described as hydrolase activity, hydrolyzing O-glycosyl compounds, catalytic activity; Involved in carbohydrate metabolic process; Located in endomembrane system; Expressed in 20 plant structures; Expressed during 9 growth stages; Contains the following InterPro domains: Six-hairpin glycosidase (InterPro:IPR012341), Glycoside hydrolase, family 9, …	828080	828080	AAC28173.1	AAL85001.1	AAM26639.1	AEE82151.1	AT4G02290	AT4G02290	AT4G02290	AT4G02290	AT4G02290	AT4G02290	AT4G02290	AT4G02290-TAIR-G	AT4G02290.1	AT4G02290.1	AT4G02290.1	AT4G02290.1	AT4G02290.1	AY079162	AY101518	At.25411	At4g02290	At4g02290	AtGH9B13	AtGH9B13	AtGH9B13	CAB80722.1	Endo-1,4-beta glucanase 17	Endo-1,4-beta glucanase 17	Endoglucanase 17	Endoglucanase 17	GH9B13	GH9B13	GH9B13	GH9B13	GH9B13	GH9B13	GUN17_ARATH	GUN17_ARATH	GUN17_ARATH	Glycosyl hydrolase 9B13	Glycosyl hydrolase 9B13	NM_116462	NM_116462.3	NP_192138
GSTF2	3702.AT4G02520.1	https://smart.embl.de/smart/DDvec.cgi?smart=212:Pfam_GST_N(2|77)+Pfam_GST_C_3(118|210)+	Glutathione S-transferase PHI 2; Binds auxin, endogenous flavonoids and the phytoalexin camalexin and may be involved in regulating the binding and transport of small bioactive natural products and defense-related compounds during plant stress. Binds a series of heterocyclic compounds, including lumichrome, harmane, norharmane and indole-3- aldehyde. In vitro, possesses glutathione S-transferase …	1BX9	1BX9	1BX9	1GNW	1GNW	1GNW	2.5.1.18	24 kDa auxin-binding protein	24 kDa auxin-binding protein	5A4U	5A4U	5A4V	5A4V	5A4W	5A4W	5A5K	5A5K	827931	827931	AAA32800.1	AAA32801.1	AAC19279.1	AAC78264.1	AAG40032.1	AAG41485.1	AAK15574.1	AAK62635.1	AAL06970.1	AAM63854.1	AEE82183.1	AF324681	AF326903	AF349527	AK319075	AT4G02520	AT4G02520	AT4G02520	AT4G02520	AT4G02520	AT4G02520	AT4G02520	AT4G02520-TAIR-G	AT4G02520.1	AT4G02520.1	AT4G02520.1	AT4G02520.1
AT4G02580	3702.AT4G02580.1	https://smart.embl.de/smart/DDvec.cgi?smart=255:Pfam_2Fe-2S_thioredx(57|214)+	NADH dehydrogenase [ubiquinone] flavoprotein 2, mitochondrial; Core subunit of the mitochondrial membrane respiratory chain NADH dehydrogenase (Complex I) that is believed to belong to the minimal assembly required for catalysis. Complex I functions in the transfer of electrons from NADH to the respiratory chain. The immediate electron acceptor for the enzyme is believed to be ubiquinone (By simi…	1.6.5.3	1.6.99.3	828130	828130	AAC78260.1	AAK96519.1	AAN64531.1	AEE82198.1	AK318975	AT4G02580	AT4G02580	AT4G02580	AT4G02580	AT4G02580	AT4G02580	AT4G02580	AT4G02580	AT4G02580-TAIR-G	AT4G02580.1	AT4G02580.1	AT4G02580.1	AT4G02580.1	AT4G02580.1	AY052326	At4g02580	At4g02580	BAH57090.1	BT001140	C0Z311_ARATH	CAB80751.1	EC 1.6.5.3	EC 1.6.99.3	NDUV2_ARATH	NDUV2_ARATH	NDUV2_ARATH	NM_116492	NM_116492.3	NP_567244	NP_567244	NP_567244.1	NP_567244.1	NP_567244.1	O22769	O22769	Q940Z9	Q940Z9
AT4G02610	3702.AT4G02610.1	https://smart.embl.de/smart/DDvec.cgi?smart=275:Pfam_His_biosynth(171|254)+	Aldolase-type TIM barrel family protein; The alpha subunit is responsible for the aldol cleavage of indoleglycerol phosphate to indole and glyceraldehyde 3- phosphate (By similarity). Contributes to the tryptophan- independent indole biosynthesis, and possibly to auxin production; Belongs to the TrpA family	4.2.1.20	828226	828226	AAC78257.1	AAP04082.1	AEE82204.1	AK117668	AT4G02610	AT4G02610	AT4G02610	AT4G02610	AT4G02610	AT4G02610	AT4G02610	AT4G02610	AT4G02610-TAIR-G	AT4G02610.1	AT4G02610.1	AT4G02610.1	AT4G02610.1	AT4G02610.1	Aldolase-type TIM barrel family protein	Aldolase-type TIM barrel family protein	Aldolase-type TIM barrel family protein	Aldolase-type TIM barrel family protein	At.68477	At4g02610	At4g02610	BAC42321.1	BT006097	CAA23378.1	CAB80754.1	EC 4.2.1.20	F20005	INS	INS	Indole synthase	Indole synthase	Indole-3-glycerol-phosphate lyase	Indole-3-glycerol-phosphate lyase	NM_116495	NM_116495.3	NP_192170	NP_192170	NP_192170.1	NP_192170.1
AT4G02620	3702.AT4G02620.1	https://smart.embl.de/smart/DDvec.cgi?smart=128:Pfam_ATP-synt_F(15|116)+	Vacuolar ATPase subunit F family protein; Subunit of the peripheral V1 complex of vacuolar ATPase essential for assembly or catalytic function. V-ATPase is responsible for acidifying a variety of intracellular compartments in eukaryotic cells (By similarity)	828221	828221	AAC78269.1	AAL38753.1	AAM51311.1	AAM60868.1	AEE82205.1	AT4G02620	AT4G02620	AT4G02620	AT4G02620	AT4G02620	AT4G02620	AT4G02620	AT4G02620	AT4G02620-TAIR-G	AT4G02620.1	AT4G02620.1	AT4G02620.1	AT4G02620.1	AT4G02620.1	AY065277	AY084277	AY117236	At.48825	At4g02620	At4g02620	CAB80755.1	NM_116496	NM_116496.3	NP_192171	NP_192171	NP_192171.1	NP_192171.1	NP_192171.1	Q9ZQX4	Q9ZQX4	T10P11.25	T10P11.25	T10P11.25	T10P11_25	UPI00000013D8	V-ATPase 14 kDa subunit	V-ATPase 14 kDa subunit	V-type proton ATPase subunit F	V-type proton ATPase subunit F
AT4G08520	3702.AT4G08520.1	https://smart.embl.de/smart/DDvec.cgi?smart=181:Pfam_Clat_adaptor_s(10|155)+	SNARE-like superfamily protein; The coatomer is a cytosolic protein complex that binds to dilysine motifs and reversibly associates with Golgi non- clathrin-coated vesicles, which further mediate biosynthetic protein transport from the ER, via the Golgi up to the trans Golgi network. Coatomer complex is required for budding from Golgi membranes, and is essential for the retrograde Golgi-to-ER tra…	826411	826411	AAC28193.1	AAL69490.1	AAM62512.1	AAN12967.1	AEE82653.1	AK227943	AT4G08520	AT4G08520	AT4G08520	AT4G08520	AT4G08520	AT4G08520	AT4G08520	AT4G08520	AT4G08520-TAIR-G	AT4G08520.1	AT4G08520.1	AT4G08520.1	AT4G08520.1	AT4G08520.1	AY074506	AY085280	AY150422	At.28793	At4g08520	At4g08520	BAE99911.1	CAB77977.1	COPZ3_ARATH	COPZ3_ARATH	COPZ3_ARATH	Coatomer subunit zeta-3	Coatomer subunit zeta-3	NM_116921	NM_116921.4	NP_567337	NP_567337	NP_567337.1	NP_567337.1	NP_567337.1	O81468	O81468	O81468	Q8H1F4
EXO	3702.AT4G08950.1	https://smart.embl.de/smart/DDvec.cgi?smart=314:SIGNAL(1|21)+Pfam_Phi_1(35|313)+	Phosphate-responsive 1 family protein; Required for cell expansion in leaves. May mediate brassinosteroid (BR)-induced leaf growth. May play a role in the control of BR responses in roots. May be involved in signaling processes that coordinate BR responses with environmental or developmental signals; Belongs to the EXORDIUM family	826473	AAD17365.1	AAK96677.1	AAM13294.1	AAM18526.1	AAM64992.1	AEE82700.1	AF496655	AT4G08950	AT4G08950	AT4G08950	AT4G08950	AT4G08950	AT4G08950	AT4G08950	AT4G08950-TAIR-G	AT4G08950.1	AT4G08950.1	AT4G08950.1	AT4G08950.1	AT4G08950.1	AY054486	AY087446	AY093295	At.22399	At4g08950	CAB78019.1	EXO	EXO	EXO	EXO	EXO	EXO	EXO	EXORDIUM	EXORDIUM	EXORDIUM	EXO_ARATH	NM_116964	NM_116964.2	NP_192634	NP_192634	NP_192634.1	NP_192634.1	Phosphate-responsive 1 family protein	Phosphate-responsive 1 family protein
NDPK1	3702.AT4G09320.1	https://smart.embl.de/smart/DDvec.cgi?smart=169:NDK(21|158)+	Nucleoside diphosphate kinase family protein; Major role in the synthesis of nucleoside triphosphates other than ATP. The ATP gamma phosphate is transferred to the NDP beta phosphate via a ping-pong mechanism, using a phosphorylated active-site intermediate. Plays a role in response to reactive oxygen species (ROS) stress; Belongs to the NDK family	1U8W	1U8W	1U8W	2.7.4.6	826515	826515	AAC17844.1	AAK48956.1	AAL66933.1	AEE82742.1	AF017641	AF370529	AT4G09320	AT4G09320	AT4G09320	AT4G09320	AT4G09320	AT4G09320	AT4G09320	AT4G09320-TAIR-G	AT4G09320.1	AT4G09320.1	AT4G09320.1	AT4G09320.1	AT4G09320.1	ATNDK1	AY072518	At.5402	At.75255	At4g09320	At4g09320	CAA49170.1	CAA49173.1	CAA79265.1	CAB55695.1	CAB78055.1	EC 2.7.4.6	F4JJZ8	F4JJZ8	F4JJZ8	NDK1	NDK1	NDK1	NDK1_ARATH	NDK1_ARATH	NDK1_ARATH
RABG3A	3702.AT4G09720.3	https://smart.embl.de/smart/DDvec.cgi?smart=217:RAB(9|190)+	Ras-related protein RABG3a; Intracellular vesicle trafficking and protein transport	826558	826558	A2RVP8	A2RVP8	A2RVP8	AB071851	ABL66760.1	ABN04777.1	AEE82783.1	AEE82784.1	AEE82785.1	AEE82786.1	AK229171	AT4G09720	AT4G09720	AT4G09720	AT4G09720	AT4G09720	AT4G09720	AT4G09720	AT4G09720-TAIR-G	AT4G09720.1	AT4G09720.1	AT4G09720.1	AT4G09720.2	AT4G09720.2	AT4G09720.2	AT4G09720.3	AT4G09720.3	AT4G09720.3	AT4G09720.3	AT4G09720.3	AT4G09720.4	AT4G09720.4	AT4G09720.4	ATRABG3A	ATRABG3A	ATRABG3A	At.26414	At4g09720	At4g09720	BAB68376.1	BAF01041.1	BT029504	BT030039	CAB39639.1
GH9B14	3702.AT4G09740.1	https://smart.embl.de/smart/DDvec.cgi?smart=478:SIGNAL(1|21)+Pfam_Glyco_hydro_9(24|471)+	Glycosyl hydrolase 9B14 (GH9B14); Its function is described as hydrolase activity, hydrolyzing O-glycosyl compounds, catalytic activity; Involved in carbohydrate metabolic process; Located in endomembrane system; Contains the following InterPro domains: Six-hairpin glycosidase (InterPro:IPR012341), Glycoside hydrolase, family 9, active site (InterPro:IPR018221), Six-hairpin glycosidase-like (Inte…	826560	826560	AEE82789.1	AT4G09740	AT4G09740	AT4G09740	AT4G09740	AT4G09740	AT4G09740	AT4G09740	AT4G09740-TAIR-G	AT4G09740.1	AT4G09740.1	AT4G09740.1	AT4G09740.1	AT4G09740.1	At.54238	At4g09740	At4g09740	AtGH9B14	AtGH9B14	AtGH9B14	CAB39641.1	CAB78097.1	Endo-1,4-beta glucanase 18	Endo-1,4-beta glucanase 18	Endoglucanase 18	Endoglucanase 18	F17A8.90	F17A8.90	F17A8.90	F17A8_90	F4JKS2	F4JKS2	F4JKS2	GH9B14	GH9B14	GH9B14	GH9B14	GH9B14	GH9B14	GUN18_ARATH	GUN18_ARATH	GUN18_ARATH	Glycosyl hydrolase 9B14	Glycosyl hydrolase 9B14
OSM34	3702.AT4G11650.1	https://smart.embl.de/smart/DDvec.cgi?smart=244:SIGNAL(1|22)+THN(25|223)+	Osmotin-like protein; Belongs to the thaumatin family	826770	826770	AAM61750.1	AAQ22606.1	AEE83033.1	AK228271	AT4G11650	AT4G11650	AT4G11650	AT4G11650	AT4G11650	AT4G11650	AT4G11650	AT4G11650-TAIR-G	AT4G11650.1	AT4G11650.1	AT4G11650.1	AT4G11650.1	AT4G11650.1	ATOSM34	ATOSM34	ATOSM34	AY085200	At.25216	At4g11650	At4g11650	BAF00218.1	BT010137	CAA61411.1	CAB39936.1	CAB78208.1	NM_117234	NM_117234.2	NP_192902	NP_192902	NP_192902.1	NP_192902.1	NP_192902.1	OSL3_ARATH	OSL3_ARATH	OSL3_ARATH	OSM34	OSM34	OSM34	OSM34	OSM34
HMGS	3702.AT4G11820.2	https://smart.embl.de/smart/DDvec.cgi?smart=461:Pfam_HMG_CoA_synt_N(1|174)+Pfam_HMG_CoA_synt_C(175|451)+	Hydroxymethylglutaryl-CoA synthase; This enzyme condenses acetyl-CoA with acetoacetyl-CoA to form HMG-CoA, which is the substrate for HMG-CoA reductase. Devoided of acetoacetyl-CoA thiolase (AACT) activity. Required for the development of both tapetosomes and elaioplasts in tapetal cells and for pollen viability during pollen tube elongation	2.3.3.10	2.3.3.10	3-hydroxy-3-methylglutaryl coenzyme A synthase	3-hydroxy-3-methylglutaryl coenzyme A synthase	826788	826788	AAD00297.1	AAD00298.1	AAM98150.1	AAP37851.1	AEE83052.1	AEE83053.1	AT4G11820	AT4G11820	AT4G11820	AT4G11820	AT4G11820	AT4G11820	AT4G11820	AT4G11820-TAIR-G	AT4G11820.1	AT4G11820.1	AT4G11820.1	AT4G11820.2	AT4G11820.2	AT4G11820.2	AT4G11820.2	AT4G11820.2	AY140008	At.5362	At4g11820	At4g11820	BT008492	CAA58763.1	CAB44320.1	CAB78225.1	EC 2.3.3.10	EMB2778	EMB2778	EMB2778	EMBRYO DEFECTIVE 2778	FKP1	FKP1	FKP1	FKP1	FKP1
SKU5	3702.AT4G12420.2	https://smart.embl.de/smart/DDvec.cgi?smart=587:SIGNAL(1|20)+Pfam_Cu-oxidase_3(30|146)+Pfam_Cu-oxidase(156|311)+Pfam_Cu-oxidase_2(394|533)+	Monocopper oxidase-like protein SKU5; Encodes a protein of unknown function involved in directed root tip growth. It is a member of 19-member gene family and is distantly related structurally to the multiple-copper oxidases ascorbate oxidase and laccase, though it lacks the copper-binding domains. The protein is glycosylated and GPI-anchored. It is localized to the plasma membrane and the cell wa…	826851	826851	AAL62306.1	AAN60298.1	AEE83128.1	AEE83129.1	AF083740	AF439406	AK229975	AT4G12420	AT4G12420	AT4G12420	AT4G12420	AT4G12420	AT4G12420	AT4G12420	AT4G12420-TAIR-G	AT4G12420.1	AT4G12420.1	AT4G12420.1	AT4G12420.2	AT4G12420.2	AT4G12420.2	AT4G12420.2	AT4G12420.2	At.23464	At4g12420	At4g12420	BAF01800.1	CAB41712.1	CAB78285.1	Cupredoxin superfamily protein	Cupredoxin superfamily protein	Cupredoxin superfamily protein	Cupredoxin superfamily protein	Cupredoxin superfamily protein	Monocopper oxidase-like protein SKU5	Monocopper oxidase-like protein SKU5	NM_001203775	NM_001203775.1	NM_117312	NM_117312.3	NP_001190704	NP_001190704	NP_001190704.1	NP_001190704.1
scpl20	3702.AT4G12910.1	https://smart.embl.de/smart/DDvec.cgi?smart=497:SIGNAL(1|28)+Pfam_Peptidase_S10(39|494)+	Serine carboxypeptidase-like 20; Probable carboxypeptidase	3.4.16.-	826903	826903	AAM97031.1	AAN15500.1	AEE83202.1	AT4G12910	AT4G12910	AT4G12910	AT4G12910	AT4G12910	AT4G12910	AT4G12910	AT4G12910-TAIR-G	AT4G12910.1	AT4G12910.1	AT4G12910.1	AT4G12910.1	AT4G12910.1	AY136365	At.45003	At4g12910	At4g12910	BT000181	CAB53091.1	CAB78333.1	EC 3.4.16.-	F25G13.7	F25G13.7	F25G13.7	F25G13_7	NM_117360	NM_117360.7	NP_193027	NP_193027	NP_193027.5	NP_193027.5	NP_193027.5	Q8L7B2	Q8L7B2	Q9SV78	Q9SV78	Q9SV78	S10.A11	SCP20_ARATH	SCP20_ARATH
AMT1;1	3702.AT4G13510.1	https://smart.embl.de/smart/DDvec.cgi?smart=501:Pfam_Ammonium_transp(43|467)+	Ammonium transporter 1 member 1; High affinity ammonium transporter probably involved in ammonium uptake from the soil, long-distance transport to the shoots and re-uptake of apoplastic ammonium that derives from photorespiration in shoots. Contributes with AMT1-3 to the overall ammonium uptake capacity in roots under nitrogen-deficiency conditions	826983	826983	AAK59819.1	AAM47470.1	AEE83287.1	AMT1-1	AMT1-1	AMT11_ARATH	AMT11_ARATH	AMT11_ARATH	AMT1;1	AMT1;1	AMT1;1	AMT1;1	AMT1;1	AMT1;1	ARABIDOPSIS THALIANA AMMONIUM TRANSPORT 1	ARABIDOPSIS THALIANA AMMONIUM TRANSPORT 1	AT4G13510	AT4G13510	AT4G13510	AT4G13510	AT4G13510	AT4G13510	AT4G13510	AT4G13510-TAIR-G	AT4G13510.1	AT4G13510.1	AT4G13510.1	AT4G13510.1	AT4G13510.1	ATAMT1	ATAMT1	ATAMT1	ATAMT1;1	ATAMT1;1	ATAMT1;1	AY037219	AY113167	Ammonium transporter 1 member 1	Ammonium transporter 1 member 1	Ammonium transporter 1;1	Ammonium transporter 1;1	At.23790	At4g13510	At4g13510
GR-RBP2	3702.AT4G13850.1	https://smart.embl.de/smart/DDvec.cgi?smart=158:RRM(36|109)+	Glycine-rich RNA-binding protein 2, mitochondrial; Plays a role in RNA transcription or processing during stress. Binds RNAs and DNAs sequence with a preference to single- stranded nucleic acids. Displays strong affinity to poly(U) sequence. Exerts cold and freezing tolerance, probably by exhibiting an RNA chaperone activity during the cold and freezing adaptation process; Belongs to the GR-RBP f…	827019	827019	A8MRQ4_ARATH	A8MSB9_ARATH	AAL62353.1	AAM62842.1	AAN72208.1	AEE83333.1	AEE83334.1	AEE83335.1	AEE83336.1	AJ002892	AT4G13850	AT4G13850	AT4G13850	AT4G13850	AT4G13850	AT4G13850	AT4G13850	AT4G13850-TAIR-G	AT4G13850.1	AT4G13850.1	AT4G13850.1	AT4G13850.1	AT4G13850.1	AT4G13850.2	AT4G13850.2	AT4G13850.2	AT4G13850.3	AT4G13850.3	AT4G13850.3	AT4G13850.4	AT4G13850.4	AT4G13850.4	ATGRP2	ATGRP2	ATGRP2	AY072361	AY085621	At.2	At4g13850	At4g13850	AtRBG2	AtRBG2	BT002197	CAA05727.1
FCAALL.79	3702.AT4G14030.1	https://smart.embl.de/smart/DDvec.cgi?smart=490:Pfam_SBP56(23|490)+	Selenium-binding protein 1; Binds cadmium and mediates lower sensitivity to stress requiring glutathione (GSH) for tolerance (e.g. cadmium, selenate, and hydrogen peroxide excess). Probably helps to detoxify cadmium potentially through direct binding	827039	827039	AAL32712.1	AAM91127.1	AEE83362.1	AEE83363.1	AJ401229	AT4G14030	AT4G14030	AT4G14030	AT4G14030	AT4G14030	AT4G14030	AT4G14030	AT4G14030-TAIR-G	AT4G14030.1	AT4G14030.1	AT4G14030.1	AT4G14030.1	AT4G14030.1	AT4G14030.2	AT4G14030.2	AT4G14030.2	AY062634	AY128727	At.4249	At4g14030	At4g14030	CAA81769.1	CAB10182.1	CAB78445.1	CAC67446.1	DL3055C	FCAALL.79	FCAALL.79	FCAALL.79	NM_001203794	NM_001203794.1	NM_117478	NM_117478.5	NP_001190723	NP_001190723	NP_001190723.1	NP_001190723.1	NP_001190723.1	NP_193139
AARE	3702.AT4G14570.1	https://smart.embl.de/smart/DDvec.cgi?smart=764:Pfam_PD40(305|338)+Pfam_Abhydrolase_3(583|742)+	Acylamino-acid-releasing enzyme; Catalyzes the hydrolysis of the N-terminal peptide bond of an N-acetylated peptide to generate an N-acetylated amino acid and a peptide with a free N-terminus. Can degrade the glycated RuBisCO (ribulose-1,5-bisphoshate carboxylase/oxygenase) protein but not the native protein. May be involved in the elimination of glycated proteins. Plays a homeostatic role in sus…	3.4.19.1	827104	AARE	AARE	AARE	AARE	AARE_ARATH	AB109759	AEE83461.1	AT4G14570	AT4G14570	AT4G14570	AT4G14570	AT4G14570	AT4G14570	AT4G14570	AT4G14570	AT4G14570	AT4G14570-TAIR-G	AT4G14570.1	AT4G14570.1	AT4G14570.1	AT4G14570.1	AT4G14570.1	Acylamino acid-releasing enzyme	Acylamino-acid-releasing enzyme	Acylaminoacyl-peptidase-related	At.33266	At4g14570	AtAARE	BAC76411.1	DL3325W	EC 3.4.19.1	FCAALL.258	NM_117537	NM_117537.3	NP_001319939	NP_001319939.1	NP_193193	NP_193193.2	O23313	Oxidized protein hydrolase	Q84LM4	Q84LM4_ARATH	S09.004	UPI00001969D8
OASA1	3702.AT4G14880.4	https://smart.embl.de/smart/DDvec.cgi?smart=322:Pfam_PALP(9|297)+	Encodes a cytosolic isoform of cytosolic O-acetylserine(thiol)lyase, a key enzyme in cysteine biosynthesis and for the fixation of inorganic sulfide. It catalyzes the formation of cysteine from O-acetylserine and inorganic sulfide. Gene expression is predominant in the root cortex and the xylem parenchyma. Gene expression is induced in leave, stems and roots by high salt and heavy metal stresses,…	1Z7W	1Z7W	1Z7W	1Z7Y	1Z7Y	1Z7Y	2.5.1.47	2ISQ	2ISQ	827145	827145	AAK76499.1	ABF85780.1	AEE83512.1	AEE83513.1	AEE83514.1	AEE83515.1	AJ272027	AK230249	AT4G14880	AT4G14880	AT4G14880	AT4G14880	AT4G14880	AT4G14880	AT4G14880	AT4G14880-TAIR-G	AT4G14880.1	AT4G14880.1	AT4G14880.1	AT4G14880.2	AT4G14880.2	AT4G14880.2	AT4G14880.3	AT4G14880.3	AT4G14880.3	AT4G14880.4	AT4G14880.4	AT4G14880.4	AT4G14880.4	AT4G14880.4	ATCYS-3A	ATCYS-3A	ATCYS-3A	AY045825	At.30
AT4G15770	3702.AT4G15770.1	https://smart.embl.de/smart/DDvec.cgi?smart=187:PUA(103|178)+	60S ribosome subunit biogenesis protein NIP7 homolog; Required for proper 27S pre-rRNA processing and 60S ribosome subunit assembly	827257	827257	AAS76220.1	AAS76687.1	AEE83650.1	AK229649	AT4G15770	AT4G15770	AT4G15770	AT4G15770	AT4G15770	AT4G15770	AT4G15770	AT4G15770	AT4G15770-TAIR-G	AT4G15770.1	AT4G15770.1	AT4G15770.1	AT4G15770.1	AT4G15770.1	At.33143	At4g15770	At4g15770	BAF01493.1	BT012125	BT012200	CAB10355.1	CAB78619.1	DL3925W	Dl3925W	Dl3925W	FCAALL.377	FCAALL.377	FCAALL.377	NM_117668	NM_117668.5	NP_193312	NP_193312	NP_193312.5	NP_193312.5	NP_193312.5	O23428_ARATH	Q6NLX8_ARATH	Q6NM52	Q6NM52	Q6NM52_ARATH
RALFL33	3702.AT4G15800.1	https://smart.embl.de/smart/DDvec.cgi?smart=116:SIGNAL(1|27)+Pfam_RALF(54|116)+	Protein RALF-like 33; Cell signaling peptide that may regulate plant stress, growth, and development. Mediates a rapid alkalinization of extracellular space by mediating a transient increase in the cytoplasmic Ca(2+) concentration leading to a calcium-dependent signaling events through a cell surface receptor and a concomitant activation of some intracellular mitogen-activated protein kinases (By…	827260	827260	AAM65845.1	ABF59010.1	AEE83653.1	AK226956	AT4G15800	AT4G15800	AT4G15800	AT4G15800	AT4G15800	AT4G15800	AT4G15800	AT4G15800-TAIR-G	AT4G15800.1	AT4G15800.1	AT4G15800.1	AT4G15800.1	AT4G15800.1	AY088306	At.19870	At4g15800	At4g15800	BAE99025.1	BT025592	DL3940C	FCAALL.206	FCAALL.206	FCAALL.206	NM_117672	NM_117672.1	NP_567476	NP_567476	NP_567476.1	NP_567476.1	NP_567476.1	Protein RALF-like 33	Protein RALF-like 33	Q8L9P8	Q8L9P8	RALFL33	RALFL33	RALFL33	RALFL33	RALFL33	RALFL33
AT4G16260	3702.AT4G16260.1	https://smart.embl.de/smart/DDvec.cgi?smart=344:SIGNAL(1|21)+Pfam_Glyco_hydro_17(24|334)+	Probable glucan endo-1,3-beta-glucosidase At4g16260; May be involved in plant defense against cyst nematode pathogens	827320	AAL36038.1	AAN28806.1	AEE83722.1	AT4G16260	AT4G16260	AT4G16260	AT4G16260	AT4G16260	AT4G16260	AT4G16260	AT4G16260	AT4G16260-TAIR-G	AT4G16260.1	AT4G16260.1	AT4G16260.1	AT4G16260.1	AT4G16260.1	AY064130	AY143867	At.22570	At4g16260	BGNEM_ARATH	DL4170C	FCAALL.386	Glycosyl hydrolase superfamily protein	Glycosyl hydrolase superfamily protein	Glycosyl hydrolase superfamily protein	Glycosyl hydrolase superfamily protein	NM_117722	NM_117722.6	NP_193361	NP_193361	NP_193361.4	NP_193361.4	O23473	Q8VZJ2	Q8VZJ2_ARATH	UPI00000AC4EA	ath:AT4G16260	dl4170c
AT4G16720	3702.AT4G16720.1	https://smart.embl.de/smart/DDvec.cgi?smart=204:Ribosomal_L15e(2|193)+	Ribosomal protein L23/L15e family protein; Its function is described as structural constituent of ribosome; Involved in translation; Located in cytosolic ribosome, ribosome, cytosolic large ribosomal subunit, plasma membrane; Expressed in 23 plant structures; Expressed during 13 growth stages; Contains the following InterPro domains: Ribosomal protein L15e (InterPro:IPR000439), Ribosomal protein …	60S ribosomal protein L15-1	60S ribosomal protein L15-1	827375	827375	AAK44167.1	AAL24229.1	AAL91619.1	AAM64387.1	AAM91731.1	AAN28757.1	AEE83791.1	AF370352	AT4G16720	AT4G16720	AT4G16720	AT4G16720	AT4G16720	AT4G16720	AT4G16720	AT4G16720	AT4G16720-TAIR-G	AT4G16720.1	AT4G16720.1	AT4G16720.1	AT4G16720.1	AT4G16720.1	AY058841	AY075603	AY086316	AY133797	AY143818	At.21296	At.74971	At4g16720	At4g16720	CAB10447.1	CAB78714.1	DL4385C	FCAALL.416	FCAALL.416	FCAALL.416	NM_117773	NM_117773.3	NP_193405	NP_193405	NP_193405.1
RABB1C	3702.AT4G17170.1	https://smart.embl.de/smart/DDvec.cgi?smart=211:RAB(7|170)+	Ras-related protein RABB1c; Intracellular vesicle trafficking and protein transport	827428	827428	AAO00873.1	AAP13359.1	AEE83857.1	ARABIDOPSIS RAB GTPASE HOMOLOG B1B	ARABIDOPSIS RAB GTPASE HOMOLOG B1B	AT-RAB2	AT-RAB2	AT-RAB2	AT4G17170	AT4G17170	AT4G17170	AT4G17170	AT4G17170	AT4G17170	AT4G17170	AT4G17170-TAIR-G	AT4G17170.1	AT4G17170.1	AT4G17170.1	AT4G17170.1	AT4G17170.1	ATRAB-B1B	ATRAB-B1B	ATRAB-B1B	ATRAB2A	ATRAB2A	ATRAB2A	ATRABB1C	ATRABB1C	ATRABB1C	At.22725	At4g17170	At4g17170	BT002513	BT006251	CAA70498.1	CAB45962.1	CAB80988.1	DL4620C	FCAALL.365	FCAALL.365	FCAALL.365	NM_117821	NM_117821.3
AT4G18030	3702.AT4G18030.1	https://smart.embl.de/smart/DDvec.cgi?smart=621:TRANS(13|35)+Pfam_Methyltransf_11(211|306)+	S-adenosyl-L-methionine-dependent methyltransferases superfamily protein; Involved in biological_process unknown; Located in Golgi apparatus, plasma membrane, plant-type cell wall; Expressed in 24 plant structures; Expressed during 14 growth stages; Contains the following InterPro domains: Protein of unknown function DUF248, methyltransferase putative (InterPro:IPR004159); BEST Arabidopsis thalia…	827528	827528	AAK95250.1	AAN64540.1	AEE83986.1	AF410264	AK316925	AK317754	AT4G18030	AT4G18030	AT4G18030	AT4G18030	AT4G18030	AT4G18030	AT4G18030	AT4G18030	AT4G18030-TAIR-G	AT4G18030.1	AT4G18030.1	AT4G18030.1	AT4G18030.1	AT4G18030.1	At.2058	At4g18030	At4g18030	B9DFW3	B9DFW3	B9DFW3	B9DI43	B9DI43	B9DI43	BAH19630.1	BAH20410.1	BT001149	CAA17146.1	CAB78805.1	NM_117913	NM_117913.4	NP_193537	NP_193537	NP_193537.2	NP_193537.2	NP_193537.2	O49702	O49702	O49702
TPP2	3702.AT4G20850.1	https://smart.embl.de/smart/DDvec.cgi?smart=1380:Pfam_Peptidase_S8(136|615)+Pfam_TPPII(897|1082)+COIL(1278|1298)+	Tripeptidyl Peptidase II. Ser protease that assembles into a large oligomeric complex containing two proteins of 153 and 142 kD that are derived from a single TPP2 gene, with the smaller version missing part of the C-terminal end. Not essential, based on the lack of phenotype of a T-DNA disruption mutant	3.4.14.10	827833	AAM20148.1	AEE84368.1	AT4G20850	AT4G20850	AT4G20850	AT4G20850	AT4G20850	AT4G20850	AT4G20850	AT4G20850-TAIR-G	AT4G20850.1	AT4G20850.1	AT4G20850.1	AT4G20850.1	AT4G20850.1	AY096651	At.44849	At4g20850	EC 3.4.14.10	F4JVN6	F4JVN6_ARATH	NM_118203	NM_118203.3	NP_193817	NP_193817	NP_193817.2	NP_193817.2	Q8L640	Q8L640_ARATH	Q9SUC7	S08.090	T13K14.10	T13K14.10	T13K14_10	TPP2	TPP2	TPP2	TPP2	TPP2	TPP2	TPP2	TPPII_ARATH	Tripeptidyl peptidase ii	Tripeptidyl peptidase ii
HAP6	3702.AT4G21150.1	https://smart.embl.de/smart/DDvec.cgi?smart=691:Pfam_Ribophorin_II(8|684)+	Dolichyl-diphosphooligosaccharide--protein glycosyltransferase subunit 2; Essential subunit of the N-oligosaccharyl transferase (OST) complex which catalyzes the transfer of a high mannose oligosaccharide from a lipid-linked oligosaccharide donor to an asparagine residue within an Asn-X-Ser/Thr consensus motif in nascent polypeptide chains	827863	827863	AAL24233.1	AAL79584.1	AEE84408.1	AEE84409.1	AEE84410.1	AT4G21150	AT4G21150	AT4G21150	AT4G21150	AT4G21150	AT4G21150	AT4G21150	AT4G21150-TAIR-G	AT4G21150.1	AT4G21150.1	AT4G21150.1	AT4G21150.1	AT4G21150.1	AT4G21150.2	AT4G21150.2	AT4G21150.2	AT4G21150.3	AT4G21150.3	AT4G21150.3	AY058845	AY079034	At.19676	At4g21150	At4g21150	CAA17534.1	CAB79115.1	F4JIM7_ARATH	F7J7.90	F7J7.90	F7J7.90	F7J7_90	HAP6	HAP6	HAP6	HAP6	HAP6	HAP6	HAP6	HAP6
sks4	3702.AT4G22010.1	https://smart.embl.de/smart/DDvec.cgi?smart=541:SIGNAL(1|21)+Pfam_Cu-oxidase_3(31|147)+Pfam_Cu-oxidase(157|295)+Pfam_Cu-oxidase_2(375|516)+	Pectinesterase-like protein; SKU5 similar 4 (sks4); Its function is described as oxidoreductase activity, copper ion binding; Involved in oxidation reduction; Located in membrane, plant-type cell wall; Expressed in 22 plant structures; Expressed during 14 growth stages; Contains the following InterPro domains: Multicopper oxidase, type 3 (InterPro:IPR011707), Cupredoxin (InterPro:IPR008972), Mult…	828290	828290	AAL91224.1	AAP68338.1	AEE84542.1	AT4G22010	AT4G22010	AT4G22010	AT4G22010	AT4G22010	AT4G22010	AT4G22010	AT4G22010-TAIR-G	AT4G22010.1	AT4G22010.1	AT4G22010.1	AT4G22010.1	AT4G22010.1	AY081335	At.27922	At.74985	At4g22010	At4g22010	At4g22010	At4g22010	BT008899	CAA18104.1	CAB79156.1	F1N20.110	F1N20.110	F1N20.110	F1N20_110	F1N20_110	F1N20_110	NM_118322	NM_118322.3	NP_193932	NP_193932	NP_193932.1	NP_193932.1	NP_193932.1	O65449	O65449	O65449_ARATH	O65449_ARATH	O65449_ARATH
AT4G22380	3702.AT4G22380.1	https://smart.embl.de/smart/DDvec.cgi?smart=128:Pfam_Ribosomal_L7Ae(20|114)+	Ribosomal protein L7Ae/L30e/S12e/Gadd45 family protein; Its function is described as RNA binding; Involved in ribosome biogenesis; Located in nucleolus; Expressed in 21 plant structures; Expressed during 13 growth stages; Contains the following InterPro domains: H/ACA ribonucleoprotein complex, subunit Nhp2, eukaryote (InterPro:IPR002415), Ribosomal protein L7Ae/L8/Nhp2 family (InterPro:IPR018492…	828333	828333	AAM63731.1	ABD38919.1	AEE84602.1	AT4G22380	AT4G22380	AT4G22380	AT4G22380	AT4G22380	AT4G22380	AT4G22380	AT4G22380	AT4G22380-TAIR-G	AT4G22380.1	AT4G22380.1	AT4G22380.1	AT4G22380.1	AT4G22380.1	AY086674	At.70128	At4g22380	At4g22380	At4g22380	At4g22380	BT024580	CAB52812.1	CAB79193.1	NM_118364	NM_118364.2	NP_193969	NP_193969	NP_193969.1	NP_193969.1	NP_193969.1	Q8LCC7	Q8LCC7	Q8LCC7_ARATH	Q8LCC7_ARATH	Q8LCC7_ARATH	Q9SUY1_ARATH	Ribosomal protein L7Ae-like	Ribosomal protein L7Ae-like	UPI00000A1184	ath:AT4G22380
PYR4	3702.AT4G22930.1	https://smart.embl.de/smart/DDvec.cgi?smart=377:Pfam_Amidohydro_1(40|371)+	Dihydroorotase, mitochondrial; Encodes dihydroorotase (PYR4); Belongs to the metallo-dependent hydrolases superfamily. DHOase family. Class II DHOase subfamily	3.5.2.3	3.5.2.3	828392	828392	AAB71134.1	AEE84682.1	AF000146	AK228295	AT4G22930	AT4G22930	AT4G22930	AT4G22930	AT4G22930	AT4G22930	AT4G22930	AT4G22930-TAIR-G	AT4G22930.1	AT4G22930.1	AT4G22930.1	AT4G22930.1	AT4G22930.1	At.2374	At4g22930	At4g22930	BAF00239.1	CAA19808.1	CAB79248.1	DHOASE	DHOASE	DHOASE	DIHYDROOROTASE	DIHYDROOROTASE	Dihydroorotase, mitochondrial	Dihydroorotase, mitochondrial	EC 3.5.2.3	F7H19.110	F7H19.110	F7H19.110	F7H19_110	NM_118422	NM_118422.3	NP_001327985	NP_001327985.1	NP_001327985.1	NP_194024	NP_194024.1
AT4G23500	3702.AT4G23500.1	https://smart.embl.de/smart/DDvec.cgi?smart=495:SIGNAL(1|22)+PbH1(212|242)+PbH1(262|283)+PbH1(324|345)+	Pectin lyase-like superfamily protein; Its function is described as polygalacturonase activity; Involved in carbohydrate metabolic process; Located in cell wall; Contains the following InterPro domains: Pectin lyase fold/virulence factor (InterPro:IPR011050), Glycoside hydrolase, family 28 (InterPro:IPR000743), Pectin lyase fold (InterPro:IPR012334), Parallel beta-helix repeat (InterPro:IPR006626…	828450	828450	AAN13048.1	AEE84768.1	AK221568	AT4G23500	AT4G23500	AT4G23500	AT4G23500	AT4G23500	AT4G23500	AT4G23500	AT4G23500	AT4G23500-TAIR-G	AT4G23500.1	AT4G23500.1	AT4G23500.1	AT4G23500.1	AT4G23500.1	AY142497	At.32423	At4g23500	At4g23500	BAD95012.1	CAA20471.1	CAB79305.1	F16G20.200	F16G20.200	F16G20.200	F16G20_200	F16G20_200	F16G20_200	NM_118481	NM_118481.3	NP_194081	NP_194081	NP_194081.1	NP_194081.1	NP_194081.1	O81746	O81746	O81746_ARATH	O81746_ARATH	O81746_ARATH	Pectin lyase-like superfamily protein	Pectin lyase-like superfamily protein
AT4G23820	3702.AT4G23820.1	https://smart.embl.de/smart/DDvec.cgi?smart=444:SIGNAL(1|20)+PbH1(208|234)+PbH1(235|267)+PbH1(269|290)+PbH1(296|317)+PbH1(325|346)+PbH1(359|379)+	Pectin lyase-like superfamily protein; Its function is described as polygalacturonase activity; Involved in carbohydrate metabolic process; Located in endomembrane system; Expressed in 22 plant structures; Expressed during 13 growth stages; Contains the following InterPro domains: Pectin lyase fold/virulence factor (InterPro:IPR011050), Glycoside hydrolase, family 28 (InterPro:IPR000743), Pectin …	828482	828482	AAL32775.1	AAM91193.1	AEE84810.1	AT4G23820	AT4G23820	AT4G23820	AT4G23820	AT4G23820	AT4G23820	AT4G23820	AT4G23820	AT4G23820-TAIR-G	AT4G23820.1	AT4G23820.1	AT4G23820.1	AT4G23820.1	AT4G23820.1	AY062697	AY128793	At.22227	At4g23820	At4g23820	At4g23820/F9D16.290	At4g23820/F9D16.290	CAA23048.1	CAB81300.1	F9D16.290	F9D16.290	NM_118513	NM_118513.2	NP_194113	NP_194113	NP_194113.1	NP_194113.1	NP_194113.1	Pectin lyase-like superfamily protein	Pectin lyase-like superfamily protein	Pectin lyase-like superfamily protein	Pectin lyase-like superfamily protein	Pectin lyase-like superfamily protein	Pectin lyase-like superfamily protein	Putative polygalacturonase	Putative polygalacturonase	Q9SUP5
LACS4	3702.AT4G23850.1	https://smart.embl.de/smart/DDvec.cgi?smart=666:Pfam_AMP-binding(51|525)+	AMP-dependent synthetase and ligase family protein; Activation of long-chain fatty acids for both synthesis of cellular lipids, and degradation via beta-oxidation. Preferentially uses palmitate, palmitoleate, oleate and linoleate; Belongs to the ATP-dependent AMP-binding enzyme family	6.2.1.3	828484	828484	AAK83581.1	AAM28871.1	AEE84812.1	AF503754	AT4G23850	AT4G23850	AT4G23850	AT4G23850	AT4G23850	AT4G23850	AT4G23850	AT4G23850-TAIR-G	AT4G23850.1	AT4G23850.1	AT4G23850.1	AT4G23850.1	AT4G23850.1	AY049239	At.3384	At4g23850	At4g23850	CAB43885.1	CAB81303.1	EC 6.2.1.3	LACS4	LACS4	LACS4	LACS4	LACS4	LACS4	LACS4	LACS4	LACS4_ARATH	LACS4_ARATH	LACS4_ARATH	Long chain acyl-CoA synthetase 4	Long chain acyl-CoA synthetase 4	Long-chain acyl-CoA synthetase 4	NM_118516	NM_118516.4	NP_194116	NP_194116	NP_194116.1
SHD	3702.AT4G24190.1	https://smart.embl.de/smart/DDvec.cgi?smart=823:SIGNAL(1|23)+HATPase_c(99|256)+Pfam_HSP90(258|798)+	Chaperone protein htpG family protein; Encodes an ortholog of GRP94, an ER-resident HSP90-like protein and is involved in regulation of meristem size and organization. Single and double mutant analyses suggest that SHD may be required for the correct folding and/or complex formation of CLV proteins. Lines carrying recessive mutations in this locus exhibits expanded shoot meristems, disorganized r…	828520	828520	AAB63606.1	AAK63999.1	AAL62386.1	AAO42773.1	AB064527	AB064528	AEE84861.1	AEE84862.1	AK221485	AT4G24190	AT4G24190	AT4G24190	AT4G24190	AT4G24190	AT4G24190	AT4G24190	AT4G24190-TAIR-G	AT4G24190.1	AT4G24190.1	AT4G24190.1	AT4G24190.1	AT4G24190.1	AT4G24190.2	AT4G24190.2	AT4G24190.2	AY039895	AY072394	At.24111	At4g24190	At4g24190	AtHsp90-7	AtHsp90-7	AtHsp90-7	AtHsp90.7	AtHsp90.7	AtHsp90.7	BAB86368.1	BAB86369.1	BAD94659.1	BT004527	CAB45054.1	CAB79329.1	Chaperone protein htpG family protein	Chaperone protein htpG family protein
VEP1	3702.AT4G24220.1	http://smart.embl.de/smart/DDt.cgi?smart=388:	NAD(P)-binding Rossmann-fold superfamily protein; Involved in vascular strand development. Catalyzes the stereospecific conversion of progesterone to 5-beta-pregnane-3,20- dione. Can use progesterone, testosterone, 21-acetyl cortexone, 2- cyclohexenone, but-1-en-3-one, ethyl acrylate, ethylmethacrylate, cortisone and canarigenone as substrates, lower activity with 3- methyl-2-cyclohexenone and 3,…	&#916;4,5-steroid-5[beta]-reductase	1.3.1.3	3-oxo-Delta(4,5)-steroid 5-beta-reductase	3-oxo-Delta(4,5)-steroid 5-beta-reductase	5[beta]-StR	828523	828523	A8MRU3	A8MRU3	A8MRU3	AAL32529.1	AAM64873.1	AAP37838.1	ABU55811.1	AEE84868.1	AEE84869.1	AT4G24220	AT4G24220	AT4G24220	AT4G24220	AT4G24220	AT4G24220	AT4G24220	AT4G24220-TAIR-G	AT4G24220.1	AT4G24220.1	AT4G24220.1	AT4G24220.1	AT4G24220.1	AT4G24220.2	AT4G24220.2	AT4G24220.2	AWI31	AWI31	AWI31	AWI31	AWI31	AY062451	AY087323	At.32364	At4g24220	At4g24220	BT008479	CAA68126.1	CAB45057.1	CAB79332.1
AT4G24780	3702.AT4G24780.1	https://smart.embl.de/smart/DDvec.cgi?smart=408:SIGNAL(1|24)+PbH1(171|214)+PbH1(215|246)+	Pectin lyase-like superfamily protein; Its function is described as lyase activity, pectate lyase activity; Involved in biological_process unknown; Located in membrane; Expressed in 23 plant structures; Expressed during 13 growth stages; Contains the following InterPro domains: Pectin lyase fold/virulence factor (InterPro:IPR011050), AmbAllergen (InterPro:IPR018082), Pectate lyase/Amb allergen (I…	4.2.2.2	828580	828580	AAB69761.1	AAK25850.1	AAM65103.1	AAW38990.1	AEE84955.1	AEE84956.1	AF360140	AT4G24780	AT4G24780	AT4G24780	AT4G24780	AT4G24780	AT4G24780	AT4G24780	AT4G24780	AT4G24780-TAIR-G	AT4G24780.1	AT4G24780.1	AT4G24780.1	AT4G24780.1	AT4G24780.1	AT4G24780.2	AT4G24780.2	AT4G24780.2	AY087561	At.23543	At4g24780	At4g24780	BT020489	CAA22985.1	CAB79388.1	EC 4.2.2.2	F22K18.20	F22K18.20	F6I7.12	NM_001203898	NM_001203898.1	NM_118611	NM_118611.2	NP_001190827	NP_001190827	NP_001190827.1	NP_001190827.1
AT4G27270	3702.AT4G27270.1	https://smart.embl.de/smart/DDvec.cgi?smart=205:Pfam_FMN_red(5|152)+	Probable NAD(P)H dehydrogenase (quinone) FQR1-like 1; Catalyzes the transfer of electrons from NADH and NADPH to reduce quinone to the hydroquinone state; Belongs to the WrbA family	1.6.5.2	828835	AAQ65137.1	AEE85319.1	AK221196	AT4G27270	AT4G27270	AT4G27270	AT4G27270	AT4G27270	AT4G27270	AT4G27270	AT4G27270	AT4G27270-TAIR-G	AT4G27270.1	AT4G27270.1	AT4G27270.1	AT4G27270.1	AT4G27270.1	At.32111	At4g27270	BAD95300.1	BT010514	CAA19721.1	CAB79582.1	EC 1.6.5.2	FQRL1_ARATH	M4I22.80	M4I22_80	NM_118861	NM_118861.4	NP_194457	NP_194457	NP_194457.2	NP_194457.2	O81830	O81830_ARATH	Q6NQE2	Q6NQE2_ARATH	Quinone reductase family protein	Quinone reductase family protein	Quinone reductase family protein	Quinone reductase family protein	UPI0000196E00	ath:AT4G27270
AT4G27450	3702.AT4G27450.1	https://smart.embl.de/smart/DDvec.cgi?smart=250:DUF3700(2|230)+	Aluminium induced protein with YGL and LRDR motifs; Its function is described as molecular_function unknown; Involved in biological_process unknown; Located in cytosol, nucleus, plasma membrane; Expressed in 25 plant structures; Expressed during 14 growth stages; BEST Arabidopsis thaliana protein match is: Aluminium induced protein with YGL and LRDR motifs (TAIR:AT3G15450.1); Has 30201 Blast hits…	828854	828854	AAK53036.1	AAK76559.1	AAM14245.1	AAM64968.1	AEE85344.1	AF375452	AT4G27450	AT4G27450	AT4G27450	AT4G27450	AT4G27450	AT4G27450	AT4G27450	AT4G27450	AT4G27450-TAIR-G	AT4G27450.1	AT4G27450.1	AT4G27450.1	AT4G27450.1	AT4G27450.1	AT4g27450/F27G19_50	AT4g27450/F27G19_50	AY045885	AY087420	AY091306	At.25186	At4g27450	At4g27450	C44.A04	CAB43877.1	CAB81395.1	F27G19.50	F27G19.50	F27G19.50	F27G19_50	F27G19_50	F27G19_50	NM_118880	NM_118880.3	NP_567775	NP_567775	NP_567775.1	NP_567775.1	NP_567775.1
AT4G29120	3702.AT4G29120.1	https://smart.embl.de/smart/DDvec.cgi?smart=334:Pfam_NAD_binding_2(39|201)+Pfam_NAD_binding_11(201|321)+	Probable 3-hydroxyisobutyrate dehydrogenase-like 1, mitochondrial; 6-phosphogluconate dehydrogenase family protein; Its function is described as coenzyme binding, oxidoreductase activity, phosphogluconate dehydrogenase (decarboxylating) activity, binding, catalytic activity; Involved in oxidation reduction, pentose-phosphate shunt, metabolic process; Expressed in 24 plant structures; Expressed du…	3HID1_ARATH	3HID1_ARATH	3HID1_ARATH	6-phosphogluconate dehydrogenase family protein	6-phosphogluconate dehydrogenase family protein	6-phosphogluconate dehydrogenase family protein	6-phosphogluconate dehydrogenase family protein	829033	829033	AAK44012.1	AAL33784.1	AEE85589.1	AF370197	AT4G29120	AT4G29120	AT4G29120	AT4G29120	AT4G29120	AT4G29120	AT4G29120	AT4G29120	AT4G29120-TAIR-G	AT4G29120.1	AT4G29120.1	AT4G29120.1	AT4G29120.1	AT4G29120.1	AY062952	At.70249	At4g29120	At4g29120	CAB43926.1	CAB79670.1	F19B15.150	F19B15.150	F19B15.150	F19B15_150	NM_119056	NM_119056.2	NP_194641	NP_194641	NP_194641.1	NP_194641.1	NP_194641.1	Q9SZE1	Q9SZE1
AT4G29520	3702.AT4G29520.1	https://smart.embl.de/smart/DDvec.cgi?smart=306:SIGNAL(1|27)+	Uncharacterized protein AT4g29520; Located in endoplasmic reticulum, plasma membrane; Expressed in 23 plant structures; Expressed during 14 growth stages; Contains the following InterPro domains: Saposin B (InterPro:IPR008139); Has 137 Blast hits to 137 proteins in 50 species: Archae - 2; Bacteria - 0; Metazoa - 41; Fungi - 10; Plants - 36; Viruses - 0; Other Eukaryotes - 48 (source: NCBI BLink)	829073	829073	AAM62515.1	AEE85639.1	AT4G29520	AT4G29520	AT4G29520	AT4G29520	AT4G29520	AT4G29520	AT4G29520	AT4G29520	AT4G29520-TAIR-G	AT4G29520.1	AT4G29520.1	AT4G29520.1	AT4G29520.1	AT4G29520.1	AY085283	At.31913	At4g29520	At4g29520	CAB45312.1	CAB79710.1	NM_119097	NM_119097.3	NP_194681	NP_194681	NP_194681.1	NP_194681.1	NP_194681.1	Nucleophosmin	Nucleophosmin	Q8LER2_ARATH	Q9SU93	Q9SU93	Q9SU93_ARATH	Q9SU93_ARATH	Q9SU93_ARATH	T16L4.30	T16L4.30	T16L4.30	T16L4_30	T16L4_30	T16L4_30	UPI00000A85CE
AT4G29680	3702.AT4G29680.1	https://smart.embl.de/smart/DDvec.cgi?smart=496:TRANS(51|73)+Pfam_Phosphodiest(109|435)+	Alkaline-phosphatase-like family protein; Its function is described as hydrolase activity, catalytic activity; Involved in metabolic process, nucleotide metabolic process; Located in vacuole; Expressed in 23 plant structures; Expressed during 13 growth stages; Contains the following InterPro domains: Alkaline phosphatase-like, alpha/beta/alpha (InterPro:IPR017849), Type I phosphodiesterase/nucleo…	829089	829089	AAK43863.1	AAN15695.1	AB493707	AEE85661.1	AF370486	AT4G29680	AT4G29680	AT4G29680	AT4G29680	AT4G29680	AT4G29680	AT4G29680	AT4G29680	AT4G29680-TAIR-G	AT4G29680.1	AT4G29680.1	AT4G29680.1	AT4G29680.1	AT4G29680.1	Alkaline-phosphatase-like family protein	Alkaline-phosphatase-like family protein	Alkaline-phosphatase-like family protein	Alkaline-phosphatase-like family protein	Alkaline-phosphatase-like family protein	Alkaline-phosphatase-like family protein	At.23303	At4g29680	At4g29680	BAH30545.1	BT000376	CAB45328.1	CAB79726.1	NM_119113	NM_119113.3	NP_194697	NP_194697	NP_194697.1	NP_194697.1	NP_194697.1	Nucleotide pyrophosphatase-like protein	Nucleotide pyrophosphatase-like protein	Q94K08_ARATH	Q9SU83	Q9SU83
AT4G30020	3702.AT4G30020.1	https://smart.embl.de/smart/DDvec.cgi?smart=816:SIGNAL(1|19)+Pfam_Inhibitor_I9(21|126)+Pfam_Peptidase_S8(151|664)+Pfam_fn3_5(698|810)+	PA-domain containing subtilase family protein; Its function is described as identical protein binding, serine-type endopeptidase activity; Involved in proteolysis, negative regulation of catalytic activity; Located in endomembrane system, cell wall, membrane; Expressed in 20 plant structures; Expressed during 13 growth stages; Contains the following InterPro domains: Protease-associated PA (Inter…	829125	AAM98098.1	AAO64757.1	AEE85709.1	AK226227	AT4G30020	AT4G30020	AT4G30020	AT4G30020	AT4G30020	AT4G30020	AT4G30020	AT4G30020	AT4G30020-TAIR-G	AT4G30020.1	AT4G30020.1	AT4G30020.1	AT4G30020.1	AT4G30020.1	AY139780	At.43248	At4g30020	BAE98391.1	BT005822	CAB43837.1	CAB80995.1	F6G3.50	F6G3.50	F6G3_50	NM_119148	NM_119148.3	NP_001328423	NP_001328423.1	NP_001328424.1	NP_001328425.1	NP_567839	NP_567839.1	NP_567839.1	PA-domain containing subtilase family protein	PA-domain containing subtilase family protein	PA-domain containing subtilase family protein	PA-domain containing subtilase family protein	Q9SZV5	Q9SZV5_ARATH	S08.A02	SBT2.6
VLN4	3702.AT4G30160.2	https://smart.embl.de/smart/DDvec.cgi?smart=983:GEL(19|117)+GEL(139|234)+GEL(254|344)+GEL(392|489)+GEL(519|606)+GEL(631|728)+VHP(948|983)+	Villin-4; Binds actin and actin filament bundles in a Ca(2+)- insensitive manner, but caps the barbed end of actin filaments and is able to sever them in a calcium-dependent manner. Involved in root hair growth through regulating actin organization in a Ca(2+)-dependent manner	5VNT	5VNT	829139	829139	AAO64915.1	AEE85727.1	AEE85728.1	AK117296	AT4G30160	AT4G30160	AT4G30160	AT4G30160	AT4G30160	AT4G30160	AT4G30160	AT4G30160-TAIR-G	AT4G30160.1	AT4G30160.1	AT4G30160.1	AT4G30160.2	AT4G30160.2	AT4G30160.2	AT4G30160.2	AT4G30160.2	ATVLN4	ATVLN4	ATVLN4	At.64	At.67575	At4g30160	At4g30160	BAC41968.1	BT005980	CAA73320.1	CAB43851.1	CAB52460.1	CAB81009.1	F4JPJ2	F4JPJ2	F4JPJ2_ARATH	F6G3.190	F6G3.190	F9N11.10	F9N11.10	F9N11.10	F9N11_10
AT4G30170	3702.AT4G30170.1	https://smart.embl.de/smart/DDvec.cgi?smart=325:SIGNAL(1|25)+Pfam_peroxidase(43|289)+	Peroxidase family protein; Removal of H(2)O(2), oxidation of toxic reductants, biosynthesis and degradation of lignin, suberization, auxin catabolism, response to environmental stresses such as wounding, pathogen attack and oxidative stress. These functions might be dependent on each isozyme/isoform in each plant tissue; Belongs to the peroxidase family. Classical plant (class III) peroxidase sub…	1.11.1.7	829140	829140	AAK44099.1	AAL34225.1	AAM62676.1	AEE85729.1	AF370284	AT4G30170	AT4G30170	AT4G30170	AT4G30170	AT4G30170	AT4G30170	AT4G30170	AT4G30170	AT4G30170-TAIR-G	AT4G30170.1	AT4G30170.1	AT4G30170.1	AT4G30170.1	AT4G30170.1	ATP8a	ATP8a	AY063051	AY085450	At.24710	At.67068	At4g30170	At4g30170	CAA67361.1	CAB52461.1	CAB81010.1	EC 1.11.1.7	F9N11.20	F9N11.20	F9N11.20	F9N11_20	NM_119163	NM_119163.2	NP_194746	NP_194746	NP_194746.1	NP_194746.1	NP_194746.1	P45
HA2	3702.AT4G30190.2	https://smart.embl.de/smart/DDvec.cgi?smart=981:Cation_ATPase_N(13|85)+Pfam_E1-E2_ATPase(127|307)+TRANS(580|599)+TRANS(678|700)+TRANS(742|764)+TRANS(786|803)+TRANS(818|840)+TRANS(847|869)+	ATPase 2, plasma membrane-type; The plasma membrane H(+) ATPase of plants and fungi generates a proton gradient that drives the active transport of nutrients by H(+)-symport. The resulting external acidification and/or internal alkinization may mediate growth responses. Involved in maintaining the membrane potential and delta-pH, together forming the plasma membrane protonmotive force (PMF) requi…	3.6.3.6	3B8C	5KSD	5KSD	829142	829142	AAA32751.1	AAK59580.1	AAN31920.1	AAN71968.1	AEE85731.1	AEE85732.1	AHA2	AHA2	AHA2	AHA2	AHA2	AK318876	AT4G30190	AT4G30190	AT4G30190	AT4G30190	AT4G30190	AT4G30190	AT4G30190	AT4G30190-TAIR-G	AT4G30190.1	AT4G30190.1	AT4G30190.1	AT4G30190.2	AT4G30190.2	AT4G30190.2	AT4G30190.2	AT4G30190.2	ATPase 2, plasma membrane-type	ATPase 2, plasma membrane-type	AY035075	At.23014	At4g30190	At4g30190	BAH56991.1	BT000781	BT001969	C0Z2R2_ARATH	CAB52463.1	CAB81012.1
BRS1	3702.AT4G30610.1	https://smart.embl.de/smart/DDvec.cgi?smart=465:SIGNAL(1|24)+Pfam_Peptidase_S10(37|458)+	alpha/beta-Hydrolases superfamily protein; Encodes a secreted glycosylated serine carboxypeptidase with broad substrate preference that is involved in brassinosteroid signalling via BRI1. It is proteolytically processed in vivo by a separate as yet unidentified protease	3.4.16.-	829184	829184	AAK44013.1	AAN86167.1	AEE85786.1	AF370198	AT4G30610	AT4G30610	AT4G30610	AT4G30610	AT4G30610	AT4G30610	AT4G30610	AT4G30610-TAIR-G	AT4G30610.1	AT4G30610.1	AT4G30610.1	AT4G30610.1	AT4G30610.1	At.4582	At4g30610	At4g30610	BRI1 SUPPRESSOR 1	BRI1 SUPPRESSOR 1	BRI1 SUPPRESSOR 1	BRS1	BRS1	BRS1	BRS1	BRS1	BRS1	BRS1	BRS1	BT002334	Bri1 suppressor 1	Bri1 suppressor 1	CAB79779.1	Carboxypeptidase D	Carboxypeptidase D	EC 3.4.16.-	F17I23.50	F17I23.50	F17I23.50	F17I23_50	NM_119207
scpl29	3702.AT4G30810.1	https://smart.embl.de/smart/DDvec.cgi?smart=479:SIGNAL(1|28)+Pfam_Peptidase_S10(42|458)+	Serine carboxypeptidase-like 29; Probable carboxypeptidase	3.4.16.-	829204	829204	AAK93635.1	AAM91708.1	AEE85811.1	AK317615	AT4G30810	AT4G30810	AT4G30810	AT4G30810	AT4G30810	AT4G30810	AT4G30810	AT4G30810-TAIR-G	AT4G30810.1	AT4G30810.1	AT4G30810.1	AT4G30810.1	AT4G30810.1	AY050958	AY133774	At.25408	At4g30810	At4g30810	B9DHR1_ARATH	BAH20278.1	CAA18212.1	CAB79799.1	EC 3.4.16.-	F6I18.280	F6I18.280	F6I18.280	F6I18_280	NM_119227	NM_119227.3	NP_567854	NP_567854	NP_567854.1	NP_567854.1	NP_567854.1	O65568	O65568	O65568	Q949Q7	Q949Q7
AT4G31140	3702.AT4G31140.1	https://smart.embl.de/smart/DDvec.cgi?smart=484:Pfam_Glyco_hydro_17(27|346)+X8(364|448)+	O-Glycosyl hydrolases family 17 protein; Its function is described as cation binding, hydrolase activity, hydrolyzing O-glycosyl compounds, catalytic activity; Involved in carbohydrate metabolic process; Located in anchored to plasma membrane, plasma membrane, vacuole, anchored to membrane, plant-type cell wall; Expressed in 24 plant structures; Expressed during 12 growth stages; Contains the fol…	(1->3)-beta-glucan endohydrolase 5	(1->3)-beta-glucan endohydrolase 5	3.2.1.39	829242	829242	AEE85864.1	AK229398	AT4G31140	AT4G31140	AT4G31140	AT4G31140	AT4G31140	AT4G31140	AT4G31140	AT4G31140	AT4G31140-TAIR-G	AT4G31140.1	AT4G31140.1	AT4G31140.1	AT4G31140.1	AT4G31140.1	At.31769	At4g31140	At4g31140	BAF01260.1	Beta-1,3-endoglucanase 5	Beta-1,3-endoglucanase 5	CAB79832.1	E135_ARATH	E135_ARATH	E135_ARATH	EC 3.2.1.39	F6E21.60	F6E21.60	F6E21.60	F6E21_60	Glucan endo-1,3-beta-glucosidase 5	Glucan endo-1,3-beta-glucosidase 5	NM_119264	NM_119264.4	NP_194843	NP_194843	NP_194843.1	NP_194843.1	NP_194843.1	O-Glycosyl hydrolases family 17 protein
PBA1	3702.AT4G31300.2	https://smart.embl.de/smart/DDvec.cgi?smart=234:Pfam_Proteasome(9|192)+	N-terminal nucleophile aminohydrolases (Ntn hydrolases) superfamily protein; The proteasome is a multicatalytic proteinase complex which is characterized by its ability to cleave peptides with Arg, Phe, Tyr, Leu, and Glu adjacent to the leaving group at neutral or slightly basic pH. The proteasome has an ATP-dependent proteolytic activity	20S PROTEASOME SUBUNIT PBA1	20S proteasome beta subunit A-1	20S proteasome beta subunit A-1	3.4.25.1	829257	829257	AAC32065.1	AAK96545.1	AAL15414.1	AAM64316.1	AEE85887.1	AEE85888.1	AEE85889.1	AF043529	AT4G31300	AT4G31300	AT4G31300	AT4G31300	AT4G31300	AT4G31300	AT4G31300	AT4G31300-TAIR-G	AT4G31300.1	AT4G31300.1	AT4G31300.1	AT4G31300.2	AT4G31300.2	AT4G31300.2	AT4G31300.2	AT4G31300.2	AT4G31300.3	AT4G31300.3	AT4G31300.3	AY052354	AY058240	AY086241	At.24496	At4g31300	At4g31300	CAA16533.1	CAA74028.1	CAB79848.1	EC 3.4.25.1	F4JRY2_ARATH	F8F16.120	F8F16.120
GAMMA-VPE	3702.AT4G32940.1	https://smart.embl.de/smart/DDvec.cgi?smart=494:SIGNAL(1|26)+Pfam_Peptidase_C13(59|330)+	Vacuolar-processing enzyme gamma-isozyme; Encodes a vacuolar processing enzyme belonging to a novel group of cysteine proteinases that is expressed in vegetative organs and is upregulated in association with various types of cell death and under stressed conditions. They are essential in processing seed storage proteins and for mediating the susceptible response of toxin-induced cell death	3.4.22.34	829431	829431	AAK43975.1	AAL11612.1	AAL15210.1	AAM91361.1	AEE86150.1	AF370160	AF424619	AT4G32940	AT4G32940	AT4G32940	AT4G32940	AT4G32940	AT4G32940	AT4G32940	AT4G32940-TAIR-G	AT4G32940.1	AT4G32940.1	AT4G32940.1	AT4G32940.1	AT4G32940.1	AY059104	AY133531	Asparaginyl endopeptidase gamma-VPE	Asparaginyl endopeptidase gamma-VPE	At.21567	At4g32940	At4g32940	BAA18924.1	C13.006	CAA21203.1	CAB80011.1	D61395	EC 3.4.22.34	F26P21.60	F26P21.60	F26P21.60	F26P21_60	GAMMA-VPE	GAMMA-VPE	GAMMA-VPE	GAMMA-VPE	GAMMA-VPE	GAMMA-VPE
AT4G33420	3702.AT4G33420.1	https://smart.embl.de/smart/DDvec.cgi?smart=325:TRANS(12|34)+Pfam_peroxidase(53|289)+	Peroxidase superfamily protein; Removal of H(2)O(2), oxidation of toxic reductants, biosynthesis and degradation of lignin, suberization, auxin catabolism, response to environmental stresses such as wounding, pathogen attack and oxidative stress. These functions might be dependent on each isozyme/isoform in each plant tissue	1.11.1.7	829479	829479	AAL40837.1	ACI31314.1	AEE86222.1	AF451951	AK176812	AT4G33420	AT4G33420	AT4G33420	AT4G33420	AT4G33420	AT4G33420	AT4G33420	AT4G33420	AT4G33420-TAIR-G	AT4G33420.1	AT4G33420.1	AT4G33420.1	AT4G33420.1	AT4G33420.1	ATP32	ATP32	At.28650	At4g33420	At4g33420	B5X0P5	B5X0P5	B5X0P5	BAD44575.1	BT044614	CAB38800.1	CAB80059.1	EC 1.11.1.7	F17M5.180	F17M5.180	F17M5.180	F17M5_180	NM_119496	NM_119496.3	NP_001320124	NP_001320124.1	NP_001320124.1	NP_567919	NP_567919.1
BAK1	3702.AT4G33430.2	https://smart.embl.de/smart/DDvec.cgi?smart=662:Pfam_LRRNT_2(25|65)+TRANS(164|182)+TRANS(274|296)+Pfam_Pkinase(336|610)+	BRASSINOSTEROID INSENSITIVE 1-associated receptor kinase 1; Dual specificity kinase acting on both serine/threonine- and tyrosine-containing substrates. Controls the expression of genes associated with innate immunity in the absence of pathogens or elicitors. Involved in brassinosteroid (BR) signal transduction. Phosphorylates BRI1. May be involved in changing the equilibrium between plasma membr…	2.7.10.1	2.7.11.1	3TL8	3TL8	3TL8	3UIM	3UIM	3UIM	3ULZ	3ULZ	3ULZ	4M7E	4M7E	4MN8	4MN8	829480	829480	AAK68074.1	ACN59355.1	AEE86223.1	AEE86224.1	AF384970	AT4G33430	AT4G33430	AT4G33430	AT4G33430	AT4G33430	AT4G33430	AT4G33430	AT4G33430-TAIR-G	AT4G33430.1	AT4G33430.1	AT4G33430.1	AT4G33430.2	AT4G33430.2	AT4G33430.2	AT4G33430.2	AT4G33430.2	ATBAK1	ATBAK1	ATBAK1	ATSERK3	ATSERK3	ATSERK3	At.376	At4g33430
DAP	3702.AT4G33680.1	https://smart.embl.de/smart/DDvec.cgi?smart=461:Pfam_Aminotran_1_2(91|456)+	Pyridoxal phosphate (PLP)-dependent transferases superfamily protein; Required for lysine biosynthesis. Catalyzes the direct conversion of tetrahydrodipicolinate to LL-diaminopimelate, a reaction that requires three enzymes in E.coli. Not active with meso-diaminopimelate, lysine or ornithine as substrates; Belongs to the class-I pyridoxal-phosphate-dependent aminotransferase family. LL-diaminopim…	2.6.1.83	2.6.1.83	2Z1Z	2Z1Z	2Z1Z	2Z20	2Z20	2Z20	3EI5	3EI5	3EI5	3EI6	3EI6	3EI6	3EI7	3EI7	3EI7	3EI8	3EI8	3EI8	3EI9	3EI9	3EI9	3EIA	3EIA	3EIA	3EIB	3EIB	3EIB	829510	829510	AAL08279.1	AAL38732.1	AAM51321.1	AAR99909.1	ABERRANT GROWTH AND DEATH 2	ABERRANT GROWTH AND DEATH 2	ABERRANT GROWTH AND DEATH 2	AEE86265.1	AGD2	AGD2	AGD2	AGD2	AGD2	AGD2	AGD2
AT4G33720	3702.AT4G33720.1	https://smart.embl.de/smart/DDvec.cgi?smart=163:SIGNAL(1|26)+SCP(28|159)+	Putative pathogenesis-related protein 1, 19.3K; CAP (Cysteine-rich secretory proteins, Antigen 5, and Pathogenesis-related 1 protein) superfamily protein; Its function is described as molecular_function unknown; Involved in biological_process unknown; Located in endomembrane system, extracellular region; Expressed in root; Contains the following InterPro domains: Allergen V5/Tpx-1 related, conser…	829514	829514	AAG40056.1	AAG42009.1	AAK00381.1	AAK62632.1	AAM65876.1	AAM91069.1	AEE86269.1	AF324705	AF327419	AF339699	AT4G33720	AT4G33720	AT4G33720	AT4G33720	AT4G33720	AT4G33720	AT4G33720	AT4G33720	AT4G33720-TAIR-G	AT4G33720.1	AT4G33720.1	AT4G33720.1	AT4G33720.1	AT4G33720.1	AT4g33720	AT4g33720	AT4g33720/T16L1_210	AT4g33720/T16L1_210	AY039577	AY088337	AY129483	At.25142	At4g33720	At4g33720	At4g33720/T16L1_210	At4g33720/T16L1_210	CAA20585.1	CAA65420.1	CAB80089.1	NM_119530	NM_119530.2	NP_195098	NP_195098	NP_195098.1
AT4G34480	3702.AT4G34480.1	https://smart.embl.de/smart/DDvec.cgi?smart=504:SIGNAL(1|22)+Pfam_Glyco_hydro_17(26|345)+X8(363|447)+	O-Glycosyl hydrolases family 17 protein; Its function is described as cation binding, hydrolase activity, hydrolyzing O-glycosyl compounds, catalytic activity; Involved in carbohydrate metabolic process; Located in endomembrane system; Expressed in 22 plant structures; Expressed during 13 growth stages; Contains the following InterPro domains: X8 (InterPro:IPR012946), Glycoside hydrolase, catalyt…	(1->3)-beta-glucan endohydrolase 7	(1->3)-beta-glucan endohydrolase 7	829599	829599	AEE86384.1	AT4G34480	AT4G34480	AT4G34480	AT4G34480	AT4G34480	AT4G34480	AT4G34480	AT4G34480	AT4G34480-TAIR-G	AT4G34480.1	AT4G34480.1	AT4G34480.1	AT4G34480.1	AT4G34480.1	At.48072	At4g34480	At4g34480	Beta-1,3-endoglucanase 7	Beta-1,3-endoglucanase 7	CAA18827.1	CAB80165.1	E137_ARATH	E137_ARATH	E137_ARATH	Glucan endo-1,3-beta-glucosidase 7	Glucan endo-1,3-beta-glucosidase 7	NM_119613	NM_119613.7	NP_001328502.1	NP_001328502.1	NP_195174	NP_195174	NP_195174.6	NP_195174.6	NP_195174.6	O-Glycosyl hydrolases family 17 protein	O-Glycosyl hydrolases family 17 protein	O-Glycosyl hydrolases family 17 protein	O-Glycosyl hydrolases family 17 protein	O65675	O65675
SBT1.6	3702.AT4G34980.1	https://smart.embl.de/smart/DDvec.cgi?smart=764:SIGNAL(1|20)+Pfam_Inhibitor_I9(27|99)+Pfam_PA(365|453)+	Serine protease similar to subtilisin; Belongs to the peptidase S8 family	829650	AAL67071.1	AAM19998.1	AEE86443.1	AT4G34980	AT4G34980	AT4G34980	AT4G34980	AT4G34980	AT4G34980	AT4G34980	AT4G34980-TAIR-G	AT4G34980.1	AT4G34980.1	AT4G34980.1	AT4G34980.1	AT4G34980.1	AY074375	AY096357	At.27496	At4g34980	CAA17763.1	CAB80215.1	M4E13.40	M4E13.40	M4E13_40	NM_119664	NM_119664.2	NP_567972	NP_567972	NP_567972.1	NP_567972.1	O49607	O49607_ARATH	S08.A39	SBT1.6	SBT16_ARATH	SLP2	SLP2	SLP2	SLP2	SLP2	SLP2	SLP2	Subtilase subfamily 1 member 6	Subtilisin-like protease SBT1.6
CAT	3702.AT4G35090.1	https://smart.embl.de/smart/DDvec.cgi?smart=492:Catalase(18|401)+Pfam_Catalase-rel(422|486)+	Catalase-2; Encodes a peroxisomal catalase, highly expressed in bolts and leaves. mRNA expression patterns show circadian regulation with mRNA levels being high in the subjective early morning. Loss of function mutations have increased H2O2 levels and increased H2O2 sensitivity. Mutants accumulate more toxic ions yet show decreased sensitivity to Li+. This decreased sensitivity is most likely due…	1.11.1.6	829661	829661	AAK96854.1	AAL66998.1	AAM44902.1	AEE86462.1	AEE86463.1	AK221016	AK316809	AT4G35090	AT4G35090	AT4G35090	AT4G35090	AT4G35090	AT4G35090	AT4G35090	AT4G35090-TAIR-G	AT4G35090.1	AT4G35090.1	AT4G35090.1	AT4G35090.1	AT4G35090.1	AT4G35090.2	AT4G35090.2	AT4G35090.2	AY054663	AY074301	AY113854	At.24350	At.64718	At4g35090	At4g35090	B9DFK6_ARATH	BAD94702.1	BAH19523.1	CAA17773.1	CAA45564.1	CAA64220.1	CAB80226.1	CAT	CAT	CAT2	CAT2	CAT2	CAT2
PIP3	3702.AT4G35100.2	https://smart.embl.de/smart/DDvec.cgi?smart=280:Pfam_MIP(30|259)+	Plasma membrane intrinsic protein 3; Water channel required to facilitate the transport of water across cell membrane. May be involved in the osmoregulation in plants under high osmotic stress such as under a high salt condition; Belongs to the MIP/aquaporin (TC 1.A.8) family. PIP (TC 1.A.8.11) subfamily	829662	829662	AAB36949.1	AAB65787.1	AAL06563.1	AAL32881.1	AAM10142.1	AAM66021.1	AB493718	AEE86464.1	AEE86465.1	AF003728	AF412110	AT4G35100	AT4G35100	AT4G35100	AT4G35100	AT4G35100	AT4G35100	AT4G35100	AT4G35100-TAIR-G	AT4G35100.1	AT4G35100.1	AT4G35100.1	AT4G35100.2	AT4G35100.2	AT4G35100.2	AT4G35100.2	AT4G35100.2	AY062803	AY081580	AY088485	Aquaporin PIP2-7	Aquaporin PIP2-7	At.24183	At4g35100	At4g35100	BAA22098.1	BAH30556.1	C0SVL5_ARATH	CAA17774.1	CAA81311.1	CAB80227.1	D85193	M4E13.150	M4E13.150
AT4G35220	3702.AT4G35220.1	https://smart.embl.de/smart/DDvec.cgi?smart=272:SIGNAL(1|24)+Pfam_Cyclase(59|216)+	Cyclase family protein; Its function is described as molecular_function unknown; Involved in biological_process unknown; Located in endomembrane system; Expressed in 24 plant structures; Expressed during 15 growth stages; Contains the following InterPro domains: Putative cyclase (InterPro:IPR007325); BEST Arabidopsis thaliana protein match is: Cyclase family protein (TAIR:AT1G44542.1); Has 30201 …	829675	829675	AAK50095.1	AAL69532.1	AAM61741.1	AEE86481.1	AF372956	AT4G35220	AT4G35220	AT4G35220	AT4G35220	AT4G35220	AT4G35220	AT4G35220	AT4G35220	AT4G35220-TAIR-G	AT4G35220.1	AT4G35220.1	AT4G35220.1	AT4G35220.1	AT4G35220.1	AT4g35220/F23E12_220	AT4g35220/F23E12_220	AY074834	AY085190	At.2286	At4g35220	At4g35220	Cyclase family protein	Cyclase family protein	Cyclase family protein	Cyclase family protein	Cyclase family protein	Cyclase family protein	F23E12.220	F23E12.220	F23E12.220	F23E12_220	F23E12_220	F23E12_220	NM_119688	NM_119688.3	NP_567979	NP_567979	NP_567979.1	NP_567979.1
XCP1	3702.AT4G35350.1	https://smart.embl.de/smart/DDvec.cgi?smart=355:SIGNAL(1|28)+Inhibitor_I29(51|107)+Pept_C1(137|352)+	Xylem cysteine peptidase 1; Cysteine protease involved in xylem tracheary element (TE) autolysis during xylogenesis in roots. Participates in micro autolysis within the intact central vacuole before mega autolysis is initiated by tonoplast implosion	3.4.22.-	829688	829688	AAF25831.1	AAO50712.1	AEE86501.1	AEE86502.1	AF191027	AK117394	AT4G35350	AT4G35350	AT4G35350	AT4G35350	AT4G35350	AT4G35350	AT4G35350	AT4G35350-TAIR-G	AT4G35350.1	AT4G35350.1	AT4G35350.1	AT4G35350.1	AT4G35350.1	AT4G35350.2	AT4G35350.2	AT4G35350.2	At.2280	At.67622	At4g35350	At4g35350	BAC42063.1	BT005179	CAA18734.1	CAB80252.1	Cysteine protease XCP1	Cysteine protease XCP1	EC 3.4.22.-	F23E12.90	F23E12.90	F23E12.90	F23E12_90	F4JN02_ARATH	I29.003	NM_119701	NM_119701.3	NM_202958	NM_202958.1
GB2	3702.AT4G35860.1	https://smart.embl.de/smart/DDvec.cgi?smart=211:RAB(7|170)+	Ras-related protein RABB1b; Intracellular vesicle trafficking and protein transport	829740	829740	A8MRA2	A8MRA2	A8MRA2	AAA87883.1	AAL38738.1	AAM51423.1	AAM62968.1	AEE86581.1	AEE86582.1	AT4G35860	AT4G35860	AT4G35860	AT4G35860	AT4G35860	AT4G35860	AT4G35860	AT4G35860-TAIR-G	AT4G35860.1	AT4G35860.1	AT4G35860.1	AT4G35860.1	AT4G35860.1	AT4G35860.2	AT4G35860.2	AT4G35860.2	ATGB2	ATGB2	ATGB2	ATRAB2C	ATRAB2C	ATRAB2C	ATRABB1B	ATRABB1B	ATRABB1B	AY065262	AY085750	AY117348	At.70211	At4g35860	At4g35860	CAA21472.1	CAB81495.1	F4B14.130	F4B14.130
AT4G36130	3702.AT4G36130.1	https://smart.embl.de/smart/DDvec.cgi?smart=258:Ribosomal_L2(11|90)+Ribosomal_L2_C(96|231)+	Ribosomal protein L2 family; Its function is described as structural constituent of ribosome; Involved in translation; Located in cytosolic ribosome, ribosome, cytosolic large ribosomal subunit, plasma membrane, vacuole; Expressed in guard cell, cultured cell; Contains the following InterPro domains: Nucleic acid-binding, OB-fold (InterPro:IPR012340), Ribosomal protein L2 (InterPro:IPR002171), Tr…	60S ribosomal protein L8-3	60S ribosomal protein L8-3	829770	829770	AAK32778.1	AAK32922.1	AAL15395.1	AEE86623.1	AF361610	AF367335	AT4G36130	AT4G36130	AT4G36130	AT4G36130	AT4G36130	AT4G36130	AT4G36130	AT4G36130	AT4G36130-TAIR-G	AT4G36130.1	AT4G36130.1	AT4G36130.1	AT4G36130.1	AT4G36130.1	AY058221	At.2119	At4g36130	At4g36130	CAA18119.1	CAA18507.1	CAA81122.1	CAB81522.1	F23E13.20	F23E13.20	F23E13.20	NM_119780	NM_119780.2	NP_195336	NP_195336	NP_195336.1	NP_195336.1	NP_195336.1	Q42064	Q42064	Q7DLL7	Q7DLL7
AT4G36195	3702.AT4G36195.3	https://smart.embl.de/smart/DDvec.cgi?smart=488:SIGNAL(1|25)+Pfam_Peptidase_S28(52|447)+	Serine carboxypeptidase S28 family protein; Its function is described as serine-type peptidase activity; Involved in proteolysis; Expressed in guard cell; Contains the following InterPro domains: Peptidase S28 (InterPro:IPR008758); BEST Arabidopsis thaliana protein match is: Serine carboxypeptidase S28 family protein (TAIR:AT4G36190.1)	829777	829777	AAK59466.1	AAM91811.1	AEE86630.1	AEE86631.1	AEE86632.1	AK175158	AK175200	AK176014	AK176051	AK176095	AK176216	AK176292	AK176387	AK176922	AT4G36195	AT4G36195	AT4G36195	AT4G36195	AT4G36195	AT4G36195	AT4G36195	AT4G36195	AT4G36195-TAIR-G	AT4G36195.1	AT4G36195.1	AT4G36195.1	AT4G36195.2	AT4G36195.2	AT4G36195.2	AT4G36195.3	AT4G36195.3	AT4G36195.3	AT4G36195.3	AT4G36195.3	AY034960	AY133877	At.19159	At4g36195	At4g36195	BAD42921.1	BAD42963.1	BAD43777.1	BAD43814.1	BAD43858.1
APP1	3702.AT4G36760.1	https://smart.embl.de/smart/DDvec.cgi?smart=645:Pfam_Creatinase_N(4|144)+Pfam_Creatinase_N_2(147|330)+Pfam_Peptidase_M24(332|570)+Pfam_Peptidase_M24_C(581|641)+	Arabidopsis aminopeptidase P1; Belongs to the peptidase M24B family	3.4.11.9	829829	829829	AAN41402.1	AAS58497.1	ACI49780.1	AEE86698.1	AP22.64	AP22.64	AP22.64	AP22_64	AP22_64	AP22_64	APP1	APP1	APP1	APP1	APP1	APP1	APP1	APP1	ARABIDOPSIS THALIANA AMINOPEPTIDASE P1	ARABIDOPSIS THALIANA AMINOPEPTIDASE P1	AT4G36760	AT4G36760	AT4G36760	AT4G36760	AT4G36760	AT4G36760	AT4G36760	AT4G36760-TAIR-G	AT4G36760.1	AT4G36760.1	AT4G36760.1	AT4G36760.1	AT4G36760.1	ATAPP1	ATAPP1	ATAPP1	ATAPP1	ATAPP1	AY143575	AY552784	Aminopeptidase P1	Aminopeptidase P1	Aminopeptidase P1
AT4G36945	3702.AT4G36945.1	https://smart.embl.de/smart/DDvec.cgi?smart=408:SIGNAL(1|22)+	PLC-like phosphodiesterases superfamily protein; Its function is described as phospholipase C activity, phosphoric diester hydrolase activity; Involved in intracellular signaling pathway, lipid metabolic process; Located in endomembrane system; Contains the following InterPro domains: Phospholipase C, phosphatidylinositol-specific , X domain (InterPro:IPR000909), PLC-like phosphodiesterase, TIM b…	5008186	5008186	AEE86722.1	AK221707	AT4G36945	AT4G36945	AT4G36945	AT4G36945	AT4G36945	AT4G36945	AT4G36945	AT4G36945	AT4G36945-TAIR-G	AT4G36945.1	AT4G36945.1	AT4G36945.1	AT4G36945.1	AT4G36945.1	At.47988	At4g36945	At4g36945	BAD95429.1	F4JQJ7	F4JQJ7	F4JQJ7_ARATH	F4JQJ7_ARATH	F4JQJ7_ARATH	NM_001085034	NM_001085034.5	NP_001078503	NP_001078503	NP_001078503.4	NP_001078503.4	NP_001078503.4	PLC-like phosphodiesterases superfamily protein	PLC-like phosphodiesterases superfamily protein	PLC-like phosphodiesterases superfamily protein	PLC-like phosphodiesterases superfamily protein	PLC-like phosphodiesterases superfamily protein	PLC-like phosphodiesterases superfamily protein	Q56XG7_ARATH	UPI0001A7B212	ath:AT4G36945
AT4G37530	3702.AT4G37530.1	https://smart.embl.de/smart/DDvec.cgi?smart=329:SIGNAL(1|25)+Pfam_peroxidase(42|293)+	Peroxidase superfamily protein; Removal of H(2)O(2), oxidation of toxic reductants, biosynthesis and degradation of lignin, suberization, auxin catabolism, response to environmental stresses such as wounding, pathogen attack and oxidative stress. These functions might be dependent on each isozyme/isoform in each plant tissue	1.11.1.7	829908	829908	A8MRF4_ARATH	AAL49862.1	AAL79842.1	AAN13031.1	AEE86806.1	AEE86807.1	AF469928	AK318879	AT4G37530	AT4G37530	AT4G37530	AT4G37530	AT4G37530	AT4G37530	AT4G37530	AT4G37530	AT4G37530-TAIR-G	AT4G37530.1	AT4G37530.1	AT4G37530.1	AT4G37530.1	AT4G37530.1	AT4G37530.2	AT4G37530.2	AT4G37530.2	ATP37	ATP37	AY070459	AY150515	At.68229	At4g37530	At4g37530	BAH56994.1	C0Z2R5_ARATH	CAB38292.1	CAB80418.1	EC 1.11.1.7	F19F18.20	F19F18.20	F19F18.20	F19F18_20	F6G17.2	F6G17.2
XTH7	3702.AT4G37800.1	https://smart.embl.de/smart/DDvec.cgi?smart=293:SIGNAL(1|29)+Pfam_Glyco_hydro_16(34|216)+Pfam_XET_C(241|289)+	Probable xyloglucan endotransglucosylase/hydrolase protein 7; Catalyzes xyloglucan endohydrolysis (XEH) and/or endotransglycosylation (XET). Cleaves and religates xyloglucan polymers, an essential constituent of the primary cell wall, and thereby participates in cell wall construction of growing tissues (By similarity); Belongs to the glycosyl hydrolase 16 family. XTH group 1 subfamily	2.4.1.207	829936	829936	AAM13024.1	AAM62514.1	AAM91326.1	AEE86839.1	AT4G37800	AT4G37800	AT4G37800	AT4G37800	AT4G37800	AT4G37800	AT4G37800	AT4G37800-TAIR-G	AT4G37800.1	AT4G37800.1	AT4G37800.1	AT4G37800.1	AT4G37800.1	AY085282	AY093025	AY128926	At.42942	At4g37800	At4g37800	CAB38928.1	CAB80445.1	EC 2.4.1.207	NM_119942	NM_119942.2	NP_195494	NP_195494	NP_195494.1	NP_195494.1	NP_195494.1	Q8LER3	Q8LER3	Q9T067	Q9T067	Q9T067	T28I19.80	T28I19.80	T28I19.80	T28I19_80	UPI0000048A8A
AQI	3702.AT4G38220.2	https://smart.embl.de/smart/DDvec.cgi?smart=433:SIGNAL(1|20)+Pfam_M20_dimer(200|318)+	Peptidase M20/M25/M40 family protein; Its function is described as hydrolase activity, metallopeptidase activity, aminoacylase activity; Involved in response to zinc ion; Located in vacuole; Expressed in 23 plant structures; Expressed during 15 growth stages; Contains the following InterPro domains: ArgE/DapE/ACY1/CPG2/YscS, conserved site (InterPro:IPR001261), Peptidase M20 (InterPro:IPR002933),…	3.5.1.14	829978	829978	AAL75900.1	AEE86894.1	AEE86895.1	AK318638	AK319113	AQI	AQI	AQI	AQI	AQI	AT4G38220	AT4G38220	AT4G38220	AT4G38220	AT4G38220	AT4G38220	AT4G38220	AT4G38220	AT4G38220	AT4G38220-TAIR-G	AT4G38220.1	AT4G38220.1	AT4G38220.1	AT4G38220.2	AT4G38220.2	AT4G38220.2	AT4G38220.2	AT4G38220.2	AY074847	Aquaporin interactor	At4g38220	At4g38220	BAH56753.1	BAH57228.1	C0Z224_ARATH	C0Z3E9_ARATH	CAB37562.1	CAB80487.1	EC 3.5.1.14	F20D10.340	F20D10.340	F20D10.340	F20D10_340
MTN1	3702.AT4G38800.1	https://smart.embl.de/smart/DDvec.cgi?smart=267:Pfam_PNP_UDP_1(28|258)+	5'-methylthioadenosine/S-adenosylhomocysteine nucleosidase 1; Enzyme of the methionine cycle that catalyzes the irreversible cleavage of the glycosidic bond in 5'- methylthioadenosine (MTA) to adenine and 5'-methylthioribose. Contributes to the maintenance of AdoMet homeostasis and is required to sustain high rates of ethylene synthesis. Inactive towards S-adenosylhomocysteine (SAH/AdoHcy)	2H8G	2H8G	2H8G	2QSU	2QSU	2QSU	2QTG	2QTG	2QTG	2QTT	2QTT	2QTT	3.2.2.16	3.2.2.16	3LGS	3LGS	3LGS	5'-methylthioadenosine nucleosidase	5'-methylthioadenosine nucleosidase	830035	830035	AAK44112.1	AAN13219.1	AEE86976.1	AF370297	ARABIDOPSIS METHYLTHIOADENOSINE NUCLEOSIDASE 1	ARABIDOPSIS METHYLTHIOADENOSINE NUCLEOSIDASE 1	AT4G38800	AT4G38800	AT4G38800	AT4G38800	AT4G38800	AT4G38800	AT4G38800	AT4G38800-TAIR-G	AT4G38800.1	AT4G38800.1	AT4G38800.1	AT4G38800.1	AT4G38800.1	ATMTAN1	ATMTAN1	ATMTAN1	ATMTN1	ATMTN1	ATMTN1
AT4G39200	3702.AT4G39200.1	https://smart.embl.de/smart/DDvec.cgi?smart=108:Pfam_Ribosomal_S25(4|105)+	Ribosomal protein S25 family protein; Its function is described as structural constituent of ribosome; Involved in translation; Located in cytosolic small ribosomal subunit, cytosolic ribosome, ribosome; Expressed in 23 plant structures; Expressed during 13 growth stages; Contains the following InterPro domains: Ribosomal protein S25 (InterPro:IPR004977); BEST Arabidopsis thaliana protein match i…	40S ribosomal protein S25-4	40S ribosomal protein S25-4	830075	830075	AAK59777.1	AAL15350.1	AAM62797.1	AEE87036.1	AEE87037.1	AK319069	AT4G39200	AT4G39200	AT4G39200	AT4G39200	AT4G39200	AT4G39200	AT4G39200	AT4G39200	AT4G39200-TAIR-G	AT4G39200.1	AT4G39200.1	AT4G39200.1	AT4G39200.1	AT4G39200.1	AT4G39200.2	AT4G39200.2	AT4G39200.2	AY037192	AY057720	AY085575	At4g39200	At4g39200	B3H4B6_ARATH	BAH57184.1	C0Z3A5_ARATH	CAB43635.1	CAB80583.1	NM_001125672	NM_001125672.1	NM_120080	NM_120080.3	NP_001119144	NP_001119144.1	NP_195631	NP_195631	NP_195631.1
At4g39640	3702.AT4G39640.1	https://smart.embl.de/smart/DDvec.cgi?smart=572:SIGNAL(1|22)+Pfam_G_glu_transpept(48|567)+	Gamma-glutamyl transpeptidase 1; The gene encodes a gamma-glutamyltransferase (AKA gamma-glutamyl transpeptidase, EC 2.3.2.2) that is located in vascular tissues (predominantly phloem) of leaves and is involved in the degradation of glutathione. The encoded enzyme also mitigates oxidative stress by metabolizing GSSG (oxidized form of GSH - glutathione) in the apoplast; Belongs to the gamma-glutam…	2.3.2.2	3.4.19.13	3.4.19.14	830118	830118	AAL47428.1	AAN18064.1	AEE87097.1	AEE87098.1	AK317779	AOAT1	AT4G39640	AT4G39640	AT4G39640	AT4G39640	AT4G39640	AT4G39640	AT4G39640	AT4G39640-TAIR-G	AT4G39640.1	AT4G39640.1	AT4G39640.1	AT4G39640.1	AT4G39640.1	AT4G39640.2	AT4G39640.2	AT4G39640.2	AY069872	At.21562	At4g39640	At4g39640	B9DI67	B9DI67	B9DI67	BAH20434.1	BT000495	CAA18750.1	CAA89206.1	CAB80627.1	EC 2.3.2.2	EC 3.4.19.13	EC 3.4.19.14	GAGT1_ARATH	GAGT1_ARATH	GAGT1_ARATH	GGAT1
AT5G01650	3702.AT5G01650.2	https://smart.embl.de/smart/DDvec.cgi?smart=122:Pfam_MIF(2|110)+	Tautomerase/MIF superfamily protein; Its function is described as molecular_function unknown; Involved in inflammatory response, response to other organism; Expressed in 23 plant structures; Expressed during 13 growth stages; Contains the following InterPro domains: Tautomerase (InterPro:IPR014347), Macrophage migration inhibitory factor (InterPro:IPR001398); BEST Arabidopsis thaliana protein mat…	831707	831707	AAL32937.1	AAM10137.1	AED90371.1	AED90372.1	AT5G01650	AT5G01650	AT5G01650	AT5G01650	AT5G01650	AT5G01650	AT5G01650	AT5G01650	AT5G01650-TAIR-G	AT5G01650.1	AT5G01650.1	AT5G01650.1	AT5G01650.2	AT5G01650.2	AT5G01650.2	AT5G01650.2	AT5G01650.2	AY062859	AY081575	At.20385	At5g01650	At5g01650	CAA23079.1	CAA41632.1	CAB82281.1	F14405	F4K9G5	F4K9G5	F4K9G5_ARATH	F4K9G5_ARATH	F4K9G5_ARATH	F7A7.170	F7A7.170	F7A7.170	F7A7_170	F7A7_170	F7A7_170	NM_001161220	NM_001161220.1	NM_120243
ADK2	3702.AT5G03300.1	https://smart.embl.de/smart/DDvec.cgi?smart=345:Pfam_PfkB(27|343)+	Encodes adenosine kinase 2 (ADK2), a typical, constitutively expressed housekeeping enzyme. Shows a high sequence identity with ADK1. Involved in salvage synthesis of adenylates and methyl recycling. Enzyme activity is substantially inhibited in roots, siliques and dry seeds by an unknown compound. May contribute to cytokinin interconversion; Belongs to the carbohydrate kinase PfkB family	2.7.1.20	2.7.1.20	831882	831882	AAG45247.1	AAG45249.1	AAK68795.1	AAL66900.1	ADENOSINE KINASE 2	ADK2	ADK2	ADK2	ADK2	ADK2	ADK2	ADK2	ADK2	ADK2_ARATH	ADK2_ARATH	ADK2_ARATH	AED90582.1	AF180895	AF180897	AT5G03300	AT5G03300	AT5G03300	AT5G03300	AT5G03300	AT5G03300	AT5G03300	AT5G03300-TAIR-G	AT5G03300.1	AT5G03300.1	AT5G03300.1	AT5G03300.1	AT5G03300.1	AY042855	AY072485	Adenosine 5'-phosphotransferase 2	Adenosine 5'-phosphotransferase 2	Adenosine kinase 2	Adenosine kinase 2	Adenosine kinase 2	Adenosine kinase 2	At.1599	At5g03300
AT5G04885	3702.AT5G04885.1	https://smart.embl.de/smart/DDvec.cgi?smart=665:SIGNAL(1|23)+Pfam_Glyco_hydro_3(49|377)+Pfam_Glyco_hydro_3_C(414|623)+	Glycosyl hydrolase family protein; Its function is described as hydrolase activity, hydrolyzing O-glycosyl compounds; Involved in carbohydrate metabolic process; Located in plasma membrane, anchored to membrane; Expressed in 7 plant structures; Contains the following InterPro domains: Glycoside hydrolase, family 3, N-terminal (InterPro:IPR001764), Glycoside hydrolase, family 3, C-terminal (InterP…	3.2.1.21	830368	A0A1P8B9U3	A0A1P8B9U3_ARATH	AED90799.1	AK118082	AK229326	AT5G04885	AT5G04885	AT5G04885	AT5G04885	AT5G04885	AT5G04885	AT5G04885	AT5G04885	AT5G04885-TAIR-G	AT5G04885.1	AT5G04885.1	AT5G04885.1	AT5G04885.1	AT5G04885.1	At.44164	At5g04885	BAC42711.1	BAF01189.1	EC 3.2.1.21	Glycosyl hydrolase family protein	Glycosyl hydrolase family protein	Glycosyl hydrolase family protein	Glycosyl hydrolase family protein	Glycosyl hydrolase family protein	NM_147836	NM_147836.4	NP_001330123	NP_001330123.1	NP_680141	NP_680141.2	Q0WNW0_ARATH	Q8GXR7_ARATH	UPI0000196BAE	ath:AT5G04885
AT5G05010	3702.AT5G05010.1	https://smart.embl.de/smart/DDvec.cgi?smart=527:Pfam_Adap_comp_sub(273|526)+	Clathrin adaptor complexes medium subunit family protein; The coatomer is a cytosolic protein complex that binds to dilysine motifs and reversibly associates with Golgi non- clathrin-coated vesicles, which further mediate biosynthetic protein transport from the ER, via the Golgi up to the trans Golgi network. Coatomer complex is required for budding from Golgi membranes, and is essential for the …	830383	830383	AAK96656.1	AAK96849.1	AAM47945.1	AED90817.1	AED90818.1	AK221894	AK317191	AT5G05010	AT5G05010	AT5G05010	AT5G05010	AT5G05010	AT5G05010	AT5G05010	AT5G05010	AT5G05010-TAIR-G	AT5G05010.1	AT5G05010.1	AT5G05010.1	AT5G05010.1	AT5G05010.1	AT5G05010.2	AT5G05010.2	AT5G05010.2	AY054464	AY054658	AY114626	At.20926	At5g05010	At5g05010	B9DGK9_ARATH	BAB11523.1	BAD94247.1	BAH19876.1	COPD_ARATH	COPD_ARATH	COPD_ARATH	Coatomer subunit delta	Coatomer subunit delta	Delta-coat protein	Delta-coat protein	MUG13.13	MUG13.13	MUG13.13
PRX52	3702.AT5G05340.1	https://smart.embl.de/smart/DDvec.cgi?smart=324:SIGNAL(1|28)+Pfam_peroxidase(46|288)+	Peroxidase superfamily protein; Removal of H(2)O(2), oxidation of toxic reductants, biosynthesis and degradation of lignin, suberization, auxin catabolism, response to environmental stresses such as wounding, pathogen attack and oxidative stress. These functions might be dependent on each isozyme/isoform in each plant tissue; Belongs to the peroxidase family. Classical plant (class III) peroxidas…	1.11.1.7	830416	830416	AAL38746.1	AED90861.1	AT5G05340	AT5G05340	AT5G05340	AT5G05340	AT5G05340	AT5G05340	AT5G05340	AT5G05340	AT5G05340	AT5G05340-TAIR-G	AT5G05340.1	AT5G05340.1	AT5G05340.1	AT5G05340.1	AT5G05340.1	ATP49	ATP49	AY065270	At.28537	At5g05340	At5g05340	BAB09977.1	EC 1.11.1.7	K18I23.14	K18I23.14	K18I23.14	K18I23_14	NM_120616	NM_120616.2	NP_196153	NP_196153	NP_196153.1	NP_196153.1	NP_196153.1	P52	P52	PER52	PER52	PER52_ARATH	PER52_ARATH	PER52_ARATH
LAC12	3702.AT5G05390.1	https://smart.embl.de/smart/DDvec.cgi?smart=565:SIGNAL(1|19)+Pfam_Cu-oxidase_3(32|148)+Pfam_Cu-oxidase(158|310)+Pfam_Cu-oxidase_2(413|549)+	Laccase-12; Putative laccase, a member of laccase family of genes (17 members in Arabidopsis)	1.10.3.2	830421	830421	AED90868.1	AT5G05390	AT5G05390	AT5G05390	AT5G05390	AT5G05390	AT5G05390	AT5G05390	AT5G05390-TAIR-G	AT5G05390.1	AT5G05390.1	AT5G05390.1	AT5G05390.1	AT5G05390.1	At.54730	At5g05390	At5g05390	BAB09982.1	Benzenediol:oxygen oxidoreductase 12	Benzenediol:oxygen oxidoreductase 12	Diphenol oxidase 12	Diphenol oxidase 12	EC 1.10.3.2	K18I23.20	K18I23.20	K18I23.20	K18I23_20	LAC12	LAC12	LAC12	LAC12	LAC12	LAC12	LAC12	LAC12	LAC12_ARATH	LAC12_ARATH	LAC12_ARATH	Laccase 12	Laccase 12	Laccase-12	Laccase-12	NM_120621
FLA17	3702.AT5G06390.1	https://smart.embl.de/smart/DDvec.cgi?smart=458:SIGNAL(1|28)+FAS1(82|187)+FAS1(309|414)+	FASCICLIN-like arabinogalactan protein 17 precursor; May be a cell surface adhesion protein	830527	830527	AAU05465.1	AAV74247.1	AED91009.1	AT5G06390	AT5G06390	AT5G06390	AT5G06390	AT5G06390	AT5G06390	AT5G06390	AT5G06390-TAIR-G	AT5G06390.1	AT5G06390.1	AT5G06390.1	AT5G06390.1	AT5G06390.1	At.32865	At5g06390	At5g06390	BAB08961.1	BT015342	BT020253	FLA17	FLA17	FLA17	FLA17	FLA17	FLA17	FLA17	FLA17	FLA17_ARATH	FLA17_ARATH	FLA17_ARATH	Fasciclin-like arabinogalactan protein 17	Fasciclin-like arabinogalactan protein 17	MHF15.9	MHF15.9	MHF15.9	MHF15_9	NM_120722	NM_120722.3	NP_196257	NP_196257	NP_196257.2
PA2	3702.AT5G06720.1	https://smart.embl.de/smart/DDvec.cgi?smart=335:TRANS(12|34)+Pfam_peroxidase(48|297)+	Peroxidase 53; Removal of H(2)O(2), oxidation of toxic reductants, biosynthesis and degradation of lignin, suberization, auxin catabolism, response to environmental stresses such as wounding, pathogen attack and oxidative stress. These functions might be dependent on each isozyme/isoform in each plant tissue; Belongs to the peroxidase family. Classical plant (class III) peroxidase subfamily	1.11.1.7	1PA2	1PA2	1PA2	1QO4	1QO4	1QO4	830561	830561	AAL07035.1	AAM20347.1	AAM65211.1	AAS17636.1	AED91055.1	AT5G06720	AT5G06720	AT5G06720	AT5G06720	AT5G06720	AT5G06720	AT5G06720	AT5G06720-TAIR-G	AT5G06720.1	AT5G06720.1	AT5G06720.1	AT5G06720.1	AT5G06720.1	ATPA2	ATPA2	ATPA2	ATPA2	ATPA2	AY056186	AY087674	AY096713	AY519359	At.93	At5g06720	At5g06720	AtPRX53	BAB09806.1	CAA68212.1	EC 1.11.1.7	MPH15.8	MPH15.8	MPH15.8
PGIP1	3702.AT5G06860.1	https://smart.embl.de/smart/DDvec.cgi?smart=330:SIGNAL(1|21)+Pfam_LRRNT_2(26|64)+Pfam_LRR_1(144|166)+	Encodes a polygalacturonase inhibiting protein involved in defense response. PGIPs inhibit the function of cell wall pectin degrading enzymes such as those produced by fungal pathogens. PGIP1 is induced by fungal infection	830577	830577	AAF69827.1	AAK82557.1	AAM65836.1	AAM91397.1	AED91076.1	AF229249	AT5G06860	AT5G06860	AT5G06860	AT5G06860	AT5G06860	AT5G06860	AT5G06860	AT5G06860-TAIR-G	AT5G06860.1	AT5G06860.1	AT5G06860.1	AT5G06860.1	AT5G06860.1	ATPGIP1	ATPGIP1	ATPGIP1	AY048295	AY088297	AY133567	At5g06860	At5g06860	BAB11144.1	MOJ9.3	MOJ9_3	MOJ9_3	MOJ9_3	NM_120769	NM_120769.2	NP_196304	NP_196304	NP_196304.1	NP_196304.1	NP_196304.1	PGIP1	PGIP1	PGIP1	PGIP1	PGIP1
YLS8	3702.AT5G08290.1	https://smart.embl.de/smart/DDvec.cgi?smart=142:Pfam_Thioredoxin(12|109)+	mRNA splicing factor, thioredoxin-like U5 snRNP; Encodes Dim1 homolog; Belongs to the DIM1 family	830725	AAG40036.1	AAG41439.1	AAK00362.1	AAK52991.1	AAL47418.1	AAM61612.1	AB047811	AED91278.1	AF324685	AF326857	AF339680	AF375407	AT5G08290	AT5G08290	AT5G08290	AT5G08290	AT5G08290	AT5G08290	AT5G08290	AT5G08290-TAIR-G	AT5G08290.1	AT5G08290.1	AT5G08290.1	AT5G08290.1	AT5G08290.1	AY066051	AY085055	At.10132	At5g08290	BAB32888.1	CAC08329.1	F8L15.20	NM_120912	NM_120912.2	NP_196446	NP_196446	NP_196446.1	NP_196446.1	Protein YELLOW-LEAF-SPECIFIC GENE 8	Q8LF46	Q8LF46_ARATH	Q9FE62	Q9FE62_ARATH	Thioredoxin-like protein YLS8	UPI000004CFA8
AGAL2	3702.AT5G08370.1	https://smart.embl.de/smart/DDvec.cgi?smart=396:Pfam_Melibiase_2(39|303)+Pfam_Melibiase_2_C(306|384)+	Alpha-galactosidase 2; May regulate leaf (and possibly other organ) development by functioning in cell wall loosening and cell wall expansion	3.2.1.22	3.2.1.22	830735	AAL90902.1	AAM62753.1	AAN18186.1	AED91290.1	AED91291.1	AGAL2	AGAL2	AGAL2	AGAL2	AGAL2	AGAL2	AGAL2	AGAL2_ARATH	AK317201	AT5G08370	AT5G08370	AT5G08370	AT5G08370	AT5G08370	AT5G08370	AT5G08370	AT5G08370-TAIR-G	AT5G08370.1	AT5G08370.1	AT5G08370.1	AT5G08370.1	AT5G08370.1	AT5G08370.2	AT5G08370.2	AT5G08370.2	AY085529	AY090238	Alpha-D-galactoside galactohydrolase 2	Alpha-galactosidase 2	Alpha-galactosidase 2	Alpha-galactosidase 2	At.32587	At5g08370	AtAGAL2	AtAGAL2	AtAGAL2	B9DGL8	B9DGL8_ARATH
AGAL1	3702.AT5G08380.1	https://smart.embl.de/smart/DDvec.cgi?smart=410:Pfam_Melibiase_2(53|317)+	Alpha-galactosidase 1; May regulate leaf (and possibly other organ) development by functioning in cell wall loosening and cell wall expansion; Belongs to the glycosyl hydrolase 27 family	2.4.1.67	3.2.1.22	830736	AAM13199.1	AAP37856.1	AED91292.1	AGAL1	AGAL1	AGAL1	AGAL1	AGAL1	AGAL1	AGAL1	AGAL1_ARATH	AT5G08380	AT5G08380	AT5G08380	AT5G08380	AT5G08380	AT5G08380	AT5G08380	AT5G08380-TAIR-G	AT5G08380.1	AT5G08380.1	AT5G08380.1	AT5G08380.1	AT5G08380.1	AY093200	Alpha-D-galactoside galactohydrolase 1	Alpha-galactosidase 1	Alpha-galactosidase 1	Alpha-galactosidase 1	At.10139	At5g08380	AtAGAL1	AtAGAL1	AtAGAL1	BT008497	CAC08338.1	EC 3.2.1.22	F8L15.110	F8L15.110	F8L15_110	Melibiase 1	NM_120922	NM_120922.4
AT5G09760	3702.AT5G09760.1	https://smart.embl.de/smart/DDvec.cgi?smart=551:SIGNAL(1|20)+PMEI(40|189)+Pfam_Pectinesterase(240|544)+	Plant invertase/pectin methylesterase inhibitor superfamily; Acts in the modification of cell walls via demethylesterification of cell wall pectin; In the C-terminal section; belongs to the pectinesterase family	830836	830836	AAL49830.1	AAP04044.1	AED91443.1	ARATH51	ARATH51	AT5G09760	AT5G09760	AT5G09760	AT5G09760	AT5G09760	AT5G09760	AT5G09760	AT5G09760	AT5G09760-TAIR-G	AT5G09760.1	AT5G09760.1	AT5G09760.1	AT5G09760.1	AT5G09760.1	AY070093	At.28396	At5g09760	At5g09760	BAB09534.1	BT006059	CAB89354.1	F17I14.50	F17I14.50	F17I14.50	F17I14_50	NM_121013	NM_121013.3	NP_001331158.1	NP_001331158.1	NP_196538	NP_196538	NP_196538.1	NP_196538.1	NP_196538.1	PME51	PME51	PME51_ARATH	PME51_ARATH	PME51_ARATH
EMP1	3702.AT5G10840.1	https://smart.embl.de/smart/DDvec.cgi?smart=648:TRANS(12|34)+Pfam_EMP70(65|605)+TRANS(615|637)+	Endomembrane protein 70 protein family; Located in integral to membrane, Golgi apparatus, plasma membrane, plant-type cell wall; Expressed in 23 plant structures; Expressed during 13 growth stages; Contains the following InterPro domains: Nonaspanin (TM9SF) (InterPro:IPR004240); BEST Arabidopsis thaliana protein match is: Endomembrane protein 70 protein family (TAIR:AT5G25100.1); Has 1652 Blast h…	830951	AED91602.1	AT5G10840	AT5G10840	AT5G10840	AT5G10840	AT5G10840	AT5G10840	AT5G10840	AT5G10840	AT5G10840	AT5G10840-TAIR-G	AT5G10840.1	AT5G10840.1	AT5G10840.1	AT5G10840.1	AT5G10840.1	At.49006	At5g10840	CAB96839.1	EMP1	EMP1	EMP1	EMP1	Endomembrane protein 1	Endomembrane protein 1	Endomembrane protein 70 protein family	Endomembrane protein 70 protein family	Endomembrane protein 70 protein family	Endomembrane protein 70 protein family	Endomembrane protein 70 protein family	F4KIB2	F4KIB2_ARATH	NM_121122	NM_121122.3	NP_196645	NP_196645	NP_196645.2	NP_196645.2	Q9LEV5	Q9LEV5_ARATH	T30N20.110	T30N20_110	T30N20_110	TMN8	TMN8_ARATH
AT5G11420	3702.AT5G11420.1	https://smart.embl.de/smart/DDvec.cgi?smart=366:SIGNAL(1|22)+Pfam_DUF642(26|182)+Pfam_DUF642(193|361)+	Protein of unknown function, DUF642; Its function is described as molecular_function unknown; Involved in biological_process unknown; Located in cell wall, plant-type cell wall; Expressed in 23 plant structures; Expressed during 13 growth stages; Contains the following InterPro domains: Protein of unknown function DUF642 (InterPro:IPR006946), Galactose-binding domain-like (InterPro:IPR008979); BE…	831013	831013	AAK76721.1	AAM20000.1	AAM63507.1	AAN31807.1	AED91677.1	AK220748	AT5G11420	AT5G11420	AT5G11420	AT5G11420	AT5G11420	AT5G11420	AT5G11420	AT5G11420	AT5G11420-TAIR-G	AT5G11420.1	AT5G11420.1	AT5G11420.1	AT5G11420.1	AT5G11420.1	AY046047	AY086506	AY096359	At.21285	At5g11420	At5g11420	BAD93922.1	BT000660	CAB87702.1	F15N18.10	F15N18.10	F15N18.10	F15N18_10	F15N18_10	F15N18_10	NM_121180	NM_121180.3	NP_196703	NP_196703	NP_196703.1	NP_196703.1	NP_196703.1	Protein of unknown function, DUF642	Protein of unknown function, DUF642
AT5G11680	3702.AT5G11680.1	http://smart.embl.de/smart/DDt.cgi?smart=207:	Uncharacterized protein At5g11680; Its function is described as molecular_function unknown; Involved in biological_process unknown; Located in cytosol, plasma membrane; Expressed in 26 plant structures; Expressed during 15 growth stages; Contains the following InterPro domains: WW-domain-binding protein (InterPro:IPR018826); Has 1807 Blast hits to 1807 proteins in 277 species: Archae - 0; Bacteri…	831040	831040	AAL32939.1	AAL36156.1	AAM10172.1	AAM51276.1	AAM65551.1	AED91709.1	AT5G11680	AT5G11680	AT5G11680	AT5G11680	AT5G11680	AT5G11680	AT5G11680	AT5G11680	AT5G11680-TAIR-G	AT5G11680.1	AT5G11680.1	AT5G11680.1	AT5G11680.1	AT5G11680.1	AY062861	AY063800	AY081610	AY088005	AY117201	At.24649	At5g11680	At5g11680	At5g11680/T22P22_70	At5g11680/T22P22_70	CAB87686.1	Classical AGP protein	Classical AGP protein	FUNCTIONS IN: molecular_function unknown	FUNCTIONS IN: molecular_function unknown	NM_121206	NM_121206.3	NP_196729	NP_196729	NP_196729.1	NP_196729.1	NP_196729.1	Q9LYG2	Q9LYG2
AT5G11720	3702.AT5G11720.1	https://smart.embl.de/smart/DDvec.cgi?smart=902:SIGNAL(1|23)+Pfam_NtCtMGAM_N(52|188)+Pfam_Gal_mutarotas_2(191|264)+Pfam_Glyco_hydro_31(283|750)+	Glycosyl hydrolases family 31 protein; Its function is described as hydrolase activity, hydrolyzing O-glycosyl compounds; Involved in carbohydrate metabolic process; Located in apoplast, vacuole, plant-type cell wall; Expressed in 23 plant structures; Expressed during 13 growth stages; Contains the following InterPro domains: Glycoside hydrolase, family 31 (InterPro:IPR000322), Glycoside hydrolas…	3.2.1.20	3.2.1.20	831044	831044	AAB82656.1	AAK96644.1	AAN72233.1	AED91714.1	AF014806	AT5G11720	AT5G11720	AT5G11720	AT5G11720	AT5G11720	AT5G11720	AT5G11720	AT5G11720	AT5G11720-TAIR-G	AT5G11720.1	AT5G11720.1	AT5G11720.1	AT5G11720.1	AT5G11720.1	AY053414	Alpha-glucosidase 1	Alpha-glucosidase 1	At.5116	At5g11720	At5g11720	At5g11720/T22P22_110	At5g11720/T22P22_110	BT002222	CAB87690.1	EC 3.2.1.20	Glycosyl hydrolases family 31 protein	Glycosyl hydrolases family 31 protein	Glycosyl hydrolases family 31 protein	Glycosyl hydrolases family 31 protein	Glycosyl hydrolases family 31 protein	Glycosyl hydrolases family 31 protein	NM_121210	NM_121210.3	NP_196733	NP_196733	NP_196733.1	NP_196733.1
PYD2	3702.AT5G12200.1	https://smart.embl.de/smart/DDvec.cgi?smart=531:SIGNAL(1|22)+Pfam_Amidohydro_1(94|480)+	Dihydropyrimidinase; Catalyzes the second step of the reductive pyrimidine degradation, the reversible hydrolytic ring opening of dihydropyrimidines. Can catalyze the ring opening of 5,6- dihydrouracil to N-carbamoyl-alanine and of 5,6-dihydrothymine to N-carbamoyl-amino isobutyrate. Involved in the recycling of nitrogen from nucleobases to general nitrogen metabolism; Belongs to the metallo-depe…	3.5.2.2	3.5.2.2	831093	AAK44096.1	AAL34189.1	AAO33381.1	AED91773.1	AF370281	AF465755	AK221246	AT5G12200	AT5G12200	AT5G12200	AT5G12200	AT5G12200	AT5G12200	AT5G12200	AT5G12200-TAIR-G	AT5G12200.1	AT5G12200.1	AT5G12200.1	AT5G12200.1	AT5G12200.1	AY063015	At.8822	At5g12200	BAB10038.1	BAD93873.1	DPYS_ARATH	Dihydropyrimidinase	Dihydropyrimidine amidohydrolase	EC 3.5.2.2	M38.A01	MXC9.16	MXC9.16	MXC9_16	NM_121258	NM_121258.3	NP_568258	NP_568258	NP_568258.2	NP_568258.2	PYD2	PYD2	PYD2	PYD2
AT5G12950	3702.AT5G12950.1	https://smart.embl.de/smart/DDvec.cgi?smart=861:SIGNAL(1|24)+Pfam_Glyco_hydro_127(111|635)+	Putative glycosyl hydrolase of unknown function (DUF1680); Its function is described as catalytic activity; Located in vacuole, plant-type cell wall; Expressed in stem, male gametophyte, guard cell, pollen tube; Expressed during L mature pollen stage, M germinated pollen stage; Contains the following InterPro domains: Protein of unknown function DUF1680 (InterPro:IPR012878), Six-hairpin glycosida…	831135	831135	AED91834.1	AK118034	AT5G12950	AT5G12950	AT5G12950	AT5G12950	AT5G12950	AT5G12950	AT5G12950	AT5G12950	AT5G12950-TAIR-G	AT5G12950.1	AT5G12950.1	AT5G12950.1	AT5G12950.1	AT5G12950.1	At.5290	At5g12950	At5g12950	At5g12950/T24H18_120	At5g12950/T24H18_120	BAC42665.1	CAB88259.1	NM_121298	NM_121298.2	NP_196799	NP_196799	NP_196799.1	NP_196799.1	NP_196799.1	Proline-tRNA ligase (DUF1680)	Proline-tRNA ligase (DUF1680)	Q9LXU4	Q9LXU4	Q9LXU4_ARATH	Q9LXU4_ARATH	Q9LXU4_ARATH	T24H18.120	T24H18.120	T24H18.120	T24H18_120	T24H18_120	T24H18_120	UPI00000AC6FB
Pnsl5	3702.AT5G13120.1	https://smart.embl.de/smart/DDvec.cgi?smart=259:Pfam_Pro_isomerase(93|253)+	Photosynthetic NDH subunit of lumenal location 5, chloroplastic; NDH shuttles electrons from NAD(P)H:plastoquinone, via FMN and iron-sulfur (Fe-S) centers, to quinones in the photosynthetic chain and possibly in a chloroplast respiratory chain. The immediate electron acceptor for the enzyme in this species is believed to be plastoquinone. Couples the redox reaction to proton translocation, and th…	5.2.1.8	831151	AAK32894.1	AAL15377.1	AAM65904.1	AAS75300.1	AED91852.1	AED91853.1	AF367307	ARABIDOPSIS THALIANA CYCLOPHILIN 20-2	ARABIDOPSIS THALIANA CYCLOPHILIN 20-2	AT5G13120	AT5G13120	AT5G13120	AT5G13120	AT5G13120	AT5G13120	AT5G13120	AT5G13120-TAIR-G	AT5G13120.1	AT5G13120.1	AT5G13120.1	AT5G13120.1	AT5G13120.1	AT5G13120.2	AT5G13120.2	AT5G13120.2	ATCYP20-2	ATCYP20-2	ATCYP20-2	AY059152	AY088365	AY568517	At.10074	At5g13120	CAC05440.1	CP20B_ARATH	CYP20-2	CYP20-2	CYP20-2	CYP20-2	CYP20-2	CYP20-2	Cyclophilin 20-2	Cyclophilin 20-2	Cyclophilin of 20 kDa 2
XTH5	3702.AT5G13870.1	https://smart.embl.de/smart/DDvec.cgi?smart=293:SIGNAL(1|21)+Pfam_Glyco_hydro_16(32|213)+Pfam_XET_C(239|287)+	Probable xyloglucan endotransglucosylase/hydrolase protein 5; Catalyzes xyloglucan endohydrolysis (XEH) and/or endotransglycosylation (XET). Cleaves and religates xyloglucan polymers, an essential constituent of the primary cell wall, and thereby participates in cell wall construction of growing tissues (By similarity); Belongs to the glycosyl hydrolase 16 family. XTH group 1 subfamily	2.4.1.207	831233	831233	AAD45126.1	AB026486	AED91952.1	AF163822	AK176228	AT5G13870	AT5G13870	AT5G13870	AT5G13870	AT5G13870	AT5G13870	AT5G13870	AT5G13870-TAIR-G	AT5G13870.1	AT5G13870.1	AT5G13870.1	AT5G13870.1	AT5G13870.1	At.364	At5g13870	At5g13870	BAA81669.1	BAB11115.1	BAD43991.1	EC 2.4.1.207	ENDOXYLOGLUCAN TRANSFERASE	EXGT-A4	EXGT-A4	EXGT-A4	EXGT-A4	EXGT-A4	Endoxyloglucan transferase A4	MAC12.33	MAC12.33	MAC12.33	MAC12_33	NM_121390	NM_121390.4	NP_001331375.1	NP_001331375.1	NP_001331376	NP_001331376.1	NP_001331376.1
AT5G13980	3702.AT5G13980.2	https://smart.embl.de/smart/DDvec.cgi?smart=1024:SIGNAL(1|21)+Pfam_Glyco_hydro_38(38|350)+Alpha-mann_mid(355|429)+Pfam_Glyco_hydro_38C(482|1007)+	Glycosyl hydrolase family 38 protein; Liberates mannose from p-nitrophenyl-alpha-D-mannoside in vitro	3.2.1.24	831246	AAM20555.1	AAN15620.1	AED91968.1	AED91969.1	AED91970.1	AK221021	AK221232	AT5G13980	AT5G13980	AT5G13980	AT5G13980	AT5G13980	AT5G13980	AT5G13980	AT5G13980	AT5G13980-TAIR-G	AT5G13980.1	AT5G13980.1	AT5G13980.1	AT5G13980.2	AT5G13980.2	AT5G13980.2	AT5G13980.2	AT5G13980.2	AT5G13980.3	AT5G13980.3	AT5G13980.3	AY099704	At.19885	At5g13980	BAB11126.1	BAD93831.1	BAD94717.1	BT000301	EC 3.2.1.24	F4K5E7_ARATH	Glycosyl hydrolase family 38 protein	Glycosyl hydrolase family 38 protein	Glycosyl hydrolase family 38 protein	Glycosyl hydrolase family 38 protein	MAC12.38	MAC12.5	MAC12_38	MANA2_ARATH
PHT3;1	3702.AT5G14040.1	https://smart.embl.de/smart/DDvec.cgi?smart=375:Pfam_Mito_carr(74|164)+Pfam_Mito_carr(172|262)+	Mitochondrial phosphate carrier protein 3, mitochondrial; Transport of phosphate groups from the cytosol to the mitochondrial matrix. Mediates salt stress tolerance through an ATP-dependent pathway and via modulation of the gibberellin metabolism	831252	831252	AAL24236.1	AAN28808.1	AB016066	AED91980.1	AK222060	AT5	AT5	AT5G14040	AT5G14040	AT5G14040	AT5G14040	AT5G14040	AT5G14040	AT5G14040	AT5G14040-TAIR-G	AT5G14040.1	AT5G14040.1	AT5G14040.1	AT5G14040.1	AT5G14040.1	AY058848	AY143869	At.47569	At5g14040	At5g14040	BAA31585.1	BAB08283.1	BAD94852.1	MPCP3_ARATH	MPCP3_ARATH	MPCP3_ARATH	MPT3	MPT3	MPT3	MUA22.4	MUA22_4	MUA22_4	MUA22_4	Mitochondrial phosphate transporter 3	Mitochondrial phosphate transporter 3	Mitochondrial phosphate transporter 3	NM_121407	NM_121407.2	NP_196908
UGD3	3702.AT5G15490.1	https://smart.embl.de/smart/DDvec.cgi?smart=480:Pfam_UDPG_MGDP_dh_N(2|192)+Pfam_UDPG_MGDP_dh(210|305)+UDPG_MGDP_dh_C(328|452)+	UDP-glucose 6-dehydrogenase family protein; Involved in the biosynthesis of UDP-glucuronic acid (UDP-GlcA), providing nucleotide sugars for cell-wall polymers. Required for the formation of cell wall ingrowths on the outer cell walls of nematode-induced syncytia	1.1.1.22	831402	831402	AAL07049.1	AAU90084.1	AED92167.1	AT5G15490	AT5G15490	AT5G15490	AT5G15490	AT5G15490	AT5G15490	AT5G15490	AT5G15490	AT5G15490	AT5G15490-TAIR-G	AT5G15490.1	AT5G15490.1	AT5G15490.1	AT5G15490.1	AT5G15490.1	AY056200	At-UGD3	At-UGD3	At.20910	At5g15490	At5g15490	BT015794	CAC01748.1	EC 1.1.1.22	NM_121553	NM_121553.3	NP_197053	NP_197053	NP_197053.1	NP_197053.1	NP_197053.1	Q9LF33	Q9LF33	T20K14.100	T20K14_100	T20K14_100	T20K14_100	UDP-glucose 6-dehydrogenase 3	UDP-glucose 6-dehydrogenase 3	UDP-glucose 6-dehydrogenase family protein
AT5G16450	3702.AT5G16450.2	https://smart.embl.de/smart/DDvec.cgi?smart=166:Pfam_RraA-like(6|159)+	Ribonuclease E inhibitor RraA/Dimethylmenaquinone methyltransferase; Catalyzes the aldol cleavage of 4-hydroxy-4-methyl-2- oxoglutarate (HMG) into 2 molecules of pyruvate. Also contains a secondary oxaloacetate (OAA) decarboxylase activity due to the common pyruvate enolate transition state formed following C-C bond cleavage in the retro-aldol and decarboxylation reactions (By similarity)	831506	831506	AAM61756.1	AAO63986.1	AED92293.1	AED92294.1	AK118745	AK317359	AT5G16450	AT5G16450	AT5G16450	AT5G16450	AT5G16450	AT5G16450	AT5G16450	AT5G16450	AT5G16450-TAIR-G	AT5G16450.1	AT5G16450.1	AT5G16450.1	AT5G16450.2	AT5G16450.2	AT5G16450.2	AT5G16450.2	AT5G16450.2	AY085206	At.20374	At5g16450	At5g16450	B9DH14_ARATH	BAB09612.1	BAC43338.1	BAH20031.1	BT005566	MQK4.18	MQK4.18	MQK4.18	MQK4_18	NM_121650	NM_121650.3	NM_180499	NM_180499.2	NP_197149	NP_197149	NP_197149.1	NP_197149.1
RGP5	3702.AT5G16510.2	https://smart.embl.de/smart/DDvec.cgi?smart=348:Pfam_RGP(6|346)+	Alpha-1,4-glucan-protein synthase family protein; Probable UDP-L-arabinose mutase involved in the biosynthesis of cell wall non-cellulosic polysaccharides; Belongs to the RGP family	2.4.1.-	5.4.99.30	831513	831513	AAM14090.1	AAM45135.1	AAM66046.1	AED92302.1	AED92303.1	AT5G16510	AT5G16510	AT5G16510	AT5G16510	AT5G16510	AT5G16510	AT5G16510	AT5G16510	AT5G16510	AT5G16510-TAIR-G	AT5G16510.1	AT5G16510.1	AT5G16510.1	AT5G16510.2	AT5G16510.2	AT5G16510.2	AT5G16510.2	AT5G16510.2	AY088511	AY091141	AY114087	Alpha-1,4-glucan-protein synthase family protein	Alpha-1,4-glucan-protein synthase family protein	Alpha-1,4-glucan-protein synthase family protein	Alpha-1,4-glucan-protein synthase family protein	Alpha-1,4-glucan-protein synthase family protein	At.6462	At5g16510	At5g16510	BAB09620.1	EC 2.4.1.-	EC 5.4.99.30	MQK4.26	MQK4.26	MQK4.26	MQK4_26	NM_121657
UGP2	3702.AT5G17310.2	https://smart.embl.de/smart/DDvec.cgi?smart=470:Pfam_UDPGP(27|438)+	UTP--glucose-1-phosphate uridylyltransferase 1; Converts glucose 1-phosphate to UDP-glucose, which is the major glycosyl donor for polysaccharides. Acts redundantly with UGP2 and is essential for the synthesis of sucrose, starch and cell wall, and callose deposition. Involved in the regulation of the programmed cell death (PCD) induced by the fungal toxin fumonisin B1 (FB1)	2.7.7.10	2.7.7.9	831596	831596	AAK25954.1	AAK32829.1	AAK64100.1	AED92411.1	AED92412.1	AF360244	AF361816	AT5G17310	AT5G17310	AT5G17310	AT5G17310	AT5G17310	AT5G17310	AT5G17310	AT5G17310-TAIR-G	AT5G17310.1	AT5G17310.1	AT5G17310.1	AT5G17310.2	AT5G17310.2	AT5G17310.2	AT5G17310.2	AT5G17310.2	AY040042	At.20807	At5g17310	At5g17310	AtUGP2	AtUGP2	AtUGP2	BAB10518.1	EC 2.7.7.9	F4KGY8_ARATH	MKP11.16	MKP11.16	MKP11.26	MKP11_26	NM_121737	NM_121737.3	NM_180506	NM_180506.1	NP_197233
AT5G17380	3702.AT5G17380.1	https://smart.embl.de/smart/DDvec.cgi?smart=572:Pfam_TPP_enzyme_N(12|181)+Pfam_TPP_enzyme_M(206|334)+Pfam_TPP_enzyme_C(403|555)+	Thiamine pyrophosphate dependent pyruvate decarboxylase family protein; Catalyzes a carbon-carbon cleavage reaction; cleaves a 2-hydroxy-3-methylacyl-CoA into formyl-CoA and a 2-methyl-branched fatty aldehyde; Belongs to the TPP enzyme family	2-hydroxyacyl-CoA lyase	2-hydroxyacyl-CoA lyase	2-hydroxyphytanoyl-CoA lyase	2-hydroxyphytanoyl-CoA lyase	4.1.-.-	831604	831604	AAM20625.1	AAN15603.1	AED92419.1	AJ278629	AK175390	AT5G17380	AT5G17380	AT5G17380	AT5G17380	AT5G17380	AT5G17380	AT5G17380	AT5G17380	AT5G17380-TAIR-G	AT5G17380.1	AT5G17380.1	AT5G17380.1	AT5G17380.1	AT5G17380.1	AY099774	At.25248	At5g17380	At5g17380	BAD43153.1	BT000284	CAC01733.1	CAC19854.1	EC 4.1.-.-	HACL	HACL	HACL_ARATH	HACL_ARATH	HACL_ARATH	HPCL	HPCL	NM_121744	NM_121744.3	NP_197240	NP_197240
CBR	3702.AT5G17770.1	https://smart.embl.de/smart/DDvec.cgi?smart=281:TRANS(13|32)+Pfam_FAD_binding_6(49|148)+Pfam_NAD_binding_1(158|266)+	NADH--cytochrome b5 reductase 1; Reductase transferring electrons from NADH to cytochrome b5. Required for the NADH-dependent electron transfer involved in the desaturation and hydroxylation of fatty acids and in the desaturation of sterol precursors. No activity with NADPH as electron donor	1.6.2.2	831645	831645	AAL24304.1	AAL66897.1	AAM62946.1	AB007799	AB007800	AED92466.1	AK316787	AT5G17770	AT5G17770	AT5G17770	AT5G17770	AT5G17770	AT5G17770	AT5G17770	AT5G17770-TAIR-G	AT5G17770.1	AT5G17770.1	AT5G17770.1	AT5G17770.1	AT5G17770.1	ATCBR	ATCBR	ATCBR	AY059822	AY072482	AY085728	At5g17770	At5g17770	BAA74837.1	BAA74838.1	BAB09576.1	BAH19505.1	CBR	CBR	CBR	CBR	CBR	CBR	CBR	CBR	CBR1	CBR1	CBR1
CSD3	3702.AT5G18100.1	https://smart.embl.de/smart/DDvec.cgi?smart=164:Pfam_Sod_Cu(14|154)+	Copper/zinc superoxide dismutase 3; Destroys radicals which are normally produced within the cells and which are toxic to biological systems	1.15.1.1	831928	831928	AAC24833.1	AAO39917.1	AED92506.1	AED92507.1	AF061520	AK117742	AT5G18100	AT5G18100	AT5G18100	AT5G18100	AT5G18100	AT5G18100	AT5G18100	AT5G18100-TAIR-G	AT5G18100.1	AT5G18100.1	AT5G18100.1	AT5G18100.1	AT5G18100.1	AT5G18100.2	AT5G18100.2	AT5G18100.2	At.49035	At5g18100	At5g18100	B3H6P9	B3H6P9	B3H6P9	BAB09468.1	BAC42391.1	BT003689	COPPER/ZINC SUPEROXIDE DISMUTASE	CSD3	CSD3	CSD3	CSD3	CSD3	CSD3	CSD3	CSD3	Copper/zinc superoxide dismutase 3	Copper/zinc superoxide dismutase 3	Copper/zinc superoxide dismutase 3
GDH1	3702.AT5G18170.1	https://smart.embl.de/smart/DDvec.cgi?smart=411:Pfam_ELFV_dehydrog_N(31|159)+ELFV_dehydrog(178|408)+	Glutamate dehydrogenase 1; Encodes the 43 kDa alpha-subunit of the glutamate dehydrogenase with a putative mitochondrial transit polypeptide and NAD(H)- and alpha-ketoglutarate-binding domains. Mitochondrial localization confirmed by subcellular fractionation. Combines in several ratios with GDH2 protein (GDH-beta) to form seven isoenzymes. Catalyzes the cleavage of glycine residues. May be invol…	1.4.1.3	831935	831935	AAA82615.1	AAB08057.1	AAK83585.1	ABF58979.1	AED92515.1	AT5G18170	AT5G18170	AT5G18170	AT5G18170	AT5G18170	AT5G18170	AT5G18170	AT5G18170-TAIR-G	AT5G18170.1	AT5G18170.1	AT5G18170.1	AT5G18170.1	AT5G18170.1	AY049243	At.23609	At5g18170	At5g18170	BAB09475.1	BT025561	DHE1_ARATH	DHE1_ARATH	DHE1_ARATH	EC 1.4.1.3	GDH1	GDH1	GDH1	GDH1	GDH1	GDH1	GDH1	GDH1	GLUTAMATE DECARBOXYLASE 1	GLUTAMATE DEHYDROGENASE 1	Glutamate dehydrogenase 1	Glutamate dehydrogenase 1	Glutamate dehydrogenase 1	Glutamate dehydrogenase 1	MRG7.13
AILP1	3702.AT5G19140.1	https://smart.embl.de/smart/DDvec.cgi?smart=234:DUF3700(2|226)+	Aluminium induced protein with YGL and LRDR motifs; AILP1; Its function is described as molecular_function unknown; Involved in response to auxin stimulus, response to aluminum ion; Located in plasma membrane; Expressed in 23 plant structures; Expressed during 13 growth stages; BEST Arabidopsis thaliana protein match is: Aluminium induced protein with YGL and LRDR motifs (TAIR:AT5G43830.1); Has 1…	832034	832034	AAK64050.1	AAM44947.1	AED92658.1	AED92659.1	AILP1	AILP1	AILP1	AILP1	AILP1	AILP1	AILP1	AILP1	AK318630	AT5G19140	AT5G19140	AT5G19140	AT5G19140	AT5G19140	AT5G19140	AT5G19140	AT5G19140-TAIR-G	AT5G19140.1	AT5G19140.1	AT5G19140.1	AT5G19140.1	AT5G19140.1	AT5G19140.2	AT5G19140.2	AT5G19140.2	ATAILP1	ATAILP1	ATAILP1	ATAILP1	ATAILP1	AY039946	AY113899	At5g19140	At5g19140	BAH56745.1	C0Z216_ARATH	F4JZM6_ARATH	NM_001036823	NM_001036823.1	NM_121919
AT5G19890	3702.AT5G19890.1	https://smart.embl.de/smart/DDvec.cgi?smart=328:SIGNAL(1|28)+Pfam_peroxidase(46|293)+	Peroxidase superfamily protein; Removal of H(2)O(2), oxidation of toxic reductants, biosynthesis and degradation of lignin, suberization, auxin catabolism, response to environmental stresses such as wounding, pathogen attack and oxidative stress. These functions might be dependent on each isozyme/isoform in each plant tissue	1.11.1.7	1QGJ	1QGJ	1QGJ	832111	832111	AAM65571.1	AAM74498.1	AAN18151.1	AED92762.1	AT5G19890	AT5G19890	AT5G19890	AT5G19890	AT5G19890	AT5G19890	AT5G19890	AT5G19890	AT5G19890-TAIR-G	AT5G19890.1	AT5G19890.1	AT5G19890.1	AT5G19890.1	AT5G19890.1	ATPN	ATPN	AY088025	AY123985	At.143	At5g19890	At5g19890	BT000582	CAA67092.1	EC 1.11.1.7	F28I16.40	F28I16.40	F28I16.40	F28I16_40	NM_121996	NM_121996.2	NP_568385	NP_568385	NP_568385.1	NP_568385.1	NP_568385.1	P59
AT5G20500	3702.AT5G20500.1	https://smart.embl.de/smart/DDvec.cgi?smart=135:SIGNAL(1|25)+Pfam_Glutaredoxin(44|106)+	Glutaredoxin family protein; Has a glutathione-disulfide oxidoreductase activity in the presence of NADPH and glutathione reductase. Reduces low molecular weight disulfides and proteins (By similarity)	832172	832172	AAM61279.1	AAN72016.1	AAN72019.1	ABF58916.1	AED92853.1	AJ271472	AT5G20500	AT5G20500	AT5G20500	AT5G20500	AT5G20500	AT5G20500	AT5G20500	AT5G20500	AT5G20500-TAIR-G	AT5G20500.1	AT5G20500.1	AT5G20500.1	AT5G20500.1	AT5G20500.1	AY084705	At.837	At5g20500	At5g20500	BT002005	BT002008	BT025498	CAB69043.1	F7C8.90	F7C8.90	F7C8.90	F7C8_90	GLU1	GLU1	GRXC4	GRXC4	GRXC4_ARATH	GRXC4_ARATH	GRXC4_ARATH	Glutaredoxin family protein	Glutaredoxin family protein	Glutaredoxin family protein	Glutaredoxin family protein	Glutaredoxin-C4
GER3	3702.AT5G20630.1	https://smart.embl.de/smart/DDvec.cgi?smart=211:SIGNAL(1|20)+Cupin_1(55|201)+	Germin-like protein subfamily 3 member 3; Encodes a germin-like protein. Its transcripts are more abundant in RNA from leaves collected in the evening, suggesting some kind of circadian regulation	832185	832185	AAB51566.1	AAB51571.1	AAB51573.1	AAB51581.1	AAB51583.1	AAK62573.1	AAL06953.1	AED92868.1	AJ132237	ARABIDOPSIS THALIANA GERMIN 3	ARABIDOPSIS THALIANA GERMIN 3	AT5G20630	AT5G20630	AT5G20630	AT5G20630	AT5G20630	AT5G20630	AT5G20630	AT5G20630-TAIR-G	AT5G20630.1	AT5G20630.1	AT5G20630.1	AT5G20630.1	AT5G20630.1	ATGER3	ATGER3	ATGER3	AY039516	AY055786	At.22582	At.72030	At5g20630	At5g20630	BAA77208.1	CAA73213.1	CAB54516.1	D89374	GER3	GER3	GER3	GER3	GER3	GER3	GER3
AT5G20950	3702.AT5G20950.1	https://smart.embl.de/smart/DDvec.cgi?smart=624:SIGNAL(1|19)+Pfam_Glyco_hydro_3(45|372)+Pfam_Glyco_hydro_3_C(409|619)+	Glycosyl hydrolase family protein; Its function is described as hydrolase activity, hydrolyzing O-glycosyl compounds; Involved in carbohydrate metabolic process; Located in cell wall, membrane, plant-type cell wall; Expressed in 25 plant structures; Expressed during 13 growth stages; Contains the following InterPro domains: Glycoside hydrolase, family 3, N-terminal (InterPro:IPR001764), Glycoside…	3.2.1.21	832220	A0A1P8BG25	A0A1P8BG25_ARATH	AAL58902.1	AAM13848.1	AAN13217.1	AED92910.1	AED92911.1	AF462808	AK221104	AT5G20950	AT5G20950	AT5G20950	AT5G20950	AT5G20950	AT5G20950	AT5G20950	AT5G20950	AT5G20950-TAIR-G	AT5G20950.1	AT5G20950.1	AT5G20950.1	AT5G20950.1	AT5G20950.1	AT5G20950.2	AT5G20950.2	AT5G20950.2	AY091027	AY142679	At.23560	At5g20950	BAD95001.1	EC 3.2.1.21	F22D1.120	F22D1.120	F22D1_120	F22D1_120	Glycosyl hydrolase family protein	Glycosyl hydrolase family protein	Glycosyl hydrolase family protein	Glycosyl hydrolase family protein	Glycosyl hydrolase family protein	NM_122104	NM_122104.4	NM_180717
AT5G21060	3702.AT5G21060.2	https://smart.embl.de/smart/DDvec.cgi?smart=378:Pfam_Homoserine_dh(173|371)+	Glyceraldehyde-3-phosphate dehydrogenase-like family protein; Its function is described as homoserine dehydrogenase activity; Involved in cellular amino acid biosynthetic process, aspartate family amino acid biosynthetic process, cellular amino acid metabolic process; Located in cellular_component unknown; Expressed in 22 plant structures; Expressed during 13 growth stages; Contains the following…	832230	832230	AAM61538.1	AAO42041.1	AAO64075.1	AED92925.1	AED92926.1	AED92927.1	AT5G21060	AT5G21060	AT5G21060	AT5G21060	AT5G21060	AT5G21060	AT5G21060	AT5G21060	AT5G21060-TAIR-G	AT5G21060.1	AT5G21060.1	AT5G21060.1	AT5G21060.2	AT5G21060.2	AT5G21060.2	AT5G21060.2	AT5G21060.2	AT5G21060.3	AT5G21060.3	AT5G21060.3	AY084979	At.66690	At5g21060	At5g21060	BT004002	BT005655	F4K6Y8	F4K6Y8	F4K6Y8_ARATH	F4K6Y8_ARATH	F4K6Y8_ARATH	F4K6Y9_ARATH	Homoserine dehydrogenase	Homoserine dehydrogenase	NM_001036839	NM_001036839.2	NM_001036840	NM_001036840.2
AT5G23540	3702.AT5G23540.1	https://smart.embl.de/smart/DDvec.cgi?smart=308:JAB_MPN(29|164)+Pfam_MitMem_reg(172|306)+	26S proteasome non-ATPase regulatory subunit 14 homolog; Metalloprotease component of the 26S proteasome that specifically cleaves 'Lys-63'-linked polyubiquitin chains. The 26S proteasome is involved in the ATP-dependent degradation of ubiquitinated proteins. The function of the 'Lys-63'-specific deubiquitination of the proteasome is unclear (By similarity); Belongs to the peptidase M67A family. …	26S proteasome regulatory subunit RPN11	26S proteasome regulatory subunit RPN11	832420	832420	A8MR12_ARATH	AAL49768.1	AAM14268.1	AAM64349.1	AAP86670.1	AAP86671.1	AAP86672.1	AED93181.1	AED93182.1	AK228634	AT5G23540	AT5G23540	AT5G23540	AT5G23540	AT5G23540	AT5G23540	AT5G23540	AT5G23540	AT5G23540-TAIR-G	AT5G23540.1	AT5G23540.1	AT5G23540.1	AT5G23540.1	AT5G23540.1	AT5G23540.2	AT5G23540.2	AT5G23540.2	AY070073	AY086277	AY091329	AY230843	AY230844	AY230845	At.22926	At5g23540	At5g23540	BAA97246.1	BAF00543.1	M67.001	MQM1.19	MQM1.19	MQM1.19
PYR6	3702.AT5G26667.1	https://smart.embl.de/smart/DDvec.cgi?smart=208:Pfam_AAA_18(17|152)+	P-loop containing nucleoside triphosphate hydrolases superfamily protein; Catalyzes the phosphorylation of pyrimidine nucleoside monophosphates at the expense of ATP. Plays an important role in de novo pyrimidine nucleotide biosynthesis. Has preference for UMP and CMP as phosphate acceptors. Does not act on dCMP and dUMP; Belongs to the adenylate kinase family. UMP-CMP kinase subfamily	2.7.4.14	832710	A0JQ75	A0JQ75_ARATH	AAB71135.1	ABK59674.1	AC137518	AED93558.1	AED93559.1	AED93560.1	AF000147	AT5G26667	AT5G26667	AT5G26667	AT5G26667	AT5G26667	AT5G26667	AT5G26667	AT5G26667-TAIR-G	AT5G26667.1	AT5G26667.1	AT5G26667.1	AT5G26667.1	AT5G26667.1	AT5G26667.2	AT5G26667.2	AT5G26667.2	AT5G26667.3	AT5G26667.3	AT5G26667.3	At.10397	At5g26667	BT029445	CMP/UMP KINASE	Deoxycytidylate kinase	EC 2.7.4.14	KCY3_ARATH	KCY_ARATH	NM_001036865	NM_001036865.1	NM_180536	NM_180536.2	NM_180537	NM_180537.2	NP_001031942	NP_001031942
AT5G26670	3702.AT5G26670.1	https://smart.embl.de/smart/DDvec.cgi?smart=416:SIGNAL(1|20)+Pfam_PAE(45|397)+	Pectinacetylesterase family protein; Hydrolyzes acetyl esters in homogalacturonan regions of pectin. In type I primary cell wall, galacturonic acid residues of pectin can be acetylated at the O-2 and O-3 positions. Decreasing the degree of acetylation of pectin gels in vitro alters their physical properties; Belongs to the pectinacetylesterase family	832722	AAC13595.1	AAU05497.1	ABK32181.1	AED93578.1	AED93579.1	AK228304	AK317140	AT5G26670	AT5G26670	AT5G26670	AT5G26670	AT5G26670	AT5G26670	AT5G26670	AT5G26670	AT5G26670-TAIR-G	AT5G26670.1	AT5G26670.1	AT5G26670.1	AT5G26670.1	AT5G26670.1	AT5G26670.2	AT5G26670.2	AT5G26670.2	At.30851	At5g26670	B9DGF9	B9DGF9_ARATH	BAF00247.1	BAH19826.1	BT015374	BT029367	F21E10.11	NM_180547	NM_180547.2	NM_203108	NM_203108.2	NP_001318657.1	NP_001330948.1	NP_850878	NP_850878	NP_850878.2	NP_850878.2	NP_974837	NP_974837.1
AT5G26710	3702.AT5G26710.1	https://smart.embl.de/smart/DDvec.cgi?smart=719:Pfam_GST_C_3(94|171)+Pfam_tRNA-synt_1c(213|518)+Pfam_tRNA-synt_1c_C(520|697)+	Glutamyl/glutaminyl-tRNA synthetase, class Ic; Catalyzes the attachment of glutamate to tRNA(Glu) in a two-step reaction: glutamate is first activated by ATP to form Glu-AMP and then transferred to the acceptor end of tRNA(Glu); Belongs to the class-I aminoacyl-tRNA synthetase family. Glutamate--tRNA ligase type 2 subfamily	6.1.1.17	6.1.1.17	832718	AAC13597.1	AAC36469.1	AAM20443.1	AAN15567.1	AED93573.1	AF067773	AK221025	AK226448	AK229914	AT5G26710	AT5G26710	AT5G26710	AT5G26710	AT5G26710	AT5G26710	AT5G26710	AT5G26710	AT5G26710-TAIR-G	AT5G26710.1	AT5G26710.1	AT5G26710.1	AT5G26710.1	AT5G26710.1	AY099592	At.49067	At5g26710	BAD94731.1	BAE98590.1	BAF01742.1	BT000248	EC 6.1.1.17	F21E10.12	GluRSAt	Glutamate--tRNA ligase, cytoplasmic	Glutamyl-tRNA synthetase	Glutamyl/glutaminyl-tRNA synthetase, class Ic	Glutamyl/glutaminyl-tRNA synthetase, class Ic	Glutamyl/glutaminyl-tRNA synthetase, class Ic	Glutamyl/glutaminyl-tRNA synthetase, class Ic	NM_180543	NM_180543.2	NP_850874	NP_850874
AT5G27430	3702.AT5G27430.1	https://smart.embl.de/smart/DDvec.cgi?smart=167:Pfam_SPC22(4|165)+	Signal peptidase complex subunit 3B; Microsomal signal peptidase is a membrane-bound endoproteinase that removes signal peptides from nascent proteins as they are translocated into the lumen of the endoplasmic reticulum	3.4.-.-	832802	832802	AAC13316.1	AAO42158.1	AAO64126.1	AED93686.1	AF057144	AT5G27430	AT5G27430	AT5G27430	AT5G27430	AT5G27430	AT5G27430	AT5G27430	AT5G27430	AT5G27430-TAIR-G	AT5G27430.1	AT5G27430.1	AT5G27430.1	AT5G27430.1	AT5G27430.1	At.10570	At5g27430	At5g27430	BT004137	BT005706	EC 3.4.-.-	F21A20.140	F21A20.140	Microsomal signal peptidase 22 kDa subunit	Microsomal signal peptidase 22 kDa subunit	NM_122625	NM_122625.3	NP_198095	NP_198095	NP_198095.1	NP_198095.1	NP_198095.1	Q53YF3	Q53YF3	SPC3B_ARATH	SPC3B_ARATH	SPC3B_ARATH	Signal peptidase complex subunit 3B	Signal peptidase complex subunit 3B
MK	3702.AT5G27450.2	https://smart.embl.de/smart/DDvec.cgi?smart=378:Pfam_GHMP_kinases_N(133|212)+Pfam_GHMP_kinases_C(273|363)+	Encodes a protein with mevalonate kinase activity involved in the mevalonate pathway; Belongs to the GHMP kinase family. Mevalonate kinase subfamily	2.7.1.36	2.7.1.36	832804	832804	AAD31719.1	AAD45421.1	AAM13164.1	AAM60916.1	AAN72115.1	AED93688.1	AED93689.1	AED93690.1	AF141853	AT5G27450	AT5G27450	AT5G27450	AT5G27450	AT5G27450	AT5G27450	AT5G27450	AT5G27450-TAIR-G	AT5G27450.1	AT5G27450.1	AT5G27450.1	AT5G27450.2	AT5G27450.2	AT5G27450.2	AT5G27450.2	AT5G27450.2	AT5G27450.3	AT5G27450.3	AT5G27450.3	AY084333	AY093165	At.5392	At5g27450	At5g27450	BT002104	CAA54820.1	EC 2.7.1.36	F21A20.160	F21A20.160	F21A20.160	F21A20_160	KIME_ARATH	KIME_ARATH
PAP26	3702.AT5G34850.1	https://smart.embl.de/smart/DDvec.cgi?smart=475:SIGNAL(1|22)+Pfam_Pur_ac_phosph_N(54|145)+Pfam_Metallophos(155|353)+Pfam_Metallophos_C(379|441)+	Bifunctional purple acid phosphatase 26; Metallo-phosphoesterase involved in phosphate metabolism. Acid phosphatase activity with phosphoenolpyruvate, inorganic pyrophosphate, phenyl-phosphate and p-nitrophenyl- phosphate as the most effective substrates. No activity with phytic acid, phosphocholine or bis-p-nitrophenyl-phosphate. Has a peroxidase activity at alkaline pH; Belongs to the metalloph…	833406	833406	AAK92747.1	AAM14354.1	AAW29950.1	AED93912.1	AT5G34850	AT5G34850	AT5G34850	AT5G34850	AT5G34850	AT5G34850	AT5G34850	AT5G34850-TAIR-G	AT5G34850.1	AT5G34850.1	AT5G34850.1	AT5G34850.1	AT5G34850.1	ATPAP26	ATPAP26	ATPAP26	AY050812	AY091415	AY842026	At.20088	At5g34850	At5g34850	Bifunctional purple acid phosphatase 26	Bifunctional purple acid phosphatase 26	NM_122874	NM_122874.3	NP_198334	NP_198334	NP_198334.1	NP_198334.1	NP_198334.1	PAP26	PAP26	PAP26	PAP26	PAP26	PAP26	PAP26	PAP26	PPA26_ARATH
GUS3	3702.AT5G34940.2	https://smart.embl.de/smart/DDvec.cgi?smart=536:SIGNAL(1|21)+Pfam_Glyco_hydro_79n(30|346)+	Heparanase-like protein 3; Endoglycosidase which is a cell surface and extracellular matrix-degrading enzyme. Cleaves heparan sulfate proteoglycans (HSPGs) into heparan sulfate side chains and core proteoglycans (By similarity)	833437	833437	AAC62790.1	AAC62794.1	AED93922.1	AED93923.1	AED93924.1	AK229275	AT5G34940	AT5G34940	AT5G34940	AT5G34940	AT5G34940	AT5G34940	AT5G34940	AT5G34940-TAIR-G	AT5G34940.1	AT5G34940.1	AT5G34940.1	AT5G34940.2	AT5G34940.2	AT5G34940.2	AT5G34940.2	AT5G34940.2	AT5G34940.3	AT5G34940.3	AT5G34940.3	At.30627	At5g34940	At5g34940	AtGUS3	AtGUS3	AtGUS3	BAB10787.1	BAF01139.1	F4JWV5_ARATH	F4JWV6_ARATH	GUS3	GUS3	GUS3	GUS3	GUS3	GUS3	Glucuronidase 3	Glucuronidase 3	HPSE3_ARATH
GLN1-1	3702.AT5G37600.1	https://smart.embl.de/smart/DDvec.cgi?smart=356:Pfam_Gln-synt_N(18|97)+Gln-synt_C(103|351)+	Glutamine synthetase cytosolic isozyme 1-1; High-affinity glutamine synthetase. May contribute to the homeostatic control of glutamine synthesis in roots	6.3.1.2	833738	833738	AAL16154.1	AAL31940.1	AAL84997.1	AAN31893.1	AED94209.1	AF419608	AF428386	AK222005	ARABIDOPSIS GLUTAMINE SYNTHASE 1;1	ARABIDOPSIS GLUTAMINE SYNTHASE 1;1	ARABIDOPSIS THALIANA GLUTAMINE SYNTHASE CLONE R1	ARABIDOPSIS THALIANA GLUTAMINE SYNTHASE CLONE R1	AT5G37600	AT5G37600	AT5G37600	AT5G37600	AT5G37600	AT5G37600	AT5G37600	AT5G37600-TAIR-G	AT5G37600.1	AT5G37600.1	AT5G37600.1	AT5G37600.1	AT5G37600.1	ATGLN1;1	ATGLN1;1	ATGLN1;1	ATGSR1	ATGSR1	ATGSR1	AY079113	At.7003	At5g37600	At5g37600	BAB08306.1	BAD94626.1	BT000753	EC 6.3.1.2	GLN1-1	GLN1-1	GLN11_ARATH	GLN11_ARATH
RBCS3B	3702.AT5G38410.3	https://smart.embl.de/smart/DDvec.cgi?smart=186:Pfam_RbcS(2|42)+RuBisCO_small(66|180)+	Ribulose bisphosphate carboxylase small chain 3B, chloroplastic; RuBisCO catalyzes two reactions: the carboxylation of D- ribulose 1,5-bisphosphate, the primary event in carbon dioxide fixation, as well as the oxidative fragmentation of the pentose substrate. Both reactions occur simultaneously and in competition at the same active site (By similarity)	4.1.1.39	833828	833828	AAK25834.1	AAK93702.1	AAK95300.1	AAK96743.1	AAL47390.1	AAL58912.1	AAM19980.1	AAN31863.1	AED94311.1	AED94312.1	AED94313.1	AF360124	AF410314	AF462822	AT5G38410	AT5G38410	AT5G38410	AT5G38410	AT5G38410	AT5G38410	AT5G38410	AT5G38410	AT5G38410	AT5G38410-TAIR-G	AT5G38410.1	AT5G38410.1	AT5G38410.1	AT5G38410.2	AT5G38410.2	AT5G38410.2	AT5G38410.3	AT5G38410.3	AT5G38410.3	AT5G38410.3	AT5G38410.3	ATS3B	ATS3B	AY051025	AY054552	AY064686	AY098970	At.49098	At.75674
G6PD6	3702.AT5G40760.1	https://smart.embl.de/smart/DDvec.cgi?smart=515:Pfam_G6PD_N(35|221)+Pfam_G6PD_C(223|510)+	Glucose-6-phosphate 1-dehydrogenase, cytoplasmic isoform 2; Catalyzes the rate-limiting step of the oxidative pentose-phosphate pathway, which represents a route for the dissimilation of carbohydrates besides glycolysis. The main function of this enzyme is to provide reducing power (NADPH) and pentose phosphates for fatty acid and nucleic acid synthesis which are involved in membrane synthesis an…	1.1.1.363	1.1.1.49	834076	834076	AAO42879.1	ACG12	ACG12	AED94591.1	AJ010971	AK227918	AT5G40760	AT5G40760	AT5G40760	AT5G40760	AT5G40760	AT5G40760	AT5G40760	AT5G40760-TAIR-G	AT5G40760.1	AT5G40760.1	AT5G40760.1	AT5G40760.1	AT5G40760.1	At.23901	At5g40760	At5g40760	BAB08837.1	BAE99888.1	BT004633	CAB52675.1	EC 1.1.1.363	EC 1.1.1.49	G6PD6	G6PD6	G6PD6	G6PD6	G6PD6	G6PD6	G6PD6_ARATH	G6PD6_ARATH	G6PD6_ARATH	G6PDH6	G6PDH6	Glucose-6-phosphate dehydrogenase 6	Glucose-6-phosphate dehydrogenase 6	K1B16.1
AT5G41670	3702.AT5G41670.2	https://smart.embl.de/smart/DDvec.cgi?smart=487:Pfam_NAD_binding_2(8|179)+6PGD(184|480)+	6-phosphogluconate dehydrogenase, decarboxylating 2, chloroplastic; Catalyzes the oxidative decarboxylation of 6- phosphogluconate to ribulose 5-phosphate and CO(2), with concomitant reduction of NADP to NADPH	1.1.1.343	1.1.1.44	6-phosphogluconate dehydrogenase family protein	6-phosphogluconate dehydrogenase family protein	6-phosphogluconate dehydrogenase family protein	6-phosphogluconate dehydrogenase family protein	6PGD2_ARATH	6PGD2_ARATH	6PGD2_ARATH	834169	834169	AAM61057.1	AAM78095.1	AAN72272.1	AB005233	AED94705.1	AED94706.1	AT5G41670	AT5G41670	AT5G41670	AT5G41670	AT5G41670	AT5G41670	AT5G41670	AT5G41670	AT5G41670-TAIR-G	AT5G41670.1	AT5G41670.1	AT5G41670.1	AT5G41670.2	AT5G41670.2	AT5G41670.2	AT5G41670.2	AT5G41670.2	AY084486	AY125503	At.23390	At5g41670	At5g41670	BAB11473.1	BT002261	EC 1.1.1.343	EC 1.1.1.44	MBK23.20	MBK23.20	MBK23.20
BIP2	3702.AT5G42020.1	https://smart.embl.de/smart/DDvec.cgi?smart=668:SIGNAL(1|27)+Pfam_MreB_Mbl(135|408)+	Mediator of RNA polymerase II transcription subunit 37f; Component of the Mediator complex, a coactivator involved in the regulated transcription of nearly all RNA polymerase II-dependent genes. Mediator functions as a bridge to convey information from gene-specific regulatory proteins to the basal RNA polymerase II transcription machinery. The Mediator complex, having a compact conformation in i…	834207	834207	AAO00752.1	AAP37765.1	AED94755.1	AED94756.1	AT5G42020	AT5G42020	AT5G42020	AT5G42020	AT5G42020	AT5G42020	AT5G42020	AT5G42020-TAIR-G	AT5G42020.1	AT5G42020.1	AT5G42020.1	AT5G42020.1	AT5G42020.1	AT5G42020.2	AT5G42020.2	AT5G42020.2	At.49118	At5g42020	At5g42020	BAA12348.1	BAA13948.1	BAB08435.1	BIP	BIP	BIP	BIP	BIP	BIP2	BIP2	BIP2	BIP2	BIP2	BIP2	BIP2	BIP2	BT002392	BT008406	D84414	D89342	F4K007_ARATH
ASK2	3702.AT5G42190.1	https://smart.embl.de/smart/DDvec.cgi?smart=171:Skp1(4|121)+Pfam_Skp1(122|169)+	E3 ubiquitin ligase SCF complex subunit SKP1/ASK1 family protein; Involved in ubiquitination and subsequent proteasomal degradation of target proteins. Together with CUL1, RBX1 and a F- box protein, it forms a SCF E3 ubiquitin ligase complex. The functional specificity of this complex depends on the type of F- box protein. In the SCF complex, it serves as an adapter that links the F-box protein t…	834224	834224	AAC14445.1	AAC63110.1	AAO44064.1	AED94777.1	AF059295	AK227773	ARABIDOPSIS SKP1-LIKE 2	ASK2	ASK2	ASK2	ASK2	ASK2	AT5G42190	AT5G42190	AT5G42190	AT5G42190	AT5G42190	AT5G42190	AT5G42190	AT5G42190-TAIR-G	AT5G42190.1	AT5G42190.1	AT5G42190.1	AT5G42190.1	AT5G42190.1	Arabidopsis SKP-like 2	Arabidopsis SKP-like 2	At5g42190	At5g42190	BAB08452.1	BAE99755.1	BT004798	MJC20.30	MJC20.30	MJC20.30	MJC20_30	NM_123584	NM_123584.4	NP_568603	NP_568603	NP_568603.1	NP_568603.1	NP_568603.1	O65283
scpl42	3702.AT5G42240.1	https://smart.embl.de/smart/DDvec.cgi?smart=473:SIGNAL(1|26)+Pfam_Peptidase_S10(37|460)+	Serine carboxypeptidase-like 42; Probable carboxypeptidase	3.4.16.-	834229	834229	AAK32772.1	AAN28838.1	AED94786.1	AF361604	AT5G42240	AT5G42240	AT5G42240	AT5G42240	AT5G42240	AT5G42240	AT5G42240	AT5G42240-TAIR-G	AT5G42240.1	AT5G42240.1	AT5G42240.1	AT5G42240.1	AT5G42240.1	AY143899	At.28704	At5g42240	At5g42240	BAB10197.1	EC 3.4.16.-	K5J14.4	K5J14.4	K5J14.4	K5J14_4	NM_123589	NM_123589.3	NP_199039	NP_199039	NP_199039.1	NP_199039.1	NP_199039.1	Q9FH05	Q9FH05	S10.A21	SCP42_ARATH	SCP42_ARATH	SCP42_ARATH	SCPL42	SCPL42	Serine carboxypeptidase-like 42
AT5G42720	3702.AT5G42720.1	https://smart.embl.de/smart/DDvec.cgi?smart=438:SIGNAL(1|22)+Pfam_Glyco_hydro_17(26|346)+	Glycosyl hydrolase family 17 protein; Its function is described as cation binding, hydrolase activity, hydrolyzing O-glycosyl compounds, catalytic activity; Involved in carbohydrate metabolic process; Located in anchored to membrane; Expressed in 22 plant structures; Expressed during 13 growth stages; Contains the following InterPro domains: Glycoside hydrolase, catalytic core (InterPro:IPR017853…	834281	834281	AAL66985.1	AAN12906.1	AED94854.1	AK220992	AK227421	AT5G42720	AT5G42720	AT5G42720	AT5G42720	AT5G42720	AT5G42720	AT5G42720	AT5G42720	AT5G42720-TAIR-G	AT5G42720.1	AT5G42720.1	AT5G42720.1	AT5G42720.1	AT5G42720.1	AY074288	AY150489	At.46813	At5g42720	At5g42720	BAD94615.1	BAE99425.1	Glycosyl hydrolase family 17 protein	Glycosyl hydrolase family 17 protein	Glycosyl hydrolase family 17 protein	Glycosyl hydrolase family 17 protein	Glycosyl hydrolase family 17 protein	Glycosyl hydrolase family 17 protein	MJB21.9	MJB21.9	MJB21.9	MJB21_9	MJB21_9	MJB21_9	NM_123636	NM_123636.6	NP_199086	NP_199086	NP_199086.2	NP_199086.2
SCP2	3702.AT5G42890.1	https://smart.embl.de/smart/DDvec.cgi?smart=123:Pfam_SCP2(12|114)+	Uncharacterized protein At5g42890; Sterol carrier protein 2 (SCP2); Its function is described as oxidoreductase activity, sterol binding; Involved in glyoxylate metabolic process, intracellular lipid transport, fatty acid beta-oxidation, seed germination; Located in peroxisome; Expressed in 32 plant structures; Expressed during 16 growth stages; Contains the following InterPro domains: SCP2 stero…	834300	834300	AAK93586.1	AAM51290.1	AAM65457.1	AED94880.1	AT5G42890	AT5G42890	AT5G42890	AT5G42890	AT5G42890	AT5G42890	AT5G42890	AT5G42890-TAIR-G	AT5G42890.1	AT5G42890.1	AT5G42890.1	AT5G42890.1	AT5G42890.1	ATSCP2	ATSCP2	ATSCP2	ATSCP2	ATSCP2	AY050909	AY087906	AY117215	At.6521	At5g42890	At5g42890	BAB09190.1	MBD2.8	MBD2.8	MBD2.8	MBD2_8	MBD2_8	MBD2_8	NM_123654	NM_123654.3	NP_199103	NP_199103	NP_199103.1	NP_199103.1	NP_199103.1	Q9FMN0	Q9FMN0
AT5G43400	3702.AT5G43400.1	https://smart.embl.de/smart/DDvec.cgi?smart=655:Pfam_DUF2828(55|651)+	Uncharacterised conserved protein UCP015417, vWA; Its function is described as molecular_function unknown; Involved in biological_process unknown; Located in chloroplast; Contains the following InterPro domains: Uncharacterised conserved protein UCP015417, vWA (InterPro:IPR011205); BEST Arabidopsis thaliana protein match is: Uncharacterised conserved protein UCP015417, vWA (TAIR:AT5G43390.1); Has…	834358	834358	AAK82505.2	AAN72286.1	AED94956.1	AT5G43400	AT5G43400	AT5G43400	AT5G43400	AT5G43400	AT5G43400	AT5G43400	AT5G43400	AT5G43400-TAIR-G	AT5G43400.1	AT5G43400.1	AT5G43400.1	AT5G43400.1	AT5G43400.1	AY048243	At.7153	At5g43400	At5g43400	At5g43400/MWF20_9	At5g43400/MWF20_9	BAA97419.1	BT002275	Emb|CAB86628.1	Emb|CAB86628.1	MWF20.9	MWF20.9	MWF20.9	MWF20_9	MWF20_9	MWF20_9	NM_123706	NM_123706.3	NP_199153	NP_199153	NP_199153.1	NP_199153.1	NP_199153.1	Plant/protein	Plant/protein	Q94AE4	Q94AE4
AT5G43830	3702.AT5G43830.1	https://smart.embl.de/smart/DDvec.cgi?smart=251:DUF3700(2|227)+	Aluminium induced protein with YGL and LRDR motifs; Its function is described as molecular_function unknown; Involved in biological_process unknown; Located in cytosol, nucleus; Expressed in 26 plant structures; Expressed during 15 growth stages; BEST Arabidopsis thaliana protein match is: Aluminium induced protein with YGL and LRDR motifs (TAIR:AT3G22850.1); Has 1807 Blast hits to 1807 proteins …	834405	834405	AAK76543.1	AAM51243.1	AAM61587.1	AED95015.1	AT5G43830	AT5G43830	AT5G43830	AT5G43830	AT5G43830	AT5G43830	AT5G43830	AT5G43830	AT5G43830-TAIR-G	AT5G43830.1	AT5G43830.1	AT5G43830.1	AT5G43830.1	AT5G43830.1	AY045869	AY085029	AY117168	Aluminum-induced protein-like	Aluminum-induced protein-like	At.20116	At5g43830	At5g43830	BAB11312.1	MQD19.19	MQD19.19	MQD19.19	MQD19_19	MQD19_19	MQD19_19	NM_123750	NM_123750.3	NP_199196	NP_199196	NP_199196.1	NP_199196.1	NP_199196.1	Putative aluminum-induced protein	Putative aluminum-induced protein	Q9FG81	Q9FG81
MRH10_18	3702.AT5G44070.1	https://smart.embl.de/smart/DDvec.cgi?smart=485:Pfam_Phytochelatin(6|216)+Pfam_Phytochelatin_C(221|465)+	Glutathione gamma-glutamylcysteinyltransferase 1; Phytochelatin synthase gene confers tolerance to cadmium ions. Catalyzes phytochelatin (PC) synthesis from glutathione (GSH) in the presence of Cd2+, Zn2+, Cu2+ and Fe3+, but not by Co2+ or Ni2+	2.3.2.15	834430	834430	A8WBZ5_ARATH	AAD16046.1	AAD29446.1	AAD41794.1	AAD50593.1	AAF42805.1	AAK64055.1	AAK82519.1	AAL66747.1	AAL85115.1	ABW98498.2	AED95055.1	AF085230	AF085231	AF093753	AF135155	AF162689	AF461180	ARA8	ARA8	ARA8	ARA8	ARABIDOPSIS THALIANA PHYTOCHELATIN SYNTHASE 1	ARABIDOPSIS THALIANA PHYTOCHELATIN SYNTHASE 1	AT5G44070	AT5G44070	AT5G44070	AT5G44070	AT5G44070	AT5G44070	AT5G44070	AT5G44070-TAIR-G	AT5G44070.1	AT5G44070.1	AT5G44070.1	AT5G44070.1	AT5G44070.1	ATPCS1	ATPCS1	AY039951	AY048257	AY079384	At.7305
AT5G47890	3702.AT5G47890.1	https://smart.embl.de/smart/DDvec.cgi?smart=97:L51_S25_CI-B8(20|93)+	NADH dehydrogenase [ubiquinone] 1 alpha subcomplex subunit 2; Accessory subunit of the mitochondrial membrane respiratory chain NADH dehydrogenase (Complex I), that is believed not to be involved in catalysis. Complex I functions in the transfer of electrons from NADH to the respiratory chain. The immediate electron acceptor for the enzyme is believed to be ubiquinone (By similarity)	834840	834840	AAL38780.1	AAM20072.1	AAM65469.1	AED95585.1	AT5G47890	AT5G47890	AT5G47890	AT5G47890	AT5G47890	AT5G47890	AT5G47890	AT5G47890	AT5G47890-TAIR-G	AT5G47890.1	AT5G47890.1	AT5G47890.1	AT5G47890.1	AT5G47890.1	AY065304	AY087919	AY096432	At5g47890	At5g47890	BAB11336.1	MCA23.23	MCA23_23	MCA23_23	MCA23_23	NDUA2_ARATH	NDUA2_ARATH	NDUA2_ARATH	NM_124163	NM_124163.4	NP_199600	NP_199600	NP_199600.1	NP_199600.1	NP_199600.1	Q9FIJ2	Q9FIJ2	UPI00000A1DC9	ath:AT5G47890
ACAT2	3702.AT5G48230.2	https://smart.embl.de/smart/DDvec.cgi?smart=403:Pfam_ketoacyl-synt(87|141)+Pfam_Thiolase_C(280|402)+	Acetyl-CoA acetyltransferase, cytosolic 1; acetoacetyl-CoA thiolase 2 (ACAT2); Its function is described as transferase activity, transferring acyl groups other than amino-acyl groups, acetyl-CoA C-acetyltransferase activity, catalytic activity; Involved in embryo development ending in seed dormancy; Located in peroxisome, plasma membrane; Expressed in 24 plant structures; Expressed during 13 gro…	2.3.1.9	834876	834876	AACT2	AAL24148.1	AAM00280.1	AAM14210.1	AAT1	AAT1	AB023039	ACAT2	ACAT2	ACAT2	ACAT2	ACAT2	ACAT2	AED95638.1	AED95639.1	AF364059	AK317237	AT5G48230	AT5G48230	AT5G48230	AT5G48230	AT5G48230	AT5G48230	AT5G48230	AT5G48230-TAIR-G	AT5G48230.1	AT5G48230.1	AT5G48230.1	AT5G48230.2	AT5G48230.2	AT5G48230.2	AT5G48230.2	AT5G48230.2	AY059736	AY091271	Acetoacetyl-CoA thiolase 2	Acetyl-CoA acetyltransferase, cytosolic 1	Acetyl-CoA acetyltransferase, cytosolic 1	At.24167	At.67228	At5g48230	At5g48230	B9DGQ1_ARATH
SAD1	3702.AT5G48870.1	https://smart.embl.de/smart/DDvec.cgi?smart=88:Sm(12|80)+	Small nuclear ribonucleoprotein family protein; Component of LSM protein complexes, which are involved in RNA processing. Component of the cytoplasmic LSM1-LSM7 complex which is involved in mRNA degradation by promoting decapping and leading to accurate 5'-3' mRNA decay. The cytoplasmic LSM1-LSM7 complex regulates developmental gene expression by the decapping of specific development-related tran…	834945	AAK61592.1	ABF82603.1	AED95735.1	AFJ05005.1	AK229657	AT5G48870	AT5G48870	AT5G48870	AT5G48870	AT5G48870	AT5G48870	AT5G48870	AT5G48870-TAIR-G	AT5G48870.1	AT5G48870.1	AT5G48870.1	AT5G48870.1	AT5G48870.1	AY034896	At.49146	At5g48870	AtLSM5	AtSAD1	BAB09440.1	BAF01501.1	BT025700	JQ612715	K24G6.21	K24G6.21	K24G6_21	LSM5	LSM5	LSM5_ARATH	NM_124264	NM_124264.4	NP_199698	NP_199698	NP_199698.1	NP_199698.1	Protein SUPERSENSITIVE TO ABA AND DROUGHT 1	Q0WMZ9	Q0WMZ9_ARATH	Q9FKB0	Q9FKB0_ARATH	SAD1
BXL1	3702.AT5G49360.1	https://smart.embl.de/smart/DDvec.cgi?smart=774:SIGNAL(1|30)+Pfam_Glyco_hydro_3(103|361)+Pfam_Glyco_hydro_3_C(400|628)+Fn3_like(693|765)+	Beta-D-xylosidase 1; Encodes a bifunctional {beta}-D-xylosidase/{alpha}-L-arabinofuranosidase required for pectic arabinan modification. Located in the extracellular matrix. Gene is expressed specifically in tissues undergoing secondary wall thickening. This is a member of glycosyl hydrolase family 3 and has six other closely related members	834996	834996	AAM53325.1	AED95802.1	AK230335	AT5G49360	AT5G49360	AT5G49360	AT5G49360	AT5G49360	AT5G49360	AT5G49360	AT5G49360-TAIR-G	AT5G49360.1	AT5G49360.1	AT5G49360.1	AT5G49360.1	AT5G49360.1	ATBXL1	ATBXL1	ATBXL1	AY120767	Alpha-L-arabinofuranosidase	Alpha-L-arabinofuranosidase	At.22961	At5g49360	At5g49360	BAB09906.1	BAF02134.1	BETA-XYLOSIDASE 1	BETA-XYLOSIDASE 1	BXL1	BXL1	BXL1	BXL1	BXL1	BXL1	BXL1	BXL1	BXL1_ARATH	BXL1_ARATH	BXL1_ARATH	Beta-D-xylosidase 1	Beta-D-xylosidase 1	Beta-xylosidase 1	Beta-xylosidase 1
MMT	3702.AT5G49810.1	https://smart.embl.de/smart/DDvec.cgi?smart=1071:Pfam_MTS(104|183)+Pfam_Aminotran_1_2(719|1062)+	Methionine S-methyltransferase; Catalyzes the S-methylmethionine (SMM) biosynthesis from adenosyl-L-homocysteine (AdoMet) and methionine. SMM biosynthesis (by MMT1) and degradation (by HMT-1, HMT-2 and HMT-3) constitute the SMM cycle in plants, which is probably required to achieve short term control of AdoMet level. Also able to catalyze the selenium-methylmethionine (SeMM) from AdoMet and selen…	2.1.1.12	2.1.1.12	835044	835044	AAD49574.1	AAM19829.1	AAO11580.1	AED95858.1	AF137380	AK229956	AT5G49810	AT5G49810	AT5G49810	AT5G49810	AT5G49810	AT5G49810	AT5G49810	AT5G49810-TAIR-G	AT5G49810.1	AT5G49810.1	AT5G49810.1	AT5G49810.1	AT5G49810.1	AY094459	AdoMet:Met S-methyltransferase	AdoMet:Met S-methyltransferase	At.25276	At5g49810	At5g49810	BAA98148.1	BAF01782.1	BT002664	EC 2.1.1.12	K21G20.2	K21G20.2	MMT	MMT	MMT	MMT	MMT	MMT	MMT	MMT	MMT1	MMT1	MMT1_ARATH
PAP27	3702.AT5G50400.1	https://smart.embl.de/smart/DDvec.cgi?smart=611:SIGNAL(1|18)+Pfam_Pur_ac_phosph_N(168|276)+Pfam_Metallophos(286|502)+Pfam_Metallophos_C(527|586)+	Purple acid phosphatase 27 (PAP27); Its function is described as protein serine/threonine phosphatase activity, acid phosphatase activity; Involved in biological_process unknown; Located in endomembrane system; Expressed in 24 plant structures; Expressed during 15 growth stages; Contains the following InterPro domains: Purple acid phosphatase, N-terminal (InterPro:IPR015914), Metallophosphoestera…	835108	835108	AAW29951.1	AED95939.1	ARABIDOPSIS THALIANA PURPLE ACID PHOSPHATASE 27	ARABIDOPSIS THALIANA PURPLE ACID PHOSPHATASE 27	AT5G50400	AT5G50400	AT5G50400	AT5G50400	AT5G50400	AT5G50400	AT5G50400	AT5G50400-TAIR-G	AT5G50400.1	AT5G50400.1	AT5G50400.1	AT5G50400.1	AT5G50400.1	ATPAP27	ATPAP27	ATPAP27	AY842027	At.50715	At5g50400	At5g50400	BAB09459.1	MXI22.12	MXI22.12	MXI22.12	MXI22_12	NM_124422	NM_124422.3	NP_199851	NP_199851	NP_199851.2	NP_199851.2	NP_199851.2	PAP27	PAP27	PAP27	PAP27	PAP27	PAP27	PAP27	PAP27
SBT1.3	3702.AT5G51750.1	https://smart.embl.de/smart/DDvec.cgi?smart=780:SIGNAL(1|25)+Pfam_Inhibitor_I9(36|120)+Pfam_PA(384|475)+	Subtilisin-like protease SBT1.3; Subtilase 1.3 (SBT1.3); Its function is described as identical protein binding, serine-type endopeptidase activity; Involved in proteolysis, negative regulation of catalytic activity; Located in apoplast; Expressed in 26 plant structures; Expressed during 13 growth stages; Contains the following InterPro domains: Protease-associated PA (InterPro:IPR003137), Protei…	835249	AAL87307.1	AED96122.1	AT5G51750	AT5G51750	AT5G51750	AT5G51750	AT5G51750	AT5G51750	AT5G51750	AT5G51750-TAIR-G	AT5G51750.1	AT5G51750.1	AT5G51750.1	AT5G51750.1	AT5G51750.1	ATSBT1.3	ATSBT1.3	ATSBT1.3	AY080831	At.9108	At5g51750	BAB11244.1	MIO24.12	MIO24.12	MIO24_12	NM_124554	NM_124554.2	NP_568765	NP_568765	NP_568765.1	NP_568765.1	PO:0025181	Q9FLI4	Q9FLI4_ARATH	S08.A25	SBT1.3	SBT1.3	SBT1.3	SBT1.3	SBT1.3	SBT1.3	SBT1.3	SBT13_ARATH	Subtilase 1.3	Subtilase 1.3
PMEPCRF	3702.AT5G53370.1	https://smart.embl.de/smart/DDvec.cgi?smart=587:TRANS(35|57)+PMEI(70|223)+Pfam_Pectinesterase(273|571)+	Probable pectinesterase/pectinesterase inhibitor 61; Acts in the modification of cell walls via demethylesterification of cell wall pectin; In the C-terminal section; belongs to the pectinesterase family	835418	835418	AAK28637.1	AAK93754.1	AED96345.1	AF360340	ARATH61	ARATH61	AT5G53370	AT5G53370	AT5G53370	AT5G53370	AT5G53370	AT5G53370	AT5G53370	AT5G53370-TAIR-G	AT5G53370.1	AT5G53370.1	AT5G53370.1	AT5G53370.1	AT5G53370.1	ATPMEPCRF	ATPMEPCRF	ATPMEPCRF	AY051077	At.24561	At5g53370	At5g53370	BAB09799.1	K19E1.17	K19E1.17	K19E1.17	K19E1_17	NM_124716	NM_124716.2	NP_200149	NP_200149	NP_200149.1	NP_200149.1	NP_200149.1	PECTIN METHYLESTERASE PCR FRAGMENT F	PECTIN METHYLESTERASE PCR FRAGMENT F	PME61	PME61	PME61_ARATH	PME61_ARATH
CB5-E	3702.AT5G53560.1	https://smart.embl.de/smart/DDvec.cgi?smart=134:Cyt-b5(8|81)+TRANS(108|130)+	Cytochrome b5 isoform E; Membrane bound hemoprotein which function as an electron carrier for several membrane bound oxygenases, including fatty acid desaturases; Belongs to the cytochrome b5 family	835438	839176	AAL87348.1	AAM45093.1	AAM64631.1	AB007801	AED96377.1	ARABIDOPSIS CYTOCHROME B5 ISOFORM E	ARABIDOPSIS CYTOCHROME B5 ISOFORM E	AT5G53560	AT5G53560	AT5G53560	AT5G53560	AT5G53560	AT5G53560	AT5G53560	AT5G53560-TAIR-G	AT5G53560.1	AT5G53560.1	AT5G53560.1	AT5G53560.1	AT5G53560.1	ATB5-A	ATB5-A	ATB5-A	ATCB5-E	ATCB5-E	ATCB5-E	AY080878	AY087070	AY114045	At.20842	At1g26340	At5g53560	B5 #2	B5 #2	B5 #2	B5-A	BAA74839.1	BAB09732.1	CAA23377.1	CAA80995.1	CB5-A	CB5-A	CB5-D	CB5-E
OMT1	3702.AT5G54160.1	https://smart.embl.de/smart/DDvec.cgi?smart=363:Pfam_Dimerisation(34|83)+Pfam_Methyltransf_2(126|348)+	Flavone 3'-O-methyltransferase 1; Methylates OH residues of flavonoid compounds. Converts quercetin into isorhamnetin. Dihydroquercetin is not a substrate. Catalyzes the methylation of monolignols, the lignin precursors. Does not contribute to the phenylpropanoid pattern of the pollen tryphine, but is probably confined to isorhamnetin glycoside biosynthesis. Involved in melatonin biosynthesis. Ca…	1NII	1NII	1NII	2.1.1.68	2.1.1.68	2.1.1.76	835504	835504	AAB96879.1	AAL32915.1	AAM10127.1	AAM64849.1	AED96460.1	AT5G54160	AT5G54160	AT5G54160	AT5G54160	AT5G54160	AT5G54160	AT5G54160	AT5G54160-TAIR-G	AT5G54160.1	AT5G54160.1	AT5G54160.1	AT5G54160.1	AT5G54160.1	ATOMT1	ATOMT1	ATOMT1	AY062837	AY081565	AY087297	Acetylserotonin O-methyltransferase OMT1	Acetylserotonin O-methyltransferase OMT1	At.47593	At.74847	At5g54160	At5g54160	BAB11578.1	CAA81580.1	COMT1	COMT1	COMT1	Caffeate O-methyltransferase 1	Caffeate O-methyltransferase 1	Caffeate O-methyltransferase 1
AT5G54750	3702.AT5G54750.2	https://smart.embl.de/smart/DDvec.cgi?smart=199:Pfam_TRAPP(24|184)+	Trafficking protein particle complex subunit; May play a role in vesicular transport from endoplasmic reticulum to Golgi	835565	835565	AAM61522.1	AAM83222.1	AAN18090.1	AED96534.1	AED96535.1	AT5G54750	AT5G54750	AT5G54750	AT5G54750	AT5G54750	AT5G54750	AT5G54750	AT5G54750	AT5G54750-TAIR-G	AT5G54750.1	AT5G54750.1	AT5G54750.1	AT5G54750.2	AT5G54750.2	AT5G54750.2	AT5G54750.2	AT5G54750.2	AY084961	AY126995	At.29478	At5g54750	At5g54750	BAB08754.1	BT000521	F4K1U5	F4K1U5	F4K1U5_ARATH	F4K1U5_ARATH	F4K1U5_ARATH	MBG8.1	MBG8.1	MBG8.1	MBG8_1	MBG8_1	MBG8_1	NM_001203610	NM_001203610.1	NM_124856	NM_124856.3
FLA1	3702.AT5G55730.1	https://smart.embl.de/smart/DDvec.cgi?smart=424:SIGNAL(1|24)+FAS1(60|173)+FAS1(222|326)+	Fasciclin-like arabinogalactan-protein 1 (Fla1); Belongs to the fasciclin-like AGP family	835667	835667	AAK20857.1	AAM67371.1	AAO00897.1	AAP37869.1	AED96673.1	AED96674.1	AF333970	AT5G55730	AT5G55730	AT5G55730	AT5G55730	AT5G55730	AT5G55730	AT5G55730	AT5G55730-TAIR-G	AT5G55730.1	AT5G55730.1	AT5G55730.1	AT5G55730.1	AT5G55730.1	AT5G55730.2	AT5G55730.2	AT5G55730.2	AY088827	At.21565	At.67065	At5g55730	At5g55730	BAB09240.1	BT002537	BT008510	FASCICLIN-like arabinogalactan 1	FASCICLIN-like arabinogalactan 1	FASCICLIN-like arabinogalactan 1	FASCICLIN-like arabinogalactan 1	FASCICLIN-like arabinogalactan 1	FASCICLIN-like arabinogalactan 1	FASCICLIN-like arabinogalactan 1	FASCICLIN-like arabinogalactan 1	FLA1	FLA1	FLA1	FLA1	FLA1
AT5G56260	3702.AT5G56260.1	https://smart.embl.de/smart/DDvec.cgi?smart=166:Pfam_RraA-like(6|159)+	Ribonuclease E inhibitor RraA/Dimethylmenaquinone methyltransferase; Catalyzes the aldol cleavage of 4-hydroxy-4-methyl-2- oxoglutarate (HMG) into 2 molecules of pyruvate. Also contains a secondary oxaloacetate (OAA) decarboxylase activity due to the common pyruvate enolate transition state formed following C-C bond cleavage in the retro-aldol and decarboxylation reactions (By similarity)	835725	835725	AAR24670.1	AAR24712.1	AED96742.1	AT5G56260	AT5G56260	AT5G56260	AT5G56260	AT5G56260	AT5G56260	AT5G56260	AT5G56260	AT5G56260-TAIR-G	AT5G56260.1	AT5G56260.1	AT5G56260.1	AT5G56260.1	AT5G56260.1	At.29397	At5g56260	At5g56260	BAB09117.1	BT010892	BT010934	K24C1.7	K24C1.7	K24C1.7	K24C1_7	NM_125009	NM_125009.3	NP_001331062	NP_001331062.1	NP_001331062.1	NP_001331063.1	NP_001331063.1	NP_200437	NP_200437.1	NP_200437.1	NP_200437.1	Oxaloacetate decarboxylase	Oxaloacetate decarboxylase	Q53XH2	Q53XH2	Q53XH2	Q9FH13
AT5G56350	3702.AT5G56350.1	https://smart.embl.de/smart/DDvec.cgi?smart=498:Pfam_PK(7|353)+Pfam_PK_C(368|495)+	Pyruvate kinase family protein; Its function is described as pyruvate kinase activity, potassium ion binding, magnesium ion binding, catalytic activity; Involved in glycolysis; Located in cellular_component unknown; Expressed in 22 plant structures; Expressed during 13 growth stages; Contains the following InterPro domains: Pyruvate kinase, C-terminal-like (InterPro:IPR015795), Pyruvate kinase, a…	2.7.1.40	2.7.1.40	835735	835735	AAK96742.1	AAL47384.1	AAM64651.1	AED96752.1	AT5G56350	AT5G56350	AT5G56350	AT5G56350	AT5G56350	AT5G56350	AT5G56350	AT5G56350	AT5G56350-TAIR-G	AT5G56350.1	AT5G56350.1	AT5G56350.1	AT5G56350.1	AT5G56350.1	AY054551	AY064679	AY087091	At.20243	At.74779	At5g56350	At5g56350	At5g56350/MCD7.8	At5g56350/MCD7.8	BAB11262.1	EC 2.7.1.40	MCD7.8	MCD7.8	MCD7.8	MCD7_8	MCD7_8	MCD7_8	NM_125018	NM_125018.2	NP_200446	NP_200446	NP_200446.1	NP_200446.1	NP_200446.1
AT5G56590	3702.AT5G56590.1	https://smart.embl.de/smart/DDvec.cgi?smart=506:SIGNAL(1|23)+Pfam_Glyco_hydro_17(26|346)+X8(368|453)+	O-Glycosyl hydrolases family 17 protein; Its function is described as cation binding, hydrolase activity, hydrolyzing O-glycosyl compounds, catalytic activity; Involved in carbohydrate metabolic process; Located in anchored to plasma membrane, plasma membrane, anchored to membrane, plant-type cell wall; Expressed in 23 plant structures; Expressed during 13 growth stages; Contains the following In…	(1->3)-beta-glucan endohydrolase 13	(1->3)-beta-glucan endohydrolase 13	835760	835760	AAL91612.1	AAM91467.1	AED96784.1	AT5G56590	AT5G56590	AT5G56590	AT5G56590	AT5G56590	AT5G56590	AT5G56590	AT5G56590	AT5G56590-TAIR-G	AT5G56590.1	AT5G56590.1	AT5G56590.1	AT5G56590.1	AT5G56590.1	AY075591	AY133637	At.43021	At5g56590	At5g56590	BAB09876.1	Beta-1,3-endoglucanase 13	Beta-1,3-endoglucanase 13	E1313_ARATH	E1313_ARATH	E1313_ARATH	Glucan endo-1,3-beta-glucosidase 13	Glucan endo-1,3-beta-glucosidase 13	MIK19.3	MIK19.3	MIK19.3	MIK19_3	NM_125042	NM_125042.3	NP_200470	NP_200470	NP_200470.1	NP_200470.1	NP_200470.1	O-Glycosyl hydrolases family 17 protein
AT5G57655	3702.AT5G57655.2	https://smart.embl.de/smart/DDvec.cgi?smart=477:SIGNAL(1|22)+	Xylose isomerase family protein; Its function is described as xylose isomerase activity; Involved in carbohydrate metabolic process; Located in endoplasmic reticulum, plasma membrane, vacuole; Expressed in 25 plant structures; Expressed during 14 growth stages; Contains the following InterPro domains: Xylose isomerase-like, TIM barrel domain (InterPro:IPR013022), Xylose isomerase, bacterial type …	5.3.1.5	5.3.1.5	835871	835871	AAM61519.1	AAM97134.1	AAP31951.1	AED96931.1	AED96932.1	AK221134	AK226343	AM412013	AM412014	AT5G57655	AT5G57655	AT5G57655	AT5G57655	AT5G57655	AT5G57655	AT5G57655	AT5G57655	AT5G57655-TAIR-G	AT5G57655.1	AT5G57655.1	AT5G57655.1	AT5G57655.2	AT5G57655.2	AT5G57655.2	AT5G57655.2	AT5G57655.2	AY084958	AY136469	At.20353	At.67777	At5g57655	At5g57655	B7ZEI2_ARATH	BAB08802.1	BAD95103.1	BAE98492.1	BT006607	CAM31937.1	CAM31938.1	EC 5.3.1.5	F4KC24_ARATH	MUA2.25
TIL	3702.AT5G58070.1	https://smart.embl.de/smart/DDvec.cgi?smart=186:Pfam_Lipocalin(19|162)+	Temperature-induced lipocalin-1; Involved in basal (BT) and acquired thermotolerance (AT), probably by preventing plasma membrane lipids peroxidation induced by severe heat-shock (HS). Lipocalin that confers protection against oxidative stress caused by heat, freezing, paraquat and light. Confers resistance to high salt (NaCl) levels, probably by protecting chloroplasts from ion toxicity via ion …	835919	AAL32867.1	AAM10174.1	AAM62904.1	AED96994.1	AT5G58070	AT5G58070	AT5G58070	AT5G58070	AT5G58070	AT5G58070	AT5G58070	AT5G58070-TAIR-G	AT5G58070.1	AT5G58070.1	AT5G58070.1	AT5G58070.1	AT5G58070.1	ATTIL	ATTIL	ATTIL	AY062789	AY081612	AY085685	At.21115	At5g58070	BAB10998.1	K21L19.6	K21L19.9	K21L19_9	NM_125192	NM_125192.3	NP_200615	NP_200615	NP_200615.1	NP_200615.1	Q8LE12	Q8LE12_ARATH	Q9FGT8	Q9FGT8_ARATH	TEMPERATURE-INDUCED LIPOCALIN	TEMPERATURE-INDUCED LIPOCALIN	TIL	TIL	TIL	TIL
AT5G58090	3702.AT5G58090.1	https://smart.embl.de/smart/DDvec.cgi?smart=477:SIGNAL(1|21)+Pfam_Glyco_hydro_17(22|341)+X8(361|445)+	O-Glycosyl hydrolases family 17 protein; Its function is described as cation binding, hydrolase activity, hydrolyzing O-glycosyl compounds, catalytic activity; Involved in carbohydrate metabolic process; Located in anchored to plasma membrane, plasma membrane, anchored to membrane; Expressed in 24 plant structures; Expressed during 13 growth stages; Contains the following InterPro domains: X8 (In…	(1->3)-beta-glucan endohydrolase 6	(1->3)-beta-glucan endohydrolase 6	3.2.1.39	835921	835921	AAL24251.1	AAN18179.1	AED96996.1	AT5G58090	AT5G58090	AT5G58090	AT5G58090	AT5G58090	AT5G58090	AT5G58090	AT5G58090	AT5G58090-TAIR-G	AT5G58090.1	AT5G58090.1	AT5G58090.1	AT5G58090.1	AT5G58090.1	AY058864	At.9709	At5g58090	At5g58090	BAB11001.1	BT000612	Beta-1,3-endoglucanase 6	Beta-1,3-endoglucanase 6	E136_ARATH	E136_ARATH	E136_ARATH	EC 3.2.1.39	Glucan endo-1,3-beta-glucosidase 6	Glucan endo-1,3-beta-glucosidase 6	K21L19.12	K21L19.12	K21L19.12	K21L19_12	K21L19_70	K21L19_70	NM_125194	NM_125194.3	NP_200617	NP_200617
AT5G60160	3702.AT5G60160.1	https://smart.embl.de/smart/DDvec.cgi?smart=477:Pfam_Peptidase_M42(328|457)+	Zn-dependent exopeptidases superfamily protein; Its function is described as aminopeptidase activity, zinc ion binding; Involved in response to cadmium ion, proteolysis; Located in plasma membrane, vacuole; Expressed in 26 plant structures; Expressed during 15 growth stages; Contains the following InterPro domains: Peptidase M18, aminopeptidase I (InterPro:IPR001948); BEST Arabidopsis thaliana pr…	3.4.11.21	836138	836138	AAK73942.1	AAM61631.1	AAM91365.1	AED97287.1	AT5G60160	AT5G60160	AT5G60160	AT5G60160	AT5G60160	AT5G60160	AT5G60160	AT5G60160	AT5G60160-TAIR-G	AT5G60160.1	AT5G60160.1	AT5G60160.1	AT5G60160.1	AT5G60160.1	AT5g60160/f15l12_20	AT5g60160/f15l12_20	AY045584	AY085075	AY133535	Aspartyl aminopeptidase	Aspartyl aminopeptidase	At.23980	At5g60160	At5g60160	BAA97497.1	EC 3.4.11.21	F15L12.1	F15L12.1	F15L12.1	F15L12_1	F15L12_1	F15L12_1	M18.A01	NM_125409	NM_125409.4	NP_200824	NP_200824	NP_200824.1	NP_200824.1
PDIL1-4	3702.AT5G60640.1	https://smart.embl.de/smart/DDvec.cgi?smart=597:SIGNAL(1|25)+Pfam_Thioredoxin(104|206)+Pfam_Thioredoxin_6(242|420)+Pfam_Thioredoxin(442|548)+	Encodes a protein disulfide isomerase-like (PDIL) protein, a member of a multigene family within the thioredoxin (TRX) superfamily. Unlike several other PDI family members, transcript levels for this gene are not up-regulated in response to three different chemical inducers of ER stress (dithiothreitol, beta-mercaptoethanol, and tunicamycin). However, the level of transcripts for this gene is sli…	5.3.4.1	836185	836185	AAM65262.1	AAN72005.1	AAP37718.1	AED97360.1	AED97361.1	AED97362.1	AT5G60640	AT5G60640	AT5G60640	AT5G60640	AT5G60640	AT5G60640	AT5G60640	AT5G60640-TAIR-G	AT5G60640.1	AT5G60640.1	AT5G60640.1	AT5G60640.1	AT5G60640.1	AT5G60640.2	AT5G60640.2	AT5G60640.2	AT5G60640.3	AT5G60640.3	AT5G60640.3	ATPDI2	ATPDI2	ATPDI2	ATPDIL1-4	ATPDIL1-4	ATPDIL1-4	AY087725	At.22422	At5g60640	At5g60640	BAB09837.1	BT001994	BT008359	EC 5.3.4.1	F4K0F5_ARATH	F4K0F7_ARATH	MUP24.6	MUP24.6
CNX1	3702.AT5G61790.1	https://smart.embl.de/smart/DDvec.cgi?smart=530:SIGNAL(1|25)+Pfam_Calreticulin(31|386)+TRANS(465|487)+	Calnexin homolog 1; Calcium-binding protein that interacts with newly synthesized glycoproteins in the endoplasmic reticulum. It may act in assisting protein assembly and/or in the retention within the ER of unassembled protein subunits. It seems to play a major role in the quality control apparatus of the ER by the retention of incorrectly folded proteins (By similarity)	836301	836301	AAL24362.1	AAM47988.1	AAM63911.1	AED97518.1	AT5G61790	AT5G61790	AT5G61790	AT5G61790	AT5G61790	AT5G61790	AT5G61790	AT5G61790-TAIR-G	AT5G61790.1	AT5G61790.1	AT5G61790.1	AT5G61790.1	AT5G61790.1	ATCNX1	ATCNX1	ATCNX1	AY059880	AY086864	AY114669	At.21770	At5g61790	At5g61790	BAB10079.1	CAA79144.1	CALX1_ARATH	CALX1_ARATH	CALX1_ARATH	CNX1	CNX1	CNX1	CNX1	CNX1	CNX1	CNX1	CNX1	Calnexin 1	Calnexin 1	Calnexin homolog 1	Calnexin homolog 1	MAC9.11
PAP29	3702.AT5G63140.1	https://smart.embl.de/smart/DDvec.cgi?smart=389:SIGNAL(1|34)+Pfam_Metallophos(47|307)+	Purple acid phosphatase 29 (PAP29); Its function is described as protein serine/threonine phosphatase activity, acid phosphatase activity; Located in endomembrane system; Expressed in 23 plant structures; Expressed during 13 growth stages; Contains the following InterPro domains: Metallophosphoesterase (InterPro:IPR004843), Phosphoesterase At2g46880 (InterPro:IPR011230); BEST Arabidopsis thaliana…	836435	836435	AAT44970.1	AAT70473.1	AAW80661.1	AED97710.1	AT5G63140	AT5G63140	AT5G63140	AT5G63140	AT5G63140	AT5G63140	AT5G63140	AT5G63140-TAIR-G	AT5G63140.1	AT5G63140.1	AT5G63140.1	AT5G63140.1	AT5G63140.1	ATPAP29	ATPAP29	ATPAP29	AY882861	At.8836	At5g63140	At5g63140	BAB10556.1	BT014894	BT015022	MDC12.10	MDC12.10	MDC12.10	MDC12_10	NM_125709	NM_125709.4	NP_201119	NP_201119	NP_201119.1	NP_201119.1	NP_201119.1	PAP29	PAP29	PAP29	PAP29	PAP29	PAP29
At5g63400	3702.AT5G63400.1	https://smart.embl.de/smart/DDvec.cgi?smart=246:Pfam_AAA_17(39|173)+	Adenylate kinase 4; Catalyzes the reversible transfer of the terminal phosphate group between ATP and AMP. Plays an important role in cellular energy homeostasis and in adenine nucleotide metabolism	2.7.4.3	836459	836459	AAC78478.1	AAK64049.1	AAL85071.1	AAM61739.1	ADENYLATE KINASE 1	ADK1	ADK1	ADK1	ADK1	ADK1	ADK1	ADK1	AED97743.1	AED97744.1	AF082882	AK318744	AT5G63400	AT5G63400	AT5G63400	AT5G63400	AT5G63400	AT5G63400	AT5G63400	AT5G63400-TAIR-G	AT5G63400.1	AT5G63400.1	AT5G63400.1	AT5G63400.1	AT5G63400.1	AT5G63400.2	AT5G63400.2	AT5G63400.2	ATP-AMP transphosphorylase 4	ATP-AMP transphosphorylase 4	ATP:AMP phosphotransferase	ATP:AMP phosphotransferase	AY039945	AY079340	AY085188	Adenylate kinase 1	Adenylate kinase 1	Adenylate kinase 4	Adenylate kinase 4
BGAL10	3702.AT5G63810.1	https://smart.embl.de/smart/DDvec.cgi?smart=741:SIGNAL(1|29)+Pfam_Glyco_hydro_42(54|210)+	Beta-galactosidase 10; Member of Glycoside Hydrolase Family 35	836501	836501	AAM13117.1	AAQ56781.1	AED97800.1	AJ270306	AK228789	AT5G63810	AT5G63810	AT5G63810	AT5G63810	AT5G63810	AT5G63810	AT5G63810	AT5G63810-TAIR-G	AT5G63810.1	AT5G63810.1	AT5G63810.1	AT5G63810.1	AT5G63810.1	AY093118	Arabidopsis thaliana beta-galactosidase 10	At5g63810	At5g63810	AtBGAL10	BAB11029.1	BAF00686.1	BGA10_ARATH	BGA10_ARATH	BGA10_ARATH	BGAL10	BGAL10	BGAL10	BGAL10	BGAL10	BGAL10	BGAL10	BGAL10	BT010338	Beta-galactosidase 10	Beta-galactosidase 10	Beta-galactosidase 10	Beta-galactosidase 10	CAB64746.1	MGI19.1	MGI19.1
EXL2	3702.AT5G64260.1	https://smart.embl.de/smart/DDvec.cgi?smart=305:SIGNAL(1|23)+Pfam_Phi_1(33|304)+	Protein EXORDIUM-like 2; May play a role in a brassinosteroid-dependent regulation of growth and development	836547	AAG41473.1	AAK00390.1	AAK55719.1	AAL15369.1	AAM65190.1	AED97863.1	AF326891	AF339708	AF380638	AT5G64260	AT5G64260	AT5G64260	AT5G64260	AT5G64260	AT5G64260	AT5G64260	AT5G64260-TAIR-G	AT5G64260.1	AT5G64260.1	AT5G64260.1	AT5G64260.1	AT5G64260.1	AY057739	AY087652	At.23633	At.67053	At.71435	At5g64260	BAB09857.1	EXL2	EXL2	EXL2	EXL2	EXL2	EXL2	EXL2	EXOL2_ARATH	EXORDIUM like 2	EXORDIUM like 2	EXORDIUM like 2	EXORDIUM like 2	EXORDIUM like 2	EXORDIUM like 2	EXORDIUM like 2	EXORDIUM like 2
XYL4	3702.AT5G64570.1	https://smart.embl.de/smart/DDvec.cgi?smart=784:SIGNAL(1|38)+Pfam_Glyco_hydro_3(86|371)+Pfam_Glyco_hydro_3_C(414|642)+Fn3_like(708|777)+	Beta-D-xylosidase 4; Beta-D-xylosidase showing an optimal efficiency with the natural substrate xylobiose; Belongs to the glycosyl hydrolase 3 family	3.2.1.37	836578	836578	AB010076	AED97922.1	AK221967	ARABIDOPSIS THALIANA BETA-D-XYLOSIDASE 4	ARABIDOPSIS THALIANA BETA-D-XYLOSIDASE 4	AT5G64570	AT5G64570	AT5G64570	AT5G64570	AT5G64570	AT5G64570	AT5G64570	AT5G64570-TAIR-G	AT5G64570.1	AT5G64570.1	AT5G64570.1	AT5G64570.1	AT5G64570.1	ATBXL4	ATBXL4	ATBXL4	At.21526	At5g64570	At5g64570	BAB11424.1	BAD94481.1	BXL4	BXL4	BXL4_ARATH	BXL4_ARATH	BXL4_ARATH	Beta-D-xylosidase 4	Beta-D-xylosidase 4	EC 3.2.1.37	MUB3.9	MUB3.9	MUB3.9	MUB3_9	NM_125853	NM_125853.2	NP_201262	NP_201262	NP_201262.1
AT5G65760	3702.AT5G65760.1	https://smart.embl.de/smart/DDvec.cgi?smart=515:SIGNAL(1|22)+Pfam_Peptidase_S28(65|489)+	Serine carboxypeptidase S28 family protein; Its function is described as serine-type peptidase activity; Involved in proteolysis; Located in chloroplast, vacuole; Expressed in 23 plant structures; Expressed during 13 growth stages; Contains the following InterPro domains: Peptidase S28 (InterPro:IPR008758); BEST Arabidopsis thaliana protein match is: alpha/beta-Hydrolases superfamily protein (TAI…	3.4.16.2	836705	836705	AAL77662.1	ABF57288.1	AED98102.1	AK228101	AT5G65760	AT5G65760	AT5G65760	AT5G65760	AT5G65760	AT5G65760	AT5G65760	AT5G65760	AT5G65760-TAIR-G	AT5G65760.1	AT5G65760.1	AT5G65760.1	AT5G65760.1	AT5G65760.1	AY075655	At.24996	At5g65760	At5g65760	At5g65760	At5g65760	BAB10683.1	BAF00060.1	BT025332	EC 3.4.16.2	Lysosomal Pro-X carboxypeptidase	Lysosomal Pro-X carboxypeptidase	MPA24.11	MPA24.11	MPA24.11	MPA24_11	MPA24_11	MPA24_11	NM_125973	NM_125973.4	NP_201377	NP_201377	NP_201377.2	NP_201377.2	NP_201377.2
ATBCAT-5	3702.AT5G65780.2	https://smart.embl.de/smart/DDvec.cgi?smart=1018:COIL(82|103)+COIL(172|355)+COIL(417|759)+	Branched-chain amino acid aminotransferase 5 / branched-chain amino acid transaminase 5 (BCAT5); Component of SUN-protein-containing multivariate complexes also called LINC complexes which link the nucleoskeleton and cytoskeleton by providing versatile outer nuclear membrane attachment sites for cytoskeletal filaments (By similarity). Required for nucleus structure organization (e.g. size and sha…	2.6.1.42	836706	ABH04581.1	AED98106.1	AED98107.1	AJ293804	AK228603	AT5G65780	AT5G65780	AT5G65780	AT5G65780	AT5G65780	AT5G65780	AT5G65780	AT5G65780-TAIR-G	AT5G65780.1	AT5G65780.1	AT5G65780.1	AT5G65780.2	AT5G65780.2	AT5G65780.2	AT5G65780.2	AT5G65780.2	ATBCAT-5	ATBCAT-5	ATBCAT-5	ATBCAT-5	ATBCAT-5	At.23243	At5g65770	BAB10685.1	BAF00517.1	BCAT5_ARATH	BT026474	CAC03680.1	CRWN4	CRWN4_ARATH	EC 2.6.1.42	F4JXK1	F4JXK3_ARATH	F6H11.110	LINC4	LINC4	MPA24.12	MPA24.13	MPA24_13
AT5G66390	3702.AT5G66390.1	https://smart.embl.de/smart/DDvec.cgi?smart=336:SIGNAL(1|23)+Pfam_peroxidase(49|297)+	Peroxidase superfamily protein; Removal of H(2)O(2), oxidation of toxic reductants, biosynthesis and degradation of lignin, suberization, auxin catabolism, response to environmental stresses such as wounding, pathogen attack and oxidative stress. These functions might be dependent on each isozyme/isoform in each plant tissue; Belongs to the peroxidase family. Classical plant (class III) peroxidas…	1.11.1.7	836771	836771	AAP37673.1	AED98207.1	AK227717	AT5G66390	AT5G66390	AT5G66390	AT5G66390	AT5G66390	AT5G66390	AT5G66390	AT5G66390	AT5G66390	AT5G66390-TAIR-G	AT5G66390.1	AT5G66390.1	AT5G66390.1	AT5G66390.1	AT5G66390.1	ATP6a	ATP6a	At.25460	At5g66390	At5g66390	BAB10915.1	BAE99703.1	BT008314	CAA66964.1	CAA67310.1	EC 1.11.1.7	K1F13.4	K1F13.4	K1F13.4	K1F13_4	K1L20.16	K1L20.16	NM_126037	NM_126037.4	NP_201440	NP_201440	NP_201440.1	NP_201440.1	NP_201440.1	P72
DGL1	3702.AT5G66680.1	https://smart.embl.de/smart/DDvec.cgi?smart=437:SIGNAL(1|24)+Pfam_DDOST_48kD(33|437)+	Dolichyl-diphosphooligosaccharide-protein glycosyltransferase 48kDa subunit family protein; Essential subunit of the N-oligosaccharyl transferase (OST) complex which catalyzes the transfer of a high mannose oligosaccharide from a lipid-linked oligosaccharide donor to an asparagine residue within an Asn-X-Ser/Thr consensus motif in nascent polypeptide chains; Belongs to the DDOST 48 kDa subunit fa…	836801	836801	AAK59450.1	AAL16268.1	AAM63023.1	AAN12926.1	AED98251.1	AF428338	AT5G66680	AT5G66680	AT5G66680	AT5G66680	AT5G66680	AT5G66680	AT5G66680	AT5G66680-TAIR-G	AT5G66680.1	AT5G66680.1	AT5G66680.1	AT5G66680.1	AT5G66680.1	AY034944	AY085807	AY150381	At.23530	At5g66680	At5g66680	BAA97274.1	DEFECTIVE GLYCOSYLATION	DEFECTIVE GLYCOSYLATION	DEFECTIVE GLYCOSYLATION	DGL1	DGL1	DGL1	DGL1	DGL1	DGL1	DGL1	DGL1	MSN2.7	MSN2.7	MSN2.7	MSN2_7	NM_126066	NM_126066.3	NP_569038
sks17	3702.AT5G66920.1	https://smart.embl.de/smart/DDvec.cgi?smart=546:SIGNAL(1|32)+Pfam_Cu-oxidase_3(42|158)+Pfam_Cu-oxidase(168|304)+Pfam_Cu-oxidase_2(384|524)+	At5g66920/MUD21_18; SKU5 similar 17 (sks17); Its function is described as oxidoreductase activity, copper ion binding; Involved in response to karrikin; Located in cell wall, plant-type cell wall; Expressed in 21 plant structures; Expressed during 13 growth stages; Contains the following InterPro domains: Multicopper oxidase, type 3 (InterPro:IPR011707), Cupredoxin (InterPro:IPR008972), Multicopp…	836826	836826	AAM19780.1	AAM61328.1	AAN38699.1	AED98278.1	AT5G66920	AT5G66920	AT5G66920	AT5G66920	AT5G66920	AT5G66920	AT5G66920	AT5G66920-TAIR-G	AT5G66920.1	AT5G66920.1	AT5G66920.1	AT5G66920.1	AT5G66920.1	AY084759	AY094401	At.6628	At5g66920	At5g66920	At5g66920/MUD21_18	At5g66920/MUD21_18	BAB08634.1	BT000862	MUD21.18	MUD21.18	MUD21.18	MUD21_18	MUD21_18	MUD21_18	NM_126091	NM_126091.3	NP_569041	NP_569041	NP_569041.1	NP_569041.1	NP_569041.1	Q8LFM3_ARATH	Q8LPS9	Q8LPS9	Q8LPS9_ARATH	Q8LPS9_ARATH
AT5G67130	3702.AT5G67130.1	https://smart.embl.de/smart/DDvec.cgi?smart=426:SIGNAL(1|28)+TRANS(403|425)+	PLC-like phosphodiesterases superfamily protein; Its function is described as phospholipase C activity, phosphoric diester hydrolase activity; Involved in intracellular signaling pathway, lipid metabolic process; Located in anchored to plasma membrane, plasma membrane; Expressed in 23 plant structures; Expressed during 13 growth stages; Contains the following InterPro domains: Phospholipase C, ph…	836848	836848	AAK96865.1	AAM10115.1	AAM65394.1	AED98305.1	AT5G67130	AT5G67130	AT5G67130	AT5G67130	AT5G67130	AT5G67130	AT5G67130	AT5G67130	AT5G67130-TAIR-G	AT5G67130.1	AT5G67130.1	AT5G67130.1	AT5G67130.1	AT5G67130.1	AY054674	AY081553	AY087841	At.21817	At5g67130	At5g67130	BAB10947.1	K21H1.9	K21H1.9	K21H1.9	K21H1_9	NM_126113	NM_126113.3	NP_569045	NP_569045	NP_569045.1	NP_569045.1	NP_569045.1	PI-PLC X domain-containing protein At5g67130	PI-PLC X domain-containing protein At5g67130	PLC-like phosphodiesterases superfamily protein	PLC-like phosphodiesterases superfamily protein	PLC-like phosphodiesterases superfamily protein	PLC-like phosphodiesterases superfamily protein	Q8LAF6	Q8LAF6
ARA12	3702.AT5G67360.1	https://smart.embl.de/smart/DDvec.cgi?smart=757:SIGNAL(1|25)+Pfam_Inhibitor_I9(31|106)+Pfam_PA(362|457)+	Subtilisin-like protease SBT1.7; Serine protease. Has a substrate preference for the hydrophobic residues Phe and Ala and the basic residue Asp in the P1 position, and for Asp, Leu or Ala in the P1' position. Essential for mucilage release from seed coats. Triggers the accumulation and/or activation of cell wall modifying enzymes necessary either for the loosening of the outer primary cell wall, …	836871	AAC18851.1	AAK25995.1	AAL11432.1	AAM10321.1	AAN13181.1	AAN46863.1	AED98332.1	AF065639	AF360285	ARA12	ARA12	ARA12	ARA12	ARA12	ARA12	ARA12	ASP48	AT5G67360	AT5G67360	AT5G67360	AT5G67360	AT5G67360	AT5G67360	AT5G67360	AT5G67360-TAIR-G	AT5G67360.1	AT5G67360.1	AT5G67360.1	AT5G67360.1	AT5G67360.1	AY056826	AY091773	AY142612	At.23238	At5g67360	BAB09021.1	BT001082	CAA59963.1	CAA87460.1	Cucumisin-like serine protease	K8K14.8	K8K14.8	K8K14_8	NM_126136	NM_126136.2
[truncated: 114 more columns]
