# Supplementary material for: Proteome dataset of chili pepper plant (Capsicum frutescens) infested by broad mite (Polyphagotarsonemus latus)
Source: Data Brief. 2021 Apr 25;36:107095. doi: 10.1016/j.dib.2021.107095 (PMC8142047; doi:10.1016/j.dib.2021.107095)
Supplement: Supplementary file 7 [file mmc7.xlsx]

## Sheet: KEGG Pathways
Supplementary_table_6 : List of identified capsicum proteins mapped to different KEGG Orthology. Proteins mapped to KEGG pathways, KEGG brite, KEGG modules are listed in different sheets.
Pathway (131)
cann01100 Metabolic pathways (1099)
cann:107838710 biotin carboxylase 1, chloroplastic
cann:107838712 dihydroorotate dehydrogenase (quinone), mitochondrial
cann:107838721 succinyl-CoA ligase [ADP-forming] subunit alpha-2, mitochondrial-like
cann:107838742 sterol 14-demethylase
cann:107838765 aspartate-semialdehyde dehydrogenase
cann:107838766 aspartokinase 2, chloroplastic-like
cann:107838812 ornithine aminotransferase, mitochondrial
cann:107838850 chlorophyll a-b binding protein 7, chloroplastic
cann:107838873 methylthioribose-1-phosphate isomerase
cann:107838875 putative L-ascorbate peroxidase 6
cann:107838884 UDP-sulfoquinovose synthase, chloroplastic
cann:107838890 glycine dehydrogenase (decarboxylating), mitochondrial
cann:107838948 aspartate aminotransferase, chloroplastic
cann:107838979 delta-1-pyrroline-5-carboxylate synthase
cann:107839025 putative lactoylglutathione lyase
cann:107839042 3-ketoacyl-CoA synthase 10
cann:107839056 cytochrome b-c1 complex subunit 7
cann:107839061 chlorophyll a-b binding protein 3C, chloroplastic-like
cann:107839125 aspartate aminotransferase, cytoplasmic
cann:107839135 probable tocopherol cyclase, chloroplastic
cann:107839137 phospholipase D Z-like
cann:107839152 NAD-dependent malic enzyme 59 kDa isoform, mitochondrial
cann:107839175 riboflavin biosynthesis protein PYRD, chloroplastic
cann:107839176 ATP synthase subunit O, mitochondrial
cann:107839179 acyl-CoA thioesterase 2
cann:107839197 glycerol-3-phosphate 2-O-acyltransferase 4
cann:107839203 bifunctional L-3-cyanoalanine synthase/cysteine synthase 2, mitochondrial
cann:107839347 bifunctional fucokinase/fucose pyrophosphorylase
cann:107839366 cytochrome P450 98A2-like
cann:107839396 beta-glucosidase BoGH3B-like
cann:107839408 phosphomannomutase
cann:107839422 GDP-mannose 3,5-epimerase 1
cann:107839432 probable ribose-5-phosphate isomerase 3, chloroplastic
cann:107839468 zds; zeta-carotene desaturase, chloroplastic/chromoplastic
cann:107839482 cysteine synthase-like
cann:107839483 cycloartenol-C-24-methyltransferase 1-like
cann:107839526 tropinone reductase homolog At5g06060-like
cann:107839528 tryptophan synthase alpha chain-like
cann:107839536 glutathione synthetase, chloroplastic
cann:107839547 mevalonate kinase
cann:107839576 probable 3-hydroxyisobutyrate dehydrogenase-like 1, mitochondrial
cann:107839602 alpha-N-acetylglucosaminidase
cann:107839609 glutathione S-transferase U7-like
cann:107839682 dihydrolipoyl dehydrogenase 2, chloroplastic-like
cann:107839736 S-adenosylmethionine synthase 1
cann:107839766 glutamate--tRNA ligase, cytoplasmic
cann:107839778 endoglucanase 25-like
cann:107839785 GST; glutathione S-transferase zeta class-like
cann:107839798 2-C-methyl-D-erythritol 4-phosphate cytidylyltransferase, chloroplastic
cann:107839818 methionine S-methyltransferase
cann:107839860 phosphoribosylamine--glycine ligase
cann:107839893 ATP phosphoribosyltransferase 2, chloroplastic-like
cann:107840015 beta-xylosidase/alpha-L-arabinofuranosidase 2-like
cann:107840025 chlorophyll a-b binding protein CP24 10A, chloroplastic-like
cann:107840026 3-hydroxyacyl-[acyl-carrier-protein] dehydratase FabZ-like
cann:107840059 phospho-2-dehydro-3-deoxyheptonate aldolase 2, chloroplastic-like
cann:107840068 bifunctional riboflavin biosynthesis protein RIBA 1, chloroplastic
cann:107840071 protoporphyrinogen oxidase, chloroplastic
cann:107840104 fructose-1,6-bisphosphatase class 1
cann:107840111 methylmalonate-semialdehyde dehydrogenase [acylating], mitochondrial
cann:107840119 malate dehydrogenase, glyoxysomal
cann:107840121 L-galactose dehydrogenase
cann:107840161 pyruvate kinase isozyme A, chloroplastic-like
cann:107840219 methylthioribose kinase
cann:107840223 probable cinnamyl alcohol dehydrogenase 1
cann:107840225 chitinase; basic 30 kDa endochitinase
cann:107840239 phosphatidylinositol 3,4,5-trisphosphate 3-phosphatase and protein-tyrosine-phosphatase PTEN2A
cann:107840262 caffeoyl-CoA O-methyltransferase 6
cann:107840271 methylcrotonoyl-CoA carboxylase beta chain, mitochondrial
cann:107840295 nii1; ferredoxin--nitrite reductase, chloroplastic-like
cann:107840325 probable N-acetyl-gamma-glutamyl-phosphate reductase, chloroplastic
cann:107840373 long chain acyl-CoA synthetase 2-like
cann:107840375 long chain acyl-CoA synthetase 1
cann:107840382 4-hydroxy-3-methylbut-2-enyl diphosphate reductase, chloroplastic
cann:107840392 dolichyl-diphosphooligosaccharide--protein glycosyltransferase 48 kDa subunit
cann:107840395 probable NAD(P)H dehydrogenase (quinone) FQR1-like 2
cann:107840403 NADH dehydrogenase [ubiquinone] iron-sulfur protein 8, mitochondrial-like
cann:107840421 glucose-1-phosphate adenylyltransferase large subunit 1
cann:107840424 bifunctional dihydrofolate reductase-thymidylate synthase-like
cann:107840425 diaminopimelate decarboxylase 1, chloroplastic-like
cann:107840437 bifunctional phosphatase IMPL2, chloroplastic
cann:107840462 V-type proton ATPase subunit a3-like
cann:107840471 SS; squalene synthase
cann:107840477 fructose-bisphosphate aldolase 1, chloroplastic
cann:107840480 NADH dehydrogenase [ubiquinone] 1 beta subcomplex subunit 9
cann:107840493 amidophosphoribosyltransferase, chloroplastic
cann:107840524 5'-methylthioadenosine/S-adenosylhomocysteine nucleosidase 2-like
cann:107840564 L-ascorbate peroxidase 3, peroxisomal
cann:107840578 glycerate dehydrogenase
cann:107840591 V-type proton ATPase subunit B2
cann:107840596 24-methylenesterol C-methyltransferase 2
cann:107840627 glycerol-3-phosphate acyltransferase 3-like
cann:107840630 L-cysteine desulfhydrase
cann:107840650 alpha-1,3-mannosyl-glycoprotein 2-beta-N-acetylglucosaminyltransferase
cann:107840658 glutamate--tRNA ligase, chloroplastic/mitochondrial
cann:107840659 aminoacylase-1
cann:107840774 heme oxygenase 1, chloroplastic-like
cann:107840802 V-type proton ATPase subunit H-like
cann:107840810 adenylate kinase 5, chloroplastic
cann:107840825 anthranilate synthase beta subunit 2, chloroplastic-like
cann:107840863 shikimate O-hydroxycinnamoyltransferase-like
cann:107840870 leucine aminopeptidase 2, chloroplastic
cann:107840883 sucrose synthase
cann:107840887 CTP synthase
cann:107840893 photosystem I chlorophyll a/b-binding protein 6, chloroplastic
cann:107840901 (RS)-norcoclaurine 6-O-methyltransferase-like
cann:107840916 long chain acyl-CoA synthetase 8-like
cann:107840923 lycopene epsilon cyclase, chloroplastic
cann:107840942 gamma-glutamyltranspeptidase 3
cann:107840950 uncharacterized LOC107840950
cann:107840967 carbamoyl-phosphate synthase small chain, chloroplastic-like
cann:107840969 hexokinase-2
cann:107840984 dolichyl-diphosphooligosaccharide--protein glycosyltransferase subunit STT3A
cann:107841018 probable lactoylglutathione lyase, chloroplastic
cann:107841023 glucose-1-phosphate adenylyltransferase large subunit 3, chloroplastic/amyloplastic
cann:107841025 peroxisomal fatty acid beta-oxidation multifunctional protein AIM1-like
cann:107841240 ketol-acid reductoisomerase, chloroplastic-like
cann:107841325 methylcrotonoyl-CoA carboxylase subunit alpha, mitochondrial
cann:107841728 threonine dehydratase biosynthetic
cann:107841810 glyoxylate/succinic semialdehyde reductase 1
cann:107841969 chlorophyll a-b binding protein 37, chloroplastic
cann:107842003 pyruvate, phosphate dikinase, chloroplastic
cann:107842135 probable glutathione S-transferase
cann:107842140 probable glutathione S-transferase
cann:107842164 probable glutathione S-transferase
cann:107842270 glucosamine 6-phosphate N-acetyltransferase-like
cann:107842304 acetyl-CoA-benzylalcohol acetyltransferase-like
cann:107842329 3-hydroxyisobutyryl-CoA hydrolase-like protein 5
cann:107842361 malate dehydrogenase, mitochondrial
cann:107842433 homogentisate 1,2-dioxygenase
cann:107842456 3-ketoacyl-CoA thiolase 2, peroxisomal-like
cann:107842457 alcohol dehydrogenase class-3
cann:107842464 homocysteine S-methyltransferase 2-like
cann:107842494 TDC2; tyrosine decarboxylase 1-like
cann:107842508 bifunctional 3-dehydroquinate dehydratase/shikimate dehydrogenase, chloroplastic
cann:107842518 NADH dehydrogenase [ubiquinone] 1 alpha subcomplex subunit 9, mitochondrial
cann:107842585 alpha-glucan phosphorylase, H isozyme
cann:107842663 GPI transamidase component PIG-T
cann:107842693 chlorophyll synthase, chloroplastic
cann:107842729 bis(5'-adenosyl)-triphosphatase
cann:107842733 GPI transamidase component PIG-S
cann:107842746 divinyl chlorophyllide a 8-vinyl-reductase, chloroplastic
cann:107842762 glycerol-3-phosphate 2-O-acyltransferase 6
cann:107842797 acetyl-coenzyme A carboxylase carboxyl transferase subunit alpha, chloroplastic
cann:107842812 fructose-1,6-bisphosphatase, chloroplastic-like
cann:107842839 aldo-keto reductase family 4 member C9-like
cann:107842843 uracil phosphoribosyltransferase
cann:107842853 probable glutathione S-transferase
cann:107842854 glutathione S-transferase U8-like
cann:107842862 GST; probable glutathione S-transferase
cann:107842865 probable glutathione S-transferase
cann:107842916 glutathione S-transferase L3-like
cann:107842932 L-ascorbate peroxidase 2, cytosolic
cann:107842944 phosphatidate phosphatase PAH1
cann:107842949 probable pectate lyase 4
cann:107842955 short-chain dehydrogenase TIC 32, chloroplastic-like
cann:107842968 arginine biosynthesis bifunctional protein ArgJ, chloroplastic
cann:107842973 probable LL-diaminopimelate aminotransferase, chloroplastic
cann:107842984 5-oxoprolinase
cann:107843004 ATP-citrate synthase alpha chain protein 2-like
cann:107843013 diaminopimelate epimerase, chloroplastic
cann:107843020 UDP-glucuronic acid decarboxylase 1
cann:107843098 phenylalanine ammonia-lyase-like
cann:107843100 ADK1; adenosine kinase 2-like
cann:107843119 CTS; citrate synthase, mitochondrial
cann:107843123 uncharacterized LOC107843123
cann:107843129 S-adenosylmethionine synthase 3
cann:107843130 phosphoglucomutase, cytoplasmic
cann:107843186 heterodimeric geranylgeranyl pyrophosphate synthase small subunit, chloroplastic
cann:107843191 delta(14)-sterol reductase
cann:107843212 MDHAR; monodehydroascorbate reductase
cann:107843226 probable uridine nucleosidase 1
cann:107843241 alpha carbonic anhydrase 1, chloroplastic-like
cann:107843272 V-type proton ATPase subunit D-like
cann:107843343 amidase 1
cann:107843433 acyl-coenzyme A oxidase 4, peroxisomal-like
cann:107843440 heparanase-like protein 3
cann:107843457 beta-hexosaminidase 2
cann:107843459 aldo-keto reductase family 4 member C9-like
cann:107843507 NADP-dependent malic enzyme-like
cann:107843525 UTP--glucose-1-phosphate uridylyltransferase-like
cann:107843526 glutathione S-transferase L3-like
cann:107843536 chitotriosidase-1-like
cann:107843579 S-adenosylmethionine synthase 3-like
cann:107843606 threonine dehydratase biosynthetic, chloroplastic-like
cann:107843608 carotene epsilon-monooxygenase, chloroplastic
cann:107843616 pyruvate kinase 1, cytosolic
cann:107843644 fructose-bisphosphate aldolase cytoplasmic isozyme-like
cann:107843683 beta-fructofuranosidase, insoluble isoenzyme 1-like
cann:107843684 beta-fructofuranosidase, insoluble isoenzyme 1
cann:107843714 digalactosyldiacylglycerol synthase 1, chloroplastic-like
cann:107843732 glutathione transferase GST 23-like
cann:107843748 alpha-L-arabinofuranosidase 1
cann:107843765 probable glutathione S-transferase
cann:107843872 cystathionine beta-lyase, chloroplastic
cann:107843891 inosine-5'-monophosphate dehydrogenase 2
cann:107843896 GLDH1; L-galactono-1,4-lactone dehydrogenase, mitochondrial
cann:107843925 1-acyl-sn-glycerol-3-phosphate acyltransferase 2-like
cann:107843945 enoyl-[acyl-carrier-protein] reductase [NADH] 1, chloroplastic-like
cann:107844044 histone-lysine N-methyltransferase, H3 lysine-9 specific SUVH1-like
cann:107844048 magnesium-protoporphyrin IX monomethyl ester [oxidative] cyclase, chloroplastic
cann:107844170 3-hydroxyisobutyryl-CoA hydrolase 1-like
cann:107844177 uric acid degradation bifunctional protein TTL
cann:107844226 UMP-CMP kinase 3
cann:107844273 fructose-bisphosphate aldolase, chloroplastic-like
cann:107844335 acyl carrier protein 1, mitochondrial
cann:107844499 probable glucan 1,3-alpha-glucosidase
cann:107844632 NDK; nucleoside diphosphate kinase
cann:107844748 3-hydroxyisobutyryl-CoA hydrolase-like protein 1, mitochondrial
cann:107844759 malate dehydrogenase-like
cann:107844773 cationic peroxidase 1-like
cann:107845088 palmitoyl-protein thioesterase 1
cann:107845267 uncharacterized protein At4g28440-like
cann:107845282 gapCp; glyceraldehyde-3-phosphate dehydrogenase GAPCP1, chloroplastic
cann:107845290 acyl-coenzyme A oxidase 3, peroxisomal
cann:107845297 1,4-dihydroxy-2-naphthoyl-CoA synthase, peroxisomal
cann:107845298 ethanolamine-phosphate cytidylyltransferase
cann:107845307 phosphoenolpyruvate carboxylase
cann:107845327 trifunctional UDP-glucose 4,6-dehydratase/UDP-4-keto-6-deoxy-D-glucose 3,5-epimerase/UDP-4-keto-L-rhamnose-reductase RHM1-like
cann:107845349 chlorophyll a-b binding protein 8, chloroplastic
cann:107845374 V-type proton ATPase subunit B 1-like
cann:107845383 magnesium-chelatase subunit ChlI, chloroplastic
cann:107845388 oxygen-dependent coproporphyrinogen-III oxidase, chloroplastic
cann:107845425 isoaspartyl peptidase/L-asparaginase 1
cann:107845431 alpha-1,4-glucan-protein synthase [UDP-forming] 2-like
cann:107845435 protochlorophyllide reductase-like
cann:107845437 4-coumarate--CoA ligase 2-like
cann:107845489 tryptophan synthase beta chain 1-like
cann:107845505 diacylglycerol kinase 5
cann:107845519 uroporphyrinogen decarboxylase 1, chloroplastic
cann:107845577 caffeic acid 3-O-methyltransferase 1-like
cann:107845583 farnesyl pyrophosphate synthase 1-like
cann:107845595 peroxisomal (S)-2-hydroxy-acid oxidase-like
cann:107845628 3-deoxy-manno-octulosonate cytidylyltransferase, mitochondrial-like
cann:107845646 (3S,6E)-nerolidol synthase 1-like
cann:107845660 probable glutathione S-transferase
cann:107845684 pectinesterase 2
cann:107845690 NADH dehydrogenase [ubiquinone] iron-sulfur protein 8, mitochondrial
cann:107845703 probable NAD(P)H dehydrogenase (quinone) FQR1-like 1
cann:107845758 probable bifunctional methylthioribulose-1-phosphate dehydratase/enolase-phosphatase E1 1
cann:107845837 D-3-phosphoglycerate dehydrogenase 1, chloroplastic-like
cann:107845856 acetyltransferase NSI
cann:107845858 mannan endo-1,4-beta-mannosidase 6
cann:107845948 alanine--glyoxylate aminotransferase 2 homolog 2, mitochondrial-like
cann:107845974 (DL)-glycerol-3-phosphatase 2
cann:107845980 fructose-1,6-bisphosphatase, chloroplastic-like
cann:107845990 pyruvate decarboxylase 1
cann:107845997 acyl-coenzyme A oxidase 4, peroxisomal
cann:107846003 phosphoinositide phospholipase C 2-like
cann:107846207 malonyl CoA-acyl carrier protein transacylase
cann:107846688 apyrase 1-like
cann:107846758 pyruvate dehydrogenase E1 component subunit beta-3, chloroplastic-like
cann:107846854 beta-glucosidase BoGH3B-like
cann:107846933 3-ketoacyl-CoA synthase 3-like
cann:107847006 6,7-dimethyl-8-ribityllumazine synthase, chloroplastic-like
cann:107847222 inositol 1,3,4-trisphosphate 5/6-kinase 4
cann:107847314 dihydrolipoyllysine-residue acetyltransferase component 4 of pyruvate dehydrogenase complex, chloroplastic
cann:107847367 abscisic-aldehyde oxidase-like
cann:107847384 alpha-amylase 3, chloroplastic
cann:107847409 beta-galactosidase
cann:107847434 probable 6-phosphogluconolactonase 1
cann:107847437 folate synthesis bifunctional protein, mitochondrial
cann:107847449 copper methylamine oxidase-like
cann:107847503 indole-3-acetaldehyde oxidase-like
cann:107847514 benzaldehyde dehydrogenase (NAD(+))-like
cann:107847521 leukotriene A-4 hydrolase homolog
cann:107847536 4-hydroxy-3-methylbut-2-en-1-yl diphosphate synthase (ferredoxin), chloroplastic
cann:107847563 putative amidase C869.01
cann:107847564 putative amidase C869.01
cann:107847568 4-coumarate--CoA ligase-like 7
cann:107847585 choline/ethanolaminephosphotransferase 1
cann:107847622 pyruvate dehydrogenase E1 component subunit alpha, mitochondrial
cann:107847630 alpha-1,4 glucan phosphorylase L-2 isozyme, chloroplastic/amyloplastic
cann:107847668 lipoxygenase 6, chloroplastic
cann:107847669 dihydropyrimidinase
cann:107847685 probable fructose-bisphosphate aldolase 3, chloroplastic
cann:107847729 glutamate--glyoxylate aminotransferase 2
cann:107847764 3-methyl-2-oxobutanoate hydroxymethyltransferase 1, mitochondrial-like
cann:107847778 alpha-1,4-glucan-protein synthase [UDP-forming] 1
cann:107847814 carbonic anhydrase 2
cann:107847831 SPS; spermidine synthase 1
cann:107847843 isovaleryl-CoA dehydrogenase, mitochondrial
cann:107847867 uridine 5'-monophosphate synthase
cann:107847876 N-carbamoylputrescine amidase
cann:107847877 beta-glucosidase BoGH3B-like
cann:107847885 glutamine--tRNA ligase
cann:107847911 arogenate dehydratase/prephenate dehydratase 2, chloroplastic-like
cann:107847931 putative ribosome biogenesis GTPase RsgA 1
cann:107847964 lactoylglutathione lyase
cann:107847983 bifunctional nitrilase/nitrile hydratase NIT4A
cann:107848011 NAD-dependent malic enzyme 62 kDa isoform, mitochondrial
cann:107848020 probable trans-2-enoyl-CoA reductase, mitochondrial
cann:107848022 argininosuccinate synthase, chloroplastic
cann:107848023 ATP synthase subunit d, mitochondrial-like
cann:107848043 cytochrome b-c1 complex subunit 9
cann:107848053 glutathione S-transferase U17-like
cann:107848059 putative amidase C869.01
cann:107848079 aldehyde dehydrogenase family 2 member B7, mitochondrial-like
cann:107848097 agmatine coumaroyltransferase-2-like
cann:107848114 ribulose-phosphate 3-epimerase, cytoplasmic isoform-like
cann:107848157 2-dehydro-3-deoxyphosphooctonate aldolase 1
cann:107848158 probable ribose-5-phosphate isomerase 2
cann:107848240 allene oxide synthase-like
cann:107848284 caffeoylshikimate esterase-like
cann:107848336 probable pyridoxal 5'-phosphate synthase subunit PDX2
cann:107848397 3-ketoacyl-CoA synthase 20-like
cann:107848460 monofunctional riboflavin biosynthesis protein RIBA 3, chloroplastic
cann:107848506 probable phospholipid hydroperoxide glutathione peroxidase
cann:107848526 adenylyl-sulfate kinase 3-like
cann:107848737 probable monogalactosyldiacylglycerol synthase, chloroplastic
cann:107848903 ornithine carbamoyltransferase, chloroplastic-like
cann:107849051 probable sarcosine oxidase
cann:107849097 ATP synthase subunit beta, chloroplastic-like
cann:107849611 8-hydroxygeraniol dehydrogenase-like
cann:107849704 polygalacturonase-like
cann:107850203 serine hydroxymethyltransferase 3, chloroplastic-like
cann:107850225 dihydrolipoyl dehydrogenase, mitochondrial
cann:107850244 acetyl-CoA carboxylase 1
cann:107850257 15-cis-zeta-carotene isomerase, chloroplastic
cann:107850275 8-hydroxygeraniol dehydrogenase-like
cann:107850292 serine--glyoxylate aminotransferase
cann:107850308 phospho-2-dehydro-3-deoxyheptonate aldolase 2, chloroplastic
cann:107850386 4-coumarate--CoA ligase-like 5
cann:107850414 V-type proton ATPase catalytic subunit A-like
cann:107850416 acetolactate synthase small subunit 1, chloroplastic
cann:107850422 malonate--CoA ligase-like
cann:107850430 violaxanthin de-epoxidase, chloroplastic
cann:107850433 glycine dehydrogenase (decarboxylating), mitochondrial-like
cann:107850438 NADP-dependent malic enzyme, chloroplastic
cann:107850447 acyl-coenzyme A oxidase 2, peroxisomal
cann:107850471 stearoyl-[acyl-carrier-protein] 9-desaturase, chloroplastic
cann:107850482 probable aminopyrimidine aminohydrolase, mitochondrial
cann:107850527 dihydroxy-acid dehydratase, chloroplastic-like
cann:107850552 NADH dehydrogenase [ubiquinone] iron-sulfur protein 1, mitochondrial
cann:107850556 glyoxysomal fatty acid beta-oxidation multifunctional protein MFP-a
cann:107850578 glutamate decarboxylase
cann:107850585 isopentenyl-diphosphate Delta-isomerase I-like
cann:107850589 pyruvate kinase 1, cytosolic-like
cann:107850602 S-adenosylmethionine synthase 2
cann:107850647 asparagine synthetase [glutamine-hydrolyzing] 2
cann:107850651 phospholipase A(1) LCAT3
cann:107850669 fructose-1,6-bisphosphatase, cytosolic-like
cann:107850683 inositol-3-phosphate synthase
cann:107850686 4-alpha-glucanotransferase, chloroplastic/amyloplastic
cann:107850704 6-phosphogluconate dehydrogenase, decarboxylating 2, chloroplastic
cann:107850725 inositol-tetrakisphosphate 1-kinase 1-like
cann:107850740 DNA (cytosine-5)-methyltransferase CMT3
cann:107850766 dihydrolipoyllysine-residue acetyltransferase component 1 of pyruvate dehydrogenase complex, mitochondrial
cann:107850768 probable 1-deoxy-D-xylulose-5-phosphate synthase 2, chloroplastic
cann:107850816 omega-hydroxypalmitate O-feruloyl transferase
cann:107850817 probable glutathione peroxidase 8
cann:107850846 probable UDP-arabinopyranose mutase 5
cann:107850880 1-aminocyclopropane-1-carboxylate oxidase 1
cann:107850885 2-oxoisovalerate dehydrogenase subunit alpha 2, mitochondrial-like
cann:107850886 methylenetetrahydrofolate reductase 2-like
cann:107850940 agmatine deiminase
cann:107850964 tryptophan synthase beta chain 2
cann:107850974 ATP-citrate synthase beta chain protein 2
cann:107850997 diphosphomevalonate decarboxylase MVD2-like
cann:107851006 bifunctional aspartate aminotransferase and glutamate/aspartate-prephenate aminotransferase
cann:107851056 cytochrome c oxidase subunit 6b-1-like
cann:107851063 acetylglutamate kinase-like
cann:107851080 inositol polyphosphate multikinase alpha-like
cann:107851096 glutathione S-transferase T1-like
cann:107851123 isocitrate dehydrogenase [NADP]-like
cann:107851124 V-type proton ATPase subunit G 1
cann:107851146 gapB; glyceraldehyde-3-phosphate dehydrogenase B, chloroplastic
cann:107851153 NADH dehydrogenase [ubiquinone] iron-sulfur protein 5-B-like
cann:107851175 cycloeucalenol cycloisomerase
cann:107851184 tropinone reductase-like 3
cann:107851205 L-lactate dehydrogenase B-like
cann:107851209 ATP synthase delta chain, chloroplastic
cann:107851230 probable cinnamyl alcohol dehydrogenase 1
cann:107851261 adenosylhomocysteinase
cann:107851284 fumarylacetoacetase-like
cann:107851286 phosphoglycolate phosphatase 1B, chloroplastic-like
cann:107851301 carnosine N-methyltransferase-like
cann:107851303 probable phospholipid hydroperoxide glutathione peroxidase
cann:107851330 phosphoribosylglycinamide formyltransferase, chloroplastic
cann:107851333 UDP-glucose 4-epimerase GEPI48-like
cann:107851339 glutathione S-transferase-like
cann:107851365 beta-hexosaminidase 3
cann:107851391 inositol monophosphatase 3
cann:107851427 cytosolic 5'-nucleotidase 3
cann:107851478 SAL1 phosphatase-like
cann:107851496 acyl carrier protein 3, mitochondrial
cann:107851510 shikimate kinase, chloroplastic
cann:107851524 6,7-dimethyl-8-ribityllumazine synthase, chloroplastic-like
cann:107851603 xylulose kinase
cann:107851618 serine racemase
cann:107851630 peroxidase 17
cann:107851663 cytochrome c oxidase assembly protein COX15-like
cann:107851667 NADH dehydrogenase [ubiquinone] 1 alpha subcomplex subunit 6-like
cann:107851677 histidine biosynthesis bifunctional protein hisIE, chloroplastic
cann:107851945 2-isopropylmalate synthase A
cann:107851994 uricase-2 isozyme 1
cann:107852036 probable glutathione S-transferase
cann:107852051 cytochrome c oxidase subunit 5b-1, mitochondrial-like
cann:107852117 UDP-D-apiose/UDP-D-xylose synthase 2-like
cann:107852146 probable hydroxyacylglutathione hydrolase 2, chloroplastic
cann:107852152 beta-ureidopropionase
cann:107852315 CapTKT2; probable 1-deoxy-D-xylulose-5-phosphate synthase, chloroplastic
cann:107852337 phospholipase D alpha 1-like
cann:107852340 probable ethanolamine kinase
cann:107852341 phospholipase D alpha 1-like
cann:107852403 heparanase-like protein 3
cann:107852493 UDP-sugar pyrophosphorylase
cann:107852613 peroxidase 15-like
cann:107852742 gapC2; glyceraldehyde-3-phosphate dehydrogenase, cytosolic
cann:107852749 6-phosphogluconate dehydrogenase, decarboxylating 3
cann:107852750 CHI; chalcone--flavonone isomerase
cann:107852833 ATP synthase subunit beta, mitochondrial-like
cann:107852854 nicotinate-nucleotide pyrophosphorylase [carboxylating], chloroplastic
cann:107852922 probable glutathione S-transferase
cann:107853074 dihydrolipoyllysine-residue succinyltransferase component of 2-oxoglutarate dehydrogenase complex 1, mitochondrial-like
cann:107853095 plasma membrane ATPase 1-like
cann:107853213 probable prolyl 4-hydroxylase 4
cann:107853311 2-oxoglutarate dehydrogenase, mitochondrial-like
cann:107853316 probable 3-hydroxyisobutyrate dehydrogenase, mitochondrial
cann:107853330 acetolactate synthase 2, chloroplastic
cann:107853336 probable caffeoyl-CoA O-methyltransferase At4g26220
cann:107853384 fructose-bisphosphate aldolase cytoplasmic isozyme
cann:107853421 beta-glucosidase BoGH3B-like
cann:107853580 xanthine dehydrogenase 1-like
cann:107853614 chlorophyllase-2, chloroplastic
cann:107853722 UTP--glucose-1-phosphate uridylyltransferase-like
cann:107853744 3-oxoacyl-[acyl-carrier-protein] synthase II, chloroplastic-like
cann:107853748 glucose-1-phosphate adenylyltransferase large subunit 2, chloroplastic/amyloplastic
cann:107853805 1-aminocyclopropane-1-carboxylate oxidase 1
cann:107853865 lignin-forming anionic peroxidase
cann:107853880 transaldolase
cann:107853890 pseudouridine-5'-phosphate glycosidase
cann:107853897 histidinol-phosphate aminotransferase, chloroplastic
cann:107853911 ribonucleoside-diphosphate reductase large subunit
cann:107853937 beta-glucosidase BoGH3B-like
cann:107854040 polyphenol oxidase, chloroplastic-like
cann:107854050 sulfite reductase 1 [ferredoxin], chloroplastic
cann:107854067 isocitrate dehydrogenase [NAD] regulatory subunit 1, mitochondrial
cann:107854073 glutamine--fructose-6-phosphate aminotransferase [isomerizing] 2
cann:107854094 suberization-associated anionic peroxidase 2-like
cann:107854104 1,4-alpha-glucan-branching enzyme 2-2, chloroplastic/amyloplastic-like
cann:107854219 folylpolyglutamate synthase-like
cann:107854238 putative GDP-L-fucose synthase 2
cann:107854291 phenylalanine ammonia-lyase
cann:107854292 12-oxophytodienoate reductase 1-like
cann:107854296 adenosine kinase 2
cann:107854335 glutathione S-transferase U10-like
cann:107854548 V-type proton ATPase subunit d2
cann:107854568 tropinone reductase 1
cann:107854659 ATP synthase subunit beta, mitochondrial-like
cann:107854680 geranylgeranyl pyrophosphate synthase, chloroplastic-like
cann:107854684 allene oxide cyclase 4, chloroplastic-like
cann:107854728 phosphoenolpyruvate carboxylase
cann:107854763 glucose-1-phosphate adenylyltransferase small subunit, chloroplastic/amyloplastic-like
cann:107854884 long chain acyl-CoA synthetase 6, peroxisomal
cann:107854916 geranylgeranyl diphosphate reductase, chloroplastic-like
cann:107854965 glycine cleavage system H protein, mitochondrial-like
cann:107854966 copper methylamine oxidase-like
cann:107854989 V-type proton ATPase subunit E-like
cann:107855028 protochlorophyllide reductase
cann:107855039 riboflavin synthase-like
cann:107855060 endochitinase EP3-like
cann:107855067 xanthoxin dehydrogenase-like
cann:107855068 xanthoxin dehydrogenase-like
cann:107855089 ATP synthase subunit alpha, chloroplastic
cann:107855101 cytochrome c oxidase subunit 2
cann:107855110 pectinesterase-like
cann:107855115 diacylglycerol kinase 7-like
cann:107855132 fumarate hydratase 1, mitochondrial
cann:107855164 alanine--glyoxylate aminotransferase 2 homolog 1, mitochondrial
cann:107855205 beta-glucosidase 12-like
cann:107855249 4-hydroxy-tetrahydrodipicolinate reductase 1, chloroplastic-like
cann:107855271 1-aminocyclopropane-1-carboxylate oxidase 3-like
cann:107855295 UDP-glucose 4-epimerase GEPI48
cann:107855307 long chain acyl-CoA synthetase 4-like
cann:107855325 putative glucose-6-phosphate 1-epimerase
cann:107855392 heparanase-like protein 2
cann:107855428 glutathione transferase GST 23-like
cann:107855443 biotin carboxyl carrier protein of acetyl-CoA carboxylase 1, chloroplastic-like
cann:107855455 UDP-glucose 6-dehydrogenase 1-like
cann:107855488 PROX1; proline dehydrogenase 2, mitochondrial-like
cann:107855603 hypoxanthine-guanine phosphoribosyltransferase
cann:107855629 CYS1; cysteine synthase, chloroplastic/chromoplastic
cann:107855633 phosphatidylinositol 4-kinase alpha 1-like
cann:107855661 citrate synthase, glyoxysomal-like
cann:107855698 thiamine pyrophosphokinase 2
cann:107855771 chlorophyll a-b binding protein 21, chloroplastic-like
cann:107855776 chlorophyll a-b binding protein 1B, chloroplastic-like
cann:107855779 chlorophyll a-b binding protein 1B, chloroplastic-like
cann:107855780 chlorophyll a-b binding protein 21, chloroplastic-like
cann:107855885 V-type proton ATPase catalytic subunit A
cann:107855887 omega-amidase, chloroplastic-like
cann:107855963 glutamate synthase 1 [NADH], chloroplastic
cann:107855970 spermine synthase-like
cann:107855995 putative fucosyltransferase-like protein
cann:107856002 AMP deaminase
cann:107856090 delta-aminolevulinic acid dehydratase, chloroplastic
cann:107856092 peroxidase 45-like
cann:107856117 omega-amidase, chloroplastic-like
cann:107856177 ketol-acid reductoisomerase, chloroplastic-like
cann:107856235 D-lactate dehydrogenase [cytochrome], mitochondrial
cann:107856335 aconitate hydratase, cytoplasmic
cann:107856349 pectinesterase 2.2-like
cann:107856370 dephospho-CoA kinase
cann:107856402 probable glutathione S-transferase parA
cann:107856548 mannosyl-oligosaccharide glucosidase GCS1-like
cann:107856624 pyruvate dehydrogenase E1 component subunit alpha-3, chloroplastic-like
cann:107856744 3-isopropylmalate dehydrogenase 2, chloroplastic-like
cann:107856789 diacylglycerol kinase 5
cann:107857076 ARD; 1,2-dihydroxy-3-keto-5-methylthiopentene dioxygenase 2
cann:107857425 nucleoside diphosphate kinase 3-like
cann:107857531 probable NAD(P)H dehydrogenase (quinone) FQR1-like 2
cann:107857536 1-aminocyclopropane-1-carboxylate oxidase
cann:107857557 transketolase, chloroplastic-like
cann:107857624 pyruvate kinase, cytosolic isozyme-like
cann:107858266 phosphoserine aminotransferase 1, chloroplastic-like
cann:107858423 probable cinnamyl alcohol dehydrogenase 6
cann:107858464 4-alpha-glucanotransferase DPE2
cann:107858473 delta(24)-sterol reductase
cann:107858484 phosphoinositide phosphatase SAC6-like
cann:107858588 3-ketoacyl-CoA synthase 5
cann:107858619 malate dehydrogenase, glyoxysomal-like
cann:107858737 cystathionine gamma-synthase 1, chloroplastic-like
cann:107858795 probable prolyl 4-hydroxylase 7
cann:107858803 probable glutathione S-transferase
cann:107858813 carbonic anhydrase, chloroplastic-like
cann:107858824 putative glucose-6-phosphate 1-epimerase
cann:107858867 diacylglycerol O-acyltransferase 2
cann:107858887 SIG4; oxalate--CoA ligase
cann:107858894 V-type proton ATPase subunit F
cann:107858900 UDP-N-acetylglucosamine diphosphorylase 2
cann:107858915 phosphatase IMPL1, chloroplastic
cann:107858921 glycine cleavage system H protein 2, mitochondrial
cann:107858927 pyrroline-5-carboxylate reductase
cann:107858928 ferredoxin--nitrite reductase, chloroplastic-like
cann:107858956 anthranilate synthase alpha subunit 2, chloroplastic-like
cann:107859012 flavin-dependent oxidoreductase FOX2-like
cann:107859018 probable choline kinase 2
cann:107859036 ferredoxin--NADP reductase, root-type isozyme, chloroplastic
cann:107859093 mannosyl-oligosaccharide 1,2-alpha-mannosidase MNS3
cann:107859130 3-oxoacyl-[acyl-carrier-protein] synthase I, chloroplastic
cann:107859190 probable alpha,alpha-trehalose-phosphate synthase [UDP-forming] 7
cann:107859195 dihydroorotase, mitochondrial
cann:107859210 histidinol dehydrogenase, chloroplastic
cann:107859236 V-type proton ATPase subunit C-like
cann:107859270 probable phosphoribosylformylglycinamidine synthase, chloroplastic/mitochondrial
cann:107859273 N-(5'-phosphoribosyl)anthranilate isomerase 1, chloroplastic-like
cann:107859311 pyruvate decarboxylase 1
cann:107859319 isoamylase 2, chloroplastic-like
cann:107859341 trans-resveratrol di-O-methyltransferase-like
cann:107859398 1,4-dihydroxy-2-naphthoyl-CoA thioesterase 1-like
cann:107859460 sphingosine kinase 2
cann:107859469 bifunctional riboflavin kinase/FMN phosphatase
cann:107859509 probable NAD(P)H dehydrogenase (quinone) FQR1-like 1
cann:107859553 pectinesterase-like
cann:107859554 pectinesterase-like
cann:107859557 pectinesterase-like
cann:107859563 beta-glucosidase 18-like
cann:107859584 peroxidase 42
cann:107859585 ATP synthase gamma chain, chloroplastic
cann:107859587 soluble starch synthase 3, chloroplastic/amyloplastic
cann:107859592 arogenate dehydratase/prephenate dehydratase 1, chloroplastic
cann:107859593 putative lactoylglutathione lyase
cann:107859594 5'-adenylylsulfate reductase 1, chloroplastic
cann:107859603 aminomethyltransferase, mitochondrial
cann:107859634 1-aminocyclopropane-1-carboxylate oxidase-like
cann:107859646 sucrose synthase 7-like
cann:107859651 phytoene synthase 2, chloroplastic
cann:107859656 protein DJ-1 homolog D
cann:107859660 microsomal glutathione S-transferase 3
cann:107859669 probable galactinol--sucrose galactosyltransferase 6
cann:107859693 3beta-hydroxysteroid-dehydrogenase/decarboxylase-like
cann:107859741 CTP synthase-like
cann:107859787 CAT2; catalase isozyme 1
cann:107859795 isocitrate dehydrogenase [NAD] regulatory subunit 1, mitochondrial-like
cann:107859801 acidic endochitinase pcht28-like
cann:107859802 CAChi2; acidic endochitinase pcht28
cann:107859803 acidic 27 kDa endochitinase
cann:107859806 basic endochitinase-like
cann:107859824 probable prolyl 4-hydroxylase 10
cann:107859829 phospholipase D delta
cann:107859855 3-dehydroquinate synthase, chloroplastic
cann:107859857 L-ascorbate peroxidase 3, peroxisomal-like
cann:107859858 L-ascorbate peroxidase 3, peroxisomal-like
cann:107859905 fructose-bisphosphate aldolase 1, chloroplastic-like
cann:107859914 cytochrome P450 84A1-like
cann:107859926 mannan endo-1,4-beta-mannosidase 7-like
cann:107859955 succinate dehydrogenase [ubiquinone] flavoprotein subunit 1, mitochondrial
cann:107859969 3-isopropylmalate dehydrogenase, chloroplastic-like
cann:107859988 putative glucose-6-phosphate 1-epimerase
cann:107860012 peroxidase 72-like
cann:107860013 peroxidase 49-like
cann:107860019 3-epi-6-deoxocathasterone 23-monooxygenase
cann:107860069 delta(7)-sterol-C5(6)-desaturase
cann:107860083 3-isopropylmalate dehydrogenase, chloroplastic
cann:107860107 pyridoxal kinase
cann:107860113 probable fructokinase-6, chloroplastic
cann:107860146 cytochrome c oxidase subunit 6a, mitochondrial
cann:107860148 cysteine desulfurase, mitochondrial
cann:107860159 branched-chain-amino-acid aminotransferase 3, chloroplastic-like
cann:107860178 probable amino-acid acetyltransferase NAGS1, chloroplastic
cann:107860179 NADH dehydrogenase [ubiquinone] iron-sulfur protein 4, mitochondrial
cann:107860206 peroxidase 51
cann:107860278 caffeoyl-CoA O-methyltransferase
cann:107860287 nicotinate phosphoribosyltransferase 2-like
cann:107860302 zeaxanthin epoxidase, chloroplastic
cann:107860325 peroxidase 10-like
cann:107860389 polyphenol oxidase B, chloroplastic-like
cann:107860391 probable galacturonosyltransferase 9
cann:107860468 UDP-glucose 6-dehydrogenase 3-like
cann:107860495 chorismate mutase 1, chloroplastic
cann:107860527 granule-bound starch synthase 2, chloroplastic/amyloplastic
cann:107860544 aldose 1-epimerase-like
cann:107860545 aldose 1-epimerase-like
cann:107860546 aldose 1-epimerase-like
cann:107860595 alpha-mannosidase 2
cann:107860600 NADH dehydrogenase [ubiquinone] flavoprotein 1, mitochondrial
cann:107860606 peroxidase 63
cann:107860635 FDH1; formate dehydrogenase, mitochondrial
cann:107860643 carbonic anhydrase, chloroplastic
cann:107860653 monodehydroascorbate reductase 4, peroxisomal
cann:107860662 isocitrate dehydrogenase [NADP]
cann:107860669 sirohydrochlorin ferrochelatase, chloroplastic
cann:107860691 glucuronokinase 1-like
cann:107860712 very-long-chain 3-oxoacyl-CoA reductase 1
cann:107860713 succinate dehydrogenase [ubiquinone] iron-sulfur subunit 2, mitochondrial
cann:107860735 G6PDH1; glucose-6-phosphate 1-dehydrogenase, cytoplasmic isoform
cann:107860743 cytochrome c1-2, heme protein, mitochondrial
cann:107860766 sulfite oxidase
cann:107860795 acetyl-coenzyme A synthetase, chloroplastic/glyoxysomal
cann:107861041 polygalacturonase-like
cann:107861598 mannosyl-oligosaccharide 1,2-alpha-mannosidase MNS1
cann:107861619 D-3-phosphoglycerate dehydrogenase 3, chloroplastic-like
cann:107861625 PDS; 15-cis-phytoene desaturase, chloroplastic/chromoplastic
cann:107861637 NADH dehydrogenase [ubiquinone] 1 beta subcomplex subunit 10-A-like
cann:107861638 pectinesterase/pectinesterase inhibitor U1
cann:107861640 alanine aminotransferase 2-like
cann:107861665 LOX2; linoleate 13S-lipoxygenase 3-1, chloroplastic
cann:107861672 aldehyde dehydrogenase family 7 member A1
cann:107861685 3-oxoacyl-[acyl-carrier-protein] synthase II, chloroplastic-like
cann:107861698 phospholipid:diacylglycerol acyltransferase 1-like
cann:107861717 beta-fructofuranosidase, insoluble isoenzyme CWINV1-like
cann:107861722 glyoxylate/succinic semialdehyde reductase 2, chloroplastic
cann:107861725 5'-nucleotidase SurE-like
cann:107861787 hexokinase-1
cann:107861824 hydroxyphenylpyruvate reductase-like
cann:107861837 malonate--CoA ligase-like
cann:107861847 aspartate aminotransferase
cann:107861848 D-glycerate 3-kinase, chloroplastic
cann:107861887 caffeoylshikimate esterase
cann:107862007 plasma membrane ATPase 4
cann:107862040 glycerol kinase
cann:107862050 shikimate O-hydroxycinnamoyltransferase
cann:107862076 4CL; 4-coumarate--CoA ligase 1
cann:107862118 magnesium protoporphyrin IX methyltransferase, chloroplastic
cann:107862123 GDP-mannose 4,6 dehydratase 1
cann:107862203 beta-glucosidase 44-like
cann:107862221 aldose 1-epimerase
cann:107862248 malate dehydrogenase, chloroplastic
cann:107862250 geranylgeranyl diphosphate reductase, chloroplastic
cann:107862252 chlorophyll a-b binding protein P4, chloroplastic-like
cann:107862261 ribulose-phosphate 3-epimerase, chloroplastic
cann:107862278 carbamoyl-phosphate synthase small chain, chloroplastic-like
cann:107862290 UDP-glucose 6-dehydrogenase 5-like
cann:107862297 heparanase-like protein 1
cann:107862321 ATP synthase subunit gamma, mitochondrial
cann:107862334 flavonoid 3'-monooxygenase
cann:107862366 uridine-cytidine kinase C
cann:107862371 enolase 1, chloroplastic
cann:107862389 1-deoxy-D-xylulose 5-phosphate reductoisomerase, chloroplastic
cann:107862407 aldehyde dehydrogenase family 2 member B4, mitochondrial-like
cann:107862443 betaine aldehyde dehydrogenase, chloroplastic
cann:107862445 mannose-1-phosphate guanyltransferase alpha
cann:107862466 5-formyltetrahydrofolate cyclo-ligase, mitochondrial
cann:107862484 plasma membrane ATPase 1
cann:107862519 aldose 1-epimerase
cann:107862601 manganese-dependent ADP-ribose/CDP-alcohol diphosphatase
cann:107862602 D-3-phosphoglycerate dehydrogenase 3, chloroplastic-like
cann:107862603 quinolinate synthase, chloroplastic
cann:107862615 indole-3-glycerol phosphate synthase, chloroplastic-like
cann:107862632 upa8; probable pectate lyase 18
cann:107862684 malate synthase, glyoxysomal-like
cann:107862691 4-coumarate--CoA ligase-like 9
cann:107862694 adenylate kinase 4
cann:107862704 glyceraldehyde-3-phosphate dehydrogenase, cytosolic-like
cann:107862709 nucleoside diphosphate kinase 2, chloroplastic
cann:107862720 gamma aminobutyrate transaminase 1, mitochondrial
cann:107862757 alpha-galactosidase-like
cann:107862761 UDP-arabinopyranose mutase 3-like
cann:107862794 dolichyl-diphosphooligosaccharide--protein glycosyltransferase subunit STT3B
cann:107862808 putative D-cysteine desulfhydrase 1, mitochondrial
cann:107862814 sucrose synthase 5-like
cann:107862856 dihydropyrimidine dehydrogenase (NADP(+)), chloroplastic
cann:107862863 V-type proton ATPase subunit C-like
cann:107862877 pyruvate dehydrogenase E1 component subunit beta-1, mitochondrial
cann:107862888 3-oxoacyl-[acyl-carrier-protein] synthase 3 A, chloroplastic-like
cann:107862932 4-coumarate--CoA ligase 2-like
cann:107862934 NADH dehydrogenase [ubiquinone] iron-sulfur protein 6, mitochondrial
cann:107862949 probable NADH dehydrogenase [ubiquinone] 1 alpha subcomplex subunit 12
cann:107862991 CAOMT; caffeic acid 3-O-methyltransferase
cann:107863035 glutamate-1-semialdehyde 2,1-aminomutase, chloroplastic
cann:107863057 pyridoxal reductase, chloroplastic
cann:107863060 probable 6-phosphogluconolactonase 4, chloroplastic
cann:107863168 plastidial pyruvate kinase 2
cann:107863197 probable NADH dehydrogenase [ubiquinone] 1 alpha subcomplex subunit 5, mitochondrial
cann:107863246 peroxidase P7-like
cann:107863280 cytochrome b6-f complex iron-sulfur subunit, chloroplastic
cann:107863362 probable fructokinase-7
cann:107863363 phosphoglucomutase, chloroplastic
cann:107863418 UMP-CMP kinase
cann:107863437 acid beta-fructofuranosidase AIV-18
cann:107863463 glucose-6-phosphate isomerase, cytosolic 2B
cann:107863475 waxy; granule-bound starch synthase 1, chloroplastic/amyloplastic
cann:107863492 uridylate kinase
cann:107863539 ATP-dependent 6-phosphofructokinase 4, chloroplastic-like
cann:107863569 mannose-1-phosphate guanylyltransferase 1
cann:107863655 methionine gamma-lyase-like
cann:107863691 acetolactate synthase small subunit 1, chloroplastic-like
cann:107863738 farnesyl pyrophosphate synthase 1-like
cann:107863748 1-acyl-sn-glycerol-3-phosphate acyltransferase 2-like
cann:107863778 chlorophyll a-b binding protein 13, chloroplastic
cann:107863813 2-methyl-6-phytyl-1,4-hydroquinone methyltransferase, chloroplastic-like
cann:107863842 NADH dehydrogenase [ubiquinone] flavoprotein 2, mitochondrial
cann:107863849 glutathione reductase, chloroplastic
cann:107863875 glutamine-dependent NAD(+) synthetase
cann:107863918 riboflavin biosynthesis protein PYRR, chloroplastic
cann:107863937 phenylalanine ammonia-lyase-like
cann:107864032 UDP-glucuronic acid decarboxylase 2-like
cann:107864052 pectinesterase-like
cann:107864053 endoglucanase 17
cann:107864054 sucrose synthase 2
cann:107864063 fumarate hydratase 1, mitochondrial-like
cann:107864095 histone-lysine N-methyltransferase, H3 lysine-9 specific SUVH1-like
cann:107864096 cysteine synthase
cann:107864098 3-oxoacyl-[acyl-carrier-protein] synthase I, chloroplastic-like
cann:107864100 imidazoleglycerol-phosphate dehydratase
cann:107864173 1,2-dihydroxy-3-keto-5-methylthiopentene dioxygenase 1
cann:107864181 malate dehydrogenase
cann:107864216 cyanate hydratase
cann:107864249 succinate-semialdehyde dehydrogenase, mitochondrial
cann:107864266 chalcone synthase 1B
cann:107864271 ubiquinone biosynthesis monooxygenase COQ6, mitochondrial
cann:107864303 GR1; glutathione reductase, chloroplastic
cann:107864313 probable sucrose-phosphate synthase 2
cann:107864322 adenosylhomocysteinase
cann:107864325 UDP-glucuronate 4-epimerase 6
cann:107864341 probable acyl-activating enzyme 16, chloroplastic
cann:107864343 selenium-binding protein 1-like
cann:107864404 V-type proton ATPase subunit E
cann:107864504 2-C-methyl-D-erythritol 2,4-cyclodiphosphate synthase, chloroplastic
cann:107864515 3-ketoacyl-CoA thiolase 2, peroxisomal
cann:107864517 inosine triphosphate pyrophosphatase
cann:107864518 probable pectate lyase 8
cann:107864529 monodehydroascorbate reductase 5, mitochondrial
cann:107864530 NADH dehydrogenase [ubiquinone] 1 alpha subcomplex subunit 13-B
cann:107864536 7-hydroxymethyl chlorophyll a reductase, chloroplastic
cann:107864539 malate dehydrogenase, chloroplastic-like
cann:107864541 beta-amylase 1, chloroplastic
cann:107864546 aspartate carbamoyltransferase, chloroplastic-like
cann:107864577 3-isopropylmalate dehydratase large subunit-like
cann:107864617 ureidoglycolate hydrolase
cann:107864626 phosphatidate cytidylyltransferase 1-like
cann:107864633 glutathione S-transferase U9-like
cann:107864663 GDP-mannose 3,5-epimerase 2
cann:107864665 pyruvate kinase isozyme A, chloroplastic
cann:107864808 glutathione S-transferase T1-like
cann:107864817 glutathione S-transferase T1-like
cann:107864830 phosphopantothenoylcysteine decarboxylase-like
cann:107864876 glutathione S-transferase T1-like
cann:107864929 probable phospholipid hydroperoxide glutathione peroxidase
cann:107864940 putative D-cysteine desulfhydrase 1, mitochondrial
cann:107865075 glutamate--cysteine ligase, chloroplastic
cann:107865234 puromycin-sensitive aminopeptidase
cann:107865390 GMP synthase [glutamine-hydrolyzing]
cann:107865562 bifunctional UDP-glucose 4-epimerase and UDP-xylose 4-epimerase 1
cann:107865960 acetylornithine aminotransferase, mitochondrial
cann:107865980 lysophospholipid acyltransferase 1
cann:107866095 lignin-forming anionic peroxidase-like
cann:107866243 hydroxymethylglutaryl-CoA synthase-like
cann:107866265 bifunctional dTDP-4-dehydrorhamnose 3,5-epimerase/dTDP-4-dehydrorhamnose reductase
cann:107866274 phospholipase D beta 1-like
cann:107866377 primary amine oxidase
cann:107866471 phosphoribosylformylglycinamidine cyclo-ligase, chloroplastic/mitochondrial-like
cann:107866635 glutathione S-transferase U10-like
cann:107866744 chlorophyll a-b binding protein of LHCII type 1
cann:107866771 dolichyl-diphosphooligosaccharide--protein glycosyltransferase subunit 1A
cann:107866774 glyceraldehyde-3-phosphate dehydrogenase B, chloroplastic
cann:107866793 CAT3; catalase isozyme 3
cann:107866797 1,4-alpha-glucan-branching enzyme-like
cann:107866830 CUKM10; ornithine decarboxylase
cann:107866862 prostaglandin E synthase 2
cann:107866881 photosystem I reaction center subunit IV B, chloroplastic
cann:107866897 hexokinase-2, chloroplastic
cann:107866912 V-type proton ATPase 16 kDa proteolipid subunit-like
cann:107866980 ornithine carbamoyltransferase, chloroplastic
cann:107866981 solanesyl diphosphate synthase 3, chloroplastic/mitochondrial
cann:107867016 deoxyuridine 5'-triphosphate nucleotidohydrolase-like
cann:107867038 lysophospholipid acyltransferase LPEAT1
cann:107867046 GGPS; geranylgeranyl pyrophosphate synthase, chloroplastic
cann:107867127 uroporphyrinogen-III synthase, chloroplastic
cann:107867212 peroxidase 47-like
cann:107867226 adenine phosphoribosyltransferase 1-like
cann:107867311 xylulose kinase
cann:107867324 phosphoenolpyruvate carboxykinase [ATP]-like
cann:107867325 glutamyl-tRNA reductase 1, chloroplastic
cann:107867328 serine hydroxymethyltransferase, mitochondrial-like
cann:107867333 transaldolase
cann:107867374 argininosuccinate lyase, chloroplastic
cann:107867377 proline iminopeptidase
cann:107867385 glucose-6-phosphate isomerase 1, chloroplastic
cann:107867403 phosphoglucomutase, cytoplasmic-like
cann:107867450 thylakoid lumenal 29 kDa protein, chloroplastic
cann:107867452 cytochrome c oxidase subunit 6b-1-like
cann:107867463 phospho-2-dehydro-3-deoxyheptonate aldolase 1, chloroplastic
cann:107867486 L-lactate dehydrogenase B-like
cann:107867527 phosphoinositide phosphatase SAC1-like
cann:107867610 uncharacterized protein OsI_027940-like
cann:107867617 peroxidase 12-like
cann:107867619 peroxidase 12-like
cann:107867628 5-formyltetrahydrofolate cyclo-ligase-like protein COG0212
cann:107867663 fructose-1,6-bisphosphatase, cytosolic
cann:107867684 peroxisomal acyl-coenzyme A oxidase 1
cann:107867693 cycloartenol Synthase
cann:107867808 chorismate mutase 2
cann:107867809 plasma membrane ATPase 1-like
cann:107867812 V-type proton ATPase subunit D-like
cann:107867814 dihydrolipoyllysine-residue acetyltransferase component 5 of pyruvate dehydrogenase complex, chloroplastic
cann:107867836 alpha-amylase
cann:107867838 alpha-amylase-like
cann:107867882 alpha-1,4 glucan phosphorylase L-1 isozyme, chloroplastic/amyloplastic
cann:107867926 bifunctional aspartokinase/homoserine dehydrogenase 1, chloroplastic-like
cann:107867964 nitrate reductase [NADH]
cann:107867983 chlorophyll a-b binding protein P4, chloroplastic
cann:107867990 probable N-succinyldiaminopimelate aminotransferase DapC
cann:107868016 long chain acyl-CoA synthetase 9, chloroplastic
cann:107868025 long chain base biosynthesis protein 1-like
cann:107868072 cystathionine gamma-synthase 1, chloroplastic-like
cann:107868075 aminoacylase-1
cann:107868078 probable L-ascorbate peroxidase 6, chloroplastic
cann:107868106 alternative NAD(P)H-ubiquinone oxidoreductase C1, chloroplastic/mitochondrial
cann:107868126 4-hydroxy-tetrahydrodipicolinate synthase, chloroplastic
cann:107868152 palmitoyl-protein thioesterase 1-like
cann:107868222 probable enoyl-CoA hydratase 2, mitochondrial
cann:107868242 nucleoside-triphosphatase THEP1
cann:107868288 probable dolichyl-diphosphooligosaccharide--protein glycosyltransferase subunit 3B
cann:107868370 neutral ceramidase-like
cann:107868429 phosphatidylinositol 4-kinase alpha 1-like
cann:107868440 3-isopropylmalate dehydratase large subunit-like
cann:107868474 2-methyl-6-phytyl-1,4-hydroquinone methyltransferase, chloroplastic-like
cann:107868476 ATP sulfurylase 1, chloroplastic-like
cann:107868478 ATP sulfurylase 1, chloroplastic-like
cann:107868504 glucose-6-phosphate 1-dehydrogenase, chloroplastic
cann:107868552 (S)-ureidoglycine aminohydrolase
cann:107869136 phosphoacetylglucosamine mutase
cann:107869222 ribose-phosphate pyrophosphokinase 1-like
cann:107869328 pyruvate kinase isozyme G, chloroplastic
cann:107869413 NADH dehydrogenase [ubiquinone] 1 alpha subcomplex subunit 6-like
cann:107869556 phosphomevalonate kinase
cann:107869989 dihydroneopterin aldolase 2-like
cann:107870013 UDP-N-acetylglucosamine--dolichyl-phosphate N-acetylglucosaminephosphotransferase-like
cann:107870032 S-formylglutathione hydrolase
cann:107870044 acyl carrier protein 2, mitochondrial
cann:107870054 magnesium-chelatase subunit ChlD, chloroplastic
cann:107870058 beta-glucosidase BoGH3B-like
cann:107870073 magnesium-chelatase subunit ChlH, chloroplastic
cann:107870081 probable carotenoid cleavage dioxygenase 4, chloroplastic
cann:107870091 phosphatidylinositol 3-kinase, root isoform
cann:107870097 probable acetyl-CoA acetyltransferase, cytosolic 2
cann:107870111 inositol monophosphatase 1
cann:107870135 glutamine synthetase cytosolic isozyme 1-1
cann:107870144 very-long-chain (3R)-3-hydroxyacyl-CoA dehydratase PASTICCINO 2
cann:107870218 UDP-glucuronic acid decarboxylase 6
cann:107870225 probable acyl-CoA dehydrogenase IBR3
cann:107870236 dolichyl-phosphate beta-glucosyltransferase
cann:107870238 very-long-chain enoyl-CoA reductase
cann:107870247 methionine--tRNA ligase, chloroplastic/mitochondrial
cann:107870248 UDP-glucuronic acid decarboxylase 6-like
cann:107870252 2-oxoglutarate dehydrogenase, mitochondrial
cann:107870286 probable low-specificity L-threonine aldolase 1
cann:107870314 alpha-glucosidase-like
cann:107870324 chorismate synthase 2, chloroplastic
cann:107870336 protein IN2-1 homolog B-like
cann:107870343 cytochrome b-c1 complex subunit Rieske, mitochondrial
cann:107870346 bifunctional purine biosynthesis protein PurH
cann:107870368 gapA1; glyceraldehyde-3-phosphate dehydrogenase A, chloroplastic
cann:107870410 homoserine kinase
cann:107870413 pyruvate kinase, cytosolic isozyme
cann:107870414 alpha-galactosidase 1-like
cann:107870448 pyruvate dehydrogenase E1 component subunit beta-3, chloroplastic-like
cann:107870455 NADH dehydrogenase [ubiquinone] 1 beta subcomplex subunit 7-like
cann:107870482 glutathione S-transferase DHAR3, chloroplastic-like
cann:107870519 glutamine synthetase
cann:107870561 glucan endo-1,3-beta-glucosidase 3-like
cann:107870598 dolichyl-diphosphooligosaccharide--protein glycosyltransferase subunit 2-like
cann:107870684 acetylornithine deacetylase
cann:107870727 ferrochelatase-2, chloroplastic
cann:107870745 pyruvate dehydrogenase E1 component subunit alpha, mitochondrial-like
cann:107870777 phosphoenolpyruvate carboxylase 4
cann:107870798 probable polyamine oxidase 5
cann:107870811 probable alpha,alpha-trehalose-phosphate synthase [UDP-forming] 9
cann:107870837 3-hydroxyisobutyryl-CoA hydrolase-like protein 3, mitochondrial
cann:107870854 glucan endo-1,3-beta-glucosidase 6
cann:107870882 4-hydroxyphenylpyruvate dioxygenase
cann:107870897 pyridoxine/pyridoxamine 5'-phosphate oxidase 2
cann:107870898 probable tocopherol O-methyltransferase, chloroplastic
cann:107870994 inositol-3-phosphate synthase-like
cann:107871014 NADH dehydrogenase [ubiquinone] iron-sulfur protein 7, mitochondrial
cann:107871033 gamma-glutamyltranspeptidase 1-like
cann:107871044 glycerol-3-phosphate acyltransferase, chloroplastic
cann:107871074 cytochrome P450 71A1-like
cann:107871086 phosphoinositide phospholipase C 2-like
cann:107871120 multiple inositol polyphosphate phosphatase 1
cann:107871140 POD; peroxidase P7
cann:107871144 probable chalcone--flavonone isomerase 3
cann:107871153 ATP synthase subunit delta', mitochondrial
cann:107871184 ATP-citrate synthase alpha chain protein 2
cann:107871206 dihydrolipoyl dehydrogenase 2, chloroplastic-like
cann:107871223 LDH; leghemoglobin reductase
cann:107871252 methionine--tRNA ligase, cytoplasmic
cann:107871256 CHS; chalcone synthase 2
cann:107871288 serine hydroxymethyltransferase 4
cann:107871289 glutamate 5-kinase
cann:107871323 beta-hexosaminidase 1-like
cann:107871326 polyphenol oxidase B, chloroplastic-like
cann:107871328 DHAR; glutathione S-transferase DHAR2-like
cann:107871334 polyphenol oxidase B, chloroplastic-like
cann:107871353 cysteine desulfurase 1, chloroplastic
cann:107871405 catechol oxidase B, chloroplastic
cann:107871411 uncharacterized LOC107871411
cann:107871417 isopentenyl-diphosphate Delta-isomerase I
cann:107871423 probable methylenetetrahydrofolate reductase
cann:107871444 biotin carboxyl carrier protein of acetyl-CoA carboxylase, chloroplastic-like
cann:107871474 V-type proton ATPase subunit G 2
cann:107871477 chlorophyll a-b binding protein 6A, chloroplastic
cann:107871483 dolichyl-diphosphooligosaccharide--protein glycosyltransferase subunit 1B
cann:107871485 1-(5-phosphoribosyl)-5-[(5-phosphoribosylamino)methylideneamino] imidazole-4-carboxamide isomerase, chloroplastic
cann:107871487 phenylalanine ammonia-lyase-like
cann:107871643 glucan endo-1,3-beta-glucosidase 5
cann:107871848 L-arabinokinase-like
cann:107872474 glyoxylate/hydroxypyruvate reductase HPR3-like
cann:107872499 polygalacturonate 4-alpha-galacturonosyltransferase
cann:107872649 phospholipase D gamma 1-like
cann:107872767 adenylate kinase, chloroplastic-like
cann:107872810 uridine kinase-like protein 1, chloroplastic
cann:107872840 ATP synthase subunit b', chloroplastic
cann:107872895 glycine cleavage system H protein, mitochondrial
cann:107872937 3-isopropylmalate dehydratase small subunit 3-like
cann:107873001 probable L-ascorbate peroxidase 6, chloroplastic
cann:107873002 aldehyde dehydrogenase-like
cann:107873005 arginase 1, mitochondrial
cann:107873017 NAD kinase 2, chloroplastic-like
cann:107873029 EPSPS; 3-phosphoshikimate 1-carboxyvinyltransferase 1, chloroplastic
cann:107873035 UDP-glucuronate 4-epimerase 3
cann:107873080 5'-nucleotidase SurE-like
cann:107873095 putative pterin-4-alpha-carbinolamine dehydratase
cann:107873175 2-isopropylmalate synthase B
cann:107873188 stearoyl-[acyl-carrier-protein] 9-desaturase, chloroplastic
cann:107873209 phosphoinositide phospholipase C 2-like
cann:107873262 hydroxyacylglutathione hydrolase cytoplasmic
cann:107873263 delta-1-pyrroline-5-carboxylate synthase-like
cann:107873305 alpha-galactosidase 3
cann:107873413 AS1; asparagine synthetase [glutamine-hydrolyzing]-like
cann:107873422 APX1; L-ascorbate peroxidase 1, cytosolic
cann:107873435 L-ascorbate peroxidase 1, cytosolic-like
cann:107873461 phosphomethylpyrimidine synthase, chloroplastic
cann:107873489 tropinone reductase homolog At5g06060-like
cann:107873504 triosephosphate isomerase, cytosolic-like
cann:107873565 enoyl-[acyl-carrier-protein] reductase [NADH], chloroplastic-like
cann:107873633 delta(12)-acyl-lipid-desaturase-like
cann:107873685 glucan endo-1,3-beta-glucosidase 4
cann:107873717 glutathione S-transferase
cann:107873887 long chain base biosynthesis protein 2a-like
cann:107874073 formate--tetrahydrofolate ligase
cann:107874082 lignin-forming anionic peroxidase-like
cann:107874093 lignin-forming anionic peroxidase-like
cann:107874182 LOXc; linoleate 13S-lipoxygenase 2-1, chloroplastic-like
cann:107874232 sorbitol dehydrogenase
cann:107874527 peroxidase N
cann:107874626 NADH dehydrogenase [ubiquinone] 1 alpha subcomplex subunit 2
cann:107875306 succinyl-CoA ligase [ADP-forming] subunit beta, mitochondrial
cann:107875316 photosystem I reaction center subunit IV A, chloroplastic
cann:107875334 tropinone reductase homolog At5g06060-like
cann:107875349 galacturonosyltransferase 8
cann:107875372 probable 3-beta-hydroxysteroid-Delta(8),Delta(7)-isomerase
cann:107875406 C4H; trans-cinnamate 4-monooxygenase
cann:107875422 carbamoyl-phosphate synthase large chain, chloroplastic
cann:107875430 V-type proton ATPase subunit a1-like
cann:107875459 6-phosphofructo-2-kinase/fructose-2,6-bisphosphatase
cann:107875470 probable pyridoxal 5'-phosphate synthase subunit PDX1
cann:107875484 probable NAD(P)H dehydrogenase (quinone) FQR1-like 3
cann:107875489 beta-glucosidase BoGH3B-like
cann:107875499 cytosolic enolase 3
cann:107875507 phosphoserine phosphatase, chloroplastic
cann:107875564 D-cysteine desulfhydrase 2, mitochondrial
cann:107875625 agmatine coumaroyltransferase-2-like
cann:107875632 UDP-D-apiose/UDP-D-xylose synthase 2
cann:107875636 arogenate dehydratase/prephenate dehydratase 6, chloroplastic-like
cann:107875679 7-dehydrocholesterol reductase-like
cann:107875707 beta-glucosidase BoGH3B-like
cann:107875723 molybdopterin synthase catalytic subunit
cann:107875737 probable glutathione peroxidase 2
cann:107875745 4-diphosphocytidyl-2-C-methyl-D-erythritol kinase, chloroplastic/chromoplastic
cann:107875756 LL-diaminopimelate aminotransferase, chloroplastic
cann:107875763 fructokinase-2
cann:107875768 uroporphyrinogen decarboxylase, chloroplastic
cann:107875799 inositol-tetrakisphosphate 1-kinase 5-like
cann:107875809 short-chain type dehydrogenase/reductase-like
cann:107875817 pyruvate dehydrogenase E1 component subunit beta-1, mitochondrial
cann:107875849 molybdopterin biosynthesis protein CNX1
cann:107875867 nucleoside diphosphate kinase 2, chloroplastic-like
cann:107875870 3-oxoacyl-[acyl-carrier-protein] reductase 4-like
cann:107875902 anthranilate phosphoribosyltransferase, chloroplastic-like
cann:107875906 5-methyltetrahydropteroyltriglutamate--homocysteine methyltransferase
cann:107875923 betaine aldehyde dehydrogenase 1, chloroplastic-like
cann:107875939 plasma membrane ATPase 2
cann:107875940 short-chain type dehydrogenase/reductase-like
cann:107875944 beta-glucosidase BoGH3B-like
cann:107875948 probable aldehyde dehydrogenase
cann:107875995 4-coumarate--CoA ligase 2
cann:107876031 phospholipase D alpha 1
cann:107876041 putative cytochrome c oxidase subunit 5b-like
cann:107876048 AlaAT; alanine aminotransferase 2-like
cann:107876074 threonine synthase, chloroplastic-like
cann:107876085 beta-galactosidase 17
cann:107876107 hexokinase-2
cann:107876134 cytochrome c1-1, heme protein, mitochondrial
cann:107876138 V-type proton ATPase subunit c''1
cann:107876310 V-type proton ATPase subunit H-like
cann:107876377 arogenate dehydrogenase 2, chloroplastic-like
cann:107876454 isoamylase 3, chloroplastic-like
cann:107876837 beta-glucosidase 40
cann:107877215 peroxidase 3-like
cann:107877384 pyruvate kinase, cytosolic isozyme
cann:107877490 xylose isomerase
cann:107877500 dihydrolipoyllysine-residue acetyltransferase component 3 of pyruvate dehydrogenase complex, mitochondrial-like
cann:107877514 diacylglycerol kinase 7
cann:107877526 adenylosuccinate lyase-like
cann:107877529 probable alpha,alpha-trehalose-phosphate synthase [UDP-forming] 11
cann:107877631 NADP-dependent glyceraldehyde-3-phosphate dehydrogenase
cann:107877662 acidic mammalian chitinase-like
cann:107877734 probable sucrose-phosphate synthase
cann:107877738 12-oxophytodienoate reductase 3
cann:107877786 macrophage migration inhibitory factor homolog
cann:107877828 ectonucleotide pyrophosphatase/phosphodiesterase family member 1-like
cann:107877880 dolichyl-diphosphooligosaccharide--protein glycosyltransferase subunit 2-like
cann:107877934 alpha-aminoadipic semialdehyde synthase
cann:107877951 putative glucose-6-phosphate 1-epimerase
cann:107877967 plasma membrane ATPase 4
cann:107878039 2,3-bisphosphoglycerate-independent phosphoglycerate mutase
cann:107878086 acetyl-CoA acetyltransferase, cytosolic 1
cann:107878096 long chain acyl-CoA synthetase 8
cann:107878100 glucose-6-phosphate 1-dehydrogenase, chloroplastic
cann:107878163 thymidylate kinase
cann:107878225 aconitate hydratase, cytoplasmic
cann:107878229 aconitate hydratase, cytoplasmic-like
cann:107878262 peroxidase 3-like
cann:107878272 histone-lysine N-methyltransferase ATXR3
cann:107878318 endochitinase 4
cann:107878370 mannan endo-1,4-beta-mannosidase 2-like
cann:107878413 probable alpha,alpha-trehalose-phosphate synthase [UDP-forming] 7
cann:107878424 aspartate aminotransferase, mitochondrial
cann:107878436 phosphoenolpyruvate carboxylase-like
cann:107878470 ubiquinone biosynthesis O-methyltransferase, mitochondrial
cann:107878514 glucose-1-phosphate adenylyltransferase small subunit, chloroplastic/amyloplastic
cann:107878527 probable glutathione S-transferase
cann:107878528 probable glutathione S-transferase parC
cann:107878529 probable glutathione S-transferase
cann:107878532 probable glutathione S-transferase
cann:107878537 probable glutathione S-transferase
cann:107878538 probable glutathione S-transferase
cann:107878548 persulfide dioxygenase ETHE1 homolog, mitochondrial
cann:107878559 ribokinase
cann:107878565 alpha,alpha-trehalose-phosphate synthase [UDP-forming] 1
cann:107878567 trifunctional UDP-glucose 4,6-dehydratase/UDP-4-keto-6-deoxy-D-glucose 3,5-epimerase/UDP-4-keto-L-rhamnose-reductase RHM1
cann:107878608 dol-P-Man:Man(6)GlcNAc(2)-PP-Dol alpha-1,2-mannosyltransferase
cann:107878622 malate dehydrogenase, mitochondrial
cann:107878648 3-hydroxybutyryl-CoA dehydrogenase
cann:107878650 probable bifunctional methylthioribulose-1-phosphate dehydratase/enolase-phosphatase E1 1
cann:107878661 cytochrome c oxidase copper chaperone 2-like
cann:107878670 acetate/butyrate--CoA ligase AAE7, peroxisomal-like
cann:107878685 beta-glucosidase 18-like
cann:107878687 beta-glucosidase 18-like
cann:107878708 chlorophyll a-b binding protein 13, chloroplastic
cann:107878742 dihydrolipoyllysine-residue succinyltransferase component of 2-oxoglutarate dehydrogenase complex 2, mitochondrial
cann:107878743 imidazole glycerol phosphate synthase hisHF, chloroplastic
cann:107878799 cysteine synthase 2
cann:107878812 nicotinamide/nicotinic acid mononucleotide adenylyltransferase-like
cann:107878843 fructose-bisphosphate aldolase, cytoplasmic isozyme 1
cann:107878882 phosphoglycerate kinase, cytosolic
cann:107878883 thiosulfate/3-mercaptopyruvate sulfurtransferase 1, mitochondrial-like
cann:107878895 porphobilinogen deaminase, chloroplastic
cann:107879119 ATP-citrate synthase beta chain protein 2
cann:107879181 probable enoyl-CoA hydratase 1, peroxisomal
cann:107879648 bifunctional aspartokinase/homoserine dehydrogenase 1, chloroplastic-like
cann:107879787 deoxyuridine 5'-triphosphate nucleotidohydrolase-like
cann:107879803 lipoamide acyltransferase component of branched-chain alpha-keto acid dehydrogenase complex, mitochondrial
cann:107879823 deoxyuridine 5'-triphosphate nucleotidohydrolase
cann:107879874 acylpyruvase FAHD1, mitochondrial
cann:107880057 ICDH; isocitrate dehydrogenase [NADP]
cann01110 Biosynthesis of secondary metabolites (625)
cann:107838710 biotin carboxylase 1, chloroplastic
cann:107838721 succinyl-CoA ligase [ADP-forming] subunit alpha-2, mitochondrial-like
cann:107838742 sterol 14-demethylase
cann:107838765 aspartate-semialdehyde dehydrogenase
cann:107838766 aspartokinase 2, chloroplastic-like
cann:107838812 ornithine aminotransferase, mitochondrial
cann:107838890 glycine dehydrogenase (decarboxylating), mitochondrial
cann:107838948 aspartate aminotransferase, chloroplastic
cann:107838979 delta-1-pyrroline-5-carboxylate synthase
cann:107839042 3-ketoacyl-CoA synthase 10
cann:107839125 aspartate aminotransferase, cytoplasmic
cann:107839135 probable tocopherol cyclase, chloroplastic
cann:107839137 phospholipase D Z-like
cann:107839156 (+)-neomenthol dehydrogenase-like
cann:107839175 riboflavin biosynthesis protein PYRD, chloroplastic
cann:107839179 acyl-CoA thioesterase 2
cann:107839197 glycerol-3-phosphate 2-O-acyltransferase 4
cann:107839203 bifunctional L-3-cyanoalanine synthase/cysteine synthase 2, mitochondrial
cann:107839222 CAAX prenyl protease 1 homolog
cann:107839366 cytochrome P450 98A2-like
cann:107839396 beta-glucosidase BoGH3B-like
cann:107839408 phosphomannomutase
cann:107839422 GDP-mannose 3,5-epimerase 1
cann:107839432 probable ribose-5-phosphate isomerase 3, chloroplastic
cann:107839468 zds; zeta-carotene desaturase, chloroplastic/chromoplastic
cann:107839482 cysteine synthase-like
cann:107839483 cycloartenol-C-24-methyltransferase 1-like
cann:107839526 tropinone reductase homolog At5g06060-like
cann:107839528 tryptophan synthase alpha chain-like
cann:107839547 mevalonate kinase
cann:107839682 dihydrolipoyl dehydrogenase 2, chloroplastic-like
cann:107839736 S-adenosylmethionine synthase 1
cann:107839766 glutamate--tRNA ligase, cytoplasmic
cann:107839798 2-C-methyl-D-erythritol 4-phosphate cytidylyltransferase, chloroplastic
cann:107839860 phosphoribosylamine--glycine ligase
cann:107839893 ATP phosphoribosyltransferase 2, chloroplastic-like
cann:107840059 phospho-2-dehydro-3-deoxyheptonate aldolase 2, chloroplastic-like
cann:107840068 bifunctional riboflavin biosynthesis protein RIBA 1, chloroplastic
cann:107840071 protoporphyrinogen oxidase, chloroplastic
cann:107840104 fructose-1,6-bisphosphatase class 1
cann:107840119 malate dehydrogenase, glyoxysomal
cann:107840121 L-galactose dehydrogenase
cann:107840161 pyruvate kinase isozyme A, chloroplastic-like
cann:107840223 probable cinnamyl alcohol dehydrogenase 1
cann:107840244 scopoletin glucosyltransferase-like
cann:107840245 scopoletin glucosyltransferase-like
cann:107840247 scopoletin glucosyltransferase
cann:107840262 caffeoyl-CoA O-methyltransferase 6
cann:107840325 probable N-acetyl-gamma-glutamyl-phosphate reductase, chloroplastic
cann:107840382 4-hydroxy-3-methylbut-2-enyl diphosphate reductase, chloroplastic
cann:107840395 probable NAD(P)H dehydrogenase (quinone) FQR1-like 2
cann:107840421 glucose-1-phosphate adenylyltransferase large subunit 1
cann:107840425 diaminopimelate decarboxylase 1, chloroplastic-like
cann:107840437 bifunctional phosphatase IMPL2, chloroplastic
cann:107840471 SS; squalene synthase
cann:107840477 fructose-bisphosphate aldolase 1, chloroplastic
cann:107840493 amidophosphoribosyltransferase, chloroplastic
cann:107840578 glycerate dehydrogenase
cann:107840596 24-methylenesterol C-methyltransferase 2
cann:107840627 glycerol-3-phosphate acyltransferase 3-like
cann:107840658 glutamate--tRNA ligase, chloroplastic/mitochondrial
cann:107840659 aminoacylase-1
cann:107840774 heme oxygenase 1, chloroplastic-like
cann:107840810 adenylate kinase 5, chloroplastic
cann:107840825 anthranilate synthase beta subunit 2, chloroplastic-like
cann:107840863 shikimate O-hydroxycinnamoyltransferase-like
cann:107840883 sucrose synthase
cann:107840901 (RS)-norcoclaurine 6-O-methyltransferase-like
cann:107840923 lycopene epsilon cyclase, chloroplastic
cann:107840969 hexokinase-2
cann:107841023 glucose-1-phosphate adenylyltransferase large subunit 3, chloroplastic/amyloplastic
cann:107841025 peroxisomal fatty acid beta-oxidation multifunctional protein AIM1-like
cann:107841240 ketol-acid reductoisomerase, chloroplastic-like
cann:107841728 threonine dehydratase biosynthetic
cann:107841776 beta-amyrin synthase-like
cann:107842003 pyruvate, phosphate dikinase, chloroplastic
cann:107842304 acetyl-CoA-benzylalcohol acetyltransferase-like
cann:107842361 malate dehydrogenase, mitochondrial
cann:107842456 3-ketoacyl-CoA thiolase 2, peroxisomal-like
cann:107842457 alcohol dehydrogenase class-3
cann:107842464 homocysteine S-methyltransferase 2-like
cann:107842494 TDC2; tyrosine decarboxylase 1-like
cann:107842508 bifunctional 3-dehydroquinate dehydratase/shikimate dehydrogenase, chloroplastic
cann:107842585 alpha-glucan phosphorylase, H isozyme
cann:107842693 chlorophyll synthase, chloroplastic
cann:107842746 divinyl chlorophyllide a 8-vinyl-reductase, chloroplastic
cann:107842762 glycerol-3-phosphate 2-O-acyltransferase 6
cann:107842797 acetyl-coenzyme A carboxylase carboxyl transferase subunit alpha, chloroplastic
cann:107842812 fructose-1,6-bisphosphatase, chloroplastic-like
cann:107842839 aldo-keto reductase family 4 member C9-like
cann:107842944 phosphatidate phosphatase PAH1
cann:107842968 arginine biosynthesis bifunctional protein ArgJ, chloroplastic
cann:107842973 probable LL-diaminopimelate aminotransferase, chloroplastic
cann:107843004 ATP-citrate synthase alpha chain protein 2-like
cann:107843013 diaminopimelate epimerase, chloroplastic
cann:107843098 phenylalanine ammonia-lyase-like
cann:107843119 CTS; citrate synthase, mitochondrial
cann:107843129 S-adenosylmethionine synthase 3
cann:107843130 phosphoglucomutase, cytoplasmic
cann:107843186 heterodimeric geranylgeranyl pyrophosphate synthase small subunit, chloroplastic
cann:107843191 delta(14)-sterol reductase
cann:107843221 sm-like protein LSM7
cann:107843377 UDP-glycosyltransferase 73C3-like
cann:107843433 acyl-coenzyme A oxidase 4, peroxisomal-like
cann:107843459 aldo-keto reductase family 4 member C9-like
cann:107843525 UTP--glucose-1-phosphate uridylyltransferase-like
cann:107843579 S-adenosylmethionine synthase 3-like
cann:107843606 threonine dehydratase biosynthetic, chloroplastic-like
cann:107843608 carotene epsilon-monooxygenase, chloroplastic
cann:107843616 pyruvate kinase 1, cytosolic
cann:107843644 fructose-bisphosphate aldolase cytoplasmic isozyme-like
cann:107843683 beta-fructofuranosidase, insoluble isoenzyme 1-like
cann:107843684 beta-fructofuranosidase, insoluble isoenzyme 1
cann:107843872 cystathionine beta-lyase, chloroplastic
cann:107843891 inosine-5'-monophosphate dehydrogenase 2
cann:107843896 GLDH1; L-galactono-1,4-lactone dehydrogenase, mitochondrial
cann:107843925 1-acyl-sn-glycerol-3-phosphate acyltransferase 2-like
cann:107843945 enoyl-[acyl-carrier-protein] reductase [NADH] 1, chloroplastic-like
cann:107844048 magnesium-protoporphyrin IX monomethyl ester [oxidative] cyclase, chloroplastic
cann:107844196 protein ECERIFERUM 1-like
cann:107844273 fructose-bisphosphate aldolase, chloroplastic-like
cann:107844632 NDK; nucleoside diphosphate kinase
cann:107844759 malate dehydrogenase-like
cann:107844773 cationic peroxidase 1-like
cann:107845267 uncharacterized protein At4g28440-like
cann:107845282 gapCp; glyceraldehyde-3-phosphate dehydrogenase GAPCP1, chloroplastic
cann:107845290 acyl-coenzyme A oxidase 3, peroxisomal
cann:107845297 1,4-dihydroxy-2-naphthoyl-CoA synthase, peroxisomal
cann:107845383 magnesium-chelatase subunit ChlI, chloroplastic
cann:107845388 oxygen-dependent coproporphyrinogen-III oxidase, chloroplastic
cann:107845425 isoaspartyl peptidase/L-asparaginase 1
cann:107845435 protochlorophyllide reductase-like
cann:107845437 4-coumarate--CoA ligase 2-like
cann:107845489 tryptophan synthase beta chain 1-like
cann:107845505 diacylglycerol kinase 5
cann:107845519 uroporphyrinogen decarboxylase 1, chloroplastic
cann:107845577 caffeic acid 3-O-methyltransferase 1-like
cann:107845583 farnesyl pyrophosphate synthase 1-like
cann:107845595 peroxisomal (S)-2-hydroxy-acid oxidase-like
cann:107845703 probable NAD(P)H dehydrogenase (quinone) FQR1-like 1
cann:107845837 D-3-phosphoglycerate dehydrogenase 1, chloroplastic-like
cann:107845856 acetyltransferase NSI
cann:107845948 alanine--glyoxylate aminotransferase 2 homolog 2, mitochondrial-like
cann:107845980 fructose-1,6-bisphosphatase, chloroplastic-like
cann:107845990 pyruvate decarboxylase 1
cann:107845997 acyl-coenzyme A oxidase 4, peroxisomal
cann:107846207 malonyl CoA-acyl carrier protein transacylase
cann:107846758 pyruvate dehydrogenase E1 component subunit beta-3, chloroplastic-like
cann:107846854 beta-glucosidase BoGH3B-like
cann:107846933 3-ketoacyl-CoA synthase 3-like
cann:107847006 6,7-dimethyl-8-ribityllumazine synthase, chloroplastic-like
cann:107847314 dihydrolipoyllysine-residue acetyltransferase component 4 of pyruvate dehydrogenase complex, chloroplastic
cann:107847367 abscisic-aldehyde oxidase-like
cann:107847384 alpha-amylase 3, chloroplastic
cann:107847434 probable 6-phosphogluconolactonase 1
cann:107847449 copper methylamine oxidase-like
cann:107847503 indole-3-acetaldehyde oxidase-like
cann:107847505 LLS1; pheophorbide a oxygenase, chloroplastic
cann:107847514 benzaldehyde dehydrogenase (NAD(+))-like
cann:107847536 4-hydroxy-3-methylbut-2-en-1-yl diphosphate synthase (ferredoxin), chloroplastic
cann:107847568 4-coumarate--CoA ligase-like 7
cann:107847585 choline/ethanolaminephosphotransferase 1
cann:107847622 pyruvate dehydrogenase E1 component subunit alpha, mitochondrial
cann:107847630 alpha-1,4 glucan phosphorylase L-2 isozyme, chloroplastic/amyloplastic
cann:107847668 lipoxygenase 6, chloroplastic
cann:107847685 probable fructose-bisphosphate aldolase 3, chloroplastic
cann:107847729 glutamate--glyoxylate aminotransferase 2
cann:107847764 3-methyl-2-oxobutanoate hydroxymethyltransferase 1, mitochondrial-like
cann:107847877 beta-glucosidase BoGH3B-like
cann:107847911 arogenate dehydratase/prephenate dehydratase 2, chloroplastic-like
cann:107847983 bifunctional nitrilase/nitrile hydratase NIT4A
cann:107848022 argininosuccinate synthase, chloroplastic
cann:107848079 aldehyde dehydrogenase family 2 member B7, mitochondrial-like
cann:107848097 agmatine coumaroyltransferase-2-like
cann:107848114 ribulose-phosphate 3-epimerase, cytoplasmic isoform-like
cann:107848158 probable ribose-5-phosphate isomerase 2
cann:107848240 allene oxide synthase-like
cann:107848279 feruloyl CoA ortho-hydroxylase 1-like
cann:107848284 caffeoylshikimate esterase-like
cann:107848397 3-ketoacyl-CoA synthase 20-like
cann:107848460 monofunctional riboflavin biosynthesis protein RIBA 3, chloroplastic
cann:107848903 ornithine carbamoyltransferase, chloroplastic-like
cann:107849611 8-hydroxygeraniol dehydrogenase-like
cann:107850203 serine hydroxymethyltransferase 3, chloroplastic-like
cann:107850225 dihydrolipoyl dehydrogenase, mitochondrial
cann:107850244 acetyl-CoA carboxylase 1
cann:107850257 15-cis-zeta-carotene isomerase, chloroplastic
cann:107850275 8-hydroxygeraniol dehydrogenase-like
cann:107850292 serine--glyoxylate aminotransferase
cann:107850308 phospho-2-dehydro-3-deoxyheptonate aldolase 2, chloroplastic
cann:107850386 4-coumarate--CoA ligase-like 5
cann:107850416 acetolactate synthase small subunit 1, chloroplastic
cann:107850430 violaxanthin de-epoxidase, chloroplastic
cann:107850433 glycine dehydrogenase (decarboxylating), mitochondrial-like
cann:107850447 acyl-coenzyme A oxidase 2, peroxisomal
cann:107850527 dihydroxy-acid dehydratase, chloroplastic-like
cann:107850556 glyoxysomal fatty acid beta-oxidation multifunctional protein MFP-a
cann:107850578 glutamate decarboxylase
cann:107850585 isopentenyl-diphosphate Delta-isomerase I-like
cann:107850589 pyruvate kinase 1, cytosolic-like
cann:107850602 S-adenosylmethionine synthase 2
cann:107850614 farnesylcysteine lyase
cann:107850647 asparagine synthetase [glutamine-hydrolyzing] 2
cann:107850651 phospholipase A(1) LCAT3
cann:107850669 fructose-1,6-bisphosphatase, cytosolic-like
cann:107850683 inositol-3-phosphate synthase
cann:107850686 4-alpha-glucanotransferase, chloroplastic/amyloplastic
cann:107850704 6-phosphogluconate dehydrogenase, decarboxylating 2, chloroplastic
cann:107850726 putative dihydroflavonol-4-reductase
cann:107850727 putative dihydroflavonol-4-reductase
cann:107850766 dihydrolipoyllysine-residue acetyltransferase component 1 of pyruvate dehydrogenase complex, mitochondrial
cann:107850768 probable 1-deoxy-D-xylulose-5-phosphate synthase 2, chloroplastic
cann:107850816 omega-hydroxypalmitate O-feruloyl transferase
cann:107850880 1-aminocyclopropane-1-carboxylate oxidase 1
cann:107850885 2-oxoisovalerate dehydrogenase subunit alpha 2, mitochondrial-like
cann:107850902 glycerol-3-phosphate dehydrogenase SDP6, mitochondrial
cann:107850964 tryptophan synthase beta chain 2
cann:107850974 ATP-citrate synthase beta chain protein 2
cann:107850997 diphosphomevalonate decarboxylase MVD2-like
cann:107851006 bifunctional aspartate aminotransferase and glutamate/aspartate-prephenate aminotransferase
cann:107851063 acetylglutamate kinase-like
cann:107851123 isocitrate dehydrogenase [NADP]-like
cann:107851175 cycloeucalenol cycloisomerase
cann:107851205 L-lactate dehydrogenase B-like
cann:107851230 probable cinnamyl alcohol dehydrogenase 1
cann:107851286 phosphoglycolate phosphatase 1B, chloroplastic-like
cann:107851330 phosphoribosylglycinamide formyltransferase, chloroplastic
cann:107851391 inositol monophosphatase 3
cann:107851427 cytosolic 5'-nucleotidase 3
cann:107851510 shikimate kinase, chloroplastic
cann:107851524 6,7-dimethyl-8-ribityllumazine synthase, chloroplastic-like
cann:107851630 peroxidase 17
cann:107851663 cytochrome c oxidase assembly protein COX15-like
cann:107851677 histidine biosynthesis bifunctional protein hisIE, chloroplastic
cann:107851945 2-isopropylmalate synthase A
cann:107852315 CapTKT2; probable 1-deoxy-D-xylulose-5-phosphate synthase, chloroplastic
cann:107852337 phospholipase D alpha 1-like
cann:107852341 phospholipase D alpha 1-like
cann:107852493 UDP-sugar pyrophosphorylase
cann:107852613 peroxidase 15-like
cann:107852742 gapC2; glyceraldehyde-3-phosphate dehydrogenase, cytosolic
cann:107852749 6-phosphogluconate dehydrogenase, decarboxylating 3
cann:107852750 CHI; chalcone--flavonone isomerase
cann:107852902 dehydrodolichyl diphosphate synthase 2-like
cann:107853074 dihydrolipoyllysine-residue succinyltransferase component of 2-oxoglutarate dehydrogenase complex 1, mitochondrial-like
cann:107853311 2-oxoglutarate dehydrogenase, mitochondrial-like
cann:107853330 acetolactate synthase 2, chloroplastic
cann:107853336 probable caffeoyl-CoA O-methyltransferase At4g26220
cann:107853384 fructose-bisphosphate aldolase cytoplasmic isozyme
cann:107853421 beta-glucosidase BoGH3B-like
cann:107853580 xanthine dehydrogenase 1-like
cann:107853614 chlorophyllase-2, chloroplastic
cann:107853722 UTP--glucose-1-phosphate uridylyltransferase-like
cann:107853748 glucose-1-phosphate adenylyltransferase large subunit 2, chloroplastic/amyloplastic
cann:107853805 1-aminocyclopropane-1-carboxylate oxidase 1
cann:107853865 lignin-forming anionic peroxidase
cann:107853880 transaldolase
cann:107853897 histidinol-phosphate aminotransferase, chloroplastic
cann:107853937 beta-glucosidase BoGH3B-like
cann:107854040 polyphenol oxidase, chloroplastic-like
cann:107854067 isocitrate dehydrogenase [NAD] regulatory subunit 1, mitochondrial
cann:107854094 suberization-associated anionic peroxidase 2-like
cann:107854104 1,4-alpha-glucan-branching enzyme 2-2, chloroplastic/amyloplastic-like
cann:107854291 phenylalanine ammonia-lyase
cann:107854292 12-oxophytodienoate reductase 1-like
cann:107854464 putative quinone-oxidoreductase homolog, chloroplastic
cann:107854535 sucrose-phosphatase 2
cann:107854568 tropinone reductase 1
cann:107854680 geranylgeranyl pyrophosphate synthase, chloroplastic-like
cann:107854684 allene oxide cyclase 4, chloroplastic-like
cann:107854763 glucose-1-phosphate adenylyltransferase small subunit, chloroplastic/amyloplastic-like
cann:107854912 probable glycerol-3-phosphate dehydrogenase [NAD(+)] 1, cytosolic
cann:107854916 geranylgeranyl diphosphate reductase, chloroplastic-like
cann:107854965 glycine cleavage system H protein, mitochondrial-like
cann:107854966 copper methylamine oxidase-like
cann:107855028 protochlorophyllide reductase
cann:107855039 riboflavin synthase-like
cann:107855067 xanthoxin dehydrogenase-like
cann:107855068 xanthoxin dehydrogenase-like
cann:107855115 diacylglycerol kinase 7-like
cann:107855132 fumarate hydratase 1, mitochondrial
cann:107855164 alanine--glyoxylate aminotransferase 2 homolog 1, mitochondrial
cann:107855205 beta-glucosidase 12-like
cann:107855249 4-hydroxy-tetrahydrodipicolinate reductase 1, chloroplastic-like
cann:107855271 1-aminocyclopropane-1-carboxylate oxidase 3-like
cann:107855325 putative glucose-6-phosphate 1-epimerase
cann:107855443 biotin carboxyl carrier protein of acetyl-CoA carboxylase 1, chloroplastic-like
cann:107855488 PROX1; proline dehydrogenase 2, mitochondrial-like
cann:107855603 hypoxanthine-guanine phosphoribosyltransferase
cann:107855629 CYS1; cysteine synthase, chloroplastic/chromoplastic
cann:107855655 putative quinone-oxidoreductase homolog, chloroplastic
cann:107855661 citrate synthase, glyoxysomal-like
cann:107855963 glutamate synthase 1 [NADH], chloroplastic
cann:107856002 AMP deaminase
cann:107856090 delta-aminolevulinic acid dehydratase, chloroplastic
cann:107856092 peroxidase 45-like
cann:107856177 ketol-acid reductoisomerase, chloroplastic-like
cann:107856335 aconitate hydratase, cytoplasmic
cann:107856624 pyruvate dehydrogenase E1 component subunit alpha-3, chloroplastic-like
cann:107856742 lipid phosphate phosphatase 2-like
cann:107856744 3-isopropylmalate dehydrogenase 2, chloroplastic-like
cann:107856750 lipid phosphate phosphatase 2-like
cann:107856789 diacylglycerol kinase 5
cann:107857425 nucleoside diphosphate kinase 3-like
cann:107857531 probable NAD(P)H dehydrogenase (quinone) FQR1-like 2
cann:107857536 1-aminocyclopropane-1-carboxylate oxidase
cann:107857557 transketolase, chloroplastic-like
cann:107857624 pyruvate kinase, cytosolic isozyme-like
cann:107858266 phosphoserine aminotransferase 1, chloroplastic-like
cann:107858423 probable cinnamyl alcohol dehydrogenase 6
cann:107858464 4-alpha-glucanotransferase DPE2
cann:107858473 delta(24)-sterol reductase
cann:107858588 3-ketoacyl-CoA synthase 5
cann:107858619 malate dehydrogenase, glyoxysomal-like
cann:107858737 cystathionine gamma-synthase 1, chloroplastic-like
cann:107858824 putative glucose-6-phosphate 1-epimerase
cann:107858830 glycerol-3-phosphate dehydrogenase [NAD(+)]
cann:107858915 phosphatase IMPL1, chloroplastic
cann:107858921 glycine cleavage system H protein 2, mitochondrial
cann:107858927 pyrroline-5-carboxylate reductase
cann:107858956 anthranilate synthase alpha subunit 2, chloroplastic-like
cann:107859012 flavin-dependent oxidoreductase FOX2-like
cann:107859190 probable alpha,alpha-trehalose-phosphate synthase [UDP-forming] 7
cann:107859210 histidinol dehydrogenase, chloroplastic
cann:107859270 probable phosphoribosylformylglycinamidine synthase, chloroplastic/mitochondrial
cann:107859273 N-(5'-phosphoribosyl)anthranilate isomerase 1, chloroplastic-like
cann:107859311 pyruvate decarboxylase 1
cann:107859319 isoamylase 2, chloroplastic-like
cann:107859341 trans-resveratrol di-O-methyltransferase-like
cann:107859398 1,4-dihydroxy-2-naphthoyl-CoA thioesterase 1-like
cann:107859469 bifunctional riboflavin kinase/FMN phosphatase
cann:107859509 probable NAD(P)H dehydrogenase (quinone) FQR1-like 1
cann:107859563 beta-glucosidase 18-like
cann:107859584 peroxidase 42
cann:107859587 soluble starch synthase 3, chloroplastic/amyloplastic
cann:107859592 arogenate dehydratase/prephenate dehydratase 1, chloroplastic
cann:107859603 aminomethyltransferase, mitochondrial
cann:107859634 1-aminocyclopropane-1-carboxylate oxidase-like
cann:107859646 sucrose synthase 7-like
cann:107859651 phytoene synthase 2, chloroplastic
cann:107859693 3beta-hydroxysteroid-dehydrogenase/decarboxylase-like
cann:107859787 CAT2; catalase isozyme 1
cann:107859795 isocitrate dehydrogenase [NAD] regulatory subunit 1, mitochondrial-like
cann:107859829 phospholipase D delta
cann:107859855 3-dehydroquinate synthase, chloroplastic
cann:107859905 fructose-bisphosphate aldolase 1, chloroplastic-like
cann:107859914 cytochrome P450 84A1-like
cann:107859955 succinate dehydrogenase [ubiquinone] flavoprotein subunit 1, mitochondrial
cann:107859969 3-isopropylmalate dehydrogenase, chloroplastic-like
cann:107859988 putative glucose-6-phosphate 1-epimerase
cann:107860012 peroxidase 72-like
cann:107860013 peroxidase 49-like
cann:107860019 3-epi-6-deoxocathasterone 23-monooxygenase
cann:107860069 delta(7)-sterol-C5(6)-desaturase
cann:107860083 3-isopropylmalate dehydrogenase, chloroplastic
cann:107860113 probable fructokinase-6, chloroplastic
cann:107860159 branched-chain-amino-acid aminotransferase 3, chloroplastic-like
cann:107860178 probable amino-acid acetyltransferase NAGS1, chloroplastic
cann:107860206 peroxidase 51
cann:107860278 caffeoyl-CoA O-methyltransferase
cann:107860302 zeaxanthin epoxidase, chloroplastic
cann:107860325 peroxidase 10-like
cann:107860389 polyphenol oxidase B, chloroplastic-like
cann:107860495 chorismate mutase 1, chloroplastic
cann:107860527 granule-bound starch synthase 2, chloroplastic/amyloplastic
cann:107860544 aldose 1-epimerase-like
cann:107860545 aldose 1-epimerase-like
cann:107860546 aldose 1-epimerase-like
cann:107860606 peroxidase 63
cann:107860662 isocitrate dehydrogenase [NADP]
cann:107860669 sirohydrochlorin ferrochelatase, chloroplastic
cann:107860712 very-long-chain 3-oxoacyl-CoA reductase 1
cann:107860713 succinate dehydrogenase [ubiquinone] iron-sulfur subunit 2, mitochondrial
cann:107860735 G6PDH1; glucose-6-phosphate 1-dehydrogenase, cytoplasmic isoform
cann:107860795 acetyl-coenzyme A synthetase, chloroplastic/glyoxysomal
cann:107861619 D-3-phosphoglycerate dehydrogenase 3, chloroplastic-like
cann:107861625 PDS; 15-cis-phytoene desaturase, chloroplastic/chromoplastic
cann:107861665 LOX2; linoleate 13S-lipoxygenase 3-1, chloroplastic
cann:107861672 aldehyde dehydrogenase family 7 member A1
cann:107861717 beta-fructofuranosidase, insoluble isoenzyme CWINV1-like
cann:107861725 5'-nucleotidase SurE-like
cann:107861787 hexokinase-1
cann:107861824 hydroxyphenylpyruvate reductase-like
cann:107861848 D-glycerate 3-kinase, chloroplastic
cann:107861887 caffeoylshikimate esterase
cann:107862050 shikimate O-hydroxycinnamoyltransferase
cann:107862076 4CL; 4-coumarate--CoA ligase 1
cann:107862118 magnesium protoporphyrin IX methyltransferase, chloroplastic
cann:107862203 beta-glucosidase 44-like
cann:107862221 aldose 1-epimerase
cann:107862248 malate dehydrogenase, chloroplastic
cann:107862250 geranylgeranyl diphosphate reductase, chloroplastic
cann:107862261 ribulose-phosphate 3-epimerase, chloroplastic
cann:107862334 flavonoid 3'-monooxygenase
cann:107862371 enolase 1, chloroplastic
cann:107862389 1-deoxy-D-xylulose 5-phosphate reductoisomerase, chloroplastic
cann:107862407 aldehyde dehydrogenase family 2 member B4, mitochondrial-like
cann:107862445 mannose-1-phosphate guanyltransferase alpha
cann:107862519 aldose 1-epimerase
cann:107862602 D-3-phosphoglycerate dehydrogenase 3, chloroplastic-like
cann:107862615 indole-3-glycerol phosphate synthase, chloroplastic-like
cann:107862684 malate synthase, glyoxysomal-like
cann:107862691 4-coumarate--CoA ligase-like 9
cann:107862694 adenylate kinase 4
cann:107862704 glyceraldehyde-3-phosphate dehydrogenase, cytosolic-like
cann:107862709 nucleoside diphosphate kinase 2, chloroplastic
cann:107862814 sucrose synthase 5-like
cann:107862877 pyruvate dehydrogenase E1 component subunit beta-1, mitochondrial
cann:107862932 4-coumarate--CoA ligase 2-like
cann:107862991 CAOMT; caffeic acid 3-O-methyltransferase
cann:107863035 glutamate-1-semialdehyde 2,1-aminomutase, chloroplastic
cann:107863060 probable 6-phosphogluconolactonase 4, chloroplastic
cann:107863168 plastidial pyruvate kinase 2
cann:107863246 peroxidase P7-like
cann:107863362 probable fructokinase-7
cann:107863363 phosphoglucomutase, chloroplastic
cann:107863437 acid beta-fructofuranosidase AIV-18
cann:107863463 glucose-6-phosphate isomerase, cytosolic 2B
cann:107863475 waxy; granule-bound starch synthase 1, chloroplastic/amyloplastic
cann:107863539 ATP-dependent 6-phosphofructokinase 4, chloroplastic-like
cann:107863569 mannose-1-phosphate guanylyltransferase 1
cann:107863691 acetolactate synthase small subunit 1, chloroplastic-like
cann:107863738 farnesyl pyrophosphate synthase 1-like
cann:107863748 1-acyl-sn-glycerol-3-phosphate acyltransferase 2-like
cann:107863813 2-methyl-6-phytyl-1,4-hydroquinone methyltransferase, chloroplastic-like
cann:107863918 riboflavin biosynthesis protein PYRR, chloroplastic
cann:107863937 phenylalanine ammonia-lyase-like
cann:107863949 linolenate hydroperoxide lyase, chloroplastic
cann:107864054 sucrose synthase 2
cann:107864063 fumarate hydratase 1, mitochondrial-like
cann:107864096 cysteine synthase
cann:107864100 imidazoleglycerol-phosphate dehydratase
cann:107864181 malate dehydrogenase
cann:107864266 chalcone synthase 1B
cann:107864271 ubiquinone biosynthesis monooxygenase COQ6, mitochondrial
cann:107864313 probable sucrose-phosphate synthase 2
cann:107864504 2-C-methyl-D-erythritol 2,4-cyclodiphosphate synthase, chloroplastic
cann:107864515 3-ketoacyl-CoA thiolase 2, peroxisomal
cann:107864536 7-hydroxymethyl chlorophyll a reductase, chloroplastic
cann:107864539 malate dehydrogenase, chloroplastic-like
cann:107864541 beta-amylase 1, chloroplastic
cann:107864577 3-isopropylmalate dehydratase large subunit-like
cann:107864626 phosphatidate cytidylyltransferase 1-like
cann:107864663 GDP-mannose 3,5-epimerase 2
cann:107864665 pyruvate kinase isozyme A, chloroplastic
cann:107865960 acetylornithine aminotransferase, mitochondrial
cann:107865980 lysophospholipid acyltransferase 1
cann:107866095 lignin-forming anionic peroxidase-like
cann:107866243 hydroxymethylglutaryl-CoA synthase-like
cann:107866265 bifunctional dTDP-4-dehydrorhamnose 3,5-epimerase/dTDP-4-dehydrorhamnose reductase
cann:107866274 phospholipase D beta 1-like
cann:107866377 primary amine oxidase
cann:107866471 phosphoribosylformylglycinamidine cyclo-ligase, chloroplastic/mitochondrial-like
cann:107866793 CAT3; catalase isozyme 3
cann:107866797 1,4-alpha-glucan-branching enzyme-like
cann:107866830 CUKM10; ornithine decarboxylase
cann:107866897 hexokinase-2, chloroplastic
cann:107866980 ornithine carbamoyltransferase, chloroplastic
cann:107866981 solanesyl diphosphate synthase 3, chloroplastic/mitochondrial
cann:107867046 GGPS; geranylgeranyl pyrophosphate synthase, chloroplastic
cann:107867127 uroporphyrinogen-III synthase, chloroplastic
cann:107867212 peroxidase 47-like
cann:107867324 phosphoenolpyruvate carboxykinase [ATP]-like
cann:107867325 glutamyl-tRNA reductase 1, chloroplastic
cann:107867328 serine hydroxymethyltransferase, mitochondrial-like
cann:107867333 transaldolase
cann:107867374 argininosuccinate lyase, chloroplastic
cann:107867385 glucose-6-phosphate isomerase 1, chloroplastic
cann:107867403 phosphoglucomutase, cytoplasmic-like
cann:107867463 phospho-2-dehydro-3-deoxyheptonate aldolase 1, chloroplastic
cann:107867486 L-lactate dehydrogenase B-like
cann:107867617 peroxidase 12-like
cann:107867619 peroxidase 12-like
cann:107867663 fructose-1,6-bisphosphatase, cytosolic
cann:107867684 peroxisomal acyl-coenzyme A oxidase 1
cann:107867693 cycloartenol Synthase
cann:107867808 chorismate mutase 2
cann:107867814 dihydrolipoyllysine-residue acetyltransferase component 5 of pyruvate dehydrogenase complex, chloroplastic
cann:107867836 alpha-amylase
cann:107867838 alpha-amylase-like
cann:107867882 alpha-1,4 glucan phosphorylase L-1 isozyme, chloroplastic/amyloplastic
cann:107867926 bifunctional aspartokinase/homoserine dehydrogenase 1, chloroplastic-like
cann:107868072 cystathionine gamma-synthase 1, chloroplastic-like
cann:107868075 aminoacylase-1
cann:107868106 alternative NAD(P)H-ubiquinone oxidoreductase C1, chloroplastic/mitochondrial
cann:107868112 RCCR; red chlorophyll catabolite reductase, chloroplastic
cann:107868126 4-hydroxy-tetrahydrodipicolinate synthase, chloroplastic
cann:107868440 3-isopropylmalate dehydratase large subunit-like
cann:107868474 2-methyl-6-phytyl-1,4-hydroquinone methyltransferase, chloroplastic-like
cann:107868476 ATP sulfurylase 1, chloroplastic-like
cann:107868478 ATP sulfurylase 1, chloroplastic-like
cann:107868504 glucose-6-phosphate 1-dehydrogenase, chloroplastic
cann:107869222 ribose-phosphate pyrophosphokinase 1-like
cann:107869328 pyruvate kinase isozyme G, chloroplastic
cann:107869556 phosphomevalonate kinase
cann:107870054 magnesium-chelatase subunit ChlD, chloroplastic
cann:107870058 beta-glucosidase BoGH3B-like
cann:107870073 magnesium-chelatase subunit ChlH, chloroplastic
cann:107870081 probable carotenoid cleavage dioxygenase 4, chloroplastic
cann:107870097 probable acetyl-CoA acetyltransferase, cytosolic 2
cann:107870111 inositol monophosphatase 1
cann:107870144 very-long-chain (3R)-3-hydroxyacyl-CoA dehydratase PASTICCINO 2
cann:107870225 probable acyl-CoA dehydrogenase IBR3
cann:107870238 very-long-chain enoyl-CoA reductase
cann:107870252 2-oxoglutarate dehydrogenase, mitochondrial
cann:107870286 probable low-specificity L-threonine aldolase 1
cann:107870314 alpha-glucosidase-like
cann:107870324 chorismate synthase 2, chloroplastic
cann:107870346 bifunctional purine biosynthesis protein PurH
cann:107870410 homoserine kinase
cann:107870413 pyruvate kinase, cytosolic isozyme
cann:107870448 pyruvate dehydrogenase E1 component subunit beta-3, chloroplastic-like
cann:107870684 acetylornithine deacetylase
cann:107870727 ferrochelatase-2, chloroplastic
cann:107870745 pyruvate dehydrogenase E1 component subunit alpha, mitochondrial-like
cann:107870811 probable alpha,alpha-trehalose-phosphate synthase [UDP-forming] 9
cann:107870898 probable tocopherol O-methyltransferase, chloroplastic
cann:107870994 inositol-3-phosphate synthase-like
cann:107871074 cytochrome P450 71A1-like
cann:107871140 POD; peroxidase P7
cann:107871144 probable chalcone--flavonone isomerase 3
cann:107871184 ATP-citrate synthase alpha chain protein 2
cann:107871206 dihydrolipoyl dehydrogenase 2, chloroplastic-like
cann:107871223 LDH; leghemoglobin reductase
cann:107871256 CHS; chalcone synthase 2
cann:107871288 serine hydroxymethyltransferase 4
cann:107871289 glutamate 5-kinase
cann:107871326 polyphenol oxidase B, chloroplastic-like
cann:107871334 polyphenol oxidase B, chloroplastic-like
cann:107871405 catechol oxidase B, chloroplastic
cann:107871411 uncharacterized LOC107871411
cann:107871417 isopentenyl-diphosphate Delta-isomerase I
cann:107871444 biotin carboxyl carrier protein of acetyl-CoA carboxylase, chloroplastic-like
cann:107871485 1-(5-phosphoribosyl)-5-[(5-phosphoribosylamino)methylideneamino] imidazole-4-carboxamide isomerase, chloroplastic
cann:107871487 phenylalanine ammonia-lyase-like
cann:107872474 glyoxylate/hydroxypyruvate reductase HPR3-like
cann:107872649 phospholipase D gamma 1-like
cann:107872767 adenylate kinase, chloroplastic-like
cann:107872895 glycine cleavage system H protein, mitochondrial
cann:107872937 3-isopropylmalate dehydratase small subunit 3-like
cann:107873002 aldehyde dehydrogenase-like
cann:107873005 arginase 1, mitochondrial
cann:107873029 EPSPS; 3-phosphoshikimate 1-carboxyvinyltransferase 1, chloroplastic
cann:107873080 5'-nucleotidase SurE-like
cann:107873175 2-isopropylmalate synthase B
cann:107873263 delta-1-pyrroline-5-carboxylate synthase-like
cann:107873413 AS1; asparagine synthetase [glutamine-hydrolyzing]-like
cann:107873489 tropinone reductase homolog At5g06060-like
cann:107873504 triosephosphate isomerase, cytosolic-like
cann:107873565 enoyl-[acyl-carrier-protein] reductase [NADH], chloroplastic-like
cann:107874082 lignin-forming anionic peroxidase-like
cann:107874093 lignin-forming anionic peroxidase-like
cann:107874182 LOXc; linoleate 13S-lipoxygenase 2-1, chloroplastic-like
cann:107874527 peroxidase N
cann:107875306 succinyl-CoA ligase [ADP-forming] subunit beta, mitochondrial
cann:107875334 tropinone reductase homolog At5g06060-like
cann:107875372 probable 3-beta-hydroxysteroid-Delta(8),Delta(7)-isomerase
cann:107875406 C4H; trans-cinnamate 4-monooxygenase
cann:107875484 probable NAD(P)H dehydrogenase (quinone) FQR1-like 3
cann:107875489 beta-glucosidase BoGH3B-like
cann:107875499 cytosolic enolase 3
cann:107875507 phosphoserine phosphatase, chloroplastic
cann:107875625 agmatine coumaroyltransferase-2-like
cann:107875636 arogenate dehydratase/prephenate dehydratase 6, chloroplastic-like
cann:107875679 7-dehydrocholesterol reductase-like
cann:107875707 beta-glucosidase BoGH3B-like
cann:107875745 4-diphosphocytidyl-2-C-methyl-D-erythritol kinase, chloroplastic/chromoplastic
cann:107875756 LL-diaminopimelate aminotransferase, chloroplastic
cann:107875763 fructokinase-2
cann:107875768 uroporphyrinogen decarboxylase, chloroplastic
cann:107875786 UDP-glycosyltransferase 73C3-like
cann:107875809 short-chain type dehydrogenase/reductase-like
cann:107875817 pyruvate dehydrogenase E1 component subunit beta-1, mitochondrial
cann:107875867 nucleoside diphosphate kinase 2, chloroplastic-like
cann:107875870 3-oxoacyl-[acyl-carrier-protein] reductase 4-like
cann:107875902 anthranilate phosphoribosyltransferase, chloroplastic-like
cann:107875906 5-methyltetrahydropteroyltriglutamate--homocysteine methyltransferase
cann:107875940 short-chain type dehydrogenase/reductase-like
cann:107875944 beta-glucosidase BoGH3B-like
cann:107875995 4-coumarate--CoA ligase 2
cann:107876031 phospholipase D alpha 1
cann:107876074 threonine synthase, chloroplastic-like
cann:107876107 hexokinase-2
cann:107876377 arogenate dehydrogenase 2, chloroplastic-like
cann:107876454 isoamylase 3, chloroplastic-like
cann:107876837 beta-glucosidase 40
cann:107877215 peroxidase 3-like
cann:107877384 pyruvate kinase, cytosolic isozyme
cann:107877500 dihydrolipoyllysine-residue acetyltransferase component 3 of pyruvate dehydrogenase complex, mitochondrial-like
cann:107877514 diacylglycerol kinase 7
cann:107877526 adenylosuccinate lyase-like
cann:107877529 probable alpha,alpha-trehalose-phosphate synthase [UDP-forming] 11
cann:107877734 probable sucrose-phosphate synthase
cann:107877738 12-oxophytodienoate reductase 3
cann:107877828 ectonucleotide pyrophosphatase/phosphodiesterase family member 1-like
cann:107877934 alpha-aminoadipic semialdehyde synthase
cann:107877951 putative glucose-6-phosphate 1-epimerase
cann:107878039 2,3-bisphosphoglycerate-independent phosphoglycerate mutase
cann:107878086 acetyl-CoA acetyltransferase, cytosolic 1
cann:107878100 glucose-6-phosphate 1-dehydrogenase, chloroplastic
cann:107878225 aconitate hydratase, cytoplasmic
cann:107878229 aconitate hydratase, cytoplasmic-like
cann:107878262 peroxidase 3-like
cann:107878413 probable alpha,alpha-trehalose-phosphate synthase [UDP-forming] 7
cann:107878424 aspartate aminotransferase, mitochondrial
cann:107878470 ubiquinone biosynthesis O-methyltransferase, mitochondrial
cann:107878514 glucose-1-phosphate adenylyltransferase small subunit, chloroplastic/amyloplastic
cann:107878554 probable solanesyl-diphosphate synthase 3, chloroplastic
cann:107878565 alpha,alpha-trehalose-phosphate synthase [UDP-forming] 1
cann:107878622 malate dehydrogenase, mitochondrial
cann:107878670 acetate/butyrate--CoA ligase AAE7, peroxisomal-like
cann:107878685 beta-glucosidase 18-like
cann:107878687 beta-glucosidase 18-like
cann:107878742 dihydrolipoyllysine-residue succinyltransferase component of 2-oxoglutarate dehydrogenase complex 2, mitochondrial
cann:107878743 imidazole glycerol phosphate synthase hisHF, chloroplastic
cann:107878799 cysteine synthase 2
cann:107878843 fructose-bisphosphate aldolase, cytoplasmic isozyme 1
cann:107878882 phosphoglycerate kinase, cytosolic
cann:107878895 porphobilinogen deaminase, chloroplastic
cann:107879119 ATP-citrate synthase beta chain protein 2
cann:107879181 probable enoyl-CoA hydratase 1, peroxisomal
cann:107879228 uncharacterized LOC107879228
cann:107879648 bifunctional aspartokinase/homoserine dehydrogenase 1, chloroplastic-like
cann:107879803 lipoamide acyltransferase component of branched-chain alpha-keto acid dehydrogenase complex, mitochondrial
cann:107880057 ICDH; isocitrate dehydrogenase [NADP]
cann03010 Ribosome (175)
cann:107838739 40S ribosomal protein S27-2
cann:107838915 50S ribosomal protein L3, chloroplastic
cann:107838952 40S ribosomal protein S3-2-like
cann:107839087 50S ribosomal protein L17-like
cann:107839154 50S ribosomal protein HLP, mitochondrial
cann:107839358 40S ribosomal protein S20-2
cann:107839478 40S ribosomal protein S24-1
cann:107839613 40S ribosomal protein S10-1-like
cann:107839628 60S ribosomal protein L22-3
cann:107839639 60S ribosomal protein L18-2
cann:107839686 50S ribosomal protein L1, chloroplastic-like
cann:107839868 60S ribosomal protein L3-2
cann:107839897 40S ribosomal protein S12-like
cann:107839955 60S acidic ribosomal protein P1-like
cann:107839982 60S ribosomal protein L3
cann:107840116 50S ribosomal protein L25-like
cann:107840301 40S ribosomal protein S25
cann:107840835 60S ribosomal protein L7-3
cann:107840947 40S ribosomal protein S30-like
cann:107840949 60S ribosomal protein L31
cann:107842316 60S ribosomal protein L11-1-like
cann:107842344 50S ribosomal protein L13, chloroplastic-like
cann:107842353 60S ribosomal protein L8-like
cann:107842576 40S ribosomal protein S24-1
cann:107842741 40S ribosomal protein S9-2-like
cann:107842929 60S ribosomal protein L4
cann:107842963 40S ribosomal protein S21-2
cann:107843011 60S ribosomal protein L23a
cann:107843062 50S ribosomal protein L5, chloroplastic
cann:107843095 50S ribosomal protein L35, chloroplastic-like
cann:107843173 60S ribosomal protein L24
cann:107843430 60S ribosomal protein L24
cann:107843788 60S ribosomal protein L21-2-like
cann:107843982 60S ribosomal protein L21-2
cann:107843987 RpS5; 40S ribosomal protein S5
cann:107845027 40S ribosomal protein S8-like
cann:107845404 50S ribosomal protein L24, chloroplastic
cann:107845565 60S ribosomal protein L8-like
cann:107845732 30S ribosomal protein S10, chloroplastic
cann:107845735 40S ribosomal protein S11
cann:107846382 60S ribosomal protein L6-like
cann:107847418 60S ribosomal protein L9-1
cann:107847690 60S acidic ribosomal protein P2-2-like
cann:107848049 50S ribosomal protein L15, chloroplastic
cann:107848080 60S ribosomal protein L10a-1
cann:107848099 40S ribosomal protein S9-2-like
cann:107848151 60S ribosomal protein L18a-like
cann:107848249 50S ribosomal protein L9, chloroplastic
cann:107848416 40S ribosomal protein S16
cann:107848475 60S ribosomal protein L30
cann:107849501 40S ribosomal protein S6-like
cann:107849701 60S ribosomal protein L38-like
cann:107849880 60S ribosomal protein L28-1-like
cann:107850224 30S ribosomal protein S1, chloroplastic-like
cann:107850245 40S ribosomal protein S6
cann:107850721 60S ribosomal protein L7-4-like
cann:107850946 30S ribosomal protein S16-like
cann:107851002 60S ribosomal protein L6-like
cann:107851016 uncharacterized LOC107851016
cann:107851088 40S ribosomal protein S17
cann:107851116 50S ribosomal protein L6, chloroplastic
cann:107851135 40S ribosomal protein S10-1-like
cann:107851228 50S ribosomal protein L18, chloroplastic
cann:107851319 40S ribosomal protein S18
cann:107851620 60S ribosomal protein L13a-4-like
cann:107852009 60S ribosomal protein L18a-like
cann:107852416 60S ribosomal protein L30-like
cann:107853180 probable 60S ribosomal protein L14
cann:107853476 60S ribosomal protein L36-2-like
cann:107853696 60S ribosomal protein L6-like
cann:107853895 40S ribosomal protein S27-2
cann:107853904 40S ribosomal protein S21-like
cann:107854152 ubiquitin-40S ribosomal protein S27a-like
cann:107854362 60S ribosomal protein L28-1-like
cann:107854701 60S ribosomal protein L13a-1-like
cann:107855129 60S ribosomal protein L19-3-like
cann:107855212 60S ribosomal protein L7-2
cann:107855436 40S ribosomal protein S7-like
cann:107855591 uncharacterized LOC107855591
cann:107855611 50S ribosomal protein L27, chloroplastic
cann:107856146 30S ribosomal protein S13, chloroplastic
cann:107856687 probable ribosomal protein S11, mitochondrial
cann:107856981 60S ribosomal protein L18a-like
cann:107858004 40S ribosomal protein S25-like
cann:107858642 60S ribosomal protein L26-1
cann:107859037 60S acidic ribosomal protein P0
cann:107859076 60S ribosomal protein L32-1
cann:107859079 40S ribosomal protein S4-like
cann:107859113 40S ribosomal protein S14-2
cann:107859151 60S ribosomal protein L32-1-like
cann:107859367 30S ribosomal protein S5, chloroplastic
cann:107859648 50S ribosomal protein L15
cann:107859718 40S ribosomal protein S15-like
cann:107860192 60S ribosomal protein L26-1-like
cann:107860534 60S ribosomal protein L34-like
cann:107860650 50S ribosomal protein L12, chloroplastic-like
cann:107860884 60S acidic ribosomal protein P1-like
cann:107861762 60S ribosomal protein L28-1-like
cann:107861813 60S ribosomal protein L37-3
cann:107861832 30S ribosomal protein S17, chloroplastic
cann:107862180 40S ribosomal protein S7-like
cann:107862288 40S ribosomal protein S19-3
cann:107862578 60S ribosomal protein L27a-3
cann:107862696 60S ribosomal protein L17-2
cann:107862759 40S ribosomal protein SA-like
cann:107862857 40S ribosomal protein S3a
cann:107863268 60S ribosomal protein L36-1-like
cann:107863459 60S ribosomal protein L35a-2
cann:107863532 50S ribosomal protein L11, chloroplastic
cann:107863714 40S ribosomal protein S18-like
cann:107864035 60S ribosomal protein L22-3-like
cann:107864049 60S ribosomal protein L18-2
cann:107864058 30S ribosomal protein S6 alpha, chloroplastic
cann:107864061 60S ribosomal protein L19-3
cann:107864150 40S ribosomal protein S3a
cann:107864214 50S ribosomal protein L28, chloroplastic
cann:107866978 50S ribosomal protein L31, chloroplastic
cann:107867075 30S ribosomal protein S9, chloroplastic
cann:107867566 60S ribosomal protein L30-like
cann:107867754 40S ribosomal protein S2-3-like
cann:107867764 60S ribosomal protein L15-like
cann:107868310 50S ribosomal protein L19-2, chloroplastic-like
cann:107870263 60S ribosomal protein L35-2
cann:107870335 50S ribosomal protein L10, chloroplastic
cann:107870371 60S ribosomal protein L13-1
cann:107870402 40S ribosomal protein S26-3-like
cann:107870501 50S ribosomal protein L24
cann:107870733 40S ribosomal protein S3-3-like
cann:107871208 60S ribosomal protein L29-2-like
cann:107871272 RpL13a; 60S ribosomal protein L13a-4
cann:107871336 60S ribosomal protein L35
cann:107871369 40S ribosomal protein S17
cann:107871723 40S ribosomal protein S6-like
cann:107872788 50S ribosomal protein L21, chloroplastic
cann:107872992 40S ribosomal protein S2-3-like
cann:107873137 40S ribosomal protein S15-4
cann:107873563 40S ribosomal protein S8
cann:107873573 60S ribosomal protein L5-like
cann:107873605 40S ribosomal protein S4-like
cann:107873652 60S ribosomal protein L14-1-like
cann:107873720 50S ribosomal protein L7/L12
cann:107875121 60S acidic ribosomal protein P1-like
cann:107875240 60S ribosomal protein L27-like
cann:107875304 60S ribosomal protein L14-1
cann:107875360 40S ribosomal protein S8
cann:107875381 60S ribosomal protein L5
cann:107875394 50S ribosomal protein L17, chloroplastic
cann:107875396 60S ribosomal protein L10
cann:107875580 60S ribosomal protein L12
cann:107875643 60S acidic ribosomal protein P2-like
cann:107875658 60S ribosomal protein L10a-1
cann:107875739 40S ribosomal protein S29
cann:107875740 uncharacterized LOC107875740
cann:107875752 60S ribosomal protein L9
cann:107875753 60S ribosomal protein L27
cann:107875826 40S ribosomal protein S3a-like
cann:107875827 50S ribosomal protein L29, chloroplastic
cann:107875854 40S ribosomal protein SA-like
cann:107875874 60S ribosomal protein L17-1-like
cann:107875893 60S ribosomal protein L27a-3-like
cann:107875960 60S ribosomal protein L34
cann:107876007 60S ribosomal protein L10a-1-like
cann:107876130 60S acidic ribosomal protein P2-2-like
cann:107876158 60S ribosomal protein L37-3
cann:107877173 60S ribosomal protein L27-3-like
cann:107877842 40S ribosomal protein S3-2-like
cann:107877883 60S acidic ribosomal protein P3-like
cann:107878540 50S ribosomal protein L4, chloroplastic
cann:107878571 50S ribosomal protein L13, chloroplastic
cann:107878639 30S ribosomal protein S20, chloroplastic
cann:107878732 60S ribosomal protein L8
cann:107878774 40S ribosomal protein S8-like
cann:107879131 30S ribosomal protein S11, chloroplastic-like
cann:107879536 30S ribosomal protein S1, chloroplastic
cann:107879625 60S ribosomal protein L7a-1
cann01200 Carbon metabolism (173)
cann:107838710 biotin carboxylase 1, chloroplastic
cann:107838721 succinyl-CoA ligase [ADP-forming] subunit alpha-2, mitochondrial-like
cann:107838890 glycine dehydrogenase (decarboxylating), mitochondrial
cann:107839125 aspartate aminotransferase, cytoplasmic
cann:107839152 NAD-dependent malic enzyme 59 kDa isoform, mitochondrial
cann:107839203 bifunctional L-3-cyanoalanine synthase/cysteine synthase 2, mitochondrial
cann:107839432 probable ribose-5-phosphate isomerase 3, chloroplastic
cann:107839482 cysteine synthase-like
cann:107839682 dihydrolipoyl dehydrogenase 2, chloroplastic-like
cann:107840104 fructose-1,6-bisphosphatase class 1
cann:107840111 methylmalonate-semialdehyde dehydrogenase [acylating], mitochondrial
cann:107840119 malate dehydrogenase, glyoxysomal
cann:107840161 pyruvate kinase isozyme A, chloroplastic-like
cann:107840477 fructose-bisphosphate aldolase 1, chloroplastic
cann:107840578 glycerate dehydrogenase
cann:107840969 hexokinase-2
cann:107841728 threonine dehydratase biosynthetic
cann:107841810 glyoxylate/succinic semialdehyde reductase 1
cann:107842003 pyruvate, phosphate dikinase, chloroplastic
cann:107842329 3-hydroxyisobutyryl-CoA hydrolase-like protein 5
cann:107842361 malate dehydrogenase, mitochondrial
cann:107842457 alcohol dehydrogenase class-3
cann:107842797 acetyl-coenzyme A carboxylase carboxyl transferase subunit alpha, chloroplastic
cann:107842812 fructose-1,6-bisphosphatase, chloroplastic-like
cann:107843119 CTS; citrate synthase, mitochondrial
cann:107843433 acyl-coenzyme A oxidase 4, peroxisomal-like
cann:107843507 NADP-dependent malic enzyme-like
cann:107843606 threonine dehydratase biosynthetic, chloroplastic-like
cann:107843616 pyruvate kinase 1, cytosolic
cann:107843644 fructose-bisphosphate aldolase cytoplasmic isozyme-like
cann:107844170 3-hydroxyisobutyryl-CoA hydrolase 1-like
cann:107844273 fructose-bisphosphate aldolase, chloroplastic-like
cann:107844748 3-hydroxyisobutyryl-CoA hydrolase-like protein 1, mitochondrial
cann:107844759 malate dehydrogenase-like
cann:107845282 gapCp; glyceraldehyde-3-phosphate dehydrogenase GAPCP1, chloroplastic
cann:107845290 acyl-coenzyme A oxidase 3, peroxisomal
cann:107845307 phosphoenolpyruvate carboxylase
cann:107845595 peroxisomal (S)-2-hydroxy-acid oxidase-like
cann:107845837 D-3-phosphoglycerate dehydrogenase 1, chloroplastic-like
cann:107845980 fructose-1,6-bisphosphatase, chloroplastic-like
cann:107845997 acyl-coenzyme A oxidase 4, peroxisomal
cann:107846758 pyruvate dehydrogenase E1 component subunit beta-3, chloroplastic-like
cann:107847314 dihydrolipoyllysine-residue acetyltransferase component 4 of pyruvate dehydrogenase complex, chloroplastic
cann:107847434 probable 6-phosphogluconolactonase 1
cann:107847622 pyruvate dehydrogenase E1 component subunit alpha, mitochondrial
cann:107847685 probable fructose-bisphosphate aldolase 3, chloroplastic
cann:107847729 glutamate--glyoxylate aminotransferase 2
cann:107848011 NAD-dependent malic enzyme 62 kDa isoform, mitochondrial
cann:107848114 ribulose-phosphate 3-epimerase, cytoplasmic isoform-like
cann:107848158 probable ribose-5-phosphate isomerase 2
cann:107850203 serine hydroxymethyltransferase 3, chloroplastic-like
cann:107850225 dihydrolipoyl dehydrogenase, mitochondrial
cann:107850292 serine--glyoxylate aminotransferase
cann:107850433 glycine dehydrogenase (decarboxylating), mitochondrial-like
cann:107850438 NADP-dependent malic enzyme, chloroplastic
cann:107850447 acyl-coenzyme A oxidase 2, peroxisomal
cann:107850589 pyruvate kinase 1, cytosolic-like
cann:107850669 fructose-1,6-bisphosphatase, cytosolic-like
cann:107850704 6-phosphogluconate dehydrogenase, decarboxylating 2, chloroplastic
cann:107850766 dihydrolipoyllysine-residue acetyltransferase component 1 of pyruvate dehydrogenase complex, mitochondrial
cann:107850886 methylenetetrahydrofolate reductase 2-like
cann:107851123 isocitrate dehydrogenase [NADP]-like
cann:107851146 gapB; glyceraldehyde-3-phosphate dehydrogenase B, chloroplastic
cann:107851286 phosphoglycolate phosphatase 1B, chloroplastic-like
cann:107852742 gapC2; glyceraldehyde-3-phosphate dehydrogenase, cytosolic
cann:107852749 6-phosphogluconate dehydrogenase, decarboxylating 3
cann:107853074 dihydrolipoyllysine-residue succinyltransferase component of 2-oxoglutarate dehydrogenase complex 1, mitochondrial-like
cann:107853311 2-oxoglutarate dehydrogenase, mitochondrial-like
cann:107853316 probable 3-hydroxyisobutyrate dehydrogenase, mitochondrial
cann:107853384 fructose-bisphosphate aldolase cytoplasmic isozyme
cann:107853880 transaldolase
cann:107854067 isocitrate dehydrogenase [NAD] regulatory subunit 1, mitochondrial
cann:107854728 phosphoenolpyruvate carboxylase
cann:107854965 glycine cleavage system H protein, mitochondrial-like
cann:107855132 fumarate hydratase 1, mitochondrial
cann:107855443 biotin carboxyl carrier protein of acetyl-CoA carboxylase 1, chloroplastic-like
cann:107855629 CYS1; cysteine synthase, chloroplastic/chromoplastic
cann:107855661 citrate synthase, glyoxysomal-like
cann:107856335 aconitate hydratase, cytoplasmic
cann:107856624 pyruvate dehydrogenase E1 component subunit alpha-3, chloroplastic-like
cann:107857557 transketolase, chloroplastic-like
cann:107857624 pyruvate kinase, cytosolic isozyme-like
cann:107858266 phosphoserine aminotransferase 1, chloroplastic-like
cann:107858619 malate dehydrogenase, glyoxysomal-like
cann:107858921 glycine cleavage system H protein 2, mitochondrial
cann:107859603 aminomethyltransferase, mitochondrial
cann:107859787 CAT2; catalase isozyme 1
cann:107859795 isocitrate dehydrogenase [NAD] regulatory subunit 1, mitochondrial-like
cann:107859905 fructose-bisphosphate aldolase 1, chloroplastic-like
cann:107859955 succinate dehydrogenase [ubiquinone] flavoprotein subunit 1, mitochondrial
cann:107859969 3-isopropylmalate dehydrogenase, chloroplastic-like
cann:107860083 3-isopropylmalate dehydrogenase, chloroplastic
cann:107860635 FDH1; formate dehydrogenase, mitochondrial
cann:107860662 isocitrate dehydrogenase [NADP]
cann:107860713 succinate dehydrogenase [ubiquinone] iron-sulfur subunit 2, mitochondrial
[truncated: 3,730 more rows]

## Sheet: KEGG Brite
KEGG Mapper Search Result
Brite (43)
cann01000 Enzymes (1717)
cann:107838765 aspartate-semialdehyde dehydrogenase
cann:107838979 delta-1-pyrroline-5-carboxylate synthase
cann:107838712 dihydroorotate dehydrogenase (quinone), mitochondrial
cann:107838890 glycine dehydrogenase (decarboxylating), mitochondrial
cann:107838875 putative L-ascorbate peroxidase 6
cann:107838742 sterol 14-demethylase
cann:107838966 histone acetyltransferase type B catalytic subunit
cann:107839042 3-ketoacyl-CoA synthase 10
cann:107838948 aspartate aminotransferase, chloroplastic
cann:107838812 ornithine aminotransferase, mitochondrial
cann:107838766 aspartokinase 2, chloroplastic-like
cann:107838901 probable polyribonucleotide nucleotidyltransferase 1, chloroplastic
cann:107838983 probable protein phosphatase 2C 6
cann:107838824 cytokinin riboside 5'-monophosphate phosphoribohydrolase LOG8
cann:107838982 aminopeptidase M1
cann:107838881 ATP-dependent zinc metalloprotease FTSH 4, mitochondrial-like
cann:107838884 UDP-sulfoquinovose synthase, chloroplastic
cann:107839025 putative lactoylglutathione lyase
cann:107839047 peptidyl-prolyl cis-trans isomerase CYP95
cann:107838988 peptidyl-prolyl cis-trans isomerase CYP57
cann:107838873 methylthioribose-1-phosphate isomerase
cann:107838711 phenylalanine--tRNA ligase beta subunit, cytoplasmic
cann:107838721 succinyl-CoA ligase [ADP-forming] subunit alpha-2, mitochondrial-like
cann:107838710 biotin carboxylase 1, chloroplastic
cann:107838893 copper-transporting ATPase PAA2, chloroplastic
cann:107839152 NAD-dependent malic enzyme 59 kDa isoform, mitochondrial
cann:107839175 riboflavin biosynthesis protein PYRD, chloroplastic
cann:107839156 (+)-neomenthol dehydrogenase-like
cann:107839360 carotenoid 9,10(9',10')-cleavage dioxygenase 1-like
cann:107839349 carotenoid 9,10(9',10')-cleavage dioxygenase 1-like
cann:107839366 cytochrome P450 98A2-like
cann:107839197 glycerol-3-phosphate 2-O-acyltransferase 4
cann:107839139 THT; tyramine N-feruloyltransferase 4/11-like
cann:107839132 CASHT; tyramine N-feruloyltransferase 4/11-like
cann:107839276 cellulose synthase A catalytic subunit 3 [UDP-forming]
cann:107839289 hydroquinone glucosyltransferase-like
cann:107839203 bifunctional L-3-cyanoalanine synthase/cysteine synthase 2, mitochondrial
cann:107839125 aspartate aminotransferase, cytoplasmic
cann:107839347 bifunctional fucokinase/fucose pyrophosphorylase
cann:107839227 mitogen-activated protein kinase homolog MMK2
cann:107839179 acyl-CoA thioesterase 2
cann:107839137 phospholipase D Z-like
cann:107839396 beta-glucosidase BoGH3B-like
cann:107839303 aspartyl protease family protein 2
cann:107839222 CAAX prenyl protease 1 homolog
cann:107839171 DEAD-box ATP-dependent RNA helicase 8
cann:107839422 GDP-mannose 3,5-epimerase 1
cann:107839352 peptidyl-prolyl cis-trans isomerase CYP22
cann:107839432 probable ribose-5-phosphate isomerase 3, chloroplastic
cann:107839408 phosphomannomutase
cann:107839135 probable tocopherol cyclase, chloroplastic
cann:107839389 serine--tRNA ligase-like
cann:107839385 proline--tRNA ligase, chloroplastic/mitochondrial
cann:107839576 probable 3-hydroxyisobutyrate dehydrogenase-like 1, mitochondrial
cann:107839526 tropinone reductase homolog At5g06060-like
cann:107839468 zds; zeta-carotene desaturase, chloroplastic/chromoplastic
cann:107839682 dihydrolipoyl dehydrogenase 2, chloroplastic-like
cann:107839780 ferric reduction oxidase 7, chloroplastic-like
cann:107839483 cycloartenol-C-24-methyltransferase 1-like
cann:107839765 methyltransferase-like protein 13
cann:107839724 N-alpha-acetyltransferase daf-31
cann:107839716 putative gamma-glutamylcyclotransferase At3g02910
cann:107839606 probable xyloglucan endotransglucosylase/hydrolase 1
cann:107839736 S-adenosylmethionine synthase 1
cann:107839609 glutathione S-transferase U7-like
cann:107839482 cysteine synthase-like
cann:107839547 mevalonate kinase
cann:107839465 phototropin-2
cann:107839760 pectin acetylesterase 12
cann:107839778 endoglucanase 25-like
cann:107839602 alpha-N-acetylglucosaminidase
cann:107839726 probable Xaa-Pro aminopeptidase 3
cann:107839701 ATP-dependent Clp protease proteolytic subunit 5, chloroplastic
cann:107839752 cyprosin-like
cann:107839539 signal peptidase complex subunit 3B-like
cann:107839612 luminal-binding protein 5
cann:107839555 mitochondrial Rho GTPase 1-like
cann:107839681 GTP-binding protein SAR1A-like
cann:107839528 tryptophan synthase alpha chain-like
cann:107839785 GST; glutathione S-transferase zeta class-like
cann:107839678 probable protein disulfide-isomerase A6
cann:107839552 serine--tRNA ligase
cann:107839766 glutamate--tRNA ligase, cytoplasmic
cann:107839797 histidine--tRNA ligase, cytoplasmic
cann:107839536 glutathione synthetase, chloroplastic
cann:107839687 pyrophosphate-energized vacuolar membrane proton pump-like
cann:107840119 malate dehydrogenase, glyoxysomal
cann:107840121 L-galactose dehydrogenase
cann:107840111 methylmalonate-semialdehyde dehydrogenase [acylating], mitochondrial
cann:107840071 protoporphyrinogen oxidase, chloroplastic
cann:107839818 methionine S-methyltransferase
cann:107840152 uncharacterized protein At3g49720-like
cann:107840013 zinc finger protein 598
cann:107839924 UDP-glucose:glycoprotein glucosyltransferase
cann:107839893 ATP phosphoribosyltransferase 2, chloroplastic-like
cann:107840059 phospho-2-dehydro-3-deoxyheptonate aldolase 2, chloroplastic-like
cann:107840161 pyruvate kinase isozyme A, chloroplastic-like
cann:107839798 2-C-methyl-D-erythritol 4-phosphate cytidylyltransferase, chloroplastic
cann:107840017 BRASSINOSTEROID INSENSITIVE 1-associated receptor kinase 1
cann:107839914 serine/threonine-protein kinase SRK2B
cann:107840100 pyruvate dehydrogenase (acetyl-transferring) kinase, mitochondrial
cann:107840104 fructose-1,6-bisphosphatase class 1
cann:107840043 probable protein phosphatase 2C 10
cann:107839900 ubiquitin-like domain-containing CTD phosphatase
cann:107840099 magnesium-dependent phosphatase 1
cann:107840015 beta-xylosidase/alpha-L-arabinofuranosidase 2-like
cann:107839848 ubiquitin carboxyl-terminal hydrolase 24-like
cann:107840068 bifunctional riboflavin biosynthesis protein RIBA 1, chloroplastic
cann:107840122 soluble inorganic pyrophosphatase 6, chloroplastic
cann:107840109 dynamin-related protein 3B-like
cann:107840026 3-hydroxyacyl-[acyl-carrier-protein] dehydratase FabZ-like
cann:107840160 aspartate--tRNA ligase, chloroplastic/mitochondrial
cann:107839860 phosphoribosylamine--glycine ligase
cann:107840034 copper-transporting ATPase PAA1, chloroplastic
cann:107840223 probable cinnamyl alcohol dehydrogenase 1
cann:107840325 probable N-acetyl-gamma-glutamyl-phosphate reductase, chloroplastic
cann:107840424 bifunctional dihydrofolate reductase-thymidylate synthase-like
cann:107840395 probable NAD(P)H dehydrogenase (quinone) FQR1-like 2
cann:107840295 nii1; ferredoxin--nitrite reductase, chloroplastic-like
cann:107840382 4-hydroxy-3-methylbut-2-enyl diphosphate reductase, chloroplastic
cann:107840262 caffeoyl-CoA O-methyltransferase 6
cann:107840379 probable E3 ubiquitin-protein ligase ARI2
cann:107840244 scopoletin glucosyltransferase-like
cann:107840247 scopoletin glucosyltransferase
cann:107840245 scopoletin glucosyltransferase-like
cann:107840493 amidophosphoribosyltransferase, chloroplastic
cann:107840471 SS; squalene synthase
cann:107840219 methylthioribose kinase
cann:107840421 glucose-1-phosphate adenylyltransferase large subunit 1
cann:107840321 serine/threonine-protein kinase SRK2E
cann:107840437 bifunctional phosphatase IMPL2, chloroplastic
cann:107840239 phosphatidylinositol 3,4,5-trisphosphate 3-phosphatase and protein-tyrosine-phosphatase PTEN2A
cann:107840225 chitinase; basic 30 kDa endochitinase
cann:107840524 5'-methylthioadenosine/S-adenosylhomocysteine nucleosidase 2-like
cann:107840306 serine carboxypeptidase-like 26
cann:107840298 presequence protease 1, chloroplastic/mitochondrial-like
cann:107840463 DNA replication licensing factor MCM4
cann:107840343 probable pre-mRNA-splicing factor ATP-dependent RNA helicase DEAH2
cann:107840425 diaminopimelate decarboxylase 1, chloroplastic-like
cann:107840477 fructose-bisphosphate aldolase 1, chloroplastic
cann:107840317 peptidyl-prolyl cis-trans isomerase CYP40
cann:107840495 peptidyl-prolyl cis-trans isomerase Pin1
cann:107840388 tyrosine--tRNA ligase 1, cytoplasmic
cann:107840404 phenylalanine--tRNA ligase alpha subunit, cytoplasmic-like
cann:107840375 long chain acyl-CoA synthetase 1
cann:107840373 long chain acyl-CoA synthetase 2-like
cann:107840439 SUMO-activating enzyme subunit 2
cann:107840271 methylcrotonoyl-CoA carboxylase beta chain, mitochondrial
cann:107840403 NADH dehydrogenase [ubiquinone] iron-sulfur protein 8, mitochondrial-like
cann:107840578 glycerate dehydrogenase
cann:107840564 L-ascorbate peroxidase 3, peroxisomal
cann:107840788 peroxiredoxin-2B
cann:107840774 heme oxygenase 1, chloroplastic-like
cann:107840901 (RS)-norcoclaurine 6-O-methyltransferase-like
cann:107840596 24-methylenesterol C-methyltransferase 2
cann:107840627 glycerol-3-phosphate acyltransferase 3-like
cann:107840863 shikimate O-hydroxycinnamoyltransferase-like
cann:107840942 gamma-glutamyltranspeptidase 3
cann:107840566 E3 ubiquitin-protein ligase UPL3
cann:107840883 sucrose synthase
cann:107840650 alpha-1,3-mannosyl-glycoprotein 2-beta-N-acetylglucosaminyltransferase
cann:107840861 zeatin O-glucosyltransferase-like
cann:107840969 hexokinase-2
cann:107840810 adenylate kinase 5, chloroplastic
cann:107840920 mapkk; mitogen-activated protein kinase kinase 2
cann:107840662 uncharacterized protein At2g17340
cann:107840870 leucine aminopeptidase 2, chloroplastic
cann:107840941 mitochondrial-processing peptidase subunit alpha
cann:107840898 proteasome subunit alpha type-6
cann:107840561 proteasome subunit alpha type-7
cann:107840659 aminoacylase-1
cann:107840946 IAA-amino acid hydrolase ILR1-like 4
cann:107840674 DEAD-box ATP-dependent RNA helicase 24
cann:107840825 anthranilate synthase beta subunit 2, chloroplastic-like
cann:107840630 L-cysteine desulfhydrase
cann:107840923 lycopene epsilon cyclase, chloroplastic
cann:107840614 alanine--tRNA ligase, chloroplastic/mitochondrial
cann:107840658 glutamate--tRNA ligase, chloroplastic/mitochondrial
cann:107840932 arginine--tRNA ligase, chloroplastic/mitochondrial-like
cann:107840916
cann:107840887 CTP synthase
cann:107840967 carbamoyl-phosphate synthase small chain, chloroplastic-like
cann:107840797 pyrophosphate-energized vacuolar membrane proton pump
cann:107840647 protein translocase subunit SECA1, chloroplastic
cann:107842457 alcohol dehydrogenase class-3
cann:107841025 peroxisomal fatty acid beta-oxidation multifunctional protein AIM1-like
cann:107842361 malate dehydrogenase, mitochondrial
cann:107841810 glyoxylate/succinic semialdehyde reductase 1
cann:107841240 ketol-acid reductoisomerase, chloroplastic-like
cann:107841038 ALDH1; aldehyde dehydrogenase family 2 member C4-like
cann:107842343 2-alkenal reductase (NADP(+)-dependent)-like
cann:107842433 homogentisate 1,2-dioxygenase
cann:107842270 glucosamine 6-phosphate N-acetyltransferase-like
cann:107842456 3-ketoacyl-CoA thiolase 2, peroxisomal-like
cann:107842304 acetyl-CoA-benzylalcohol acetyltransferase-like
cann:107840984 dolichyl-diphosphooligosaccharide--protein glycosyltransferase subunit STT3A
cann:107842135 probable glutathione S-transferase
cann:107842140 probable glutathione S-transferase
cann:107842164 probable glutathione S-transferase
cann:107841023 glucose-1-phosphate adenylyltransferase large subunit 3, chloroplastic/amyloplastic
cann:107842003 pyruvate, phosphate dikinase, chloroplastic
cann:107841756 acyl-protein thioesterase 2-like
cann:107842329 3-hydroxyisobutyryl-CoA hydrolase-like protein 5
cann:107842157 protein-tyrosine-phosphatase IBR5-like
cann:107841696 serine carboxypeptidase-like 50
cann:107841795 ubiquitin carboxyl-terminal hydrolase 2
cann:107842435 OPB; protease 2-like
cann:107841033 chloroplast processing peptidase
cann:107841771 signal peptidase complex catalytic subunit SEC11A-like
cann:107840991 GTP-binding protein SAR1A
cann:107841242 ATP-dependent (S)-NAD(P)H-hydrate dehydratase
cann:107841728 threonine dehydratase biosynthetic
cann:107841018 probable lactoylglutathione lyase, chloroplastic
cann:107842411 ribonuclease 2-like
cann:107841776 beta-amyrin synthase-like
cann:107842328 isoleucine--tRNA ligase, chloroplastic/mitochondrial
cann:107841216 NEDD8-activating enzyme E1 catalytic subunit
cann:107841325 methylcrotonoyl-CoA carboxylase subunit alpha, mitochondrial
cann:107842839 aldo-keto reductase family 4 member C9-like
cann:107842508 bifunctional 3-dehydroquinate dehydratase/shikimate dehydrogenase, chloroplastic
cann:107842955 short-chain dehydrogenase TIC 32, chloroplastic-like
cann:107842746 divinyl chlorophyllide a 8-vinyl-reductase, chloroplastic
cann:107842932 L-ascorbate peroxidase 2, cytosolic
cann:107842480 SOD; superoxide dismutase [Cu-Zn]
cann:107842464 homocysteine S-methyltransferase 2-like
cann:107842797 acetyl-coenzyme A carboxylase carboxyl transferase subunit alpha, chloroplastic
cann:107842968 arginine biosynthesis bifunctional protein ArgJ, chloroplastic
cann:107842762 glycerol-3-phosphate 2-O-acyltransferase 6
cann:107842795 E3 ubiquitin-protein ligase Hakai
cann:107842585 alpha-glucan phosphorylase, H isozyme
cann:107842843 uracil phosphoribosyltransferase
cann:107842853 probable glutathione S-transferase
cann:107842854 glutathione S-transferase U8-like
cann:107842862 GST; probable glutathione S-transferase
cann:107842916 glutathione S-transferase L3-like
cann:107842865 probable glutathione S-transferase
cann:107842693 chlorophyll synthase, chloroplastic
cann:107842973 probable LL-diaminopimelate aminotransferase, chloroplastic
cann:107842587 GDSL esterase/lipase CPRD49-like
cann:107842944 phosphatidate phosphatase PAH1
cann:107842812 fructose-1,6-bisphosphatase, chloroplastic-like
cann:107842881 ATP-dependent zinc metalloprotease FTSH 10, mitochondrial-like
cann:107842528 desumoylating isopeptidase 1
cann:107842902 soluble inorganic pyrophosphatase 4
cann:107842729 bis(5'-adenosyl)-triphosphatase
cann:107842728 ATP-dependent RNA helicase DBP2-like
cann:107842695 mitochondrial Rho GTPase 1-like
cann:107842494 TDC2; tyrosine decarboxylase 1-like
cann:107842949 probable pectate lyase 4
cann:107842720 FK506-binding protein 2-like
cann:107842658 ubiquitin-activating enzyme E1 1-like
cann:107843459 aldo-keto reductase family 4 member C9-like
cann:107843191 delta(14)-sterol reductase
cann:107843433 acyl-coenzyme A oxidase 4, peroxisomal-like
cann:107843212 MDHAR; monodehydroascorbate reductase
cann:107843119 CTS; citrate synthase, mitochondrial
cann:107843004 ATP-citrate synthase alpha chain protein 2-like
cann:107843134 probable xyloglucan endotransglucosylase/hydrolase protein 32
cann:107843273 probable UDP-N-acetylglucosamine--peptide N-acetylglucosaminyltransferase SPINDLY
cann:107843377 UDP-glycosyltransferase 73C3-like
cann:107843186 heterodimeric geranylgeranyl pyrophosphate synthase small subunit, chloroplastic
cann:107843129 S-adenosylmethionine synthase 3
cann:107843100 ADK1; adenosine kinase 2-like
cann:107843392 serine/threonine-protein phosphatase PP2A-5 catalytic subunit
cann:107843457 beta-hexosaminidase 2
cann:107843440 heparanase-like protein 3
cann:107843226 probable uridine nucleosidase 1
cann:107843319 ATP-dependent zinc metalloprotease FTSH 10, mitochondrial-like
cann:107843343 amidase 1
cann:107842984 5-oxoprolinase
cann:107843123 uncharacterized LOC107843123
cann:107843045 lipid phosphate phosphatase gamma, chloroplastic
cann:107843389 DEAD-box ATP-dependent RNA helicase 38
cann:107843250 signal recognition particle 54 kDa protein, chloroplastic
cann:107843020 UDP-glucuronic acid decarboxylase 1
cann:107843241 alpha carbonic anhydrase 1, chloroplastic-like
cann:107843098 phenylalanine ammonia-lyase-like
cann:107843013 diaminopimelate epimerase, chloroplastic
cann:107843130 phosphoglucomutase, cytoplasmic
cann:107843060 valine--tRNA ligase, mitochondrial 1
cann:107843126 ABC transporter B family member 1
cann:107843507 NADP-dependent malic enzyme-like
cann:107843891 inosine-5'-monophosphate dehydrogenase 2
cann:107843945 enoyl-[acyl-carrier-protein] reductase [NADH] 1, chloroplastic-like
cann:107843896 GLDH1; L-galactono-1,4-lactone dehydrogenase, mitochondrial
cann:107843811 thioredoxin reductase NTRC
cann:107843729 2-Cys peroxiredoxin BAS1, chloroplastic-like
cann:107843608 carotene epsilon-monooxygenase, chloroplastic
cann:107843535 protein-lysine N-methyltransferase Mettl10-like
cann:107843925 1-acyl-sn-glycerol-3-phosphate acyltransferase 2-like
cann:107843492 probable acetyltransferase NATA1-like
cann:107843511 ubiquitin-conjugating enzyme E2 10-like
cann:107843844 zeatin O-glucosyltransferase-like
cann:107843909 zeatin O-glucosyltransferase-like
cann:107843910 zeatin O-glucosyltransferase-like
cann:107843714 digalactosyldiacylglycerol synthase 1, chloroplastic-like
cann:107843594 UDP-glycosyltransferase 73C6-like
cann:107843579 S-adenosylmethionine synthase 3-like
cann:107843732 glutathione transferase GST 23-like
cann:107843765 probable glutathione S-transferase
cann:107843526 glutathione S-transferase L3-like
cann:107843616 pyruvate kinase 1, cytosolic
cann:107843525 UTP--glucose-1-phosphate uridylyltransferase-like
cann:107843919 CDPK4; calcium-dependent protein kinase 32-like
cann:107843730 GDSL esterase/lipase CPRD49-like
cann:107843536 chitotriosidase-1-like
cann:107843683 beta-fructofuranosidase, insoluble isoenzyme 1-like
cann:107843684 beta-fructofuranosidase, insoluble isoenzyme 1
cann:107843748 alpha-L-arabinofuranosidase 1
cann:107843746 proteasome subunit alpha type-3-like
cann:107843644 fructose-bisphosphate aldolase cytoplasmic isozyme-like
cann:107843606 threonine dehydratase biosynthetic, chloroplastic-like
cann:107843872 cystathionine beta-lyase, chloroplastic
cann:107843784 asparagine--tRNA ligase, cytoplasmic 1-like
cann:107844759 malate dehydrogenase-like
cann:107845282 gapCp; glyceraldehyde-3-phosphate dehydrogenase GAPCP1, chloroplastic
cann:107845290 acyl-coenzyme A oxidase 3, peroxisomal
cann:107844773 cationic peroxidase 1-like
cann:107845365 plant cysteine oxidase 4
cann:107844048 magnesium-protoporphyrin IX monomethyl ester [oxidative] cyclase, chloroplastic
cann:107845277 tRNA wybutosine-synthesizing protein 4
cann:107844044 histone-lysine N-methyltransferase, H3 lysine-9 specific SUVH1-like
cann:107845267 uncharacterized protein At4g28440-like
cann:107844632 NDK; nucleoside diphosphate kinase
cann:107844226 UMP-CMP kinase 3
cann:107845298 ethanolamine-phosphate cytidylyltransferase
cann:107844250 serine/threonine-protein kinase BLUS1-like
cann:107844110 probable serine/threonine-protein kinase At4g35230
cann:107844973 GDSL esterase/lipase CPRD49-like
cann:107844170 3-hydroxyisobutyryl-CoA hydrolase 1-like
cann:107844748 3-hydroxyisobutyryl-CoA hydrolase-like protein 1, mitochondrial
cann:107845088 palmitoyl-protein thioesterase 1
cann:107844499 probable glucan 1,3-alpha-glucosidase
cann:107845331 ubiquitin thioesterase otubain-like
cann:107844861
cann:107845275 proteasome subunit alpha type-2-A-like
cann:107844049 proteasome subunit alpha type-3
cann:107844177 uric acid degradation bifunctional protein TTL
cann:107845347 DEAD-box ATP-dependent RNA helicase 8-like
cann:107845307 phosphoenolpyruvate carboxylase
cann:107844273 fructose-bisphosphate aldolase, chloroplastic-like
cann:107845297 1,4-dihydroxy-2-naphthoyl-CoA synthase, peroxisomal
cann:107844196 protein ECERIFERUM 1-like
cann:107845327 trifunctional UDP-glucose 4,6-dehydratase/UDP-4-keto-6-deoxy-D-glucose 3,5-epimerase/UDP-4-keto-L-rhamnose-reductase RHM1-like
cann:107845328 glycine--tRNA ligase, chloroplastic/mitochondrial 2
cann:107845595 peroxisomal (S)-2-hydroxy-acid oxidase-like
cann:107845435 protochlorophyllide reductase-like
cann:107845388 oxygen-dependent coproporphyrinogen-III oxidase, chloroplastic
cann:107845685 uncharacterized LOC107845685
cann:107845703 probable NAD(P)H dehydrogenase (quinone) FQR1-like 1
cann:107845473 external alternative NAD(P)H-ubiquinone oxidoreductase B1, mitochondrial
cann:107845577 caffeic acid 3-O-methyltransferase 1-like
cann:107845455 histone acetyltransferase GCN5
cann:107845458 ubiquitin-conjugating enzyme E2 36
cann:107845431 alpha-1,4-glucan-protein synthase [UDP-forming] 2-like
cann:107845583 farnesyl pyrophosphate synthase 1-like
cann:107845660 probable glutathione S-transferase
cann:107845505 diacylglycerol kinase 5
cann:107845628 3-deoxy-manno-octulosonate cytidylyltransferase, mitochondrial-like
cann:107845684 pectinesterase 2
cann:107845758 probable bifunctional methylthioribulose-1-phosphate dehydratase/enolase-phosphatase E1 1
cann:107845713 methionine aminopeptidase 2B-like
cann:107845425 isoaspartyl peptidase/L-asparaginase 1
cann:107845624 gamma-glutamyl hydrolase 2-like
cann:107845715 lon protease homolog 1, mitochondrial-like
cann:107845683 ATP-dependent Clp protease proteolytic subunit 6, chloroplastic-like
cann:107845623 reactive Intermediate Deaminase A, chloroplastic
cann:107845377 nudix hydrolase 22, chloroplastic-like
cann:107845519 uroporphyrinogen decarboxylase 1, chloroplastic
cann:107845489 tryptophan synthase beta chain 1-like
cann:107845646 (3S,6E)-nerolidol synthase 1-like
cann:107845437 4-coumarate--CoA ligase 2-like
cann:107845383 magnesium-chelatase subunit ChlI, chloroplastic
cann:107845690 NADH dehydrogenase [ubiquinone] iron-sulfur protein 8, mitochondrial
cann:107845837 D-3-phosphoglycerate dehydrogenase 1, chloroplastic-like
cann:107847367 abscisic-aldehyde oxidase-like
cann:107846758 pyruvate dehydrogenase E1 component subunit beta-3, chloroplastic-like
cann:107845997 acyl-coenzyme A oxidase 4, peroxisomal
cann:107847449 copper methylamine oxidase-like
cann:107845823 superoxide dismutase [Cu-Zn] 2
cann:107847314 dihydrolipoyllysine-residue acetyltransferase component 4 of pyruvate dehydrogenase complex, chloroplastic
cann:107846207 malonyl CoA-acyl carrier protein transacylase
cann:107845856 acetyltransferase NSI
cann:107846933 3-ketoacyl-CoA synthase 3-like
cann:107847411 E3 UFM1-protein ligase 1 homolog
cann:107847437 folate synthesis bifunctional protein, mitochondrial
cann:107847006 6,7-dimethyl-8-ribityllumazine synthase, chloroplastic-like
cann:107845948 alanine--glyoxylate aminotransferase 2 homolog 2, mitochondrial-like
cann:107847222 inositol 1,3,4-trisphosphate 5/6-kinase 4
cann:107847408 sex; alpha-glucan water dikinase, chloroplastic
cann:107845783 cell division control protein 2 homolog C
cann:107847434 probable 6-phosphogluconolactonase 1
cann:107846417 GDSL esterase/lipase CPRD49
cann:107845980 fructose-1,6-bisphosphatase, chloroplastic-like
cann:107845974 (DL)-glycerol-3-phosphatase 2
cann:107847309 putative low molecular weight protein-tyrosine-phosphatase slr0328
cann:107846003 phosphoinositide phospholipase C 2-like
cann:107847384 alpha-amylase 3, chloroplastic
cann:107846854 beta-glucosidase BoGH3B-like
cann:107847409 beta-galactosidase
cann:107845858 mannan endo-1,4-beta-mannosidase 6
cann:107847458 ubiquitin carboxyl-terminal hydrolase 13-like
cann:107846652 prolyl endopeptidase-like
cann:107847461 probable mitochondrial-processing peptidase subunit beta, mitochondrial
cann:107846631 IAA-amino acid hydrolase ILR1-like 3
cann:107846688 apyrase 1-like
cann:107845990 pyruvate decarboxylase 1
cann:107847269 D-amino-acid transaminase, chloroplastic-like
cann:107847413 calcium-transporting ATPase 4, endoplasmic reticulum-type-like
cann:107847503 indole-3-acetaldehyde oxidase-like
cann:107847514 benzaldehyde dehydrogenase (NAD(+))-like
cann:107847622 pyruvate dehydrogenase E1 component subunit alpha, mitochondrial
cann:107847843 isovaleryl-CoA dehydrogenase, mitochondrial
cann:107847668 lipoxygenase 6, chloroplastic
cann:107847505 LLS1; pheophorbide a oxygenase, chloroplastic
cann:107847536 4-hydroxy-3-methylbut-2-en-1-yl diphosphate synthase (ferredoxin), chloroplastic
cann:107847722 tRNA (guanine(37)-N1)-methyltransferase 2
cann:107847601 zinc finger CCCH domain-containing protein 24
cann:107847764 3-methyl-2-oxobutanoate hydroxymethyltransferase 1, mitochondrial-like
cann:107847630 alpha-1,4 glucan phosphorylase L-2 isozyme, chloroplastic/amyloplastic
cann:107847678 zeatin O-glucosyltransferase-like
cann:107847778 alpha-1,4-glucan-protein synthase [UDP-forming] 1
cann:107847831 SPS; spermidine synthase 1
cann:107847729 glutamate--glyoxylate aminotransferase 2
cann:107847812 nuclear poly(A) polymerase 4-like
cann:107847557 nuclear poly(A) polymerase 1
cann:107847477 mRNA-capping enzyme
cann:107847585 choline/ethanolaminephosphotransferase 1
cann:107847595 phototropin-1
cann:107847587 MK2; mitogen-activated protein kinase homolog NTF4
cann:107847559 protein phosphatase methylesterase 1
cann:107847487 alpha-L-fucosidase 1
cann:107847521 leukotriene A-4 hydrolase homolog
cann:107847544 serine carboxypeptidase-like 51
cann:107847640 serine carboxypeptidase-like 12
cann:107847728 serine carboxypeptidase-like
cann:107847663 proteasome subunit beta type-7-A
cann:107847563 putative amidase C869.01
cann:107847564
cann:107847669 dihydropyrimidinase
cann:107847472 tRNA(adenine(34)) deaminase, chloroplastic
cann:107847571 GTPase LSG1-2
cann:107847676 DEAD-box ATP-dependent RNA helicase 50
cann:107847664 elongation factor-like GTPase 1
cann:107847685 probable fructose-bisphosphate aldolase 3, chloroplastic
cann:107847814 carbonic anhydrase 2
cann:107847691 peptidyl-prolyl cis-trans isomerase CYP71
cann:107847496 threonine--tRNA ligase, mitochondrial 1-like
cann:107847568 4-coumarate--CoA ligase-like 7
cann:107847775 DNA ligase 1-like
cann:107848011 NAD-dependent malic enzyme 62 kDa isoform, mitochondrial
cann:107848079 aldehyde dehydrogenase family 2 member B7, mitochondrial-like
cann:107848020 probable trans-2-enoyl-CoA reductase, mitochondrial
cann:107847897 2-methylene-furan-3-one reductase
cann:107847934 DAD1; probable linoleate 9S-lipoxygenase 4
cann:107848279 feruloyl CoA ortho-hydroxylase 1-like
cann:107847894 superoxide dismutase [Cu-Zn], chloroplastic
cann:107848269 ribulose-1,5 bisphosphate carboxylase/oxygenase large subunit N-methyltransferase, chloroplastic
cann:107848097 agmatine coumaroyltransferase-2-like
cann:107848069 ubiquitin-conjugating enzyme E2-23 kDa-like
cann:107847867 uridine 5'-monophosphate synthase
cann:107848053 glutathione S-transferase U17-like
cann:107848157 2-dehydro-3-deoxyphosphooctonate aldolase 1
cann:107848284 caffeoylshikimate esterase-like
cann:107847931 putative ribosome biogenesis GTPase RsgA 1
cann:107847877 beta-glucosidase BoGH3B-like
cann:107848014 alpha-xylosidase 1-like
cann:107848072 serine carboxypeptidase-like 17
cann:107847948 signal peptide peptidase-like
cann:107848137 protein ASPARTIC PROTEASE IN GUARD CELL 1
cann:107848074 proteasome subunit beta type-4
cann:107848059 putative amidase C869.01
cann:107847876 N-carbamoylputrescine amidase
cann:107847983 bifunctional nitrilase/nitrile hydratase NIT4A
cann:107848018 ruvB-like protein 1
cann:107848274 putative SWI/SNF-related matrix-associated actin-dependent regulator of chromatin subfamily A member 3-like 2
cann:107847911 arogenate dehydratase/prephenate dehydratase 2, chloroplastic-like
cann:107848240 allene oxide synthase-like
cann:107847964 lactoylglutathione lyase
cann:107848114 ribulose-phosphate 3-epimerase, cytoplasmic isoform-like
cann:107848158 probable ribose-5-phosphate isomerase 2
cann:107847930 protein disulfide isomerase-like 1-4
cann:107847916 cysteine--tRNA ligase 2, cytoplasmic
cann:107847885 glutamine--tRNA ligase
cann:107848022 argininosuccinate synthase, chloroplastic
cann:107849611 8-hydroxygeraniol dehydrogenase-like
cann:107849051 probable sarcosine oxidase
cann:107848506 probable phospholipid hydroperoxide glutathione peroxidase
cann:107848362 adoMet-dependent rRNA methyltransferase spb1-like
cann:107848903 ornithine carbamoyltransferase, chloroplastic-like
cann:107848397 3-ketoacyl-CoA synthase 20-like
cann:107848349 protein PEROXIN-4
cann:107848737 probable monogalactosyldiacylglycerol synthase, chloroplastic
cann:107848944 zeatin O-xylosyltransferase-like
cann:107848526 adenylyl-sulfate kinase 3-like
cann:107848772 UPF0061 protein azo1574-like
cann:107849818 pectin acetylesterase 8-like
cann:107849481 probable protein phosphatase 2C 60
cann:107849704 polygalacturonase-like
cann:107849846 carboxyl-terminal-processing peptidase 2, chloroplastic
cann:107848436 aspartyl protease family protein 2
cann:107848460 monofunctional riboflavin biosynthesis protein RIBA 3, chloroplastic
cann:107848336 probable pyridoxal 5'-phosphate synthase subunit PDX2
cann:107848328 extracellular ribonuclease LE
cann:107849097 ATP synthase subunit beta, chloroplastic-like
cann:107850556 glyoxysomal fatty acid beta-oxidation multifunctional protein MFP-a
cann:107850438 NADP-dependent malic enzyme, chloroplastic
cann:107850275 8-hydroxygeraniol dehydrogenase-like
cann:107850342 dehydrogenase/reductase SDR family member 7
cann:107850447 acyl-coenzyme A oxidase 2, peroxisomal
cann:107850433 glycine dehydrogenase (decarboxylating), mitochondrial-like
cann:107850225 dihydrolipoyl dehydrogenase, mitochondrial
cann:107850471 stearoyl-[acyl-carrier-protein] 9-desaturase, chloroplastic
cann:107850430 violaxanthin de-epoxidase, chloroplastic
cann:107850203 serine hydroxymethyltransferase 3, chloroplastic-like
cann:107850244 acetyl-CoA carboxylase 1
cann:107850416 acetolactate synthase small subunit 1, chloroplastic
cann:107850357 cellulose synthase A catalytic subunit 1 [UDP-forming]
cann:107850308 phospho-2-dehydro-3-deoxyheptonate aldolase 2, chloroplastic
cann:107850292 serine--glyoxylate aminotransferase
cann:107850409 probable protein phosphatase 2C 60
cann:107850482 probable aminopyrimidine aminohydrolase, mitochondrial
cann:107850354 endoribonuclease Dicer homolog 2-like
cann:107850319 ubiquitin carboxyl-terminal hydrolase 3
cann:107850204 vacuolar-processing enzyme
cann:107850255 DEAD-box ATP-dependent RNA helicase 42-like
cann:107850396 DEAD-box ATP-dependent RNA helicase 20
cann:107850527 dihydroxy-acid dehydratase, chloroplastic-like
cann:107850442 enoyl-CoA hydratase 2, peroxisomal
cann:107850257 15-cis-zeta-carotene isomerase, chloroplastic
cann:107850553 isoleucine--tRNA ligase, cytoplasmic
cann:107850386 4-coumarate--CoA ligase-like 5
cann:107850422 malonate--CoA ligase-like
cann:107850552 NADH dehydrogenase [ubiquinone] iron-sulfur protein 1, mitochondrial
cann:107850414 V-type proton ATPase catalytic subunit A-like
cann:107850510 ATPase ASNA1 homolog
cann:107850704 6-phosphogluconate dehydrogenase, decarboxylating 2, chloroplastic
cann:107850726 putative dihydroflavonol-4-reductase
cann:107850727 putative dihydroflavonol-4-reductase
cann:107850885 2-oxoisovalerate dehydrogenase subunit alpha 2, mitochondrial-like
cann:107850886 methylenetetrahydrofolate reductase 2-like
cann:107850614 farnesylcysteine lyase
cann:107850817 probable glutathione peroxidase 8
cann:107850880 1-aminocyclopropane-1-carboxylate oxidase 1
cann:107850740 DNA (cytosine-5)-methyltransferase CMT3
cann:107850803 uncharacterized LOC107850803
cann:107850768 probable 1-deoxy-D-xylulose-5-phosphate synthase 2, chloroplastic
cann:107850766 dihydrolipoyllysine-residue acetyltransferase component 1 of pyruvate dehydrogenase complex, mitochondrial
cann:107850816 omega-hydroxypalmitate O-feruloyl transferase
cann:107850686 4-alpha-glucanotransferase, chloroplastic/amyloplastic
cann:107850846 probable UDP-arabinopyranose mutase 5
cann:107850580 probable beta-1,4-xylosyltransferase IRX10L
cann:107850602 S-adenosylmethionine synthase 2
cann:107850589 pyruvate kinase 1, cytosolic-like
cann:107850725 inositol-tetrakisphosphate 1-kinase 1-like
cann:107850868 PTI1-like tyrosine-protein kinase 3
cann:107850646 cell division control protein 2 homolog A
cann:107850651 phospholipase A(1) LCAT3
cann:107850669 fructose-1,6-bisphosphatase, cytosolic-like
cann:107850820 uncharacterized protein C630.12
cann:107850599 probable aspartyl aminopeptidase
cann:107850825 serine carboxypeptidase-like
cann:107850572 ubiquitin carboxyl-terminal hydrolase 12-like
cann:107850577 ubiquitin carboxyl-terminal hydrolase 6
cann:107850723 DEAD-box ATP-dependent RNA helicase 37-like
cann:107850578 glutamate decarboxylase
cann:107850604 peptidyl-prolyl cis-trans isomerase CYP19-3-like
cann:107850585 isopentenyl-diphosphate Delta-isomerase I-like
cann:107850683 inositol-3-phosphate synthase
cann:107850645 tryptophan--tRNA ligase, chloroplastic/mitochondrial
cann:107850647 asparagine synthetase [glutamine-hydrolyzing] 2
cann:107851205 L-lactate dehydrogenase B-like
cann:107851123 isocitrate dehydrogenase [NADP]-like
cann:107851230 probable cinnamyl alcohol dehydrogenase 1
cann:107850902 glycerol-3-phosphate dehydrogenase SDP6, mitochondrial
cann:107851184 tropinone reductase-like 3
cann:107851146 gapB; glyceraldehyde-3-phosphate dehydrogenase B, chloroplastic
cann:107851304 PTOX; ubiquinol oxidase 4, chloroplastic/chromoplastic
cann:107851303 probable phospholipid hydroperoxide glutathione peroxidase
cann:107851235 superoxide dismutase [Fe] 3, chloroplastic
cann:107851301 carnosine N-methyltransferase-like
cann:107851330 phosphoribosylglycinamide formyltransferase, chloroplastic
cann:107850974 ATP-citrate synthase beta chain protein 2
cann:107851096 glutathione S-transferase T1-like
cann:107851006 bifunctional aspartate aminotransferase and glutamate/aspartate-prephenate aminotransferase
cann:107851080 inositol polyphosphate multikinase alpha-like
cann:107851063 acetylglutamate kinase-like
cann:107851141 probable serine/threonine-protein kinase DDB_G0291350
cann:107850947 pto-interacting protein 1
cann:107850922 probable protein phosphatase 2C 59
cann:107851286 phosphoglycolate phosphatase 1B, chloroplastic-like
cann:107851261 adenosylhomocysteinase
cann:107851221 serine carboxypeptidase-like 33
cann:107851083 OTU domain-containing protein 6B
cann:107850940 agmatine deiminase
cann:107851159 soluble inorganic pyrophosphatase PPA1
cann:107851280 ATP-dependent RNA helicase DEAH11, chloroplastic-like
cann:107851284 fumarylacetoacetase-like
cann:107850997 diphosphomevalonate decarboxylase MVD2-like
cann:107850964 tryptophan synthase beta chain 2
cann:107851333 UDP-glucose 4-epimerase GEPI48-like
cann:107851086 peptidyl-prolyl cis-trans isomerase NIMA-interacting 4
cann:107851175 cycloeucalenol cycloisomerase
cann:107851994 uricase-2 isozyme 1
cann:107851630 peroxidase 17
cann:107851997 peroxiredoxin-2B-like
cann:107851663 cytochrome c oxidase assembly protein COX15-like
cann:107851503 probable histone-arginine methyltransferase 1.3
cann:107852315 CapTKT2; probable 1-deoxy-D-xylulose-5-phosphate synthase, chloroplastic
cann:107851945 2-isopropylmalate synthase A
cann:107852036 probable glutathione S-transferase
cann:107851339 glutathione S-transferase-like
cann:107851524 6,7-dimethyl-8-ribityllumazine synthase, chloroplastic-like
cann:107851603 xylulose kinase
cann:107851510 shikimate kinase, chloroplastic
cann:107852146 probable hydroxyacylglutathione hydrolase 2, chloroplastic
cann:107851427 cytosolic 5'-nucleotidase 3
cann:107851478 SAL1 phosphatase-like
cann:107851391 inositol monophosphatase 3
cann:107851365 beta-hexosaminidase 3
cann:107851956 proteasome subunit beta type-6-like
cann:107852152 beta-ureidopropionase
cann:107851677 histidine biosynthesis bifunctional protein hisIE, chloroplastic
cann:107851618 serine racemase
cann:107853316 probable 3-hydroxyisobutyrate dehydrogenase, mitochondrial
cann:107852749 6-phosphogluconate dehydrogenase, decarboxylating 3
cann:107852742 gapC2; glyceraldehyde-3-phosphate dehydrogenase, cytosolic
cann:107853311 2-oxoglutarate dehydrogenase, mitochondrial-like
cann:107852613 peroxidase 15-like
cann:107853213 probable prolyl 4-hydroxylase 4
cann:107853336 probable caffeoyl-CoA O-methyltransferase At4g26220
cann:107853330 acetolactate synthase 2, chloroplastic
cann:107853074 dihydrolipoyllysine-residue succinyltransferase component of 2-oxoglutarate dehydrogenase complex 1, mitochondrial-like
cann:107852851 uncharacterized LOC107852851
cann:107852854 nicotinate-nucleotide pyrophosphorylase [carboxylating], chloroplastic
cann:107852922 probable glutathione S-transferase
cann:107852902 dehydrodolichyl diphosphate synthase 2-like
cann:107852340 probable ethanolamine kinase
cann:107852493 UDP-sugar pyrophosphorylase
cann:107853182 serine/threonine-protein kinase tricorner-like
cann:107853179 casein kinase I-like
cann:107852645 GDSL esterase/lipase At2g38180-like
cann:107852337 phospholipase D alpha 1-like
cann:107852341 phospholipase D alpha 1-like
cann:107853421 beta-glucosidase BoGH3B-like
cann:107852403 heparanase-like protein 3
cann:107853423 ATP-dependent zinc metalloprotease FTSH 7, chloroplastic-like
cann:107853445 DEAD-box ATP-dependent RNA helicase 7-like
cann:107852700 mRNA-decapping enzyme-like protein
cann:107853384 fructose-bisphosphate aldolase cytoplasmic isozyme
cann:107852840 peptidyl-prolyl cis-trans isomerase
cann:107852750 CHI; chalcone--flavonone isomerase
cann:107852877 DNA gyrase subunit B, chloroplastic/mitochondrial
cann:107853095 plasma membrane ATPase 1-like
cann:107852833 ATP synthase subunit beta, mitochondrial-like
cann:107854067 isocitrate dehydrogenase [NAD] regulatory subunit 1, mitochondrial
cann:107854238 putative GDP-L-fucose synthase 2
cann:107854292 12-oxophytodienoate reductase 1-like
cann:107854050 sulfite reductase 1 [ferredoxin], chloroplastic
cann:107854040 polyphenol oxidase, chloroplastic-like
cann:107854094 suberization-associated anionic peroxidase 2-like
cann:107853865 lignin-forming anionic peroxidase
cann:107853805 1-aminocyclopropane-1-carboxylate oxidase 1
cann:107853580 xanthine dehydrogenase 1-like
cann:107853911 ribonucleoside-diphosphate reductase large subunit
cann:107854150 phosphomethylethanolamine N-methyltransferase-like
cann:107853698 probable histone-arginine methyltransferase 1.3
cann:107853969 protein arginine N-methyltransferase 1.5
cann:107853880 transaldolase
cann:107853744 3-oxoacyl-[acyl-carrier-protein] synthase II, chloroplastic-like
cann:107854104 1,4-alpha-glucan-branching enzyme 2-2, chloroplastic/amyloplastic-like
cann:107853906 zeatin O-xylosyltransferase-like
cann:107854192 nuclear speckle splicing regulatory protein 1
cann:107853897 histidinol-phosphate aminotransferase, chloroplastic
cann:107854073 glutamine--fructose-6-phosphate aminotransferase [isomerizing] 2
cann:107854296 adenosine kinase 2
cann:107853722 UTP--glucose-1-phosphate uridylyltransferase-like
cann:107853748 glucose-1-phosphate adenylyltransferase large subunit 2, chloroplastic/amyloplastic
cann:107853817 calcium-dependent protein kinase SK5-like
cann:107853614 chlorophyllase-2, chloroplastic
cann:107853937 beta-glucosidase BoGH3B-like
cann:107854262 serine carboxypeptidase II-2
cann:107853537 cyprosin-like
cann:107853881 eukaryotic initiation factor 4A-3
cann:107853890 pseudouridine-5'-phosphate glycosidase
cann:107854291 phenylalanine ammonia-lyase
cann:107854219 folylpolyglutamate synthase-like
cann:107854912 probable glycerol-3-phosphate dehydrogenase [NAD(+)] 1, cytosolic
cann:107854568 tropinone reductase 1
cann:107855067 xanthoxin dehydrogenase-like
cann:107855068 xanthoxin dehydrogenase-like
cann:107855028 protochlorophyllide reductase
cann:107854916 geranylgeranyl diphosphate reductase, chloroplastic-like
cann:107854464 putative quinone-oxidoreductase homolog, chloroplastic
cann:107854966 copper methylamine oxidase-like
cann:107854571 NADH--cytochrome b5 reductase 1
cann:107854880 probable linoleate 9S-lipoxygenase 5
cann:107854834 poly [ADP-ribose] polymerase 1
cann:107854680 geranylgeranyl pyrophosphate synthase, chloroplastic-like
cann:107855039 riboflavin synthase-like
cann:107854335 glutathione S-transferase U10-like
cann:107855115 diacylglycerol kinase 7-like
cann:107854763 glucose-1-phosphate adenylyltransferase small subunit, chloroplastic/amyloplastic-like
cann:107854555 calcium-dependent protein kinase 3-like
cann:107855110 pectinesterase-like
cann:107854535 sucrose-phosphatase 2
cann:107855060 endochitinase EP3-like
cann:107854888 mannosylglycoprotein endo-beta-mannosidase
cann:107854883 probable Xaa-Pro aminopeptidase P
cann:107854542 ubiquitin carboxyl-terminal hydrolase 12-like
cann:107854728 phosphoenolpyruvate carboxylase
cann:107854684 allene oxide cyclase 4, chloroplastic-like
cann:107854884 long chain acyl-CoA synthetase 6, peroxisomal
cann:107855089 ATP synthase subunit alpha, chloroplastic
cann:107854659
cann:107855455 UDP-glucose 6-dehydrogenase 1-like
cann:107855655 putative quinone-oxidoreductase homolog, chloroplastic
cann:107855963 glutamate synthase 1 [NADH], chloroplastic
cann:107855488 PROX1; proline dehydrogenase 2, mitochondrial-like
cann:107856092 peroxidase 45-like
cann:107855271 1-aminocyclopropane-1-carboxylate oxidase 3-like
cann:107855249 4-hydroxy-tetrahydrodipicolinate reductase 1, chloroplastic-like
cann:107855422 phosphoethanolamine N-methyltransferase 1-like
cann:107855661 citrate synthase, glyoxysomal-like
cann:107855995 putative fucosyltransferase-like protein
cann:107855603 hypoxanthine-guanine phosphoribosyltransferase
cann:107855970 spermine synthase-like
cann:107855428 glutathione transferase GST 23-like
cann:107855629 CYS1; cysteine synthase, chloroplastic/chromoplastic
cann:107855164 alanine--glyoxylate aminotransferase 2 homolog 1, mitochondrial
cann:107855633 phosphatidylinositol 4-kinase alpha 1-like
cann:107855698 thiamine pyrophosphokinase 2
cann:107855343 DNA primase small subunit
cann:107855202 AP2-associated protein kinase 1
cann:107855405
cann:107855440 glycerophosphodiester phosphodiesterase GDPD6
cann:107855487 probable endo-1,3(4)-beta-glucanase ARB_01444
cann:107855496 probable endo-1,3(4)-beta-glucanase ARB_01444
cann:107855205 beta-glucosidase 12-like
cann:107855392 heparanase-like protein 2
cann:107855993 ATP-dependent Clp protease proteolytic subunit-related protein 1, chloroplastic
cann:107856028 probable signal peptidase complex subunit 2
cann:107855887 omega-amidase, chloroplastic-like
cann:107856002 AMP deaminase
cann:107855132 fumarate hydratase 1, mitochondrial
cann:107856090 delta-aminolevulinic acid dehydratase, chloroplastic
cann:107855735 probable rhamnogalacturonate lyase B
cann:107855295 UDP-glucose 4-epimerase GEPI48
cann:107855325 putative glucose-6-phosphate 1-epimerase
cann:107855307 long chain acyl-CoA synthetase 4-like
cann:107855885 V-type proton ATPase catalytic subunit A
cann:107856744 3-isopropylmalate dehydrogenase 2, chloroplastic-like
cann:107856177 ketol-acid reductoisomerase, chloroplastic-like
cann:107856235 D-lactate dehydrogenase [cytochrome], mitochondrial
cann:107856624 pyruvate dehydrogenase E1 component subunit alpha-3, chloroplastic-like
cann:107857531 probable NAD(P)H dehydrogenase (quinone) FQR1-like 2
cann:107857076 ARD; 1,2-dihydroxy-3-keto-5-methylthiopentene dioxygenase 2
cann:107857536 1-aminocyclopropane-1-carboxylate oxidase
cann:107856480 tRNA (guanine(10)-N2)-methyltransferase homolog
cann:107856977 uncharacterized LOC107856977
cann:107856402 probable glutathione S-transferase parA
cann:107856370 dephospho-CoA kinase
cann:107856789 diacylglycerol kinase 5
cann:107857425 nucleoside diphosphate kinase 3-like
cann:107856811 DNA-directed RNA polymerase V subunit 1
cann:107856315 calcium-dependent protein kinase 2-like
cann:107856262 cyclin-dependent kinase G-2-like
cann:107856349 pectinesterase 2.2-like
cann:107856316 ubiquitin thioesterase OTU1
cann:107856742 lipid phosphate phosphatase 2-like
cann:107856750 lipid phosphate phosphatase 2-like
cann:107856313 probable protein phosphatase 2C 55
cann:107856548 mannosyl-oligosaccharide glucosidase GCS1-like
cann:107856465 vicianin hydrolase-like
cann:107857541 probable Xaa-Pro aminopeptidase P
cann:107856883 serine carboxypeptidase-like 17
cann:107857549 aspartic proteinase-like
cann:107856117 omega-amidase, chloroplastic-like
cann:107856354 DEAD-box ATP-dependent RNA helicase 32
cann:107856335 aconitate hydratase, cytoplasmic
cann:107858830 glycerol-3-phosphate dehydrogenase [NAD(+)]
cann:107858619 malate dehydrogenase, glyoxysomal-like
cann:107858423 probable cinnamyl alcohol dehydrogenase 6
cann:107858548 D-2-hydroxyglutarate dehydrogenase, mitochondrial
cann:107858473 delta(24)-sterol reductase
cann:107858795 probable prolyl 4-hydroxylase 7
cann:107857557 transketolase, chloroplastic-like
cann:107858588 3-ketoacyl-CoA synthase 5
cann:107858464 4-alpha-glucanotransferase DPE2
cann:107858803 probable glutathione S-transferase
cann:107858737 cystathionine gamma-synthase 1, chloroplastic-like
cann:107858266 phosphoserine aminotransferase 1, chloroplastic-like
cann:107857624 pyruvate kinase, cytosolic isozyme-like
cann:107858639 casein kinase II subunit alpha-like
cann:107858759 AMPK; SNF1-related protein kinase catalytic subunit alpha KIN10-like
cann:107858034 probable 2-carboxy-D-arabinitol-1-phosphatase
cann:107858484 phosphoinositide phosphatase SAC6-like
cann:107857590 ATP-dependent Clp protease proteolytic subunit 2, mitochondrial-like
cann:107858538 proteasome subunit beta type-1-like
cann:107858300 soluble inorganic pyrophosphatase-like
cann:107858471 twinkle homolog protein, chloroplastic/mitochondrial
cann:107858813 carbonic anhydrase, chloroplastic-like
cann:107858511 gamma carbonic anhydrase 1, mitochondrial-like
cann:107858824 putative glucose-6-phosphate 1-epimerase
cann:107858561 peptidyl-prolyl cis-trans isomerase Pin1-like
cann:107858678 leucine--tRNA ligase, cytoplasmic-like
cann:107858641 calcium-transporting ATPase 2, plasma membrane-type-like
cann:107859210 histidinol dehydrogenase, chloroplastic
cann:107859012 flavin-dependent oxidoreductase FOX2-like
cann:107858927 pyrroline-5-carboxylate reductase
cann:107858928 ferredoxin--nitrite reductase, chloroplastic-like
cann:107858940 glutathionyl-hydroquinone reductase YqjG-like
cann:107859036 ferredoxin--NADP reductase, root-type isozyme, chloroplastic
cann:107858929 tRNA (guanine-N(7)-)-methyltransferase
cann:107858867 diacylglycerol O-acyltransferase 2
cann:107859135 protein REDUCED WALL ACETYLATION 3-like
cann:107859130 3-oxoacyl-[acyl-carrier-protein] synthase I, chloroplastic
cann:107859190 probable alpha,alpha-trehalose-phosphate synthase [UDP-forming] 7
cann:107859018 probable choline kinase 2
cann:107858900 UDP-N-acetylglucosamine diphosphorylase 2
cann:107858915 phosphatase IMPL1, chloroplastic
cann:107859093 mannosyl-oligosaccharide 1,2-alpha-mannosidase MNS3
cann:107859141 carboxyl-terminal-processing peptidase 1, chloroplastic
cann:107858947 cathepsin B-like
cann:107858948 cathepsin B-like
cann:107858950 cathepsin B-like
cann:107858961 cathepsin B-like
cann:107859091 proteasome subunit alpha type-5
cann:107859195 dihydroorotase, mitochondrial
cann:107859131 DNA replication licensing factor MCM3 homolog 2
cann:107859061 DEAD-box ATP-dependent RNA helicase 16
cann:107858956 anthranilate synthase alpha subunit 2, chloroplastic-like
cann:107859273 N-(5'-phosphoribosyl)anthranilate isomerase 1, chloroplastic-like
cann:107859089 katanin p60 ATPase-containing subunit A-like 2
cann:107858954 leucine--tRNA ligase, cytoplasmic-like
cann:107858887 SIG4; oxalate--CoA ligase
cann:107859270 probable phosphoribosylformylglycinamidine synthase, chloroplastic/mitochondrial
cann:107859693 3beta-hydroxysteroid-dehydrogenase/decarboxylase-like
cann:107859509 probable NAD(P)H dehydrogenase (quinone) FQR1-like 1
cann:107859437 internal alternative NAD(P)H-ubiquinone oxidoreductase A2, mitochondrial-like
cann:107859474 external alternative NAD(P)H-ubiquinone oxidoreductase B2, mitochondrial
cann:107859594 5'-adenylylsulfate reductase 1, chloroplastic
cann:107859584 peroxidase 42
cann:107859487 lysine-specific demethylase JMJ25
cann:107859634 1-aminocyclopropane-1-carboxylate oxidase-like
cann:107859341 trans-resveratrol di-O-methyltransferase-like
cann:107859603 aminomethyltransferase, mitochondrial
cann:107859646 sucrose synthase 7-like
cann:107859587 soluble starch synthase 3, chloroplastic/amyloplastic
cann:107859669 probable galactinol--sucrose galactosyltransferase 6
cann:107859660 microsomal glutathione S-transferase 3
cann:107859651 phytoene synthase 2, chloroplastic
cann:107859602 deoxyhypusine synthase
cann:107859469 bifunctional riboflavin kinase/FMN phosphatase
cann:107859460
cann:107859553 pectinesterase-like
cann:107859554 pectinesterase-like
cann:107859557 pectinesterase-like
cann:107859312 GDSL esterase/lipase At5g45920
cann:107859398 1,4-dihydroxy-2-naphthoyl-CoA thioesterase 1-like
cann:107859414 RNA polymerase II C-terminal domain phosphatase-like 1
cann:107859345 cleavage and polyadenylation specificity factor subunit 3-I
cann:107859563 beta-glucosidase 18-like
cann:107859319 isoamylase 2, chloroplastic-like
cann:107859725 desumoylating isopeptidase 2-like
cann:107859360 glyoxysomal processing protease, glyoxysomal
cann:107859606 aspartic proteinase-like
cann:107859689 proteasome subunit alpha type-4
cann:107859740 DNA replication licensing factor MCM6
cann:107859647 DEAD-box ATP-dependent RNA helicase 21
cann:107859311 pyruvate decarboxylase 1
cann:107859592 arogenate dehydratase/prephenate dehydratase 1, chloroplastic
cann:107859656 protein DJ-1 homolog D
cann:107859593 putative lactoylglutathione lyase
cann:107859696 H/ACA ribonucleoprotein complex subunit 4
cann:107859617 leucine--tRNA ligase, chloroplastic/mitochondrial
cann:107859741 CTP synthase-like
cann:107860083 3-isopropylmalate dehydrogenase, chloroplastic
cann:107859969 3-isopropylmalate dehydrogenase, chloroplastic-like
cann:107859795 isocitrate dehydrogenase [NAD] regulatory subunit 1, mitochondrial-like
cann:107859955 succinate dehydrogenase [ubiquinone] flavoprotein subunit 1, mitochondrial
cann:107859748 thioredoxin reductase NTRB-like
cann:107859891 peptide methionine sulfoxide reductase A5
cann:107859787 CAT2; catalase isozyme 1
cann:107860012 peroxidase 72-like
cann:107860013 peroxidase 49-like
cann:107859857 L-ascorbate peroxidase 3, peroxisomal-like
cann:107859858 L-ascorbate peroxidase 3, peroxisomal-like
cann:107859824 probable prolyl 4-hydroxylase 10
cann:107860019 3-epi-6-deoxocathasterone 23-monooxygenase
cann:107860069 delta(7)-sterol-C5(6)-desaturase
cann:107859914 cytochrome P450 84A1-like
cann:107860020 ribosomal RNA small subunit methyltransferase, mitochondrial
cann:107860096 protein-lysine N-methyltransferase Mettl10-like
cann:107860160 uncharacterized protein At3g49720
cann:107860102 methionyl-tRNA formyltransferase
cann:107860178 probable amino-acid acetyltransferase NAGS1, chloroplastic
cann:107860017 probable ubiquitin-conjugating enzyme E2 18
cann:107860149 probable xyloglucan endotransglucosylase/hydrolase protein 7
cann:107860159 branched-chain-amino-acid aminotransferase 3, chloroplastic-like
cann:107860113 probable fructokinase-6, chloroplastic
cann:107860107 pyridoxal kinase
cann:107859831 DNA-directed RNA polymerase II subunit 1
cann:107860148 cysteine desulfurase, mitochondrial
cann:107859747 serine/threonine-protein phosphatase 7
cann:107859829 phospholipase D delta
cann:107859763 exosome complex exonuclease RRP44 homolog A
cann:107859743 protein RRP6-like 2
cann:107859802 CAChi2; acidic endochitinase pcht28
cann:107859801 acidic endochitinase pcht28-like
cann:107859803 acidic 27 kDa endochitinase
cann:107859806 basic endochitinase-like
cann:107859863 alpha-mannosidase
cann:107859926 mannan endo-1,4-beta-mannosidase 7-like
cann:107859929 probable Xaa-Pro aminopeptidase P
cann:107860155 lysosomal Pro-X carboxypeptidase
cann:107860101 ATP-dependent Clp protease proteolytic subunit 3, chloroplastic
cann:107860108 protease Do-like 7
cann:107860123 organellar oligopeptidase A, chloroplastic/mitochondrial-like
cann:107860124 probable cytosolic oligopeptidase A
cann:107859999 proteasome subunit beta type-1
cann:107859905 fructose-bisphosphate aldolase 1, chloroplastic-like
cann:107860091 2-hydroxyacyl-CoA lyase
cann:107860029 gamma carbonic anhydrase 1, mitochondrial-like
cann:107859855 3-dehydroquinate synthase, chloroplastic
cann:107859988 putative glucose-6-phosphate 1-epimerase
cann:107860468 UDP-glucose 6-dehydrogenase 3-like
cann:107860601 ferredoxin-thioredoxin reductase catalytic chain, chloroplastic
cann:107860389 polyphenol oxidase B, chloroplastic-like
cann:107860606 peroxidase 63
cann:107860206 peroxidase 51
cann:107860325 peroxidase 10-like
cann:107860302 zeaxanthin epoxidase, chloroplastic
cann:107860613 alpha-dioxygenase 1-like
cann:107860618 alpha-dioxygenase 1-like
cann:107860619 alpha-dioxygenase 1-like
cann:107860635 FDH1; formate dehydrogenase, mitochondrial
cann:107860278 caffeoyl-CoA O-methyltransferase
cann:107860425 probable tRNA (guanine(26)-N(2))-dimethyltransferase 1
cann:107860260 rRNA methyltransferase 1, mitochondrial-like
cann:107860548 ubiquitin-conjugating enzyme E2 2-like
cann:107860485 probable ubiquitin conjugation factor E4
cann:107860399 auxin transport protein BIG
cann:107860527 granule-bound starch synthase 2, chloroplastic/amyloplastic
cann:107860391 probable galacturonosyltransferase 9
cann:107860490 UDP-glycosyltransferase 708D1-like
cann:107860487 UDP-glycosyltransferase 708D1-like
cann:107860568 beta-glucuronosyltransferase GlcAT14B
cann:107860563 inositol hexakisphosphate and diphosphoinositol-pentakisphosphate kinase 2-like
cann:107860209 casein kinase II subunit alpha-2
cann:107860646 serine/threonine-protein kinase BLUS1
cann:107860595 alpha-mannosidase 2
cann:107860450 serine carboxypeptidase-like 25
cann:107860467 probable mitochondrial-processing peptidase subunit beta, mitochondrial
cann:107860643 carbonic anhydrase, chloroplastic
cann:107860544 aldose 1-epimerase-like
cann:107860545 aldose 1-epimerase-like
cann:107860546 aldose 1-epimerase-like
cann:107860188 peptidyl-prolyl cis-trans isomerase CYP65
cann:107860535 delta(3,5)-Delta(2,4)-dienoyl-CoA isomerase, peroxisomal
cann:107860495 chorismate mutase 1, chloroplastic
cann:107860455 cysteine--tRNA ligase, chloroplastic/mitochondrial
cann:107860287 nicotinate phosphoribosyltransferase 2-like
cann:107860600 NADH dehydrogenase [ubiquinone] flavoprotein 1, mitochondrial
cann:107860540 ABC transporter B family member 19-like
cann:107860662 isocitrate dehydrogenase [NADP]
cann:107860735 G6PDH1; glucose-6-phosphate 1-dehydrogenase, cytoplasmic isoform
cann:107860712 very-long-chain 3-oxoacyl-CoA reductase 1
cann:107861722 glyoxylate/succinic semialdehyde reductase 2, chloroplastic
cann:107861619 D-3-phosphoglycerate dehydrogenase 3, chloroplastic-like
cann:107861734 protein HOTHEAD-like
cann:107861672 aldehyde dehydrogenase family 7 member A1
cann:107860713 succinate dehydrogenase [ubiquinone] iron-sulfur subunit 2, mitochondrial
cann:107861625 PDS; 15-cis-phytoene desaturase, chloroplastic/chromoplastic
cann:107860653 monodehydroascorbate reductase 4, peroxisomal
cann:107860766 sulfite oxidase
cann:107861665 LOX2; linoleate 13S-lipoxygenase 3-1, chloroplastic
cann:107860659 tRNA (adenine(58)-N(1))-methyltransferase catalytic subunit TRMT61A
cann:107861713 glycylpeptide N-tetradecanoyltransferase 1-like
cann:107861698 phospholipid:diacylglycerol acyltransferase 1-like
cann:107861685 3-oxoacyl-[acyl-carrier-protein] synthase II, chloroplastic-like
cann:107861640 alanine aminotransferase 2-like
cann:107860691 glucuronokinase 1-like
cann:107861622 mitogen-activated protein kinase kinase 5-like
cann:107861638 pectinesterase/pectinesterase inhibitor U1
cann:107861725 5'-nucleotidase SurE-like
cann:107861041 polygalacturonase-like
cann:107861717 beta-fructofuranosidase, insoluble isoenzyme CWINV1-like
cann:107861598 mannosyl-oligosaccharide 1,2-alpha-mannosidase MNS1
cann:107860883 serine carboxypeptidase-like 34
cann:107861094 cathepsin B-like
cann:107860655 peptide deformylase 1B, chloroplastic
cann:107860657 ATP-dependent RNA helicase-like protein DB10
cann:107861735 protein ROOT HAIR DEFECTIVE 3
cann:107860669 sirohydrochlorin ferrochelatase, chloroplastic
cann:107860795 acetyl-coenzyme A synthetase, chloroplastic/glyoxysomal
cann:107861687 ABC transporter B family member 19-like
cann:107861824 hydroxyphenylpyruvate reductase-like
cann:107862118 magnesium protoporphyrin IX methyltransferase, chloroplastic
cann:107862050 shikimate O-hydroxycinnamoyltransferase
cann:107861847 aspartate aminotransferase
cann:107861787 hexokinase-1
cann:107862040 glycerol kinase
cann:107861848 D-glycerate 3-kinase, chloroplastic
cann:107861887 caffeoylshikimate esterase
cann:107861846 zinc phosphodiesterase ELAC protein 2-like
cann:107862041 formamidopyrimidine-DNA glycosylase
cann:107862130 serine carboxypeptidase-like 45
cann:107861903 protein ASPARTIC PROTEASE IN GUARD CELL 1-like
cann:107861766 IAA-amino acid hydrolase ILR1-like 4
cann:107861967 signal recognition particle 54 kDa protein 1
cann:107862123 GDP-mannose 4,6 dehydratase 1
cann:107861820 protein disulfide isomerase-like 1-6
cann:107862107 glycine--tRNA ligase, mitochondrial 1-like
cann:107862021 proline--tRNA ligase, cytoplasmic-like
cann:107862076 4CL; 4-coumarate--CoA ligase 1
cann:107861837 malonate--CoA ligase-like
cann:107862007 plasma membrane ATPase 4
cann:107862038 pyrophosphate-energized vacuolar membrane proton pump-like
cann:107862290 UDP-glucose 6-dehydrogenase 5-like
cann:107862248 malate dehydrogenase, chloroplastic
cann:107862602 D-3-phosphoglycerate dehydrogenase 3, chloroplastic-like
cann:107862389 1-deoxy-D-xylulose 5-phosphate reductoisomerase, chloroplastic
cann:107862407 aldehyde dehydrogenase family 2 member B4, mitochondrial-like
cann:107862443 betaine aldehyde dehydrogenase, chloroplastic
cann:107862250 geranylgeranyl diphosphate reductase, chloroplastic
cann:107862446 pyridoxine/pyridoxamine 5'-phosphate oxidase 1, chloroplastic-like
cann:107862372 plant cysteine oxidase 3
cann:107862334 flavonoid 3'-monooxygenase
cann:107862612 protein-L-isoaspartate O-methyltransferase 1-like
cann:107862603
cann:107862366 uridine-cytidine kinase C
cann:107862445 mannose-1-phosphate guanyltransferase alpha
cann:107862364 serine/threonine-protein kinase 16
cann:107862203 beta-glucosidase 44-like
cann:107862297 heparanase-like protein 1
cann:107862363 serine protease SPPA, chloroplastic
cann:107862168 mitochondrial inner membrane protease subunit 2-like
cann:107862323 histone deacetylase 5
cann:107862601 manganese-dependent ADP-ribose/CDP-alcohol diphosphatase
cann:107862579 DEAD-box ATP-dependent RNA helicase 20
cann:107862371 enolase 1, chloroplastic
cann:107862261 ribulose-phosphate 3-epimerase, chloroplastic
cann:107862519 aldose 1-epimerase
cann:107862221 aldose 1-epimerase
cann:107862189 histidine--tRNA ligase, chloroplastic/mitochondrial
cann:107862466 5-formyltetrahydrofolate cyclo-ligase, mitochondrial
cann:107862278 carbamoyl-phosphate synthase small chain, chloroplastic-like
cann:107862484 plasma membrane ATPase 1
cann:107862704 glyceraldehyde-3-phosphate dehydrogenase, cytosolic-like
cann:107862877 pyruvate dehydrogenase E1 component subunit beta-1, mitochondrial
cann:107862856 dihydropyrimidine dehydrogenase (NADP(+)), chloroplastic
cann:107862630 peptide methionine sulfoxide reductase
cann:107862936 cytochrome P450 89A2-like
cann:107862991 CAOMT; caffeic acid 3-O-methyltransferase
cann:107862715 elongator complex protein 3
cann:107862888 3-oxoacyl-[acyl-carrier-protein] synthase 3 A, chloroplastic-like
cann:107862886 omega-hydroxypalmitate O-feruloyl transferase-like
cann:107862684 malate synthase, glyoxysomal-like
cann:107862814 sucrose synthase 5-like
cann:107862761 UDP-arabinopyranose mutase 3-like
cann:107862794 dolichyl-diphosphooligosaccharide--protein glycosyltransferase subunit STT3B
cann:107862720 gamma aminobutyrate transaminase 1, mitochondrial
cann:107862694 adenylate kinase 4
cann:107862709 nucleoside diphosphate kinase 2, chloroplastic
cann:107862849 RNA polymerase II subunit A C-terminal domain phosphatase SSU72
cann:107862757 alpha-galactosidase-like
cann:107862692 probable aspartyl aminopeptidase
cann:107862615 indole-3-glycerol phosphate synthase, chloroplastic-like
cann:107862764 gamma carbonic anhydrase-like 2, mitochondrial
cann:107862632 upa8; probable pectate lyase 18
cann:107862808 putative D-cysteine desulfhydrase 1, mitochondrial
cann:107862906 alanine--tRNA ligase
cann:107862740 asparagine--tRNA ligase, chloroplastic/mitochondrial
cann:107862932 4-coumarate--CoA ligase 2-like
cann:107862691 4-coumarate--CoA ligase-like 9
cann:107863057 pyridoxal reductase, chloroplastic
cann:107863336 dihydrodipicolinate reductase-like protein CRR1, chloroplastic
cann:107863514 peptide methionine sulfoxide reductase A1-like
cann:107863246 peroxidase P7-like
cann:107863235 mediator of RNA polymerase II transcription subunit 36a-like
cann:107863241 BAHD acyltransferase DCR
cann:107863475 waxy; granule-bound starch synthase 1, chloroplastic/amyloplastic
cann:107863362 probable fructokinase-7
cann:107863539 ATP-dependent 6-phosphofructokinase 4, chloroplastic-like
cann:107863168 plastidial pyruvate kinase 2
cann:107863418 UMP-CMP kinase
cann:107863492 uridylate kinase
cann:107863569 mannose-1-phosphate guanylyltransferase 1
cann:107863502 peptidyl-tRNA hydrolase, mitochondrial
cann:107863060 probable 6-phosphogluconolactonase 4, chloroplastic
cann:107863092 protein phosphatase 2C 57
cann:107863142 probable protein phosphatase 2C 76
cann:107863437
cann:107863389 alpha-L-fucosidase 1-like
cann:107863279 tripeptidyl-peptidase 2
cann:107863029 putative protease Do-like 14
cann:107863150 ATP-dependent zinc metalloprotease FTSH 11, chloroplastic/mitochondrial
cann:107863395 uncharacterized LOC107863395
cann:107863528 probable isoaspartyl peptidase/L-asparaginase 3
cann:107863089 BLP5; luminal-binding protein 5
cann:107863463 glucose-6-phosphate isomerase, cytosolic 2B
cann:107863363 phosphoglucomutase, chloroplastic
cann:107863035 glutamate-1-semialdehyde 2,1-aminomutase, chloroplastic
cann:107863280 cytochrome b6-f complex iron-sulfur subunit, chloroplastic
cann:107863300 transmembrane ascorbate ferrireductase 1
cann:107863918 riboflavin biosynthesis protein PYRR, chloroplastic
cann:107863689
cann:107863587 quinone oxidoreductase-like protein 2 homolog
cann:107863849 glutathione reductase, chloroplastic
cann:107863881 cytochrome P450 82C4-like
cann:107863813 2-methyl-6-phytyl-1,4-hydroquinone methyltransferase, chloroplastic-like
cann:107863691 acetolactate synthase small subunit 1, chloroplastic-like
cann:107863748 1-acyl-sn-glycerol-3-phosphate acyltransferase 2-like
cann:107863883 glutathione gamma-glutamylcysteinyltransferase 1
cann:107863708 putative SWI/SNF-related matrix-associated actin-dependent regulator of chromatin subfamily A member 3-like 1
cann:107863738 farnesyl pyrophosphate synthase 1-like
cann:107863939 calcium-dependent protein kinase 4
cann:107863643 calcium-dependent protein kinase 33-like
cann:107863961 serine/threonine-protein phosphatase BSL1
cann:107863942 uncharacterized protein At2g17340-like
cann:107863884 luminal-binding protein
cann:107863592 DNA-binding protein SMUBP-2
cann:107863621 DEAD-box ATP-dependent RNA helicase 37-like
cann:107864032 UDP-glucuronic acid decarboxylase 2-like
cann:107863949 linolenate hydroperoxide lyase, chloroplastic
cann:107863937 phenylalanine ammonia-lyase-like
cann:107863655 methionine gamma-lyase-like
cann:107863952 DNA topoisomerase 1-like
cann:107863740 valine--tRNA ligase, chloroplastic/mitochondrial 2
cann:107863875 glutamine-dependent NAD(+) synthetase
cann:107863842 NADH dehydrogenase [ubiquinone] flavoprotein 2, mitochondrial
cann:107864181 malate dehydrogenase
cann:107864249 succinate-semialdehyde dehydrogenase, mitochondrial
cann:107864303 GR1; glutathione reductase, chloroplastic
cann:107864343 selenium-binding protein 1-like
cann:107864173 1,2-dihydroxy-3-keto-5-methylthiopentene dioxygenase 1
cann:107864271 ubiquinone biosynthesis monooxygenase COQ6, mitochondrial
cann:107864095 histone-lysine N-methyltransferase, H3 lysine-9 specific SUVH1-like
cann:107864266 chalcone synthase 1B
cann:107864098 3-oxoacyl-[acyl-carrier-protein] synthase I, chloroplastic-like
cann:107864235 pre-mRNA-processing factor 19
cann:107864054 sucrose synthase 2
cann:107864313 probable sucrose-phosphate synthase 2
cann:107864353 xyloglucan endotransglucosylase/hydrolase 2
cann:107864412 hydroxyproline O-galactosyltransferase HPGT1-like
cann:107864096 cysteine synthase
cann:107864467 phosphoglucan, water dikinase, chloroplastic
cann:107864194 casein kinase I-like
cann:107864403 PTI1-like tyrosine-protein kinase 1
cann:107864052 pectinesterase-like
cann:107864053 endoglucanase 17
cann:107864322 adenosylhomocysteinase
cann:107864141 proteasome subunit beta type-2-B
cann:107864063 fumarate hydratase 1, mitochondrial-like
cann:107864100 imidazoleglycerol-phosphate dehydratase
cann:107864216 cyanate hydratase
cann:107864325 UDP-glucuronate 4-epimerase 6
cann:107864341 probable acyl-activating enzyme 16, chloroplastic
cann:107864539 malate dehydrogenase, chloroplastic-like
cann:107864529 monodehydroascorbate reductase 5, mitochondrial
cann:107864929 probable phospholipid hydroperoxide glutathione peroxidase
cann:107865674 pirin-like protein
cann:107865522 LOX; probable linoleate 9S-lipoxygenase 5
cann:107864536 7-hydroxymethyl chlorophyll a reductase, chloroplastic
cann:107864546 aspartate carbamoyltransferase, chloroplastic-like
cann:107864515 3-ketoacyl-CoA thiolase 2, peroxisomal
cann:107864781 ubiquitin-conjugating enzyme E2 5-like
cann:107864808 glutathione S-transferase T1-like
cann:107864817 glutathione S-transferase T1-like
cann:107864876 glutathione S-transferase T1-like
cann:107864633 glutathione S-transferase U9-like
cann:107864665 pyruvate kinase isozyme A, chloroplastic
cann:107864626 phosphatidate cytidylyltransferase 1-like
cann:107864765 cyclin-dependent kinase D-3-like
cann:107864541 beta-amylase 1, chloroplastic
cann:107865234 puromycin-sensitive aminopeptidase
cann:107864683 aspartic proteinase-like
cann:107865342 signal peptide peptidase-like 2
cann:107864617 ureidoglycolate hydrolase
cann:107864517 inosine triphosphate pyrophosphatase
cann:107864830 phosphopantothenoylcysteine decarboxylase-like
cann:107864577 3-isopropylmalate dehydratase large subunit-like
cann:107864518 probable pectate lyase 8
cann:107864940 putative D-cysteine desulfhydrase 1, mitochondrial
cann:107864504 2-C-methyl-D-erythritol 2,4-cyclodiphosphate synthase, chloroplastic
cann:107865562 bifunctional UDP-glucose 4-epimerase and UDP-xylose 4-epimerase 1
cann:107864663 GDP-mannose 3,5-epimerase 2
cann:107865075 glutamate--cysteine ligase, chloroplastic
cann:107865390 GMP synthase [glutamine-hydrolyzing]
cann:107866046 methylecgonone reductase-like
cann:107866265 bifunctional dTDP-4-dehydrorhamnose 3,5-epimerase/dTDP-4-dehydrorhamnose reductase
cann:107866774 glyceraldehyde-3-phosphate dehydrogenase B, chloroplastic
cann:107866377 primary amine oxidase
cann:107866849 probable nucleoredoxin 2
cann:107866793 CAT3; catalase isozyme 3
cann:107866095 lignin-forming anionic peroxidase-like
cann:107866886 probable diphthine methyl ester synthase
cann:107865980 lysophospholipid acyltransferase 1
cann:107866243 hydroxymethylglutaryl-CoA synthase-like
cann:107866797 1,4-alpha-glucan-branching enzyme-like
cann:107866635 glutathione S-transferase U10-like
cann:107865960 acetylornithine aminotransferase, mitochondrial
cann:107866897 hexokinase-2, chloroplastic
cann:107866845 calcium-dependent protein kinase 29
cann:107866817 probable serine/threonine-protein kinase At4g35230
cann:107866755 cell division control protein 2 homolog D
cann:107865874 mitogen-activated protein kinase kinase 6
cann:107866509 peptidyl-tRNA hydrolase ICT1, mitochondrial
cann:107866274 phospholipase D beta 1-like
cann:107866295 protein FAM63B
cann:107866640 ATP-dependent Clp protease proteolytic subunit-related protein 2, chloroplastic
cann:107866767 xylem cysteine proteinase 1
cann:107866816 ATPase; ATP-dependent zinc metalloprotease FTSH, chloroplastic
cann:107866830 CUKM10; ornithine decarboxylase
cann:107866542 deoxyribodipyrimidine photo-lyase
cann:107866888 protein SPA, chloroplastic
cann:107866862 prostaglandin E synthase 2
cann:107866821 tRNA pseudouridine synthase A, mitochondrial
cann:107866471 phosphoribosylformylglycinamidine cyclo-ligase, chloroplastic/mitochondrial-like
cann:107867325 glutamyl-tRNA reductase 1, chloroplastic
cann:107866986 isoflavone reductase-like protein
cann:107866953 cytokinin dehydrogenase 5
cann:107867212 peroxidase 47-like
cann:107867275 uncharacterized protein At3g49720-like
cann:107867328 serine hydroxymethyltransferase, mitochondrial-like
cann:107866980 ornithine carbamoyltransferase, chloroplastic
cann:107867333 transaldolase
cann:107867038 lysophospholipid acyltransferase LPEAT1
cann:107867044 E2; NEDD8-conjugating enzyme Ubc12-like
cann:107867041 anthocyanidin 3-O-glucosyltransferase 5-like
cann:107867226 adenine phosphoribosyltransferase 1-like
cann:107867033 arabinosyltransferase RRA3-like
cann:107867046 GGPS; geranylgeranyl pyrophosphate synthase, chloroplastic
cann:107866981 solanesyl diphosphate synthase 3, chloroplastic/mitochondrial
cann:107867311 xylulose kinase
cann:107866963 mitogen-activated protein kinase homolog NTF3
cann:107867255 serine carboxypeptidase-like 13
cann:107867258 serine carboxypeptidase-like 17
cann:107866938 cysteine proteinase 15A-like
cann:107866984 proteasome subunit alpha type-1-A-like
cann:107867016 deoxyuridine 5'-triphosphate nucleotidohydrolase-like
cann:107867324 phosphoenolpyruvate carboxykinase [ATP]-like
cann:107867005 S-adenosyl-L-methionine-dependent tRNA 4-demethylwyosine synthase
cann:107867127 uroporphyrinogen-III synthase, chloroplastic
cann:107866985 gamma carbonic anhydrase 2, mitochondrial
cann:107867486 L-lactate dehydrogenase B-like
cann:107867684 peroxisomal acyl-coenzyme A oxidase 1
cann:107867353 cpr1; NADPH--cytochrome P450 reductase-like
cann:107867617 peroxidase 12-like
cann:107867619 peroxidase 12-like
cann:107867450 thylakoid lumenal 29 kDa protein, chloroplastic
cann:107867583 tRNA (carboxymethyluridine(34)-5-O)-methyltransferase
cann:107867494 probable pectin methyltransferase QUA2
cann:107867622 protein S-acyltransferase 8
cann:107867633 sterol 3-beta-glucosyltransferase UGT80B1
cann:107867721 putative UDP-glucuronate:xylan alpha-glucuronosyltransferase 3
cann:107867463 phospho-2-dehydro-3-deoxyheptonate aldolase 1, chloroplastic
cann:107867663 fructose-1,6-bisphosphatase, cytosolic
cann:107867406 serine/threonine-protein phosphatase PP2A-2 catalytic subunit-like
cann:107867741 probable protein phosphatase 2C 11
cann:107867527 phosphoinositide phosphatase SAC1-like
cann:107867398 alpha-xylosidase 1-like
cann:107867377 proline iminopeptidase
cann:107867715 serine carboxypeptidase-like 42
cann:107867665 protein FAM188A
cann:107867374 argininosuccinate lyase, chloroplastic
cann:107867385 glucose-6-phosphate isomerase 1, chloroplastic
cann:107867610 uncharacterized protein OsI_027940-like
cann:107867403 phosphoglucomutase, cytoplasmic-like
cann:107867693 cycloartenol Synthase
cann:107867448 serine--tRNA ligase, chloroplastic/mitochondrial
cann:107867628 5-formyltetrahydrofolate cyclo-ligase-like protein COG0212
cann:107867620 pyrophosphate-energized membrane proton pump 2
cann:107867797 protein translocase subunit SECA2, chloroplastic
cann:107867407 phospholipid-transporting ATPase 3-like
cann:107867926 bifunctional aspartokinase/homoserine dehydrogenase 1, chloroplastic-like
cann:107868112 RCCR; red chlorophyll catabolite reductase, chloroplastic
cann:107868106 alternative NAD(P)H-ubiquinone oxidoreductase C1, chloroplastic/mitochondrial
cann:107867964 nitrate reductase [NADH]
cann:107868078 probable L-ascorbate peroxidase 6, chloroplastic
cann:107867814 dihydrolipoyllysine-residue acetyltransferase component 5 of pyruvate dehydrogenase complex, chloroplastic
cann:107867900 histone acetyltransferase of the MYST family 1-like
cann:107868025 long chain base biosynthesis protein 1-like
cann:107867882 alpha-1,4 glucan phosphorylase L-1 isozyme, chloroplastic/amyloplastic
cann:107868287 probable xyloglucan endotransglucosylase/hydrolase protein 8
cann:107868151 UDP-glycosyltransferase 74F2-like
cann:107868072 cystathionine gamma-synthase 1, chloroplastic-like
cann:107867990 probable N-succinyldiaminopimelate aminotransferase DapC
cann:107868086 casein kinase II subunit alpha-2-like
cann:107868306 calcium-dependent protein kinase 21-like
cann:107868023 calcium-dependent protein kinase 11-like
cann:107868152 palmitoyl-protein thioesterase 1-like
cann:107867836 alpha-amylase
cann:107867838 alpha-amylase-like
cann:107868075 aminoacylase-1
cann:107868242 nucleoside-triphosphatase THEP1
cann:107868247 ruvB-like 2
cann:107867888 dynamin-2A-like
cann:107868222 probable enoyl-CoA hydratase 2, mitochondrial
cann:107868126 4-hydroxy-tetrahydrodipicolinate synthase, chloroplastic
cann:107867808 chorismate mutase 2
cann:107868016 long chain acyl-CoA synthetase 9, chloroplastic
cann:107867809 plasma membrane ATPase 1-like
cann:107868504 glucose-6-phosphate 1-dehydrogenase, chloroplastic
cann:107869989 dihydroneopterin aldolase 2-like
cann:107868535 deoxyhypusine hydroxylase-B
cann:107868474 2-methyl-6-phytyl-1,4-hydroquinone methyltransferase, chloroplastic-like
cann:107870022 zeatin O-xylosyltransferase-like
cann:107870023 zeatin O-glucosyltransferase-like
cann:107868476 ATP sulfurylase 1, chloroplastic-like
cann:107868478 ATP sulfurylase 1, chloroplastic-like
cann:107869328 pyruvate kinase isozyme G, chloroplastic
cann:107868429 phosphatidylinositol 4-kinase alpha 1-like
cann:107869556 phosphomevalonate kinase
cann:107869222 ribose-phosphate pyrophosphokinase 1-like
cann:107870013 UDP-N-acetylglucosamine--dolichyl-phosphate N-acetylglucosaminephosphotransferase-like
cann:107868580 serine/threonine-protein kinase SAPK3-like
cann:107870032 S-formylglutathione hydrolase
cann:107869066 poly(U)-specific endoribonuclease-B
cann:107870058 beta-glucosidase BoGH3B-like
cann:107868631 serine carboxypeptidase-like 13
cann:107868464 acylamino-acid-releasing enzyme-like
cann:107868921 lon protease homolog 2, peroxisomal
cann:107868465 ATP-dependent Clp protease proteolytic subunit-related protein 4, chloroplastic
cann:107868479 cyprosin-like
cann:107868439 probable signal peptidase complex subunit 1
cann:107868370 neutral ceramidase-like
cann:107868552 (S)-ureidoglycine aminohydrolase
cann:107868440 3-isopropylmalate dehydratase large subunit-like
cann:107869421 protein disulfide isomerase-like 1-4
cann:107869136 phosphoacetylglucosamine mutase
cann:107870054 magnesium-chelatase subunit ChlD, chloroplastic
cann:107870028 putative calcium-transporting ATPase 11, plasma membrane-type
cann:107870368 gapA1; glyceraldehyde-3-phosphate dehydrogenase A, chloroplastic
cann:107870448 pyruvate dehydrogenase E1 component subunit beta-3, chloroplastic-like
cann:107870252 2-oxoglutarate dehydrogenase, mitochondrial
cann:107870238 very-long-chain enoyl-CoA reductase
cann:107870225 probable acyl-CoA dehydrogenase IBR3
cann:107870439 ubiquinol oxidase 2, mitochondrial
cann:107870081 probable carotenoid cleavage dioxygenase 4, chloroplastic
cann:107870346 bifunctional purine biosynthesis protein PurH
cann:107870097 probable acetyl-CoA acetyltransferase, cytosolic 2
cann:107870216 ubiquitin-conjugating enzyme E2 7-like
cann:107870236 dolichyl-phosphate beta-glucosyltransferase
cann:107870383 zeatin O-glucosyltransferase-like
cann:107870472
cann:107870473 zeatin O-xylosyltransferase-like
cann:107870290 inositol phosphorylceramide glucuronosyltransferase 1-like
cann:107870188 arabinosyltransferase XEG113
cann:107870336 protein IN2-1 homolog B-like
cann:107870410 homoserine kinase
cann:107870413 pyruvate kinase, cytosolic isozyme
cann:107870091 phosphatidylinositol 3-kinase, root isoform
cann:107870111 inositol monophosphatase 1
cann:107870314 alpha-glucosidase-like
cann:107870414 alpha-galactosidase 1-like
cann:107870090 serine carboxypeptidase-like 27
cann:107870070 insulin-degrading enzyme-like 1, peroxisomal
cann:107870071 insulin-degrading enzyme-like 1, peroxisomal
cann:107870358 proteasome subunit beta type-3-A
cann:107870218 UDP-glucuronic acid decarboxylase 6
cann:107870248 UDP-glucuronic acid decarboxylase 6-like
cann:107870286 probable low-specificity L-threonine aldolase 1
cann:107870144 very-long-chain (3R)-3-hydroxyacyl-CoA dehydratase PASTICCINO 2
cann:107870324 chorismate synthase 2, chloroplastic
cann:107870247 methionine--tRNA ligase, chloroplastic/mitochondrial
cann:107870342 glycine--tRNA ligase, mitochondrial 1-like
cann:107870135 glutamine synthetase cytosolic isozyme 1-1
cann:107870073 magnesium-chelatase subunit ChlH, chloroplastic
cann:107870343 cytochrome b-c1 complex subunit Rieske, mitochondrial
cann:107870745 pyruvate dehydrogenase E1 component subunit alpha, mitochondrial-like
cann:107870897 pyridoxine/pyridoxamine 5'-phosphate oxidase 2
cann:107870798 probable polyamine oxidase 5
cann:107870810 NADH-cytochrome b5 reductase-like protein
cann:107870698 sulfhydryl oxidase 2
cann:107871036 MsrB1; peptide methionine sulfoxide reductase B5-like
cann:107870482 glutathione S-transferase DHAR3, chloroplastic-like
cann:107870882 4-hydroxyphenylpyruvate dioxygenase
cann:107870898 probable tocopherol O-methyltransferase, chloroplastic
cann:107871033 gamma-glutamyltranspeptidase 1-like
cann:107870811 probable alpha,alpha-trehalose-phosphate synthase [UDP-forming] 9
cann:107870725 casein kinase I-like
cann:107870837 3-hydroxyisobutyryl-CoA hydrolase-like protein 3, mitochondrial
cann:107870820 CTD small phosphatase-like protein 2
cann:107870561 glucan endo-1,3-beta-glucosidase 3-like
cann:107870854 glucan endo-1,3-beta-glucosidase 6
cann:107870929 serine carboxypeptidase-like 19
cann:107870663 ATP-dependent Clp protease proteolytic subunit 4, chloroplastic
cann:107871017 ATP-dependent zinc metalloprotease FTSH 4, mitochondrial-like
cann:107870957 proteasome subunit beta type-6
cann:107870684 acetylornithine deacetylase
cann:107870634 histone deacetylase 19
cann:107870955 DExH-box ATP-dependent RNA helicase DExH10
cann:107870777 phosphoenolpyruvate carboxylase 4
cann:107870727 ferrochelatase-2, chloroplastic
cann:107870994 inositol-3-phosphate synthase-like
cann:107870519 glutamine synthetase
cann:107871014 NADH dehydrogenase [ubiquinone] iron-sulfur protein 7, mitochondrial
cann:107870765 ABC transporter B family member 2-like
cann:107871423 probable methylenetetrahydrofolate reductase
cann:107871206 dihydrolipoyl dehydrogenase 2, chloroplastic-like
cann:107871223 LDH; leghemoglobin reductase
cann:107871328
cann:107871326 polyphenol oxidase B, chloroplastic-like
cann:107871334 polyphenol oxidase B, chloroplastic-like
cann:107871405 catechol oxidase B, chloroplastic
cann:107871140 POD; peroxidase P7
cann:107871386 cytochrome P450 77A2
cann:107871074 cytochrome P450 71A1-like
cann:107871142 SOD; superoxide dismutase [Mn], mitochondrial
cann:107871122 ferritin-2, chloroplastic
cann:107871288 serine hydroxymethyltransferase 4
cann:107871044 glycerol-3-phosphate acyltransferase, chloroplastic
cann:107871256 CHS; chalcone synthase 2
cann:107871296 E3 ubiquitin-protein ligase RGLG2
cann:107871184 ATP-citrate synthase alpha chain protein 2
cann:107871356 inositol phosphorylceramide glucuronosyltransferase 1-like
cann:107871275 poly [ADP-ribose] polymerase 2
cann:107871289 glutamate 5-kinase
cann:107871233 pto-interacting protein 1-like
cann:107871353 cysteine desulfurase 1, chloroplastic
cann:107871151 pectin acetylesterase 8-like
cann:107871143 macro domain-containing protein VPA0103
cann:107871357 serine/threonine-protein phosphatase PP1-like
cann:107871314 RNA polymerase II C-terminal domain phosphatase-like 3
cann:107871181 putative RNA polymerase II subunit B1 CTD phosphatase RPAP2 homolog
cann:107871120 multiple inositol polyphosphate phosphatase 1
cann:107871411 uncharacterized LOC107871411
cann:107871086 phosphoinositide phospholipase C 2-like
cann:107871323 beta-hexosaminidase 1-like
cann:107871177 pyrrolidone-carboxylate peptidase
cann:107871360 ubiquitin carboxyl-terminal hydrolase 12-like
cann:107871107 peptide deformylase 1A, chloroplastic
cann:107871347 nitrilase-like protein 2
cann:107871417 isopentenyl-diphosphate Delta-isomerase I
cann:107871202 protein disulfide-isomerase-like
cann:107871144 probable chalcone--flavonone isomerase 3
cann:107871252 methionine--tRNA ligase, cytoplasmic
cann:107871445 aspartate--tRNA ligase 2, cytoplasmic-like
cann:107872474 glyoxylate/hydroxypyruvate reductase HPR3-like
cann:107873002 aldehyde dehydrogenase-like
cann:107873001 probable L-ascorbate peroxidase 6, chloroplastic
cann:107872310 cytochrome P450 89A9-like
cann:107872236 tyramine N-feruloyltransferase 4/11-like
cann:107872811 N-alpha-acetyltransferase 50-like
cann:107872499 polygalacturonate 4-alpha-galacturonosyltransferase
cann:107872873 zeatin O-glucosyltransferase-like
cann:107873029 EPSPS; 3-phosphoshikimate 1-carboxyvinyltransferase 1, chloroplastic
cann:107873017 NAD kinase 2, chloroplastic-like
cann:107871848 L-arabinokinase-like
cann:107872810 uridine kinase-like protein 1, chloroplastic
cann:107872803 protein-ribulosamine 3-kinase, chloroplastic
cann:107872767 adenylate kinase, chloroplastic-like
cann:107872649 phospholipase D gamma 1-like
cann:107871511 nuclear inhibitor of protein phosphatase 1
cann:107871643 glucan endo-1,3-beta-glucosidase 5
cann:107871710 uncharacterized LOC107871710
cann:107871486 proteasome subunit beta type-5
cann:107873005 arginase 1, mitochondrial
cann:107871481 mRNA-decapping enzyme subunit 2
cann:107872783 vesicle-fusing ATPase
cann:107872847 DEAD-box ATP-dependent RNA helicase 56-like
cann:107872937 3-isopropylmalate dehydratase small subunit 3-like
cann:107871487 phenylalanine ammonia-lyase-like
cann:107873035 UDP-glucuronate 4-epimerase 3
cann:107871485 1-(5-phosphoribosyl)-5-[(5-phosphoribosylamino)methylideneamino] imidazole-4-carboxamide isomerase, chloroplastic
cann:107872779 protein disulfide isomerase-like 5-2
cann:107872999 protein disulfide-isomerase-like
cann:107871542 tryptophan--tRNA ligase, cytoplasmic
cann:107871475 threonine--tRNA ligase, mitochondrial 1-like
cann:107871447 phenylalanine--tRNA ligase, chloroplastic/mitochondrial
cann:107872682 ATPase GET3
cann:107873489 tropinone reductase homolog At5g06060-like
cann:107873263 delta-1-pyrroline-5-carboxylate synthase-like
cann:107873565 enoyl-[acyl-carrier-protein] reductase [NADH], chloroplastic-like
cann:107873377 quinone oxidoreductase
cann:107873416 internal alternative NAD(P)H-ubiquinone oxidoreductase A1, mitochondrial
cann:107873291 laccase-12-like
cann:107873435 L-ascorbate peroxidase 1, cytosolic-like
cann:107873422 APX1; L-ascorbate peroxidase 1, cytosolic
cann:107873188 stearoyl-[acyl-carrier-protein] 9-desaturase, chloroplastic
cann:107873310 FAD; omega-3 fatty acid desaturase, chloroplastic-like
cann:107873096 superoxide dismutase [Fe], chloroplastic
cann:107873279 ferritin-2, chloroplastic-like
cann:107873418 probable methyltransferase PMT13
cann:107873175 2-isopropylmalate synthase B
cann:107873397 shaggy-related protein kinase epsilon
cann:107873262 hydroxyacylglutathione hydrolase cytoplasmic
cann:107873080 5'-nucleotidase SurE-like
cann:107873196 serine/threonine-protein phosphatase PP1 isozyme 2-like
cann:107873585 probable protein phosphatase 2C 26
cann:107873209 phosphoinositide phospholipase C 2-like
cann:107873305 alpha-galactosidase 3
cann:107873290 cytosolic endo-beta-N-acetylglucosaminidase 1
cann:107873099 ATPase family AAA domain-containing protein 1
cann:107873253 DEAD-box ATP-dependent RNA helicase 56-like
cann:107873461 phosphomethylpyrimidine synthase, chloroplastic
cann:107873095 putative pterin-4-alpha-carbinolamine dehydratase
cann:107873504 triosephosphate isomerase, cytosolic-like
cann:107873287 enoyl-CoA delta isomerase 1, peroxisomal-like
cann:107873608 ubiquitin-activating enzyme E1 1-like
cann:107873413 AS1; asparagine synthetase [glutamine-hydrolyzing]-like
cann:107874232 sorbitol dehydrogenase
cann:107873625 3-oxo-Delta(4,5)-steroid 5-beta-reductase-like
cann:107875310 glutathionyl-hydroquinone reductase YqjG
cann:107874082
cann:107874093 lignin-forming anionic peroxidase-like
cann:107874527 peroxidase N
cann:107874182 LOXc; linoleate 13S-lipoxygenase 2-1, chloroplastic-like
cann:107873633 delta(12)-acyl-lipid-desaturase-like
cann:107873887 long chain base biosynthesis protein 2a-like
cann:107873951 E3 ubiquitin-protein ligase BRE1-like 2
cann:107873628 sterol 3-beta-glucosyltransferase UGT80A2
cann:107874024 callose synthase 9
cann:107873717 glutathione S-transferase
cann:107874254 UPF0061 protein azo1574-like
cann:107875269 EKC/KEOPS complex subunit bud32-like
cann:107873609 putative deoxyribonuclease TATDN1
cann:107873685 glucan endo-1,3-beta-glucosidase 4
cann:107874490 cysteine protease ATG4
cann:107874636 protein disulfide isomerase-like 1-4
cann:107875306 succinyl-CoA ligase [ADP-forming] subunit beta, mitochondrial
cann:107874073 formate--tetrahydrofolate ligase
cann:107875334 tropinone reductase homolog At5g06060-like
cann:107875646 fatty acyl-CoA reductase 3-like
cann:107875679 7-dehydrocholesterol reductase-like
cann:107875484 probable NAD(P)H dehydrogenase (quinone) FQR1-like 3
cann:107875737 probable glutathione peroxidase 2
cann:107875406 C4H; trans-cinnamate 4-monooxygenase
cann:107875625 agmatine coumaroyltransferase-2-like
cann:107875635 glucomannan 4-beta-mannosyltransferase 2-like
cann:107875349 galacturonosyltransferase 8
cann:107875459 6-phosphofructo-2-kinase/fructose-2,6-bisphosphatase
cann:107875723 molybdopterin synthase catalytic subunit
cann:107875344 FatA; oleoyl-acyl carrier protein thioesterase, chloroplastic-like
cann:107875494 acyl-coenzyme A thioesterase 13-like
cann:107875507 phosphoserine phosphatase, chloroplastic
cann:107875517 serine/threonine-protein phosphatase PP1 isozyme 2
cann:107875637 probable 2-carboxy-D-arabinitol-1-phosphatase
cann:107875489 beta-glucosidase BoGH3B-like
cann:107875707 beta-glucosidase BoGH3B-like
cann:107875367 serine carboxypeptidase-like 20
cann:107875611 serine carboxypeptidase-like
cann:107875497 signal peptide peptidase-like
cann:107875666 mRNA-decapping enzyme-like protein
cann:107875499 cytosolic enolase 3
cann:107875636 arogenate dehydratase/prephenate dehydratase 6, chloroplastic-like
cann:107875470 probable pyridoxal 5'-phosphate synthase subunit PDX1
cann:107875564 D-cysteine desulfhydrase 2, mitochondrial
cann:107875379 ribonuclease 2-like
cann:107875359 peptidyl-prolyl cis-trans isomerase FKBP62
cann:107875372 probable 3-beta-hydroxysteroid-Delta(8),Delta(7)-isomerase
cann:107875422 carbamoyl-phosphate synthase large chain, chloroplastic
cann:107875940 short-chain type dehydrogenase/reductase-like
cann:107875870 3-oxoacyl-[acyl-carrier-protein] reductase 4-like
cann:107875809 short-chain type dehydrogenase/reductase-like
cann:107875923 betaine aldehyde dehydrogenase 1, chloroplastic-like
cann:107875948 probable aldehyde dehydrogenase
cann:107875817 pyruvate dehydrogenase E1 component subunit beta-1, mitochondrial
cann:107876055 2-alkenal reductase (NADP(+)-dependent)-like
cann:107876113 LOX1; probable linoleate 9S-lipoxygenase 5
cann:107875906 5-methyltetrahydropteroyltriglutamate--homocysteine methyltransferase
cann:107875843 probable 18S rRNA (guanine-N(7))-methyltransferase
cann:107876077 glycylpeptide N-tetradecanoyltransferase 1-like
cann:107875815 probable protein S-acyltransferase 7
cann:107875818 ubiquitin-conjugating enzyme E2 27
cann:107876064 RING-box protein 1a-like
cann:107875786 UDP-glycosyltransferase 73C3-like
cann:107875902 anthranilate phosphoribosyltransferase, chloroplastic-like
cann:107876048 AlaAT; alanine aminotransferase 2-like
cann:107875756 LL-diaminopimelate aminotransferase, chloroplastic
cann:107876107 hexokinase-2
cann:107875763 fructokinase-2
cann:107875978 protein CLP1 homolog
cann:107875799 inositol-tetrakisphosphate 1-kinase 5-like
cann:107875745 4-diphosphocytidyl-2-C-methyl-D-erythritol kinase, chloroplastic/chromoplastic
cann:107875867 nucleoside diphosphate kinase 2, chloroplastic-like
cann:107875849 molybdopterin biosynthesis protein CNX1
cann:107876040 acyl-protein thioesterase 2
cann:107875904 GDSL esterase/lipase At5g62930-like
cann:107875850 phytochrome-associated serine/threonine-protein phosphatase 3
cann:107876031 phospholipase D alpha 1
cann:107875944 beta-glucosidase BoGH3B-like
cann:107876085 beta-galactosidase 17
cann:107876036 lys-63-specific deubiquitinase BRCC36-like
cann:107875766 COP9 signalosome complex subunit 5b-like
cann:107875775 IAA-amino acid hydrolase ILR1-like 5
cann:107875768 uroporphyrinogen decarboxylase, chloroplastic
cann:107876074 threonine synthase, chloroplastic-like
cann:107875750 lysine--tRNA ligase
cann:107876022 proline--tRNA ligase, cytoplasmic-like
cann:107875995 4-coumarate--CoA ligase 2
cann:107875859 SUMO-activating enzyme subunit 1B-1-like
cann:107875939 plasma membrane ATPase 2
cann:107876025 pyrophosphate-energized vacuolar membrane proton pump-like
cann:107877631 NADP-dependent glyceraldehyde-3-phosphate dehydrogenase
cann:107877750 3-oxo-Delta(4,5)-steroid 5-beta-reductase-like
cann:107877738
cann:107876377 arogenate dehydrogenase 2, chloroplastic-like
cann:107877215 peroxidase 3-like
cann:107877621 omega-6 fatty acid desaturase, chloroplastic
cann:107877500 dihydrolipoyllysine-residue acetyltransferase component 3 of pyruvate dehydrogenase complex, mitochondrial-like
cann:107877711 protein S-acyltransferase 24
cann:107877734 probable sucrose-phosphate synthase
cann:107877529 probable alpha,alpha-trehalose-phosphate synthase [UDP-forming] 11
cann:107877384 pyruvate kinase, cytosolic isozyme
cann:107877514 diacylglycerol kinase 7
cann:107877662 acidic mammalian chitinase-like
cann:107876837 beta-glucosidase 40
cann:107876454 isoamylase 3, chloroplastic-like
cann:107877660 lysosomal Pro-X carboxypeptidase
cann:107877600 serine carboxypeptidase 24
cann:107877669 DNA replication licensing factor MCM5
cann:107877526 adenylosuccinate lyase-like
cann:107877516 ribonuclease S-7-like
cann:107877519 ribonuclease S-4-like
cann:107877520 intracellular ribonuclease LX-like
cann:107877523 ribonuclease MC-like
cann:107877524 ribonuclease MC-like
cann:107877517 hrap; extracellular ribonuclease LE-like
cann:107877521 ribonuclease 1-like
cann:107877684 peptidyl-prolyl cis-trans isomerase CYP28, chloroplastic
cann:107876821 photosynthetic NDH subunit of lumenal location 5, chloroplastic
cann:107877490 xylose isomerase
cann:107877721 pyrophosphate-energized vacuolar membrane proton pump-like
cann:107878100 glucose-6-phosphate 1-dehydrogenase, chloroplastic
cann:107877934 alpha-aminoadipic semialdehyde synthase
cann:107878262 peroxidase 3-like
cann:107877928 peroxiredoxin Q, chloroplastic
cann:107878069 hyoscyamine 6-dioxygenase-like
cann:107878272 histone-lysine N-methyltransferase ATXR3
cann:107878086 acetyl-CoA acetyltransferase, cytosolic 1
cann:107877868 benzyl alcohol O-benzoyltransferase
cann:107878276 xyloglucan endotransglucosylase/hydrolase protein 9
cann:107878068 zeatin O-xylosyltransferase-like
cann:107878163 thymidylate kinase
cann:107877828 ectonucleotide pyrophosphatase/phosphodiesterase family member 1-like
cann:107878318 endochitinase 4
cann:107877862 cyp-3; cysteine proteinase 3
cann:107877825 general transcription factor IIF subunit 2-like
cann:107877859 protein bem46
cann:107878225 aconitate hydratase, cytoplasmic
cann:107878229 aconitate hydratase, cytoplasmic-like
cann:107877951 putative glucose-6-phosphate 1-epimerase
cann:107877786 macrophage migration inhibitory factor homolog
cann:107878187 protein disulfide isomerase-like 2-3
cann:107878039 2,3-bisphosphoglycerate-independent phosphoglycerate mutase
cann:107877813 tyrosine--tRNA ligase, chloroplastic/mitochondrial
cann:107878157 threonine--tRNA ligase, chloroplastic/mitochondrial 2
cann:107878096 long chain acyl-CoA synthetase 8
cann:107877967 plasma membrane ATPase 4
cann:107877781 calcium-transporting ATPase 10, plasma membrane-type
cann:107878622 malate dehydrogenase, mitochondrial
cann:107878648 3-hydroxybutyryl-CoA dehydrogenase
cann:107878558 MsrB4; peptide methionine sulfoxide reductase B1, chloroplastic
cann:107878548 persulfide dioxygenase ETHE1 homolog, mitochondrial
cann:107878470 ubiquinone biosynthesis O-methyltransferase, mitochondrial
cann:107878611 ubiquitin-conjugating enzyme E2 35
cann:107878413 probable alpha,alpha-trehalose-phosphate synthase [UDP-forming] 7
cann:107878565 alpha,alpha-trehalose-phosphate synthase [UDP-forming] 1
cann:107878371 beta-glucosidase-like SFR2, chloroplastic
cann:107878484 xyloglucan endotransglucosylase/hydrolase protein 15-like
cann:107878608 dol-P-Man:Man(6)GlcNAc(2)-PP-Dol alpha-1,2-mannosyltransferase
cann:107878332 callose synthase 12
cann:107878627 UDP-glycosyltransferase 74F2-like
cann:107878527 probable glutathione S-transferase
cann:107878528 probable glutathione S-transferase parC
cann:107878529 probable glutathione S-transferase
cann:107878532 probable glutathione S-transferase
cann:107878537 probable glutathione S-transferase
cann:107878538 probable glutathione S-transferase
cann:107878554 probable solanesyl-diphosphate synthase 3, chloroplastic
cann:107878424 aspartate aminotransferase, mitochondrial
cann:107878559 ribokinase
cann:107878649 galactokinase-like
cann:107878514 glucose-1-phosphate adenylyltransferase small subunit, chloroplastic/amyloplastic
cann:107878643 serine/threonine-protein kinase 3/4
cann:107878471 serine/threonine-protein phosphatase 5
cann:107878645 probable protein phosphatase 2C 39
cann:107878349 probable protein phosphatase 2C 58
cann:107878650 probable bifunctional methylthioribulose-1-phosphate dehydratase/enolase-phosphatase E1 1
cann:107878685 beta-glucosidase 18-like
cann:107878687 beta-glucosidase 18-like
cann:107878370 mannan endo-1,4-beta-mannosidase 2-like
cann:107878714 ubiquitin carboxyl-terminal hydrolase 14
cann:107878414 cacp; ATP-dependent zinc metalloprotease FTSH 2, chloroplastic
cann:107878433 proteasome subunit alpha type-2-A
cann:107878617 protein DJ-1 homolog B
cann:107878503 DEAD-box ATP-dependent RNA helicase 46-like
cann:107878436 phosphoenolpyruvate carboxylase-like
cann:107878634 D-amino-acid transaminase, chloroplastic-like
cann:107878567 trifunctional UDP-glucose 4,6-dehydratase/UDP-4-keto-6-deoxy-D-glucose 3,5-epimerase/UDP-4-keto-L-rhamnose-reductase RHM1
cann:107878670 acetate/butyrate--CoA ligase AAE7, peroxisomal-like
cann:107879648 bifunctional aspartokinase/homoserine dehydrogenase 1, chloroplastic-like
cann:107880057 ICDH; isocitrate dehydrogenase [NADP]
cann:107879228 uncharacterized LOC107879228
cann:107879604 probable peroxygenase 5
cann:107878742 dihydrolipoyllysine-residue succinyltransferase component of 2-oxoglutarate dehydrogenase complex 2, mitochondrial
cann:107879803 lipoamide acyltransferase component of branched-chain alpha-keto acid dehydrogenase complex, mitochondrial
cann:107878858 ubiquitin-conjugating enzyme E2 28
cann:107879119 ATP-citrate synthase beta chain protein 2
cann:107878799 cysteine synthase 2
cann:107878895 porphobilinogen deaminase, chloroplastic
cann:107878882 phosphoglycerate kinase, cytosolic
cann:107878812 nicotinamide/nicotinic acid mononucleotide adenylyltransferase-like
cann:107878745 adenylyltransferase and sulfurtransferase MOCS3
cann:107878883 thiosulfate/3-mercaptopyruvate sulfurtransferase 1, mitochondrial-like
cann:107878763 serine/threonine-protein phosphatase PP-X isozyme 2
cann:107879823 deoxyuridine 5'-triphosphate nucleotidohydrolase
cann:107879787 deoxyuridine 5'-triphosphate nucleotidohydrolase-like
cann:107878923 GTP-binding protein SAR2
cann:107879874 acylpyruvase FAHD1, mitochondrial
cann:107878843 fructose-bisphosphate aldolase, cytoplasmic isozyme 1
cann:107879181 probable enoyl-CoA hydratase 1, peroxisomal
cann:107878743 imidazole glycerol phosphate synthase hisHF, chloroplastic
cann:107880061 lysine--tRNA ligase, chloroplastic/mitochondrial
cann04131 Membrane trafficking (338)
cann:107839103 syntaxin-32
cann:107838997 vacuolar protein sorting-associated protein 32 homolog 2-like
cann:107838904 ras-related protein RGP1
cann:107838834 Golgi to ER traffic protein 4 homolog
cann:107838864 ER membrane protein complex subunit 7 homolog
cann:107838900 profilin; profilin-like
cann:107839137 phospholipase D Z-like
cann:107839395 vacuolar protein sorting-associated protein 9A-like
cann:107839388 vacuolar protein sorting-associated protein 36-like
cann:107839339 ras-related protein RABA3
cann:107839353
cann:107839215 RAB6A-GEF complex partner protein 1-like
cann:107839456 ER membrane protein complex subunit 2
cann:107839125 aspartate aminotransferase, cytoplasmic
cann:107839681 GTP-binding protein SAR1A-like
cann:107839750 protein transport protein SEC31 homolog B
cann:107839678 probable protein disulfide-isomerase A6
cann:107839612 luminal-binding protein 5
cann:107839553 protein YIPF1 homolog
cann:107839594 autophagy-related protein 18a-like
cann:107840109 dynamin-related protein 3B-like
cann:107839855 ras-related protein RABA2a
cann:107839939 transmembrane emp24 domain-containing protein p24delta5-like
cann:107839854 ras-related protein RABD1
cann:107840029 endoplasmic reticulum-Golgi intermediate compartment protein 3-like
cann:107839864 coatomer subunit delta
cann:107840161 pyruvate kinase isozyme A, chloroplastic-like
cann:107840423 AP-4 complex subunit sigma
cann:107840477 fructose-bisphosphate aldolase 1, chloroplastic
cann:107840904 patellin-3-like
cann:107840641 SEC1 family transport protein SLY1
cann:107840561 proteasome subunit alpha type-7
cann:107840785 TBC1 domain family member 15-like
cann:107840653 brefeldin A-inhibited guanine nucleotide-exchange protein 1
cann:107840585 trafficking protein particle complex subunit 2-like protein
cann:107840969 hexokinase-2
cann:107840935 profilin-1-like
cann:107842302 ras-related protein RABA1f-like
cann:107840991 GTP-binding protein SAR1A
cann:107841885 endoplasmic reticulum-Golgi intermediate compartment protein 3
cann:107842601 uncharacterized LOC107842601
cann:107842953 heat shock cognate 70 kDa protein 2
cann:107842795 E3 ubiquitin-protein ligase Hakai
cann:107842589 protein YIPF6 homolog
cann:107843335 ras-related protein RABE1a-like
cann:107843113 cell division cycle protein 48 homolog
cann:107843340
cann:107843268 sorting nexin 1
cann:107843415 protein ELC-like
cann:107842981 probable ADP-ribosylation factor GTPase-activating protein AGD6
cann:107843154 ER membrane protein complex subunit 1
cann:107843392 serine/threonine-protein phosphatase PP2A-5 catalytic subunit
cann:107843548 syntaxin-71-like
cann:107843485 probable ADP-ribosylation factor GTPase-activating protein AGD6
cann:107843850 protein transport protein SEC23
cann:107843715 coatomer subunit beta-1
cann:107843644 fructose-bisphosphate aldolase cytoplasmic isozyme-like
cann:107843616 pyruvate kinase 1, cytosolic
cann:107844632 NDK; nucleoside diphosphate kinase
cann:107844320 ras-related protein RABH1b
cann:107844100 conserved oligomeric Golgi complex subunit 5
cann:107844273 fructose-bisphosphate aldolase, chloroplastic-like
cann:107845282 gapCp; glyceraldehyde-3-phosphate dehydrogenase GAPCP1, chloroplastic
cann:107845249 heat shock cognate protein 80-like
cann:107845417 secretory carrier-associated membrane protein 2-like
cann:107845670 Golgi SNAP receptor complex member 1-2
cann:107845428 uncharacterized LOC107845428
cann:107845474 uncharacterized LOC107845474
cann:107845386 trafficking protein particle complex subunit 3-like
cann:107845578 trafficking protein particle complex subunit 13
cann:107845688 cyclase-associated protein 1-like
cann:107846003 phosphoinositide phospholipase C 2-like
cann:107847347 heat shock cognate 70 kDa protein
cann:107847273 SCY1-like protein 2
cann:107845961 PRA1 family protein B4
cann:107846410 coatomer subunit beta-1-like
cann:107847369 elongation factor 1-alpha-like
cann:107847447 elongation factor 1-alpha-like
cann:107847660 calmodulin-like
cann:107847612 AP-1 complex subunit gamma-2-like
cann:107847685 probable fructose-bisphosphate aldolase 3, chloroplastic
cann:107847558 actin-related protein 2/3 complex subunit 2A
cann:107848171 transmembrane emp24 domain-containing protein p24delta9-like
cann:107847930 protein disulfide isomerase-like 1-4
cann:107848686 stromal 70 kDa heat shock-related protein, chloroplastic-like
cann:107848384 GDT1-like protein 4
cann:107848659 ER membrane protein complex subunit 4
cann:107850466 clathrin interactor EPSIN 2-like
cann:107850339 ras-related protein RABG3f
cann:107850418 coatomer subunit beta'-2-like
cann:107850283 coatomer subunit gamma
cann:107850510 ATPase ASNA1 homolog
cann:107850461 PP2A regulatory subunit TAP46-like
cann:107850381 cyclase-associated protein 1
cann:107850786 exocyst complex component SEC3A
cann:107850598 exocyst complex component SEC8
cann:107850691 syntaxin-22-like
cann:107850806 AP-2 complex subunit mu-like
cann:107850652 vacuolar protein sorting-associated protein 26A
cann:107850742 probable ADP-ribosylation factor GTPase-activating protein AGD9
cann:107850876 SEC12-like protein 1
cann:107850820 uncharacterized protein C630.12
cann:107850599 probable aspartyl aminopeptidase
cann:107850589 pyruvate kinase 1, cytosolic-like
cann:107851149 ras-related protein RABF1
cann:107850994 ras-related protein RABA5a-like
cann:107851240 ras-related protein Rab11D
cann:107851158 protein transport protein SEC16B homolog
cann:107851305 protein YIPF5 homolog
cann:107851504 novel plant SNARE 13-like
cann:107851527 charged multivesicular body protein 5
cann:107851363 vacuolar protein sorting-associated protein 20 homolog 2
cann:107852023 vam6/Vps39-like protein
cann:107851555 putative uncharacterized transmembrane protein DDB_G0293028
cann:107852337 phospholipase D alpha 1-like
cann:107852341 phospholipase D alpha 1-like
cann:107853199 syntaxin-22-like
cann:107853430 vesicle-associated membrane protein 727
cann:107852605 uncharacterized protein At1g03900
cann:107852792 ALG-2 interacting protein X-like
cann:107852832 ALG-2 interacting protein X
cann:107853266 TBC1 domain family member 22B
cann:107852594 endoplasmic reticulum-Golgi intermediate compartment protein 3-like
cann:107853463 post-GPI attachment to proteins factor 3-like
cann:107853293 autophagy-related protein 101
cann:107853384 fructose-bisphosphate aldolase cytoplasmic isozyme
cann:107852742 gapC2; glyceraldehyde-3-phosphate dehydrogenase, cytosolic
cann:107853084 ras-related protein RABC2a-like
cann:107853714 ER membrane protein complex subunit 3
cann:107854559 syntaxin-132-like
cann:107854606 syntaxin-61
cann:107855102 vacuolar protein sorting-associated protein 51 homolog
cann:107854949 early endosome antigen 1
cann:107854757 ras-related protein RABB1c-like
cann:107855848 patellin-3-like
cann:107855202 AP2-associated protein kinase 1
cann:107855633 phosphatidylinositol 4-kinase alpha 1-like
cann:107855593 ras-related protein Rab7
cann:107856061 conserved oligomeric Golgi complex subunit 3-like
cann:107855741 AP-1 complex subunit mu-2-like
cann:107857425 nucleoside diphosphate kinase 3-like
cann:107856553 VAMP-like protein YKT61
cann:107856413 AP-2 complex subunit alpha-1-like
cann:107856180 NECAP-like protein CG9132
cann:107858591 rac-like GTP-binding protein ARAC1
cann:107858661 exocyst complex component SEC10
cann:107858482 actin cytoskeleton-regulatory complex protein PAN1-like
cann:107858497 ADP-ribosylation factor GTPase-activating protein AGD12-like
cann:107857624 pyruvate kinase, cytosolic isozyme-like
cann:107858759 AMPK; SNF1-related protein kinase catalytic subunit alpha KIN10-like
cann:107858982 uncharacterized LOC107858982
cann:107858955 vesicle-associated membrane protein 721-like
cann:107859008 gamma-soluble NSF attachment protein
cann:107859185 ras-related protein RABA1c
cann:107859188 SEC12-like protein 2
cann:107859093 mannosyl-oligosaccharide 1,2-alpha-mannosidase MNS3
cann:107859001 coatomer subunit epsilon-1
cann:107859140 coatomer subunit zeta-2-like
cann:107859434 secretory carrier-associated membrane protein 2-like
cann:107859628 plant UBX domain-containing protein 4
cann:107859654 ras-related protein RHN1
cann:107859829 phospholipase D delta
cann:107859784 rab proteins geranylgeranyltransferase component A 2
cann:107859772 epidermal growth factor receptor substrate 15-like 1
cann:107859751 trafficking protein particle complex subunit 11
cann:107859746 protein transport protein Sec24-like At3g07100
cann:107859863 alpha-mannosidase
cann:107859905 fructose-bisphosphate aldolase 1, chloroplastic-like
cann:107859788 ubiquitin domain-containing protein DSK2a-like
cann:107860183 ADP-ribosylation factor-like protein 8A
cann:107860591 protein transport protein SEC13 homolog B
cann:107861686 25.3 kDa vesicle transport protein
cann:107860703 ras-related protein RABB1b
cann:107861598 mannosyl-oligosaccharide 1,2-alpha-mannosidase MNS1
cann:107861716 coatomer subunit zeta-1-like
cann:107861735 protein ROOT HAIR DEFECTIVE 3
cann:107862051 HSP70-1; heat shock 70 kDa protein
cann:107862096 calnexin homolog 1
cann:107862012 flotillin-like protein 3
cann:107861816 ras-related protein Rab7
cann:107861758 ESCRT-related protein CHMP1A
cann:107861821 conserved oligomeric Golgi complex subunit 1
cann:107861820 protein disulfide isomerase-like 1-6
cann:107861747 PRA1 family protein F3-like
cann:107861863 coatomer subunit beta'-2
cann:107861787 hexokinase-1
cann:107862405 protein DELETION OF SUV3 SUPPRESSOR 1(I)-like
cann:107862266 vesicle transport v-SNARE 13-like
cann:107862559 cell division cycle protein 48 homolog
cann:107862338 uncharacterized LOC107862338
cann:107862520 vacuolar protein sorting-associated protein 29
cann:107862214 TPR repeat-containing thioredoxin TDX
cann:107862709 nucleoside diphosphate kinase 2, chloroplastic
cann:107862845 calmodulin
cann:107862952 ADP-ribosylation factor 1-like 2
cann:107862627 autophagy-related protein 16
cann:107862692 probable aspartyl aminopeptidase
cann:107862704 glyceraldehyde-3-phosphate dehydrogenase, cytosolic-like
cann:107863466 clathrin heavy chain 1-like
cann:107863089 BLP5; luminal-binding protein 5
cann:107863168 plastidial pyruvate kinase 2
cann:107863207 heat shock protein 83-like
cann:107863575 protein LST8 homolog
cann:107864045 exocyst complex component SEC15B
cann:107863860 bet1-like SNARE 1-1
cann:107863686 uncharacterized protein C18orf8-like
cann:107863698 transmembrane emp24 domain-containing protein p24beta2-like
cann:107863884 luminal-binding protein
cann:107864270 ankyrin repeat domain-containing protein 13C
cann:107864443 ras-related protein RABA5e-like
cann:107864157 ADP-ribosylation factor-related protein 1
cann:107864171 dymeclin
cann:107864559 uncharacterized LOC107864559
cann:107864498 TBC1 domain family member 13-like
cann:107864717 beta-adaptin-like protein B
cann:107864682 transmembrane emp24 domain-containing protein p24beta3
cann:107864665 pyruvate kinase isozyme A, chloroplastic
cann:107866274 phospholipase D beta 1-like
cann:107866534 SNARE-interacting protein KEULE
cann:107866898 AP-2 complex subunit sigma
cann:107866784 actin cytoskeleton-regulatory complex protein PAN1
cann:107866780 uncharacterized LOC107866780
cann:107866351 PRA1 family protein F3-like
cann:107866897 hexokinase-2, chloroplastic
cann:107866937 coatomer subunit alpha-1-like
cann:107867196 FAM10 family protein At4g22670
cann:107867662 exocyst complex component SEC5A-like
cann:107867723 vacuolar protein sorting-associated protein 45 homolog
cann:107867581 trafficking protein particle complex subunit 6B
cann:107867365 AP-4 complex subunit mu
cann:107867491 PRA1 family protein B1-like
cann:107867540 endoplasmic reticulum-Golgi intermediate compartment protein 3-like
cann:107867722 uncharacterized protein At2g24330-like
cann:107867406 serine/threonine-protein phosphatase PP2A-2 catalytic subunit-like
cann:107868196 rac-like GTP-binding protein RHO1
cann:107867888 dynamin-2A-like
cann:107868199 vacuolar protein sorting-associated protein 35A-like
cann:107868012 ADP-ribosylation factor-like protein 8A
cann:107868068 transmembrane emp24 domain-containing protein p24delta3-like
cann:107868275 GTP-binding protein YPTM2
cann:107868048 transmembrane protein 33 homolog
cann:107868237 ubiquitin domain-containing protein DSK2a-like
cann:107869807 secretory carrier-associated membrane protein 4
cann:107868429 phosphatidylinositol 4-kinase alpha 1-like
cann:107868477 transmembrane emp24 domain-containing protein p24beta3-like
cann:107869421 protein disulfide isomerase-like 1-4
cann:107869328 pyruvate kinase isozyme G, chloroplastic
cann:107868830 ras-related protein RABC1-like
cann:107870222 ras-related protein RABE1c
cann:107870311 exocyst complex component EXO70A1-like
cann:107870091 phosphatidylinositol 3-kinase, root isoform
cann:107870436 ADP-ribosylation factor GTPase-activating protein AGD4-like
cann:107870183 vacuolar protein sorting-associated protein 53 A
cann:107870205 conserved oligomeric Golgi complex subunit 6
cann:107870122 trafficking protein particle complex subunit 5
cann:107870287 AP-4 complex subunit epsilon
cann:107870413 pyruvate kinase, cytosolic isozyme
cann:107870221 actin-depolymerizing factor 2
cann:107871008 clathrin interactor EPSIN 1
cann:107870507 ADP-ribosylation factor-like protein 8B
cann:107871007 vacuolar protein sorting-associated protein 32 homolog 2-like
cann:107870988 ras-related protein RABH1e
cann:107870871 probable ADP-ribosylation factor GTPase-activating protein AGD8
cann:107870633 AP-1 complex subunit gamma-2-like
cann:107870880 AP-1 complex subunit mu-2
cann:107870763 ER membrane protein complex subunit 10
cann:107870485 post-GPI attachment to proteins factor 3-like
cann:107871006 profilin
cann:107871086 phosphoinositide phospholipase C 2-like
cann:107871136 alpha-soluble NSF attachment protein-like
cann:107871116 clathrin heavy chain 1-like
cann:107871432 vacuolar protein-sorting-associated protein 33 homolog
cann:107871292 protein transport protein SEC23-like
cann:107871202 protein disulfide-isomerase-like
cann:107871302 ras-related protein RABD2a-like
cann:107871099 ras-related protein RABD2a
cann:107872649 phospholipase D gamma 1-like
cann:107872872 syntaxin-22-like
cann:107872818 vesicle-associated membrane protein 711-like
[truncated: 2,905 more rows]

## Sheet: KEGG Modules
KEGG Mapper Search Result
Module (183)
cann_M00009 Citrate cycle (TCA cycle, Krebs cycle) (34)
cann:107838721 succinyl-CoA ligase [ADP-forming] subunit alpha-2, mitochondrial-like
cann:107839682 dihydrolipoyl dehydrogenase 2, chloroplastic-like
cann:107840119 malate dehydrogenase, glyoxysomal
cann:107842361 malate dehydrogenase, mitochondrial
cann:107843119 CTS; citrate synthase, mitochondrial
cann:107844759 malate dehydrogenase-like
cann:107850225 dihydrolipoyl dehydrogenase, mitochondrial
cann:107851123 isocitrate dehydrogenase [NADP]-like
cann:107853074 dihydrolipoyllysine-residue succinyltransferase component of 2-oxoglutarate dehydrogenase complex 1, mitochondrial-like
cann:107853311 2-oxoglutarate dehydrogenase, mitochondrial-like
cann:107854067 isocitrate dehydrogenase [NAD] regulatory subunit 1, mitochondrial
cann:107855132 fumarate hydratase 1, mitochondrial
cann:107855661 citrate synthase, glyoxysomal-like
cann:107856335 aconitate hydratase, cytoplasmic
cann:107858619 malate dehydrogenase, glyoxysomal-like
cann:107859795 isocitrate dehydrogenase [NAD] regulatory subunit 1, mitochondrial-like
cann:107859955 succinate dehydrogenase [ubiquinone] flavoprotein subunit 1, mitochondrial
cann:107859969 3-isopropylmalate dehydrogenase, chloroplastic-like
cann:107860083 3-isopropylmalate dehydrogenase, chloroplastic
cann:107860662 isocitrate dehydrogenase [NADP]
cann:107860713 succinate dehydrogenase [ubiquinone] iron-sulfur subunit 2, mitochondrial
cann:107862248 malate dehydrogenase, chloroplastic
cann:107864063 fumarate hydratase 1, mitochondrial-like
cann:107864181 malate dehydrogenase
cann:107864539 malate dehydrogenase, chloroplastic-like
cann:107870252 2-oxoglutarate dehydrogenase, mitochondrial
cann:107871206 dihydrolipoyl dehydrogenase 2, chloroplastic-like
cann:107871223 LDH; leghemoglobin reductase
cann:107875306 succinyl-CoA ligase [ADP-forming] subunit beta, mitochondrial
cann:107878225 aconitate hydratase, cytoplasmic
cann:107878229 aconitate hydratase, cytoplasmic-like
cann:107878622 malate dehydrogenase, mitochondrial
cann:107878742 dihydrolipoyllysine-residue succinyltransferase component of 2-oxoglutarate dehydrogenase complex 2, mitochondrial
cann:107880057 ICDH; isocitrate dehydrogenase [NADP]
cann_M00001 Glycolysis (Embden-Meyerhof pathway), glucose => pyruvate (31)
cann:107840161 pyruvate kinase isozyme A, chloroplastic-like
cann:107840477 fructose-bisphosphate aldolase 1, chloroplastic
cann:107840969 hexokinase-2
cann:107843616 pyruvate kinase 1, cytosolic
cann:107843644 fructose-bisphosphate aldolase cytoplasmic isozyme-like
cann:107844273 fructose-bisphosphate aldolase, chloroplastic-like
cann:107845282 gapCp; glyceraldehyde-3-phosphate dehydrogenase GAPCP1, chloroplastic
cann:107847685 probable fructose-bisphosphate aldolase 3, chloroplastic
cann:107850589 pyruvate kinase 1, cytosolic-like
cann:107852742 gapC2; glyceraldehyde-3-phosphate dehydrogenase, cytosolic
cann:107853384 fructose-bisphosphate aldolase cytoplasmic isozyme
cann:107857624 pyruvate kinase, cytosolic isozyme-like
cann:107859905 fructose-bisphosphate aldolase 1, chloroplastic-like
cann:107861787 hexokinase-1
cann:107862371 enolase 1, chloroplastic
cann:107862704 glyceraldehyde-3-phosphate dehydrogenase, cytosolic-like
cann:107863168 plastidial pyruvate kinase 2
cann:107863463 glucose-6-phosphate isomerase, cytosolic 2B
cann:107863539 ATP-dependent 6-phosphofructokinase 4, chloroplastic-like
cann:107864665 pyruvate kinase isozyme A, chloroplastic
cann:107866897 hexokinase-2, chloroplastic
cann:107867385 glucose-6-phosphate isomerase 1, chloroplastic
cann:107869328 pyruvate kinase isozyme G, chloroplastic
cann:107870413 pyruvate kinase, cytosolic isozyme
cann:107873504 triosephosphate isomerase, cytosolic-like
cann:107875499 cytosolic enolase 3
cann:107876107 hexokinase-2
cann:107877384 pyruvate kinase, cytosolic isozyme
cann:107878039 2,3-bisphosphoglycerate-independent phosphoglycerate mutase
cann:107878843 fructose-bisphosphate aldolase, cytoplasmic isozyme 1
cann:107878882 phosphoglycerate kinase, cytosolic
cann_M00165 Reductive pentose phosphate cycle (Calvin cycle) (30)
cann:107839432 probable ribose-5-phosphate isomerase 3, chloroplastic
cann:107840104 fructose-1,6-bisphosphatase class 1
cann:107840477 fructose-bisphosphate aldolase 1, chloroplastic
cann:107842812 fructose-1,6-bisphosphatase, chloroplastic-like
cann:107843644 fructose-bisphosphate aldolase cytoplasmic isozyme-like
cann:107844273 fructose-bisphosphate aldolase, chloroplastic-like
cann:107845282 gapCp; glyceraldehyde-3-phosphate dehydrogenase GAPCP1, chloroplastic
cann:107845980 fructose-1,6-bisphosphatase, chloroplastic-like
cann:107847685 probable fructose-bisphosphate aldolase 3, chloroplastic
cann:107848158 probable ribose-5-phosphate isomerase 2
cann:107850669 fructose-1,6-bisphosphatase, cytosolic-like
cann:107851146 gapB; glyceraldehyde-3-phosphate dehydrogenase B, chloroplastic
cann:107852742 gapC2; glyceraldehyde-3-phosphate dehydrogenase, cytosolic
cann:107853384 fructose-bisphosphate aldolase cytoplasmic isozyme
cann:107857557 transketolase, chloroplastic-like
cann:107859905 fructose-bisphosphate aldolase 1, chloroplastic-like
cann:107862704 glyceraldehyde-3-phosphate dehydrogenase, cytosolic-like
cann:107866774 glyceraldehyde-3-phosphate dehydrogenase B, chloroplastic
cann:107867663 fructose-1,6-bisphosphatase, cytosolic
cann:107870368 gapA1; glyceraldehyde-3-phosphate dehydrogenase A, chloroplastic
cann:107878843 fructose-bisphosphate aldolase, cytoplasmic isozyme 1
cann:107878882 phosphoglycerate kinase, cytosolic
cann_M00039 Monolignol biosynthesis, phenylalanine/tyrosine => monolignol (28)
cann:107839366 cytochrome P450 98A2-like
cann:107840223 probable cinnamyl alcohol dehydrogenase 1
cann:107840262 caffeoyl-CoA O-methyltransferase 6
cann:107840863 shikimate O-hydroxycinnamoyltransferase-like
cann:107842304 acetyl-CoA-benzylalcohol acetyltransferase-like
cann:107843098 phenylalanine ammonia-lyase-like
cann:107845437 4-coumarate--CoA ligase 2-like
cann:107845577 caffeic acid 3-O-methyltransferase 1-like
cann:107847568 4-coumarate--CoA ligase-like 7
cann:107848097 agmatine coumaroyltransferase-2-like
cann:107850816 omega-hydroxypalmitate O-feruloyl transferase
cann:107851230 probable cinnamyl alcohol dehydrogenase 1
cann:107853336 probable caffeoyl-CoA O-methyltransferase At4g26220
cann:107854291 phenylalanine ammonia-lyase
cann:107858423 probable cinnamyl alcohol dehydrogenase 6
cann:107859012 flavin-dependent oxidoreductase FOX2-like
cann:107859914 cytochrome P450 84A1-like
cann:107860278 caffeoyl-CoA O-methyltransferase
cann:107862050 shikimate O-hydroxycinnamoyltransferase
cann:107862076 4CL; 4-coumarate--CoA ligase 1
cann:107862691 4-coumarate--CoA ligase-like 9
cann:107862932 4-coumarate--CoA ligase 2-like
cann:107862991 CAOMT; caffeic acid 3-O-methyltransferase
cann:107863937 phenylalanine ammonia-lyase-like
cann:107871487 phenylalanine ammonia-lyase-like
cann:107875406 C4H; trans-cinnamate 4-monooxygenase
cann:107875625 agmatine coumaroyltransferase-2-like
cann:107875995 4-coumarate--CoA ligase 2
cann_M00167 Reductive pentose phosphate cycle, glyceraldehyde-3P => ribulose-5P (23)
cann:107839432 probable ribose-5-phosphate isomerase 3, chloroplastic
cann:107840104 fructose-1,6-bisphosphatase class 1
cann:107840477 fructose-bisphosphate aldolase 1, chloroplastic
cann:107842812 fructose-1,6-bisphosphatase, chloroplastic-like
cann:107843644 fructose-bisphosphate aldolase cytoplasmic isozyme-like
cann:107844273 fructose-bisphosphate aldolase, chloroplastic-like
cann:107845980 fructose-1,6-bisphosphatase, chloroplastic-like
cann:107847685 probable fructose-bisphosphate aldolase 3, chloroplastic
cann:107848158 probable ribose-5-phosphate isomerase 2
cann:107850669 fructose-1,6-bisphosphatase, cytosolic-like
cann:107853384 fructose-bisphosphate aldolase cytoplasmic isozyme
cann:107857557 transketolase, chloroplastic-like
cann:107859905 fructose-bisphosphate aldolase 1, chloroplastic-like
cann:107867663 fructose-1,6-bisphosphatase, cytosolic
cann:107878843 fructose-bisphosphate aldolase, cytoplasmic isozyme 1
cann_M00011 Citrate cycle, second carbon oxidation, 2-oxoglutarate => oxaloacetate (22)
cann:107838721 succinyl-CoA ligase [ADP-forming] subunit alpha-2, mitochondrial-like
cann:107839682 dihydrolipoyl dehydrogenase 2, chloroplastic-like
cann:107840119 malate dehydrogenase, glyoxysomal
cann:107842361 malate dehydrogenase, mitochondrial
cann:107844759 malate dehydrogenase-like
cann:107850225 dihydrolipoyl dehydrogenase, mitochondrial
cann:107853074 dihydrolipoyllysine-residue succinyltransferase component of 2-oxoglutarate dehydrogenase complex 1, mitochondrial-like
cann:107853311 2-oxoglutarate dehydrogenase, mitochondrial-like
cann:107855132 fumarate hydratase 1, mitochondrial
cann:107858619 malate dehydrogenase, glyoxysomal-like
cann:107859955 succinate dehydrogenase [ubiquinone] flavoprotein subunit 1, mitochondrial
cann:107860713 succinate dehydrogenase [ubiquinone] iron-sulfur subunit 2, mitochondrial
cann:107862248 malate dehydrogenase, chloroplastic
cann:107864063 fumarate hydratase 1, mitochondrial-like
cann:107864181 malate dehydrogenase
cann:107864539 malate dehydrogenase, chloroplastic-like
cann:107870252 2-oxoglutarate dehydrogenase, mitochondrial
cann:107871206 dihydrolipoyl dehydrogenase 2, chloroplastic-like
cann:107871223 LDH; leghemoglobin reductase
cann:107875306 succinyl-CoA ligase [ADP-forming] subunit beta, mitochondrial
cann:107878622 malate dehydrogenase, mitochondrial
cann:107878742 dihydrolipoyllysine-residue succinyltransferase component of 2-oxoglutarate dehydrogenase complex 2, mitochondrial
cann_M00532 Photorespiration (22)
cann:107838890 glycine dehydrogenase (decarboxylating), mitochondrial
cann:107839682 dihydrolipoyl dehydrogenase 2, chloroplastic-like
cann:107840578 glycerate dehydrogenase
cann:107845595 peroxisomal (S)-2-hydroxy-acid oxidase-like
cann:107847729 glutamate--glyoxylate aminotransferase 2
cann:107850203 serine hydroxymethyltransferase 3, chloroplastic-like
cann:107850225 dihydrolipoyl dehydrogenase, mitochondrial
cann:107850292 serine--glyoxylate aminotransferase
cann:107850433 glycine dehydrogenase (decarboxylating), mitochondrial-like
cann:107851286 phosphoglycolate phosphatase 1B, chloroplastic-like
cann:107854965 glycine cleavage system H protein, mitochondrial-like
cann:107858921 glycine cleavage system H protein 2, mitochondrial
cann:107859603 aminomethyltransferase, mitochondrial
cann:107859787 CAT2; catalase isozyme 1
cann:107861848 D-glycerate 3-kinase, chloroplastic
cann:107866793 CAT3; catalase isozyme 3
cann:107867328 serine hydroxymethyltransferase, mitochondrial-like
cann:107871206 dihydrolipoyl dehydrogenase 2, chloroplastic-like
cann:107871223 LDH; leghemoglobin reductase
cann:107871288 serine hydroxymethyltransferase 4
cann:107872474 glyoxylate/hydroxypyruvate reductase HPR3-like
cann:107872895 glycine cleavage system H protein, mitochondrial
cann_M00003 Gluconeogenesis, oxaloacetate => fructose-6P (21)
cann:107840104 fructose-1,6-bisphosphatase class 1
cann:107840477 fructose-bisphosphate aldolase 1, chloroplastic
cann:107842812 fructose-1,6-bisphosphatase, chloroplastic-like
cann:107843644 fructose-bisphosphate aldolase cytoplasmic isozyme-like
cann:107844273 fructose-bisphosphate aldolase, chloroplastic-like
cann:107845282 gapCp; glyceraldehyde-3-phosphate dehydrogenase GAPCP1, chloroplastic
cann:107845980 fructose-1,6-bisphosphatase, chloroplastic-like
cann:107847685 probable fructose-bisphosphate aldolase 3, chloroplastic
cann:107850669 fructose-1,6-bisphosphatase, cytosolic-like
cann:107852742 gapC2; glyceraldehyde-3-phosphate dehydrogenase, cytosolic
cann:107853384 fructose-bisphosphate aldolase cytoplasmic isozyme
cann:107859905 fructose-bisphosphate aldolase 1, chloroplastic-like
cann:107862371 enolase 1, chloroplastic
cann:107862704 glyceraldehyde-3-phosphate dehydrogenase, cytosolic-like
cann:107867324 phosphoenolpyruvate carboxykinase [ATP]-like
cann:107867663 fructose-1,6-bisphosphatase, cytosolic
cann:107873504 triosephosphate isomerase, cytosolic-like
cann:107875499 cytosolic enolase 3
cann:107878039 2,3-bisphosphoglycerate-independent phosphoglycerate mutase
cann:107878843 fructose-bisphosphate aldolase, cytoplasmic isozyme 1
cann:107878882 phosphoglycerate kinase, cytosolic
cann_M00160 V-type ATPase, eukaryotes (20)
cann:107840462 V-type proton ATPase subunit a3-like
cann:107840591 V-type proton ATPase subunit B2
cann:107840802 V-type proton ATPase subunit H-like
cann:107843272 V-type proton ATPase subunit D-like
cann:107845374 V-type proton ATPase subunit B 1-like
cann:107850414 V-type proton ATPase catalytic subunit A-like
cann:107851124 V-type proton ATPase subunit G 1
cann:107854548 V-type proton ATPase subunit d2
cann:107854989 V-type proton ATPase subunit E-like
cann:107855885 V-type proton ATPase catalytic subunit A
cann:107858894 V-type proton ATPase subunit F
cann:107859236 V-type proton ATPase subunit C-like
cann:107862863 V-type proton ATPase subunit C-like
cann:107864404 V-type proton ATPase subunit E
cann:107866912 V-type proton ATPase 16 kDa proteolipid subunit-like
cann:107867812 V-type proton ATPase subunit D-like
cann:107871474 V-type proton ATPase subunit G 2
cann:107875430 V-type proton ATPase subunit a1-like
cann:107876138 V-type proton ATPase subunit c''1
cann:107876310 V-type proton ATPase subunit H-like
cann_M00171 C4-dicarboxylic acid cycle, NAD - malic enzyme type (20)
cann:107839125 aspartate aminotransferase, cytoplasmic
cann:107839152 NAD-dependent malic enzyme 59 kDa isoform, mitochondrial
cann:107840119 malate dehydrogenase, glyoxysomal
cann:107842003 pyruvate, phosphate dikinase, chloroplastic
cann:107842361 malate dehydrogenase, mitochondrial
cann:107844759 malate dehydrogenase-like
cann:107845307 phosphoenolpyruvate carboxylase
cann:107847729 glutamate--glyoxylate aminotransferase 2
cann:107848011 NAD-dependent malic enzyme 62 kDa isoform, mitochondrial
cann:107854728 phosphoenolpyruvate carboxylase
cann:107858619 malate dehydrogenase, glyoxysomal-like
cann:107861640 alanine aminotransferase 2-like
cann:107862248 malate dehydrogenase, chloroplastic
cann:107864181 malate dehydrogenase
cann:107864539 malate dehydrogenase, chloroplastic-like
cann:107870777 phosphoenolpyruvate carboxylase 4
cann:107876048 AlaAT; alanine aminotransferase 2-like
cann:107878424 aspartate aminotransferase, mitochondrial
cann:107878436 phosphoenolpyruvate carboxylase-like
cann:107878622 malate dehydrogenase, mitochondrial
cann_M00113 Jasmonic acid biosynthesis (17)
cann:107841025 peroxisomal fatty acid beta-oxidation multifunctional protein AIM1-like
cann:107842456 3-ketoacyl-CoA thiolase 2, peroxisomal-like
cann:107843433 acyl-coenzyme A oxidase 4, peroxisomal-like
cann:107845290 acyl-coenzyme A oxidase 3, peroxisomal
cann:107845997 acyl-coenzyme A oxidase 4, peroxisomal
cann:107847668 lipoxygenase 6, chloroplastic
cann:107848240 allene oxide synthase-like
cann:107850386 4-coumarate--CoA ligase-like 5
cann:107850447 acyl-coenzyme A oxidase 2, peroxisomal
cann:107850556 glyoxysomal fatty acid beta-oxidation multifunctional protein MFP-a
cann:107854292 12-oxophytodienoate reductase 1-like
cann:107854684 allene oxide cyclase 4, chloroplastic-like
cann:107861665 LOX2; linoleate 13S-lipoxygenase 3-1, chloroplastic
cann:107864515 3-ketoacyl-CoA thiolase 2, peroxisomal
cann:107867684 peroxisomal acyl-coenzyme A oxidase 1
cann:107874182 LOXc; linoleate 13S-lipoxygenase 2-1, chloroplastic-like
cann:107877738 12-oxophytodienoate reductase 3
cann_M00002 Glycolysis, core module involving three-carbon compounds (17)
cann:107840161 pyruvate kinase isozyme A, chloroplastic-like
cann:107843616 pyruvate kinase 1, cytosolic
cann:107845282 gapCp; glyceraldehyde-3-phosphate dehydrogenase GAPCP1, chloroplastic
cann:107850589 pyruvate kinase 1, cytosolic-like
cann:107852742 gapC2; glyceraldehyde-3-phosphate dehydrogenase, cytosolic
cann:107857624 pyruvate kinase, cytosolic isozyme-like
cann:107862371 enolase 1, chloroplastic
cann:107862704 glyceraldehyde-3-phosphate dehydrogenase, cytosolic-like
cann:107863168 plastidial pyruvate kinase 2
cann:107864665 pyruvate kinase isozyme A, chloroplastic
cann:107869328 pyruvate kinase isozyme G, chloroplastic
cann:107870413 pyruvate kinase, cytosolic isozyme
cann:107873504 triosephosphate isomerase, cytosolic-like
cann:107875499 cytosolic enolase 3
cann:107877384 pyruvate kinase, cytosolic isozyme
cann:107878039 2,3-bisphosphoglycerate-independent phosphoglycerate mutase
cann:107878882 phosphoglycerate kinase, cytosolic
cann_M00049 Adenine ribonucleotide biosynthesis, IMP => ADP,ATP (17)
cann:107840161 pyruvate kinase isozyme A, chloroplastic-like
cann:107840810 adenylate kinase 5, chloroplastic
cann:107843616 pyruvate kinase 1, cytosolic
cann:107844632 NDK; nucleoside diphosphate kinase
cann:107850589 pyruvate kinase 1, cytosolic-like
cann:107857425 nucleoside diphosphate kinase 3-like
cann:107857624 pyruvate kinase, cytosolic isozyme-like
cann:107862694 adenylate kinase 4
cann:107862709 nucleoside diphosphate kinase 2, chloroplastic
cann:107863168 plastidial pyruvate kinase 2
cann:107864665 pyruvate kinase isozyme A, chloroplastic
cann:107869328 pyruvate kinase isozyme G, chloroplastic
cann:107870413 pyruvate kinase, cytosolic isozyme
cann:107872767 adenylate kinase, chloroplastic-like
cann:107875867 nucleoside diphosphate kinase 2, chloroplastic-like
cann:107877384 pyruvate kinase, cytosolic isozyme
cann:107877526 adenylosuccinate lyase-like
cann_M00004 Pentose phosphate pathway (Pentose phosphate cycle) (16)
cann:107839432 probable ribose-5-phosphate isomerase 3, chloroplastic
cann:107847434 probable 6-phosphogluconolactonase 1
cann:107848114 ribulose-phosphate 3-epimerase, cytoplasmic isoform-like
cann:107848158 probable ribose-5-phosphate isomerase 2
cann:107850704 6-phosphogluconate dehydrogenase, decarboxylating 2, chloroplastic
cann:107852749 6-phosphogluconate dehydrogenase, decarboxylating 3
cann:107853880 transaldolase
cann:107857557 transketolase, chloroplastic-like
cann:107860735 G6PDH1; glucose-6-phosphate 1-dehydrogenase, cytoplasmic isoform
cann:107862261 ribulose-phosphate 3-epimerase, chloroplastic
cann:107863060 probable 6-phosphogluconolactonase 4, chloroplastic
cann:107863463 glucose-6-phosphate isomerase, cytosolic 2B
cann:107867333 transaldolase
cann:107867385 glucose-6-phosphate isomerase 1, chloroplastic
cann:107868504 glucose-6-phosphate 1-dehydrogenase, chloroplastic
cann:107878100 glucose-6-phosphate 1-dehydrogenase, chloroplastic
cann_M00307 Pyruvate oxidation, pyruvate => acetyl-CoA (15)
cann:107839682 dihydrolipoyl dehydrogenase 2, chloroplastic-like
cann:107846758 pyruvate dehydrogenase E1 component subunit beta-3, chloroplastic-like
cann:107847314 dihydrolipoyllysine-residue acetyltransferase component 4 of pyruvate dehydrogenase complex, chloroplastic
cann:107847622 pyruvate dehydrogenase E1 component subunit alpha, mitochondrial
cann:107850225 dihydrolipoyl dehydrogenase, mitochondrial
cann:107850766 dihydrolipoyllysine-residue acetyltransferase component 1 of pyruvate dehydrogenase complex, mitochondrial
cann:107856624 pyruvate dehydrogenase E1 component subunit alpha-3, chloroplastic-like
cann:107862877 pyruvate dehydrogenase E1 component subunit beta-1, mitochondrial
cann:107867814 dihydrolipoyllysine-residue acetyltransferase component 5 of pyruvate dehydrogenase complex, chloroplastic
cann:107870448 pyruvate dehydrogenase E1 component subunit beta-3, chloroplastic-like
cann:107870745 pyruvate dehydrogenase E1 component subunit alpha, mitochondrial-like
cann:107871206 dihydrolipoyl dehydrogenase 2, chloroplastic-like
cann:107871223 LDH; leghemoglobin reductase
cann:107875817 pyruvate dehydrogenase E1 component subunit beta-1, mitochondrial
cann:107877500 dihydrolipoyllysine-residue acetyltransferase component 3 of pyruvate dehydrogenase complex, mitochondrial-like
cann_M00137 Flavanone biosynthesis, phenylalanine => naringenin (15)
cann:107843098 phenylalanine ammonia-lyase-like
cann:107845437 4-coumarate--CoA ligase 2-like
cann:107847568 4-coumarate--CoA ligase-like 7
cann:107852750 CHI; chalcone--flavonone isomerase
cann:107854291 phenylalanine ammonia-lyase
cann:107862076 4CL; 4-coumarate--CoA ligase 1
cann:107862691 4-coumarate--CoA ligase-like 9
cann:107862932 4-coumarate--CoA ligase 2-like
cann:107863937 phenylalanine ammonia-lyase-like
cann:107864266 chalcone synthase 1B
cann:107871144 probable chalcone--flavonone isomerase 3
cann:107871256 CHS; chalcone synthase 2
cann:107871487 phenylalanine ammonia-lyase-like
cann:107875406 C4H; trans-cinnamate 4-monooxygenase
cann:107875995 4-coumarate--CoA ligase 2
cann_M00050 Guanine ribonucleotide biosynthesis IMP => GDP,GTP (15)
cann:107840161 pyruvate kinase isozyme A, chloroplastic-like
cann:107843616 pyruvate kinase 1, cytosolic
cann:107843891 inosine-5'-monophosphate dehydrogenase 2
cann:107844632 NDK; nucleoside diphosphate kinase
cann:107850589 pyruvate kinase 1, cytosolic-like
cann:107857425 nucleoside diphosphate kinase 3-like
cann:107857624 pyruvate kinase, cytosolic isozyme-like
cann:107862709 nucleoside diphosphate kinase 2, chloroplastic
cann:107863168 plastidial pyruvate kinase 2
cann:107864665 pyruvate kinase isozyme A, chloroplastic
cann:107865390 GMP synthase [glutamine-hydrolyzing]
cann:107869328 pyruvate kinase isozyme G, chloroplastic
cann:107870413 pyruvate kinase, cytosolic isozyme
cann:107875867 nucleoside diphosphate kinase 2, chloroplastic-like
cann:107877384 pyruvate kinase, cytosolic isozyme
cann_M00034 Methionine salvage pathway (15)
cann:107838873 methylthioribose-1-phosphate isomerase
cann:107839736 S-adenosylmethionine synthase 1
cann:107840219 methylthioribose kinase
cann:107840524 5'-methylthioadenosine/S-adenosylhomocysteine nucleosidase 2-like
cann:107843129 S-adenosylmethionine synthase 3
cann:107843579 S-adenosylmethionine synthase 3-like
cann:107845267 uncharacterized protein At4g28440-like
cann:107845758 probable bifunctional methylthioribulose-1-phosphate dehydratase/enolase-phosphatase E1 1
cann:107847831 SPS; spermidine synthase 1
cann:107850602 S-adenosylmethionine synthase 2
cann:107855970 spermine synthase-like
cann:107857076 ARD; 1,2-dihydroxy-3-keto-5-methylthiopentene dioxygenase 2
cann:107864173 1,2-dihydroxy-3-keto-5-methylthiopentene dioxygenase 1
cann:107867990 probable N-succinyldiaminopimelate aminotransferase DapC
cann:107878650 probable bifunctional methylthioribulose-1-phosphate dehydratase/enolase-phosphatase E1 1
cann_M00012 Glyoxylate cycle (14)
cann:107840119 malate dehydrogenase, glyoxysomal
cann:107842361 malate dehydrogenase, mitochondrial
cann:107843119 CTS; citrate synthase, mitochondrial
cann:107844759 malate dehydrogenase-like
cann:107855661 citrate synthase, glyoxysomal-like
cann:107856335 aconitate hydratase, cytoplasmic
cann:107858619 malate dehydrogenase, glyoxysomal-like
cann:107862248 malate dehydrogenase, chloroplastic
cann:107862684 malate synthase, glyoxysomal-like
cann:107864181 malate dehydrogenase
cann:107864539 malate dehydrogenase, chloroplastic-like
cann:107878225 aconitate hydratase, cytoplasmic
cann:107878229 aconitate hydratase, cytoplasmic-like
cann:107878622 malate dehydrogenase, mitochondrial
cann_M00053 Pyrimidine deoxyribonuleotide biosynthesis, CDP/CTP => dCDP/dCTP,dTDP/dTTP (14)
cann:107840424 bifunctional dihydrofolate reductase-thymidylate synthase-like
cann:107844632 NDK; nucleoside diphosphate kinase
cann:107853911 ribonucleoside-diphosphate reductase large subunit
cann:107857425 nucleoside diphosphate kinase 3-like
cann:107862709 nucleoside diphosphate kinase 2, chloroplastic
cann:107867016 deoxyuridine 5'-triphosphate nucleotidohydrolase-like
cann:107875867 nucleoside diphosphate kinase 2, chloroplastic-like
cann:107878163 thymidylate kinase
cann:107879787 deoxyuridine 5'-triphosphate nucleotidohydrolase-like
cann:107879823 deoxyuridine 5'-triphosphate nucleotidohydrolase
cann_M00854 Glycogen biosynthesis, glucose-1P => glycogen/starch (13)
cann:107840421 glucose-1-phosphate adenylyltransferase large subunit 1
cann:107841023 glucose-1-phosphate adenylyltransferase large subunit 3, chloroplastic/amyloplastic
cann:107843525 UTP--glucose-1-phosphate uridylyltransferase-like
cann:107853722 UTP--glucose-1-phosphate uridylyltransferase-like
cann:107853748 glucose-1-phosphate adenylyltransferase large subunit 2, chloroplastic/amyloplastic
cann:107854104 1,4-alpha-glucan-branching enzyme 2-2, chloroplastic/amyloplastic-like
cann:107854763 glucose-1-phosphate adenylyltransferase small subunit, chloroplastic/amyloplastic-like
cann:107859587 soluble starch synthase 3, chloroplastic/amyloplastic
cann:107860527 granule-bound starch synthase 2, chloroplastic/amyloplastic
cann:107863475 waxy; granule-bound starch synthase 1, chloroplastic/amyloplastic
cann:107866797 1,4-alpha-glucan-branching enzyme-like
cann:107878514 glucose-1-phosphate adenylyltransferase small subunit, chloroplastic/amyloplastic
cann_M00874 Fatty acid biosynthesis in mitochondria, fungi (13)
cann:107844335 acyl carrier protein 1, mitochondrial
cann:107846207 malonyl CoA-acyl carrier protein transacylase
cann:107848020 probable trans-2-enoyl-CoA reductase, mitochondrial
cann:107850244 acetyl-CoA carboxylase 1
cann:107851496 acyl carrier protein 3, mitochondrial
cann:107853744 3-oxoacyl-[acyl-carrier-protein] synthase II, chloroplastic-like
cann:107859130 3-oxoacyl-[acyl-carrier-protein] synthase I, chloroplastic
cann:107861685 3-oxoacyl-[acyl-carrier-protein] synthase II, chloroplastic-like
cann:107864098 3-oxoacyl-[acyl-carrier-protein] synthase I, chloroplastic-like
cann:107870044 acyl carrier protein 2, mitochondrial
cann:107875809 short-chain type dehydrogenase/reductase-like
cann:107875870 3-oxoacyl-[acyl-carrier-protein] reductase 4-like
cann:107875940 short-chain type dehydrogenase/reductase-like
cann_M00173 Reductive citrate cycle (Arnon-Buchanan cycle) (13)
cann:107842003 pyruvate, phosphate dikinase, chloroplastic
cann:107845307 phosphoenolpyruvate carboxylase
cann:107851123 isocitrate dehydrogenase [NADP]-like
cann:107854728 phosphoenolpyruvate carboxylase
cann:107855132 fumarate hydratase 1, mitochondrial
cann:107856335 aconitate hydratase, cytoplasmic
cann:107860662 isocitrate dehydrogenase [NADP]
cann:107864063 fumarate hydratase 1, mitochondrial-like
cann:107870777 phosphoenolpyruvate carboxylase 4
cann:107878225 aconitate hydratase, cytoplasmic
cann:107878229 aconitate hydratase, cytoplasmic-like
cann:107878436 phosphoenolpyruvate carboxylase-like
cann:107880057 ICDH; isocitrate dehydrogenase [NADP]
cann_M00168 CAM (Crassulacean acid metabolism), dark (12)
cann:107840119 malate dehydrogenase, glyoxysomal
cann:107842361 malate dehydrogenase, mitochondrial
cann:107844759 malate dehydrogenase-like
cann:107845307 phosphoenolpyruvate carboxylase
cann:107854728 phosphoenolpyruvate carboxylase
cann:107858619 malate dehydrogenase, glyoxysomal-like
cann:107862248 malate dehydrogenase, chloroplastic
cann:107864181 malate dehydrogenase
cann:107864539 malate dehydrogenase, chloroplastic-like
cann:107870777 phosphoenolpyruvate carboxylase 4
cann:107878436 phosphoenolpyruvate carboxylase-like
cann:107878622 malate dehydrogenase, mitochondrial
cann_M00121 Heme biosynthesis, plants and bacteria, glutamate => heme (12)
cann:107839766 glutamate--tRNA ligase, cytoplasmic
cann:107840071 protoporphyrinogen oxidase, chloroplastic
cann:107840658 glutamate--tRNA ligase, chloroplastic/mitochondrial
cann:107845388 oxygen-dependent coproporphyrinogen-III oxidase, chloroplastic
cann:107845519 uroporphyrinogen decarboxylase 1, chloroplastic
cann:107856090 delta-aminolevulinic acid dehydratase, chloroplastic
cann:107863035 glutamate-1-semialdehyde 2,1-aminomutase, chloroplastic
cann:107867127 uroporphyrinogen-III synthase, chloroplastic
cann:107867325 glutamyl-tRNA reductase 1, chloroplastic
cann:107870727 ferrochelatase-2, chloroplastic
cann:107875768 uroporphyrinogen decarboxylase, chloroplastic
cann:107878895 porphobilinogen deaminase, chloroplastic
cann_M00036 Leucine degradation, leucine => acetoacetate + acetyl-CoA (12)
cann:107839682 dihydrolipoyl dehydrogenase 2, chloroplastic-like
cann:107840271 methylcrotonoyl-CoA carboxylase beta chain, mitochondrial
cann:107841325 methylcrotonoyl-CoA carboxylase subunit alpha, mitochondrial
cann:107847843 isovaleryl-CoA dehydrogenase, mitochondrial
cann:107850225 dihydrolipoyl dehydrogenase, mitochondrial
cann:107850885 2-oxoisovalerate dehydrogenase subunit alpha 2, mitochondrial-like
cann:107860159 branched-chain-amino-acid aminotransferase 3, chloroplastic-like
cann:107868222 probable enoyl-CoA hydratase 2, mitochondrial
cann:107870225 probable acyl-CoA dehydrogenase IBR3
cann:107871206 dihydrolipoyl dehydrogenase 2, chloroplastic-like
cann:107871223 LDH; leghemoglobin reductase
cann:107879803 lipoamide acyltransferase component of branched-chain alpha-keto acid dehydrogenase complex, mitochondrial
cann_M00010 Citrate cycle, first carbon oxidation, oxaloacetate => 2-oxoglutarate (12)
cann:107843119 CTS; citrate synthase, mitochondrial
cann:107851123 isocitrate dehydrogenase [NADP]-like
cann:107854067 isocitrate dehydrogenase [NAD] regulatory subunit 1, mitochondrial
cann:107855661 citrate synthase, glyoxysomal-like
cann:107856335 aconitate hydratase, cytoplasmic
cann:107859795 isocitrate dehydrogenase [NAD] regulatory subunit 1, mitochondrial-like
cann:107859969 3-isopropylmalate dehydrogenase, chloroplastic-like
cann:107860083 3-isopropylmalate dehydrogenase, chloroplastic
cann:107860662 isocitrate dehydrogenase [NADP]
cann:107878225 aconitate hydratase, cytoplasmic
cann:107878229 aconitate hydratase, cytoplasmic-like
cann:107880057 ICDH; isocitrate dehydrogenase [NADP]
cann_M00873 Fatty acid biosynthesis in mitochondria, animals (11)
cann:107844335 acyl carrier protein 1, mitochondrial
cann:107846207 malonyl CoA-acyl carrier protein transacylase
cann:107848020 probable trans-2-enoyl-CoA reductase, mitochondrial
cann:107850422 malonate--CoA ligase-like
cann:107851496 acyl carrier protein 3, mitochondrial
cann:107853744 3-oxoacyl-[acyl-carrier-protein] synthase II, chloroplastic-like
cann:107859130 3-oxoacyl-[acyl-carrier-protein] synthase I, chloroplastic
cann:107861685 3-oxoacyl-[acyl-carrier-protein] synthase II, chloroplastic-like
cann:107861837 malonate--CoA ligase-like
cann:107864098 3-oxoacyl-[acyl-carrier-protein] synthase I, chloroplastic-like
cann:107870044 acyl carrier protein 2, mitochondrial
cann_M00917 Phytosterol biosynthesis, squalene 2,3-epoxide => campesterol/sitosterol (11)
cann:107838742 sterol 14-demethylase
cann:107839483 cycloartenol-C-24-methyltransferase 1-like
cann:107840596 24-methylenesterol C-methyltransferase 2
cann:107843191 delta(14)-sterol reductase
cann:107851175 cycloeucalenol cycloisomerase
cann:107858473 delta(24)-sterol reductase
cann:107859693 3beta-hydroxysteroid-dehydrogenase/decarboxylase-like
cann:107860069 delta(7)-sterol-C5(6)-desaturase
cann:107867693 cycloartenol Synthase
cann:107875372 probable 3-beta-hydroxysteroid-Delta(8),Delta(7)-isomerase
cann:107875679 7-dehydrocholesterol reductase-like
cann_M00087 beta-Oxidation (11)
cann:107841025 peroxisomal fatty acid beta-oxidation multifunctional protein AIM1-like
cann:107842456 3-ketoacyl-CoA thiolase 2, peroxisomal-like
cann:107843433 acyl-coenzyme A oxidase 4, peroxisomal-like
cann:107845290 acyl-coenzyme A oxidase 3, peroxisomal
cann:107845997 acyl-coenzyme A oxidase 4, peroxisomal
cann:107850447 acyl-coenzyme A oxidase 2, peroxisomal
cann:107850556 glyoxysomal fatty acid beta-oxidation multifunctional protein MFP-a
cann:107864515 3-ketoacyl-CoA thiolase 2, peroxisomal
cann:107867684 peroxisomal acyl-coenzyme A oxidase 1
cann:107870225 probable acyl-CoA dehydrogenase IBR3
cann:107879181 probable enoyl-CoA hydratase 1, peroxisomal
cann_M00089 Triacylglycerol biosynthesis (11)
cann:107839197 glycerol-3-phosphate 2-O-acyltransferase 4
cann:107840627 glycerol-3-phosphate acyltransferase 3-like
cann:107842762 glycerol-3-phosphate 2-O-acyltransferase 6
cann:107842944 phosphatidate phosphatase PAH1
cann:107843925 1-acyl-sn-glycerol-3-phosphate acyltransferase 2-like
cann:107856742 lipid phosphate phosphatase 2-like
cann:107856750 lipid phosphate phosphatase 2-like
cann:107858867 diacylglycerol O-acyltransferase 2
cann:107863748 1-acyl-sn-glycerol-3-phosphate acyltransferase 2-like
cann:107865980 lysophospholipid acyltransferase 1
cann:107871044 glycerol-3-phosphate acyltransferase, chloroplastic
cann_M00013 Malonate semialdehyde pathway, propanoyl-CoA => acetyl-CoA (11)
cann:107840111 methylmalonate-semialdehyde dehydrogenase [acylating], mitochondrial
cann:107842329 3-hydroxyisobutyryl-CoA hydrolase-like protein 5
cann:107843433 acyl-coenzyme A oxidase 4, peroxisomal-like
cann:107844170 3-hydroxyisobutyryl-CoA hydrolase 1-like
cann:107844748 3-hydroxyisobutyryl-CoA hydrolase-like protein 1, mitochondrial
cann:107845290 acyl-coenzyme A oxidase 3, peroxisomal
cann:107845997 acyl-coenzyme A oxidase 4, peroxisomal
cann:107850447 acyl-coenzyme A oxidase 2, peroxisomal
cann:107853316 probable 3-hydroxyisobutyrate dehydrogenase, mitochondrial
cann:107867684 peroxisomal acyl-coenzyme A oxidase 1
cann:107870837 3-hydroxyisobutyryl-CoA hydrolase-like protein 3, mitochondrial
cann_M00125 Riboflavin biosynthesis, plants and bacteria, GTP => riboflavin/FMN/FAD (11)
cann:107839175 riboflavin biosynthesis protein PYRD, chloroplastic
cann:107840068 bifunctional riboflavin biosynthesis protein RIBA 1, chloroplastic
cann:107847006 6,7-dimethyl-8-ribityllumazine synthase, chloroplastic-like
cann:107848460 monofunctional riboflavin biosynthesis protein RIBA 3, chloroplastic
cann:107851524 6,7-dimethyl-8-ribityllumazine synthase, chloroplastic-like
cann:107855039 riboflavin synthase-like
cann:107859469 bifunctional riboflavin kinase/FMN phosphatase
cann:107863918 riboflavin biosynthesis protein PYRR, chloroplastic
cann:107871411 uncharacterized LOC107871411
cann_M00565 Trehalose biosynthesis, D-glucose 1P => trehalose (11)
cann:107840421 glucose-1-phosphate adenylyltransferase large subunit 1
cann:107841023 glucose-1-phosphate adenylyltransferase large subunit 3, chloroplastic/amyloplastic
cann:107853748 glucose-1-phosphate adenylyltransferase large subunit 2, chloroplastic/amyloplastic
cann:107854104 1,4-alpha-glucan-branching enzyme 2-2, chloroplastic/amyloplastic-like
cann:107854763 glucose-1-phosphate adenylyltransferase small subunit, chloroplastic/amyloplastic-like
cann:107859319 isoamylase 2, chloroplastic-like
cann:107859587 soluble starch synthase 3, chloroplastic/amyloplastic
cann:107860527 granule-bound starch synthase 2, chloroplastic/amyloplastic
cann:107866797 1,4-alpha-glucan-branching enzyme-like
cann:107876454 isoamylase 3, chloroplastic-like
cann:107878514 glucose-1-phosphate adenylyltransferase small subunit, chloroplastic/amyloplastic
cann_M00146 NADH dehydrogenase (ubiquinone) 1 alpha subcomplex (10)
cann:107842518 NADH dehydrogenase [ubiquinone] 1 alpha subcomplex subunit 9, mitochondrial
cann:107844335 acyl carrier protein 1, mitochondrial
cann:107851496 acyl carrier protein 3, mitochondrial
cann:107851667 NADH dehydrogenase [ubiquinone] 1 alpha subcomplex subunit 6-like
cann:107862949 probable NADH dehydrogenase [ubiquinone] 1 alpha subcomplex subunit 12
cann:107863197 probable NADH dehydrogenase [ubiquinone] 1 alpha subcomplex subunit 5, mitochondrial
cann:107864530 NADH dehydrogenase [ubiquinone] 1 alpha subcomplex subunit 13-B
cann:107869413 NADH dehydrogenase [ubiquinone] 1 alpha subcomplex subunit 6-like
cann:107870044 acyl carrier protein 2, mitochondrial
cann:107874626 NADH dehydrogenase [ubiquinone] 1 alpha subcomplex subunit 2
cann_M00096 C5 isoprenoid biosynthesis, non-mevalonate pathway (10)
cann:107839798 2-C-methyl-D-erythritol 4-phosphate cytidylyltransferase, chloroplastic
cann:107840382 4-hydroxy-3-methylbut-2-enyl diphosphate reductase, chloroplastic
cann:107847536 4-hydroxy-3-methylbut-2-en-1-yl diphosphate synthase (ferredoxin), chloroplastic
cann:107850585 isopentenyl-diphosphate Delta-isomerase I-like
cann:107850768 probable 1-deoxy-D-xylulose-5-phosphate synthase 2, chloroplastic
cann:107852315 CapTKT2; probable 1-deoxy-D-xylulose-5-phosphate synthase, chloroplastic
cann:107862389 1-deoxy-D-xylulose 5-phosphate reductoisomerase, chloroplastic
cann:107864504 2-C-methyl-D-erythritol 2,4-cyclodiphosphate synthase, chloroplastic
cann:107871417 isopentenyl-diphosphate Delta-isomerase I
cann:107875745 4-diphosphocytidyl-2-C-methyl-D-erythritol kinase, chloroplastic/chromoplastic
cann_M00572 Pimeloyl-ACP biosynthesis, BioC-BioH pathway, malonyl-ACP => pimeloyl-ACP (10)
cann:107840026 3-hydroxyacyl-[acyl-carrier-protein] dehydratase FabZ-like
cann:107843945 enoyl-[acyl-carrier-protein] reductase [NADH] 1, chloroplastic-like
cann:107853744 3-oxoacyl-[acyl-carrier-protein] synthase II, chloroplastic-like
cann:107859130 3-oxoacyl-[acyl-carrier-protein] synthase I, chloroplastic
cann:107861685 3-oxoacyl-[acyl-carrier-protein] synthase II, chloroplastic-like
cann:107864098 3-oxoacyl-[acyl-carrier-protein] synthase I, chloroplastic-like
cann:107873565 enoyl-[acyl-carrier-protein] reductase [NADH], chloroplastic-like
cann:107875809 short-chain type dehydrogenase/reductase-like
cann:107875870 3-oxoacyl-[acyl-carrier-protein] reductase 4-like
cann:107875940 short-chain type dehydrogenase/reductase-like
cann_M00549 Nucleotide sugar biosynthesis, glucose => UDP-glucose (10)
cann:107840969 hexokinase-2
cann:107843130 phosphoglucomutase, cytoplasmic
cann:107843525 UTP--glucose-1-phosphate uridylyltransferase-like
cann:107852493 UDP-sugar pyrophosphorylase
cann:107853722 UTP--glucose-1-phosphate uridylyltransferase-like
cann:107861787 hexokinase-1
cann:107863363 phosphoglucomutase, chloroplastic
cann:107866897 hexokinase-2, chloroplastic
cann:107867403 phosphoglucomutase, cytoplasmic-like
cann:107876107 hexokinase-2
cann_M00017 Methionine biosynthesis, aspartate => homoserine => methionine (10)
cann:107838765 aspartate-semialdehyde dehydrogenase
cann:107838766 aspartokinase 2, chloroplastic-like
cann:107843872 cystathionine beta-lyase, chloroplastic
cann:107858737 cystathionine gamma-synthase 1, chloroplastic-like
cann:107867926 bifunctional aspartokinase/homoserine dehydrogenase 1, chloroplastic-like
cann:107868072 cystathionine gamma-synthase 1, chloroplastic-like
cann:107875906 5-methyltetrahydropteroyltriglutamate--homocysteine methyltransferase
cann:107879648 bifunctional aspartokinase/homoserine dehydrogenase 1, chloroplastic-like
cann_M00346 Formaldehyde assimilation, serine pathway (10)
cann:107845307 phosphoenolpyruvate carboxylase
cann:107850203 serine hydroxymethyltransferase 3, chloroplastic-like
cann:107850292 serine--glyoxylate aminotransferase
cann:107854728 phosphoenolpyruvate carboxylase
cann:107862371 enolase 1, chloroplastic
cann:107867328 serine hydroxymethyltransferase, mitochondrial-like
cann:107870777 phosphoenolpyruvate carboxylase 4
cann:107871288 serine hydroxymethyltransferase 4
cann:107875499 cytosolic enolase 3
cann:107878436 phosphoenolpyruvate carboxylase-like
cann_M00081 Pectin degradation (10)
cann:107845684 pectinesterase 2
cann:107849704 polygalacturonase-like
cann:107855110 pectinesterase-like
cann:107856349 pectinesterase 2.2-like
cann:107859553 pectinesterase-like
cann:107859554 pectinesterase-like
cann:107859557 pectinesterase-like
cann:107861041 polygalacturonase-like
cann:107861638 pectinesterase/pectinesterase inhibitor U1
cann:107864052 pectinesterase-like
cann_M00892 UDP-N-acetyl-D-glucosamine biosynthesis, eukaryotes, glucose => UDP-GlcNAc (10)
cann:107840969 hexokinase-2
cann:107842270 glucosamine 6-phosphate N-acetyltransferase-like
cann:107854073 glutamine--fructose-6-phosphate aminotransferase [isomerizing] 2
cann:107858900 UDP-N-acetylglucosamine diphosphorylase 2
cann:107861787 hexokinase-1
cann:107863463 glucose-6-phosphate isomerase, cytosolic 2B
cann:107866897 hexokinase-2, chloroplastic
cann:107867385 glucose-6-phosphate isomerase 1, chloroplastic
cann:107869136 phosphoacetylglucosamine mutase
cann:107876107 hexokinase-2
cann_M00083 Fatty acid biosynthesis, elongation (10)
cann:107840026 3-hydroxyacyl-[acyl-carrier-protein] dehydratase FabZ-like
cann:107843945 enoyl-[acyl-carrier-protein] reductase [NADH] 1, chloroplastic-like
cann:107853744 3-oxoacyl-[acyl-carrier-protein] synthase II, chloroplastic-like
cann:107859130 3-oxoacyl-[acyl-carrier-protein] synthase I, chloroplastic
cann:107861685 3-oxoacyl-[acyl-carrier-protein] synthase II, chloroplastic-like
cann:107864098 3-oxoacyl-[acyl-carrier-protein] synthase I, chloroplastic-like
cann:107873565 enoyl-[acyl-carrier-protein] reductase [NADH], chloroplastic-like
cann:107875809 short-chain type dehydrogenase/reductase-like
cann:107875870 3-oxoacyl-[acyl-carrier-protein] reductase 4-like
cann:107875940 short-chain type dehydrogenase/reductase-like
cann_M00527 Lysine biosynthesis, DAP aminotransferase pathway, aspartate => lysine (10)
cann:107838765 aspartate-semialdehyde dehydrogenase
cann:107838766 aspartokinase 2, chloroplastic-like
cann:107840425 diaminopimelate decarboxylase 1, chloroplastic-like
cann:107842973 probable LL-diaminopimelate aminotransferase, chloroplastic
cann:107843013 diaminopimelate epimerase, chloroplastic
cann:107855249 4-hydroxy-tetrahydrodipicolinate reductase 1, chloroplastic-like
cann:107867926 bifunctional aspartokinase/homoserine dehydrogenase 1, chloroplastic-like
cann:107868126 4-hydroxy-tetrahydrodipicolinate synthase, chloroplastic
cann:107875756 LL-diaminopimelate aminotransferase, chloroplastic
cann:107879648 bifunctional aspartokinase/homoserine dehydrogenase 1, chloroplastic-like
cann_M00570 Isoleucine biosynthesis, threonine => 2-oxobutanoate => isoleucine (9)
cann:107841240 ketol-acid reductoisomerase, chloroplastic-like
cann:107841728 threonine dehydratase biosynthetic
cann:107843606 threonine dehydratase biosynthetic, chloroplastic-like
cann:107850416 acetolactate synthase small subunit 1, chloroplastic
cann:107850527 dihydroxy-acid dehydratase, chloroplastic-like
cann:107853330 acetolactate synthase 2, chloroplastic
cann:107856177 ketol-acid reductoisomerase, chloroplastic-like
cann:107860159 branched-chain-amino-acid aminotransferase 3, chloroplastic-like
cann:107863691 acetolactate synthase small subunit 1, chloroplastic-like
cann_M00026 Histidine biosynthesis, PRPP => histidine (9)
cann:107839893 ATP phosphoribosyltransferase 2, chloroplastic-like
cann:107840437 bifunctional phosphatase IMPL2, chloroplastic
cann:107851677 histidine biosynthesis bifunctional protein hisIE, chloroplastic
cann:107853897 histidinol-phosphate aminotransferase, chloroplastic
cann:107859210 histidinol dehydrogenase, chloroplastic
cann:107864100 imidazoleglycerol-phosphate dehydratase
cann:107871485 1-(5-phosphoribosyl)-5-[(5-phosphoribosylamino)methylideneamino] imidazole-4-carboxamide isomerase, chloroplastic
cann:107878743 imidazole glycerol phosphate synthase hisHF, chloroplastic
cann_M00143 NADH dehydrogenase (ubiquinone) Fe-S protein/flavoprotein complex, mitochondria (9)
cann:107840403 NADH dehydrogenase [ubiquinone] iron-sulfur protein 8, mitochondrial-like
cann:107845690 NADH dehydrogenase [ubiquinone] iron-sulfur protein 8, mitochondrial
cann:107850552 NADH dehydrogenase [ubiquinone] iron-sulfur protein 1, mitochondrial
cann:107851153 NADH dehydrogenase [ubiquinone] iron-sulfur protein 5-B-like
cann:107860179 NADH dehydrogenase [ubiquinone] iron-sulfur protein 4, mitochondrial
cann:107860600 NADH dehydrogenase [ubiquinone] flavoprotein 1, mitochondrial
cann:107862934 NADH dehydrogenase [ubiquinone] iron-sulfur protein 6, mitochondrial
cann:107863842 NADH dehydrogenase [ubiquinone] flavoprotein 2, mitochondrial
cann:107871014 NADH dehydrogenase [ubiquinone] iron-sulfur protein 7, mitochondrial
cann_M00014 Glucuronate pathway (uronate pathway) (9)
cann:107842839 aldo-keto reductase family 4 member C9-like
cann:107843459 aldo-keto reductase family 4 member C9-like
cann:107852493 UDP-sugar pyrophosphorylase
cann:107855455 UDP-glucose 6-dehydrogenase 1-like
cann:107860468 UDP-glucose 6-dehydrogenase 3-like
cann:107860691 glucuronokinase 1-like
cann:107862290 UDP-glucose 6-dehydrogenase 5-like
cann:107867311 xylulose kinase
cann:107874232 sorbitol dehydrogenase
cann_M00368 Ethylene biosynthesis, methionine => ethylene (9)
cann:107839736 S-adenosylmethionine synthase 1
cann:107843129 S-adenosylmethionine synthase 3
cann:107843579 S-adenosylmethionine synthase 3-like
cann:107850602 S-adenosylmethionine synthase 2
cann:107850880 1-aminocyclopropane-1-carboxylate oxidase 1
cann:107853805 1-aminocyclopropane-1-carboxylate oxidase 1
cann:107855271 1-aminocyclopropane-1-carboxylate oxidase 3-like
cann:107857536 1-aminocyclopropane-1-carboxylate oxidase
cann:107859634 1-aminocyclopropane-1-carboxylate oxidase-like
cann_M00052 Pyrimidine ribonucleotide biosynthesis, UMP => UDP/UTP,CDP/CTP (9)
cann:107840887 CTP synthase
cann:107844226 UMP-CMP kinase 3
cann:107844632 NDK; nucleoside diphosphate kinase
cann:107857425 nucleoside diphosphate kinase 3-like
cann:107859741 CTP synthase-like
cann:107862709 nucleoside diphosphate kinase 2, chloroplastic
cann:107863418 UMP-CMP kinase
cann:107863492 uridylate kinase
cann:107875867 nucleoside diphosphate kinase 2, chloroplastic-like
cann_M00028 Ornithine biosynthesis, glutamate => ornithine (9)
cann:107840325 probable N-acetyl-gamma-glutamyl-phosphate reductase, chloroplastic
cann:107840659 aminoacylase-1
cann:107842968 arginine biosynthesis bifunctional protein ArgJ, chloroplastic
cann:107851063 acetylglutamate kinase-like
cann:107860178 probable amino-acid acetyltransferase NAGS1, chloroplastic
cann:107865960 acetylornithine aminotransferase, mitochondrial
cann:107868075 aminoacylase-1
cann:107870684 acetylornithine deacetylase
cann_M00926 Heme biosynthesis, bacteria, glutamyl-tRNA => coproporphyrin III => heme (9)
cann:107840071 protoporphyrinogen oxidase, chloroplastic
cann:107845519 uroporphyrinogen decarboxylase 1, chloroplastic
cann:107856090 delta-aminolevulinic acid dehydratase, chloroplastic
cann:107863035 glutamate-1-semialdehyde 2,1-aminomutase, chloroplastic
cann:107867127 uroporphyrinogen-III synthase, chloroplastic
cann:107867325 glutamyl-tRNA reductase 1, chloroplastic
cann:107870727 ferrochelatase-2, chloroplastic
cann:107875768 uroporphyrinogen decarboxylase, chloroplastic
cann:107878895 porphobilinogen deaminase, chloroplastic
cann_M00114 Ascorbate biosynthesis, plants, fructose-6P => ascorbate (9)
cann:107839408 phosphomannomutase
cann:107839422 GDP-mannose 3,5-epimerase 1
cann:107840121 L-galactose dehydrogenase
cann:107843896 GLDH1; L-galactono-1,4-lactone dehydrogenase, mitochondrial
cann:107851391 inositol monophosphatase 3
cann:107862445 mannose-1-phosphate guanyltransferase alpha
cann:107863569 mannose-1-phosphate guanylyltransferase 1
cann:107864663 GDP-mannose 3,5-epimerase 2
cann:107870111 inositol monophosphatase 1
cann_M00022 Shikimate pathway, phosphoenolpyruvate + erythrose-4P => chorismate (8)
cann:107840059 phospho-2-dehydro-3-deoxyheptonate aldolase 2, chloroplastic-like
cann:107842508 bifunctional 3-dehydroquinate dehydratase/shikimate dehydrogenase, chloroplastic
cann:107850308 phospho-2-dehydro-3-deoxyheptonate aldolase 2, chloroplastic
cann:107851510 shikimate kinase, chloroplastic
cann:107859855 3-dehydroquinate synthase, chloroplastic
cann:107867463 phospho-2-dehydro-3-deoxyheptonate aldolase 1, chloroplastic
cann:107870324 chorismate synthase 2, chloroplastic
cann:107873029 EPSPS; 3-phosphoshikimate 1-carboxyvinyltransferase 1, chloroplastic
cann_M00154 Cytochrome c oxidase (8)
cann:107851056 cytochrome c oxidase subunit 6b-1-like
cann:107851663 cytochrome c oxidase assembly protein COX15-like
cann:107852051 cytochrome c oxidase subunit 5b-1, mitochondrial-like
cann:107855101 cytochrome c oxidase subunit 2
cann:107860146 cytochrome c oxidase subunit 6a, mitochondrial
cann:107867452 cytochrome c oxidase subunit 6b-1-like
cann:107876041 putative cytochrome c oxidase subunit 5b-like
cann:107878661 cytochrome c oxidase copper chaperone 2-like
cann_M00016 Lysine biosynthesis, succinyl-DAP pathway, aspartate => lysine (8)
cann:107838765 aspartate-semialdehyde dehydrogenase
cann:107838766 aspartokinase 2, chloroplastic-like
cann:107840425 diaminopimelate decarboxylase 1, chloroplastic-like
cann:107843013 diaminopimelate epimerase, chloroplastic
cann:107855249 4-hydroxy-tetrahydrodipicolinate reductase 1, chloroplastic-like
cann:107867926 bifunctional aspartokinase/homoserine dehydrogenase 1, chloroplastic-like
cann:107868126 4-hydroxy-tetrahydrodipicolinate synthase, chloroplastic
cann:107879648 bifunctional aspartokinase/homoserine dehydrogenase 1, chloroplastic-like
cann_M00023 Tryptophan biosynthesis, chorismate => tryptophan (8)
cann:107839528 tryptophan synthase alpha chain-like
cann:107840825 anthranilate synthase beta subunit 2, chloroplastic-like
cann:107845489 tryptophan synthase beta chain 1-like
cann:107850964 tryptophan synthase beta chain 2
cann:107858956 anthranilate synthase alpha subunit 2, chloroplastic-like
cann:107859273 N-(5'-phosphoribosyl)anthranilate isomerase 1, chloroplastic-like
cann:107862615 indole-3-glycerol phosphate synthase, chloroplastic-like
cann:107875902 anthranilate phosphoribosyltransferase, chloroplastic-like
cann_M00086 beta-Oxidation, acyl-CoA synthesis (8)
cann:107840373 long chain acyl-CoA synthetase 2-like
cann:107840375 long chain acyl-CoA synthetase 1
cann:107840916 long chain acyl-CoA synthetase 8-like
cann:107854884 long chain acyl-CoA synthetase 6, peroxisomal
cann:107855307 long chain acyl-CoA synthetase 4-like
cann:107864341 probable acyl-activating enzyme 16, chloroplastic
cann:107868016 long chain acyl-CoA synthetase 9, chloroplastic
cann:107878096 long chain acyl-CoA synthetase 8
cann_M00740 Methylaspartate cycle (8)
cann:107843119 CTS; citrate synthase, mitochondrial
cann:107851123 isocitrate dehydrogenase [NADP]-like
cann:107855661 citrate synthase, glyoxysomal-like
cann:107856335 aconitate hydratase, cytoplasmic
cann:107860662 isocitrate dehydrogenase [NADP]
cann:107878225 aconitate hydratase, cytoplasmic
cann:107878229 aconitate hydratase, cytoplasmic-like
cann:107880057 ICDH; isocitrate dehydrogenase [NADP]
cann_M00072 N-glycosylation by oligosaccharyltransferase (8)
cann:107840392 dolichyl-diphosphooligosaccharide--protein glycosyltransferase 48 kDa subunit
cann:107840984 dolichyl-diphosphooligosaccharide--protein glycosyltransferase subunit STT3A
cann:107862794 dolichyl-diphosphooligosaccharide--protein glycosyltransferase subunit STT3B
cann:107866771 dolichyl-diphosphooligosaccharide--protein glycosyltransferase subunit 1A
cann:107868288 probable dolichyl-diphosphooligosaccharide--protein glycosyltransferase subunit 3B
cann:107870598 dolichyl-diphosphooligosaccharide--protein glycosyltransferase subunit 2-like
cann:107871483 dolichyl-diphosphooligosaccharide--protein glycosyltransferase subunit 1B
cann:107877880 dolichyl-diphosphooligosaccharide--protein glycosyltransferase subunit 2-like
cann_M00032 Lysine degradation, lysine => saccharopine => acetoacetyl-CoA (8)
cann:107839682 dihydrolipoyl dehydrogenase 2, chloroplastic-like
cann:107850225 dihydrolipoyl dehydrogenase, mitochondrial
cann:107853074 dihydrolipoyllysine-residue succinyltransferase component of 2-oxoglutarate dehydrogenase complex 1, mitochondrial-like
cann:107861672 aldehyde dehydrogenase family 7 member A1
cann:107871206 dihydrolipoyl dehydrogenase 2, chloroplastic-like
cann:107871223 LDH; leghemoglobin reductase
cann:107877934 alpha-aminoadipic semialdehyde synthase
cann:107878742 dihydrolipoyllysine-residue succinyltransferase component of 2-oxoglutarate dehydrogenase complex 2, mitochondrial
cann_M00632 Galactose degradation, Leloir pathway, galactose => alpha-D-glucose-1P (8)
cann:107851333 UDP-glucose 4-epimerase GEPI48-like
cann:107855295 UDP-glucose 4-epimerase GEPI48
cann:107860544 aldose 1-epimerase-like
cann:107860545 aldose 1-epimerase-like
cann:107860546 aldose 1-epimerase-like
cann:107862221 aldose 1-epimerase
cann:107862519 aldose 1-epimerase
cann:107865562 bifunctional UDP-glucose 4-epimerase and UDP-xylose 4-epimerase 1
cann_M00051 Uridine monophosphate biosynthesis, glutamine (+ PRPP) => UMP (8)
cann:107838712 dihydroorotate dehydrogenase (quinone), mitochondrial
cann:107840967 carbamoyl-phosphate synthase small chain, chloroplastic-like
cann:107847867 uridine 5'-monophosphate synthase
cann:107859195 dihydroorotase, mitochondrial
cann:107862278 carbamoyl-phosphate synthase small chain, chloroplastic-like
cann:107864546 aspartate carbamoyltransferase, chloroplastic-like
cann:107875422 carbamoyl-phosphate synthase large chain, chloroplastic
cann_M00018 Threonine biosynthesis, aspartate => homoserine => threonine (8)
cann:107838765 aspartate-semialdehyde dehydrogenase
cann:107838766 aspartokinase 2, chloroplastic-like
cann:107867926 bifunctional aspartokinase/homoserine dehydrogenase 1, chloroplastic-like
cann:107870410 homoserine kinase
cann:107876074 threonine synthase, chloroplastic-like
cann:107879648 bifunctional aspartokinase/homoserine dehydrogenase 1, chloroplastic-like
cann_M00868 Heme biosynthesis, animals and fungi, glycine => heme (8)
cann:107840071 protoporphyrinogen oxidase, chloroplastic
cann:107845388 oxygen-dependent coproporphyrinogen-III oxidase, chloroplastic
cann:107845519 uroporphyrinogen decarboxylase 1, chloroplastic
cann:107856090 delta-aminolevulinic acid dehydratase, chloroplastic
cann:107867127 uroporphyrinogen-III synthase, chloroplastic
cann:107870727 ferrochelatase-2, chloroplastic
cann:107875768 uroporphyrinogen decarboxylase, chloroplastic
cann:107878895 porphobilinogen deaminase, chloroplastic
cann_M00855 Glycogen degradation, glycogen => glucose-6P (8)
cann:107842585 alpha-glucan phosphorylase, H isozyme
cann:107843130 phosphoglucomutase, cytoplasmic
cann:107847630 alpha-1,4 glucan phosphorylase L-2 isozyme, chloroplastic/amyloplastic
cann:107850686 4-alpha-glucanotransferase, chloroplastic/amyloplastic
cann:107858464 4-alpha-glucanotransferase DPE2
cann:107863363 phosphoglucomutase, chloroplastic
cann:107867403 phosphoglucomutase, cytoplasmic-like
cann:107867882 alpha-1,4 glucan phosphorylase L-1 isozyme, chloroplastic/amyloplastic
cann_M00095 C5 isoprenoid biosynthesis, mevalonate pathway (8)
cann:107839547 mevalonate kinase
cann:107850585 isopentenyl-diphosphate Delta-isomerase I-like
cann:107850997 diphosphomevalonate decarboxylase MVD2-like
cann:107866243 hydroxymethylglutaryl-CoA synthase-like
cann:107869556 phosphomevalonate kinase
cann:107870097 probable acetyl-CoA acetyltransferase, cytosolic 2
cann:107871417 isopentenyl-diphosphate Delta-isomerase I
cann:107878086 acetyl-CoA acetyltransferase, cytosolic 1
cann_M00007 Pentose phosphate pathway, non-oxidative phase, fructose 6P => ribose 5P (7)
cann:107839432 probable ribose-5-phosphate isomerase 3, chloroplastic
cann:107848114 ribulose-phosphate 3-epimerase, cytoplasmic isoform-like
cann:107848158 probable ribose-5-phosphate isomerase 2
cann:107853880 transaldolase
cann:107857557 transketolase, chloroplastic-like
cann:107862261 ribulose-phosphate 3-epimerase, chloroplastic
cann:107867333 transaldolase
cann_M00372 Abscisic acid biosynthesis, beta-carotene => abscisic acid (7)
cann:107847367 abscisic-aldehyde oxidase-like
cann:107847503 indole-3-acetaldehyde oxidase-like
cann:107847514 benzaldehyde dehydrogenase (NAD(+))-like
cann:107855067 xanthoxin dehydrogenase-like
cann:107855068 xanthoxin dehydrogenase-like
cann:107860302 zeaxanthin epoxidase, chloroplastic
cann:107870081 probable carotenoid cleavage dioxygenase 4, chloroplastic
cann_M00082 Fatty acid biosynthesis, initiation (7)
cann:107838710 biotin carboxylase 1, chloroplastic
cann:107842797 acetyl-coenzyme A carboxylase carboxyl transferase subunit alpha, chloroplastic
cann:107846207 malonyl CoA-acyl carrier protein transacylase
cann:107850244 acetyl-CoA carboxylase 1
cann:107855443 biotin carboxyl carrier protein of acetyl-CoA carboxylase 1, chloroplastic-like
cann:107862888 3-oxoacyl-[acyl-carrier-protein] synthase 3 A, chloroplastic-like
cann:107871444 biotin carboxyl carrier protein of acetyl-CoA carboxylase, chloroplastic-like
cann_M00861 beta-Oxidation, peroxisome, VLCFA (7)
cann:107842456 3-ketoacyl-CoA thiolase 2, peroxisomal-like
cann:107843433 acyl-coenzyme A oxidase 4, peroxisomal-like
cann:107845290 acyl-coenzyme A oxidase 3, peroxisomal
cann:107845997 acyl-coenzyme A oxidase 4, peroxisomal
cann:107850447 acyl-coenzyme A oxidase 2, peroxisomal
cann:107864515 3-ketoacyl-CoA thiolase 2, peroxisomal
cann:107867684 peroxisomal acyl-coenzyme A oxidase 1
cann_M00048 Inosine monophosphate biosynthesis, PRPP + glutamine => IMP (7)
cann:107839860 phosphoribosylamine--glycine ligase
cann:107840493 amidophosphoribosyltransferase, chloroplastic
cann:107851330 phosphoribosylglycinamide formyltransferase, chloroplastic
cann:107859270 probable phosphoribosylformylglycinamidine synthase, chloroplastic/mitochondrial
cann:107866471 phosphoribosylformylglycinamidine cyclo-ligase, chloroplastic/mitochondrial-like
cann:107870346 bifunctional purine biosynthesis protein PurH
cann:107877526 adenylosuccinate lyase-like
cann_M00129 Ascorbate biosynthesis, animals, glucose-1P => ascorbate (7)
cann:107842839 aldo-keto reductase family 4 member C9-like
cann:107843459 aldo-keto reductase family 4 member C9-like
cann:107843525 UTP--glucose-1-phosphate uridylyltransferase-like
cann:107853722 UTP--glucose-1-phosphate uridylyltransferase-like
cann:107855455 UDP-glucose 6-dehydrogenase 1-like
cann:107860468 UDP-glucose 6-dehydrogenase 3-like
cann:107862290 UDP-glucose 6-dehydrogenase 5-like
cann_M00019 Valine/isoleucine biosynthesis, pyruvate => valine / 2-oxobutanoate => isoleucine (7)
cann:107841240 ketol-acid reductoisomerase, chloroplastic-like
cann:107850416 acetolactate synthase small subunit 1, chloroplastic
cann:107850527 dihydroxy-acid dehydratase, chloroplastic-like
cann:107853330 acetolactate synthase 2, chloroplastic
cann:107856177 ketol-acid reductoisomerase, chloroplastic-like
cann:107860159 branched-chain-amino-acid aminotransferase 3, chloroplastic-like
cann:107863691 acetolactate synthase small subunit 1, chloroplastic-like
cann_M00158 F-type ATPase, eukaryotes (7)
cann:107839176 ATP synthase subunit O, mitochondrial
cann:107840950 uncharacterized LOC107840950
cann:107848023 ATP synthase subunit d, mitochondrial-like
cann:107852833 ATP synthase subunit beta, mitochondrial-like
cann:107854659 ATP synthase subunit beta, mitochondrial-like
cann:107862321 ATP synthase subunit gamma, mitochondrial
cann:107871153 ATP synthase subunit delta', mitochondrial
cann_M00526 Lysine biosynthesis, DAP dehydrogenase pathway, aspartate => lysine (7)
cann:107838765 aspartate-semialdehyde dehydrogenase
cann:107838766 aspartokinase 2, chloroplastic-like
cann:107840425 diaminopimelate decarboxylase 1, chloroplastic-like
cann:107855249 4-hydroxy-tetrahydrodipicolinate reductase 1, chloroplastic-like
cann:107867926 bifunctional aspartokinase/homoserine dehydrogenase 1, chloroplastic-like
cann:107868126 4-hydroxy-tetrahydrodipicolinate synthase, chloroplastic
cann:107879648 bifunctional aspartokinase/homoserine dehydrogenase 1, chloroplastic-like
cann_M00415 Fatty acid elongation in endoplasmic reticulum (7)
cann:107839042 3-ketoacyl-CoA synthase 10
cann:107846933 3-ketoacyl-CoA synthase 3-like
cann:107848397 3-ketoacyl-CoA synthase 20-like
cann:107858588 3-ketoacyl-CoA synthase 5
cann:107860712 very-long-chain 3-oxoacyl-CoA reductase 1
cann:107870144 very-long-chain (3R)-3-hydroxyacyl-CoA dehydratase PASTICCINO 2
cann:107870238 very-long-chain enoyl-CoA reductase
cann_M00849 C5 isoprenoid biosynthesis, mevalonate pathway, archaea (7)
cann:107839547 mevalonate kinase
cann:107850585 isopentenyl-diphosphate Delta-isomerase I-like
cann:107866243 hydroxymethylglutaryl-CoA synthase-like
cann:107870097 probable acetyl-CoA acetyltransferase, cytosolic 2
cann:107871289 glutamate 5-kinase
cann:107871417 isopentenyl-diphosphate Delta-isomerase I
cann:107878086 acetyl-CoA acetyltransferase, cytosolic 1
cann_M00035 Methionine degradation (7)
cann:107839736 S-adenosylmethionine synthase 1
cann:107843129 S-adenosylmethionine synthase 3
cann:107843579 S-adenosylmethionine synthase 3-like
cann:107850602 S-adenosylmethionine synthase 2
cann:107850740 DNA (cytosine-5)-methyltransferase CMT3
cann:107851261 adenosylhomocysteinase
cann:107864322 adenosylhomocysteinase
cann_M00166 Reductive pentose phosphate cycle, ribulose-5P => glyceraldehyde-3P (7)
cann:107845282 gapCp; glyceraldehyde-3-phosphate dehydrogenase GAPCP1, chloroplastic
cann:107851146 gapB; glyceraldehyde-3-phosphate dehydrogenase B, chloroplastic
cann:107852742 gapC2; glyceraldehyde-3-phosphate dehydrogenase, cytosolic
cann:107862704 glyceraldehyde-3-phosphate dehydrogenase, cytosolic-like
cann:107866774 glyceraldehyde-3-phosphate dehydrogenase B, chloroplastic
cann:107870368 gapA1; glyceraldehyde-3-phosphate dehydrogenase A, chloroplastic
cann:107878882 phosphoglycerate kinase, cytosolic
cann_M00936 Melatonin biosynthesis, plants, tryptophan => serotonin => melatonin (7)
cann:107840901 (RS)-norcoclaurine 6-O-methyltransferase-like
cann:107842494 TDC2; tyrosine decarboxylase 1-like
cann:107845577 caffeic acid 3-O-methyltransferase 1-like
cann:107845856 acetyltransferase NSI
cann:107859341 trans-resveratrol di-O-methyltransferase-like
cann:107862991 CAOMT; caffeic acid 3-O-methyltransferase
cann:107871074 cytochrome P450 71A1-like
cann_M00170 C4-dicarboxylic acid cycle, phosphoenolpyruvate carboxykinase type (7)
cann:107839125 aspartate aminotransferase, cytoplasmic
cann:107845307 phosphoenolpyruvate carboxylase
cann:107854728 phosphoenolpyruvate carboxylase
cann:107867324 phosphoenolpyruvate carboxykinase [ATP]-like
cann:107870777 phosphoenolpyruvate carboxylase 4
cann:107878424 aspartate aminotransferase, mitochondrial
cann:107878436 phosphoenolpyruvate carboxylase-like
cann_M00006 Pentose phosphate pathway, oxidative phase, glucose 6P => ribulose 5P (7)
cann:107847434 probable 6-phosphogluconolactonase 1
cann:107850704 6-phosphogluconate dehydrogenase, decarboxylating 2, chloroplastic
cann:107852749 6-phosphogluconate dehydrogenase, decarboxylating 3
cann:107860735 G6PDH1; glucose-6-phosphate 1-dehydrogenase, cytoplasmic isoform
cann:107863060 probable 6-phosphogluconolactonase 4, chloroplastic
cann:107868504 glucose-6-phosphate 1-dehydrogenase, chloroplastic
cann:107878100 glucose-6-phosphate 1-dehydrogenase, chloroplastic
cann_M00172 C4-dicarboxylic acid cycle, NADP - malic enzyme type (7)
cann:107842003 pyruvate, phosphate dikinase, chloroplastic
cann:107843507 NADP-dependent malic enzyme-like
cann:107845307 phosphoenolpyruvate carboxylase
cann:107850438 NADP-dependent malic enzyme, chloroplastic
cann:107854728 phosphoenolpyruvate carboxylase
cann:107870777 phosphoenolpyruvate carboxylase 4
cann:107878436 phosphoenolpyruvate carboxylase-like
cann_M00432 Leucine biosynthesis, 2-oxoisovalerate => 2-oxoisocaproate (6)
cann:107851945 2-isopropylmalate synthase A
cann:107856744 3-isopropylmalate dehydrogenase 2, chloroplastic-like
cann:107864577 3-isopropylmalate dehydratase large subunit-like
cann:107868440 3-isopropylmalate dehydratase large subunit-like
cann:107872937 3-isopropylmalate dehydratase small subunit 3-like
cann:107873175 2-isopropylmalate synthase B
cann_M00101 Cholesterol biosynthesis, squalene 2,3-epoxide => cholesterol (6)
cann:107838742 sterol 14-demethylase
cann:107843191 delta(14)-sterol reductase
cann:107858473 delta(24)-sterol reductase
cann:107860069 delta(7)-sterol-C5(6)-desaturase
cann:107875372 probable 3-beta-hydroxysteroid-Delta(8),Delta(7)-isomerase
cann:107875679 7-dehydrocholesterol reductase-like
cann_M00376 3-Hydroxypropionate bi-cycle (6)
cann:107838710 biotin carboxylase 1, chloroplastic
cann:107842797 acetyl-coenzyme A carboxylase carboxyl transferase subunit alpha, chloroplastic
cann:107855132 fumarate hydratase 1, mitochondrial
cann:107855443 biotin carboxyl carrier protein of acetyl-CoA carboxylase 1, chloroplastic-like
cann:107864063 fumarate hydratase 1, mitochondrial-like
cann:107871444 biotin carboxyl carrier protein of acetyl-CoA carboxylase, chloroplastic-like
cann_M00525 Lysine biosynthesis, acetyl-DAP pathway, aspartate => lysine (6)
cann:107838765 aspartate-semialdehyde dehydrogenase
cann:107838766 aspartokinase 2, chloroplastic-like
cann:107840425 diaminopimelate decarboxylase 1, chloroplastic-like
cann:107843013 diaminopimelate epimerase, chloroplastic
cann:107855249 4-hydroxy-tetrahydrodipicolinate reductase 1, chloroplastic-like
cann:107868126 4-hydroxy-tetrahydrodipicolinate synthase, chloroplastic
cann_M00374 Dicarboxylate-hydroxybutyrate cycle (6)
cann:107845307 phosphoenolpyruvate carboxylase
cann:107854728 phosphoenolpyruvate carboxylase
cann:107870097 probable acetyl-CoA acetyltransferase, cytosolic 2
cann:107870777 phosphoenolpyruvate carboxylase 4
cann:107878086 acetyl-CoA acetyltransferase, cytosolic 1
cann:107878436 phosphoenolpyruvate carboxylase-like
cann_M00910 Phenylalanine biosynthesis, chorismate => arogenate => phenylalanine (6)
cann:107847911 arogenate dehydratase/prephenate dehydratase 2, chloroplastic-like
cann:107851006 bifunctional aspartate aminotransferase and glutamate/aspartate-prephenate aminotransferase
cann:107859592 arogenate dehydratase/prephenate dehydratase 1, chloroplastic
cann:107860495 chorismate mutase 1, chloroplastic
cann:107867808 chorismate mutase 2
cann:107875636 arogenate dehydratase/prephenate dehydratase 6, chloroplastic-like
cann_M00846 Siroheme biosynthesis, glutamyl-tRNA => siroheme (6)
cann:107856090 delta-aminolevulinic acid dehydratase, chloroplastic
cann:107860669 sirohydrochlorin ferrochelatase, chloroplastic
cann:107863035 glutamate-1-semialdehyde 2,1-aminomutase, chloroplastic
cann:107867127 uroporphyrinogen-III synthase, chloroplastic
cann:107867325 glutamyl-tRNA reductase 1, chloroplastic
cann:107878895 porphobilinogen deaminase, chloroplastic
cann_M00024 Phenylalanine biosynthesis, chorismate => phenylpyruvate => phenylalanine (5)
cann:107847911 arogenate dehydratase/prephenate dehydratase 2, chloroplastic-like
cann:107859592 arogenate dehydratase/prephenate dehydratase 1, chloroplastic
cann:107860495 chorismate mutase 1, chloroplastic
cann:107867808 chorismate mutase 2
cann:107875636 arogenate dehydratase/prephenate dehydratase 6, chloroplastic-like
cann_M00078 Heparan sulfate degradation (5)
cann:107839602 alpha-N-acetylglucosaminidase
cann:107843440 heparanase-like protein 3
cann:107852403 heparanase-like protein 3
cann:107855392 heparanase-like protein 2
cann:107862297 heparanase-like protein 1
cann_M00008 Entner-Doudoroff pathway, glucose-6P => glyceraldehyde-3P + pyruvate (5)
cann:107847434 probable 6-phosphogluconolactonase 1
cann:107860735 G6PDH1; glucose-6-phosphate 1-dehydrogenase, cytoplasmic isoform
cann:107863060 probable 6-phosphogluconolactonase 4, chloroplastic
cann:107868504 glucose-6-phosphate 1-dehydrogenase, chloroplastic
cann:107878100 glucose-6-phosphate 1-dehydrogenase, chloroplastic
cann_M00176 Assimilatory sulfate reduction, sulfate => H2S (5)
cann:107848526 adenylyl-sulfate kinase 3-like
cann:107854050 sulfite reductase 1 [ferredoxin], chloroplastic
cann:107868476 ATP sulfurylase 1, chloroplastic-like
cann:107868478 ATP sulfurylase 1, chloroplastic-like
cann_M00130 Inositol phosphate metabolism, PI=> PIP2 => Ins(1,4,5)P3 => Ins(1,3,4,5)P4 (5)
cann:107846003 phosphoinositide phospholipase C 2-like
cann:107855633 phosphatidylinositol 4-kinase alpha 1-like
cann:107868429 phosphatidylinositol 4-kinase alpha 1-like
cann:107871086 phosphoinositide phospholipase C 2-like
cann:107873209 phosphoinositide phospholipase C 2-like
cann_M00152 Cytochrome bc1 complex (5)
cann:107839056 cytochrome b-c1 complex subunit 7
cann:107848043 cytochrome b-c1 complex subunit 9
cann:107860743 cytochrome c1-2, heme protein, mitochondrial
cann:107870343 cytochrome b-c1 complex subunit Rieske, mitochondrial
cann:107876134 cytochrome c1-1, heme protein, mitochondrial
cann_M00021 Cysteine biosynthesis, serine => cysteine (5)
cann:107839203 bifunctional L-3-cyanoalanine synthase/cysteine synthase 2, mitochondrial
cann:107839482 cysteine synthase-like
cann:107855629 CYS1; cysteine synthase, chloroplastic/chromoplastic
cann:107864096 cysteine synthase
cann:107878799 cysteine synthase 2
cann_M00020 Serine biosynthesis, glycerate-3P => serine (5)
cann:107845837 D-3-phosphoglycerate dehydrogenase 1, chloroplastic-like
cann:107858266 phosphoserine aminotransferase 1, chloroplastic-like
cann:107861619 D-3-phosphoglycerate dehydrogenase 3, chloroplastic-like
cann:107862602 D-3-phosphoglycerate dehydrogenase 3, chloroplastic-like
cann:107875507 phosphoserine phosphatase, chloroplastic
cann_M00029 Urea cycle (5)
cann:107848022 argininosuccinate synthase, chloroplastic
cann:107848903 ornithine carbamoyltransferase, chloroplastic-like
cann:107866980 ornithine carbamoyltransferase, chloroplastic
cann:107867374 argininosuccinate lyase, chloroplastic
cann:107873005 arginase 1, mitochondrial
cann_M00157 F-type ATPase, prokaryotes and chloroplasts (5)
cann:107849097 ATP synthase subunit beta, chloroplastic-like
cann:107851209 ATP synthase delta chain, chloroplastic
cann:107855089 ATP synthase subunit alpha, chloroplastic
cann:107859585 ATP synthase gamma chain, chloroplastic
cann:107872840 ATP synthase subunit b', chloroplastic
cann_M00344 Formaldehyde assimilation, xylulose monophosphate pathway (5)
cann:107840104 fructose-1,6-bisphosphatase class 1
cann:107842812 fructose-1,6-bisphosphatase, chloroplastic-like
cann:107845980 fructose-1,6-bisphosphatase, chloroplastic-like
cann:107850669 fructose-1,6-bisphosphatase, cytosolic-like
cann:107867663 fructose-1,6-bisphosphatase, cytosolic
cann_M00308 Semi-phosphorylative Entner-Doudoroff pathway, gluconate => glycerate-3P (5)
cann:107845282 gapCp; glyceraldehyde-3-phosphate dehydrogenase GAPCP1, chloroplastic
cann:107852742 gapC2; glyceraldehyde-3-phosphate dehydrogenase, cytosolic
cann:107862704 glyceraldehyde-3-phosphate dehydrogenase, cytosolic-like
cann:107877631 NADP-dependent glyceraldehyde-3-phosphate dehydrogenase
cann:107878882 phosphoglycerate kinase, cytosolic
cann_M00044 Tyrosine degradation, tyrosine => homogentisate (5)
cann:107839785 GST; glutathione S-transferase zeta class-like
cann:107842433 homogentisate 1,2-dioxygenase
cann:107845267 uncharacterized protein At4g28440-like
cann:107851284 fumarylacetoacetase-like
cann:107870882 4-hydroxyphenylpyruvate dioxygenase
cann_M00092 Phosphatidylethanolamine (PE) biosynthesis, ethanolamine => PE (4)
cann:107845298 ethanolamine-phosphate cytidylyltransferase
cann:107847585 choline/ethanolaminephosphotransferase 1
cann:107852340 probable ethanolamine kinase
cann:107859018 probable choline kinase 2
cann_M00102 Ergocalciferol biosynthesis, squalene 2,3-epoxide => ergosterol/ergocalciferol (4)
cann:107838742 sterol 14-demethylase
cann:107839483 cycloartenol-C-24-methyltransferase 1-like
cann:107843191 delta(14)-sterol reductase
cann:107860069 delta(7)-sterol-C5(6)-desaturase
cann_M00055 N-glycan precursor biosynthesis (4)
cann:107870013 UDP-N-acetylglucosamine--dolichyl-phosphate N-acetylglucosaminephosphotransferase-like
cann:107870236 dolichyl-phosphate beta-glucosyltransferase
cann:107878608 dol-P-Man:Man(6)GlcNAc(2)-PP-Dol alpha-1,2-mannosyltransferase
cann_M00845 Arginine biosynthesis, glutamate => acetylcitrulline => arginine (4)
cann:107840325 probable N-acetyl-gamma-glutamyl-phosphate reductase, chloroplastic
cann:107848022 argininosuccinate synthase, chloroplastic
cann:107867374 argininosuccinate lyase, chloroplastic
cann:107870684 acetylornithine deacetylase
cann_M00040 Tyrosine biosynthesis, chorismate => arogenate => tyrosine (4)
cann:107851006 bifunctional aspartate aminotransferase and glutamate/aspartate-prephenate aminotransferase
cann:107860495 chorismate mutase 1, chloroplastic
cann:107867808 chorismate mutase 2
cann:107876377 arogenate dehydrogenase 2, chloroplastic-like
cann_M00552 D-galactonate degradation, De Ley-Doudoroff pathway, D-galactonate => glycerate-3P (4)
cann:107845282 gapCp; glyceraldehyde-3-phosphate dehydrogenase GAPCP1, chloroplastic
cann:107852742 gapC2; glyceraldehyde-3-phosphate dehydrogenase, cytosolic
cann:107862704 glyceraldehyde-3-phosphate dehydrogenase, cytosolic-like
cann:107878882 phosphoglycerate kinase, cytosolic
cann_M00140 C1-unit interconversion, prokaryotes (4)
cann:107850203 serine hydroxymethyltransferase 3, chloroplastic-like
cann:107867328 serine hydroxymethyltransferase, mitochondrial-like
cann:107871288 serine hydroxymethyltransferase 4
cann:107874073 formate--tetrahydrofolate ligase
cann_M00913 Pantothenate biosynthesis, 2-oxoisovalerate/spermine => pantothenate (4)
cann:107847764 3-methyl-2-oxobutanoate hydroxymethyltransferase 1, mitochondrial-like
cann:107848079 aldehyde dehydrogenase family 2 member B7, mitochondrial-like
cann:107862407 aldehyde dehydrogenase family 2 member B4, mitochondrial-like
cann:107873002 aldehyde dehydrogenase-like
cann_M00112 Tocopherol/tocotorienol biosynthesis, homogentisate + phytyl/geranylgeranyl-PP => tocopherol/tocotorienol (4)
cann:107839135 probable tocopherol cyclase, chloroplastic
cann:107863813 2-methyl-6-phytyl-1,4-hydroquinone methyltransferase, chloroplastic-like
cann:107868474 2-methyl-6-phytyl-1,4-hydroquinone methyltransferase, chloroplastic-like
cann:107870898 probable tocopherol O-methyltransferase, chloroplastic
cann_M00126 Tetrahydrofolate biosynthesis, GTP => THF (4)
cann:107840424 bifunctional dihydrofolate reductase-thymidylate synthase-like
cann:107847437 folate synthesis bifunctional protein, mitochondrial
cann:107869989 dihydroneopterin aldolase 2-like
cann_M00115 NAD biosynthesis, aspartate => quinolinate => NAD (4)
cann:107852854 nicotinate-nucleotide pyrophosphorylase [carboxylating], chloroplastic
cann:107862603 quinolinate synthase, chloroplastic
cann:107863875 glutamine-dependent NAD(+) synthetase
cann:107878812 nicotinamide/nicotinic acid mononucleotide adenylyltransferase-like
cann_M00844 Arginine biosynthesis, ornithine => arginine (4)
cann:107848022 argininosuccinate synthase, chloroplastic
cann:107848903 ornithine carbamoyltransferase, chloroplastic-like
cann:107866980 ornithine carbamoyltransferase, chloroplastic
cann:107867374 argininosuccinate lyase, chloroplastic
cann_M00073 N-glycan precursor trimming (4)
cann:107844499 probable glucan 1,3-alpha-glucosidase
cann:107856548 mannosyl-oligosaccharide glucosidase GCS1-like
cann:107859093 mannosyl-oligosaccharide 1,2-alpha-mannosidase MNS3
cann:107861598 mannosyl-oligosaccharide 1,2-alpha-mannosidase MNS1
cann_M00132 Inositol phosphate metabolism, Ins(1,3,4)P3 => phytate (4)
cann:107847222 inositol 1,3,4-trisphosphate 5/6-kinase 4
cann:107850725 inositol-tetrakisphosphate 1-kinase 1-like
cann:107851080 inositol polyphosphate multikinase alpha-like
cann:107875799 inositol-tetrakisphosphate 1-kinase 5-like
cann_M00535 Isoleucine biosynthesis, pyruvate => 2-oxobutanoate (4)
cann:107856744 3-isopropylmalate dehydrogenase 2, chloroplastic-like
cann:107864577 3-isopropylmalate dehydratase large subunit-like
cann:107868440 3-isopropylmalate dehydratase large subunit-like
cann:107872937 3-isopropylmalate dehydratase small subunit 3-like
cann_M00135 GABA biosynthesis, eukaryotes, putrescine => GABA (4)
cann:107848079 aldehyde dehydrogenase family 2 member B7, mitochondrial-like
cann:107861672 aldehyde dehydrogenase family 7 member A1
cann:107862407 aldehyde dehydrogenase family 2 member B4, mitochondrial-like
cann:107873002 aldehyde dehydrogenase-like
cann_M00079 Keratan sulfate degradation (4)
cann:107843457 beta-hexosaminidase 2
cann:107851365 beta-hexosaminidase 3
cann:107871323 beta-hexosaminidase 1-like
cann:107876085 beta-galactosidase 17
cann_M00840 Tetrahydrofolate biosynthesis, mediated by ribA and trpF, GTP => THF (4)
cann:107840068 bifunctional riboflavin biosynthesis protein RIBA 1, chloroplastic
cann:107847437 folate synthesis bifunctional protein, mitochondrial
cann:107848460 monofunctional riboflavin biosynthesis protein RIBA 3, chloroplastic
cann:107869989 dihydroneopterin aldolase 2-like
cann_M00097 beta-Carotene biosynthesis, GGAP => beta-carotene (4)
cann:107839468 zds; zeta-carotene desaturase, chloroplastic/chromoplastic
cann:107850257 15-cis-zeta-carotene isomerase, chloroplastic
cann:107859651 phytoene synthase 2, chloroplastic
cann:107861625 PDS; 15-cis-phytoene desaturase, chloroplastic/chromoplastic
cann_M00609 Cysteine biosynthesis, methionine => cysteine (4)
cann:107839736 S-adenosylmethionine synthase 1
cann:107843129 S-adenosylmethionine synthase 3
cann:107843579 S-adenosylmethionine synthase 3-like
cann:107850602 S-adenosylmethionine synthase 2
cann_M00027 GABA (gamma-Aminobutyrate) shunt (3)
cann:107850578 glutamate decarboxylase
cann:107862720 gamma aminobutyrate transaminase 1, mitochondrial
cann:107864249 succinate-semialdehyde dehydrogenase, mitochondrial
cann_M00377 Reductive acetyl-CoA pathway (Wood-Ljungdahl pathway) (3)
cann:107850886 methylenetetrahydrofolate reductase 2-like
cann:107871423 probable methylenetetrahydrofolate reductase
cann:107874073 formate--tetrahydrofolate ligase
cann_M00015 Proline biosynthesis, glutamate => proline (3)
cann:107838979 delta-1-pyrroline-5-carboxylate synthase
cann:107858927 pyrroline-5-carboxylate reductase
cann:107873263 delta-1-pyrroline-5-carboxylate synthase-like
cann_M00074 N-glycan biosynthesis, high-mannose type (3)
cann:107844499 probable glucan 1,3-alpha-glucosidase
cann:107859093 mannosyl-oligosaccharide 1,2-alpha-mannosidase MNS3
cann:107861598 mannosyl-oligosaccharide 1,2-alpha-mannosidase MNS1
cann_M00128 Ubiquinone biosynthesis, eukaryotes, 4-hydroxybenzoate + polyprenyl-PP => ubiquinol (3)
cann:107864271 ubiquinone biosynthesis monooxygenase COQ6, mitochondrial
cann:107878470 ubiquinone biosynthesis O-methyltransferase, mitochondrial
cann_M00169 CAM (Crassulacean acid metabolism), light (3)
cann:107842003 pyruvate, phosphate dikinase, chloroplastic
cann:107843507 NADP-dependent malic enzyme-like
cann:107850438 NADP-dependent malic enzyme, chloroplastic
cann_M00141 C1-unit interconversion, eukaryotes (3)
cann:107850203 serine hydroxymethyltransferase 3, chloroplastic-like
cann:107867328 serine hydroxymethyltransferase, mitochondrial-like
cann:107871288 serine hydroxymethyltransferase 4
cann_M00088 Ketone body biosynthesis, acetyl-CoA => acetoacetate/3-hydroxybutyrate/acetone (3)
cann:107866243 hydroxymethylglutaryl-CoA synthase-like
cann:107870097 probable acetyl-CoA acetyltransferase, cytosolic 2
cann:107878086 acetyl-CoA acetyltransferase, cytosolic 1
cann_M00911 Riboflavin biosynthesis, fungi, GTP => riboflavin/FMN/FAD (3)
cann:107847006 6,7-dimethyl-8-ribityllumazine synthase, chloroplastic-like
cann:107851524 6,7-dimethyl-8-ribityllumazine synthase, chloroplastic-like
cann:107855039 riboflavin synthase-like
cann_M00546 Purine degradation, xanthine => urea (3)
cann:107844177 uric acid degradation bifunctional protein TTL
cann:107851994 uricase-2 isozyme 1
cann:107853580 xanthine dehydrogenase 1-like
cann_M00099 Sphingosine biosynthesis (3)
cann:107868025 long chain base biosynthesis protein 1-like
cann:107868370 neutral ceramidase-like
cann:107873887 long chain base biosynthesis protein 2a-like
cann_M00555 Betaine biosynthesis, choline => betaine (3)
cann:107861672 aldehyde dehydrogenase family 7 member A1
cann:107862443 betaine aldehyde dehydrogenase, chloroplastic
cann:107875923 betaine aldehyde dehydrogenase 1, chloroplastic-like
cann_M00147 NADH dehydrogenase (ubiquinone) 1 beta subcomplex (3)
cann:107840480 NADH dehydrogenase [ubiquinone] 1 beta subcomplex subunit 9
cann:107861637 NADH dehydrogenase [ubiquinone] 1 beta subcomplex subunit 10-A-like
cann:107870455 NADH dehydrogenase [ubiquinone] 1 beta subcomplex subunit 7-like
cann_M00897 Thiamine biosynthesis, plants, AIR (+ NAD+) => TMP/thiamine/TPP (3)
cann:107850482 probable aminopyrimidine aminohydrolase, mitochondrial
cann:107855698 thiamine pyrophosphokinase 2
cann:107873461 phosphomethylpyrimidine synthase, chloroplastic
cann_M00912 NAD biosynthesis, tryptophan => quinolinate => NAD (3)
cann:107852854 nicotinate-nucleotide pyrophosphorylase [carboxylating], chloroplastic
cann:107863875 glutamine-dependent NAD(+) synthetase
cann:107878812 nicotinamide/nicotinic acid mononucleotide adenylyltransferase-like
cann_M00151 Cytochrome bc1 complex respiratory unit (3)
cann:107860743 cytochrome c1-2, heme protein, mitochondrial
cann:107870343 cytochrome b-c1 complex subunit Rieske, mitochondrial
cann:107876134 cytochrome c1-1, heme protein, mitochondrial
cann_M00932 Phylloquinone biosynthesis, chorismate (+ phytyl-PP) => phylloquinol (3)
cann:107845297 1,4-dihydroxy-2-naphthoyl-CoA synthase, peroxisomal
cann:107859398 1,4-dihydroxy-2-naphthoyl-CoA thioesterase 1-like
cann:107868106 alternative NAD(P)H-ubiquinone oxidoreductase C1, chloroplastic/mitochondrial
cann_M00531 Assimilatory nitrate reduction, nitrate => ammonia (3)
cann:107840295 nii1; ferredoxin--nitrite reductase, chloroplastic-like
cann:107858928 ferredoxin--nitrite reductase, chloroplastic-like
cann:107867964 nitrate reductase [NADH]
cann_M00046 Pyrimidine degradation, uracil => beta-alanine, thymine => 3-aminoisobutanoate (3)
cann:107847669 dihydropyrimidinase
cann:107852152 beta-ureidopropionase
cann:107862856 dihydropyrimidine dehydrogenase (NADP(+)), chloroplastic
cann_M00119 Pantothenate biosynthesis, valine/L-aspartate => pantothenate (2)
cann:107847764 3-methyl-2-oxobutanoate hydroxymethyltransferase 1, mitochondrial-like
cann:107860159 branched-chain-amino-acid aminotransferase 3, chloroplastic-like
cann_M00933 Plastoquinone biosynthesis, homogentisate + solanesyl-PP => plastoquinol (2)
cann:107863813 2-methyl-6-phytyl-1,4-hydroquinone methyltransferase, chloroplastic-like
cann:107868474 2-methyl-6-phytyl-1,4-hydroquinone methyltransferase, chloroplastic-like
cann_M00841 Tetrahydrofolate biosynthesis, mediated by PTPS, GTP => THF (2)
cann:107840424 bifunctional dihydrofolate reductase-thymidylate synthase-like
cann:107847437 folate synthesis bifunctional protein, mitochondrial
cann_M00878 Phenylacetate degradation, phenylaxetate => acetyl-CoA/succinyl-CoA (2)
cann:107878648 3-hydroxybutyryl-CoA dehydrogenase
cann:107879181 probable enoyl-CoA hydratase 1, peroxisomal
cann_M00148 Succinate dehydrogenase (ubiquinone) (2)
cann:107859955 succinate dehydrogenase [ubiquinone] flavoprotein subunit 1, mitochondrial
cann:107860713 succinate dehydrogenase [ubiquinone] iron-sulfur subunit 2, mitochondrial
cann_M00033 Ectoine biosynthesis, aspartate => ectoine (2)
cann:107838765 aspartate-semialdehyde dehydrogenase
cann:107838766 aspartokinase 2, chloroplastic-like
cann_M00118 Glutathione biosynthesis, glutamate => glutathione (2)
cann:107839536 glutathione synthetase, chloroplastic
cann:107865075 glutamate--cysteine ligase, chloroplastic
cann_M00580 Pentose phosphate pathway, archaea, fructose 6P => ribose 5P (2)
cann:107839432 probable ribose-5-phosphate isomerase 3, chloroplastic
cann:107848158 probable ribose-5-phosphate isomerase 2
cann_M00025 Tyrosine biosynthesis, chorismate => HPP => tyrosine (2)
cann:107860495 chorismate mutase 1, chloroplastic
cann:107867808 chorismate mutase 2
cann_M00163 Photosystem I (2)
cann:107866881 photosystem I reaction center subunit IV B, chloroplastic
cann:107875316 photosystem I reaction center subunit IV A, chloroplastic
cann_M00124 Pyridoxal-P biosynthesis, erythrose-4P => pyridoxal-P (2)
cann:107858266 phosphoserine aminotransferase 1, chloroplastic-like
cann:107870897 pyridoxine/pyridoxamine 5'-phosphate oxidase 2
cann_M00116 Menaquinone biosynthesis, chorismate (+ polyprenyl-PP) => menaquinol (2)
cann:107845297 1,4-dihydroxy-2-naphthoyl-CoA synthase, peroxisomal
cann:107859398 1,4-dihydroxy-2-naphthoyl-CoA thioesterase 1-like
cann_M00880 Molybdenum cofactor biosynthesis, GTP => molybdenum cofactor (2)
cann:107875723 molybdopterin synthase catalytic subunit
cann:107875849 molybdopterin biosynthesis protein CNX1
cann_M00133 Polyamine biosynthesis, arginine => agmatine => putrescine => spermidine (2)
cann:107847831 SPS; spermidine synthase 1
cann:107855970 spermine synthase-like
cann_M00063 CMP-KDO biosynthesis (2)
cann:107845628 3-deoxy-manno-octulosonate cytidylyltransferase, mitochondrial-like
cann:107848157 2-dehydro-3-deoxyphosphooctonate aldolase 1
cann_M00120 Coenzyme A biosynthesis, pantothenate => CoA (2)
cann:107856370 dephospho-CoA kinase
cann:107864830 phosphopantothenoylcysteine decarboxylase-like
cann_M00094 Ceramide biosynthesis (2)
cann:107868025 long chain base biosynthesis protein 1-like
cann:107873887 long chain base biosynthesis protein 2a-like
cann_M00375 Hydroxypropionate-hydroxybutylate cycle (2)
cann:107870097 probable acetyl-CoA acetyltransferase, cytosolic 2
cann:107878086 acetyl-CoA acetyltransferase, cytosolic 1
cann_M00134 Polyamine biosynthesis, arginine => ornithine => putrescine (2)
cann:107866830 CUKM10; ornithine decarboxylase
cann:107873005 arginase 1, mitochondrial
cann_M00373 Ethylmalonyl pathway (2)
cann:107870097 probable acetyl-CoA acetyltransferase, cytosolic 2
cann:107878086 acetyl-CoA acetyltransferase, cytosolic 1
cann_M00916 Pyridoxal-P biosynthesis, R5P + glyceraldehyde-3P + glutamine => pyridoxal-P (2)
cann:107848336 probable pyridoxal 5'-phosphate synthase subunit PDX2
cann:107875470 probable pyridoxal 5'-phosphate synthase subunit PDX1
cann_M00371 Castasterone biosynthesis, campesterol => castasterone (1)
cann:107860019 3-epi-6-deoxocathasterone 23-monooxygenase
cann_M00127 Thiamine biosynthesis, prokaryotes, AIR (+ DXP/tyrosine) => TMP/TPP (1)
cann:107873461 phosphomethylpyrimidine synthase, chloroplastic
cann_M00898 Thiamine biosynthesis, pyridoxal-5P => TMP/thiamine/TPP (1)
cann:107855698 thiamine pyrophosphokinase 2
cann_M00345 Formaldehyde assimilation, ribulose monophosphate pathway (1)
cann:107863539 ATP-dependent 6-phosphofructokinase 4, chloroplastic-like
cann_M00090 Phosphatidylcholine (PC) biosynthesis, choline => PC (1)
cann:107859018 probable choline kinase 2
cann_M00037 Melatonin biosynthesis, animals, tryptophan => serotonin => melatonin (1)
cann:107842494 TDC2; tyrosine decarboxylase 1-like
cann_M00895 Thiamine biosynthesis, prokaryotes, AIR (+ DXP/glycine) => TMP/TPP (1)
cann:107873461 phosphomethylpyrimidine synthase, chloroplastic
cann_M00914 Coenzyme A biosynthesis, archaea, 2-oxoisovalerate => 4-phosphopantoate => CoA (1)
cann:107847764 3-methyl-2-oxobutanoate hydroxymethyltransferase 1, mitochondrial-like
cann_M00093 Phosphatidylethanolamine (PE) biosynthesis, PA => PS => PE (1)
cann:107864626 phosphatidate cytidylyltransferase 1-like
cann_M00633 Semi-phosphorylative Entner-Doudoroff pathway, gluconate/galactonate => glycerate-3P (1)
cann:107877631 NADP-dependent glyceraldehyde-3-phosphate dehydrogenase
cann_M00085 Fatty acid elongation in mitochondria (1)
cann:107848020 probable trans-2-enoyl-CoA reductase, mitochondrial
cann_M00042 Catecholamine biosynthesis, tyrosine => dopamine => noradrenaline => adrenaline (1)
cann:107842494 TDC2; tyrosine decarboxylase 1-like
cann_M00100 Sphingosine degradation (1)
cann:107859460 sphingosine kinase 2
cann_M00075 N-glycan biosynthesis, complex type (1)
cann:107860595 alpha-mannosidase 2
cann_M00162 Cytochrome b6f complex (1)
cann:107863280 cytochrome b6-f complex iron-sulfur subunit, chloroplastic
cann_M00896 Thiamine biosynthesis, archaea, AIR (+ NAD+) => TMP/TPP (1)
cann:107873461 phosphomethylpyrimidine synthase, chloroplastic
cann_M00131 Inositol phosphate metabolism, Ins(1,3,4,5)P4 => Ins(1,3,4)P3 => myo-inositol (1)
cann:107858915 phosphatase IMPL1, chloroplastic
cann_M00357 Methanogenesis, acetate => methane (1)
cann:107860795 acetyl-coenzyme A synthetase, chloroplastic/glyoxysomal
cann_M00005 PRPP biosynthesis, ribose 5P => PRPP (1)
cann:107869222 ribose-phosphate pyrophosphokinase 1-like
